# Supplementary material for: Regional Gene Expression in the Retina, Optic Nerve Head, and Optic Nerve of Mice with Optic Nerve Crush and Experimental Glaucoma
Source: Int J Mol Sci. 2023 Sep 6;24(18):13719. doi: 10.3390/ijms241813719 (PMC10531004; doi:10.3390/ijms241813719)
Supplement: Supplementary file 1 [file ijms-24-13719-s001.zip]

Archive with 6 entries (6 files):
- ijms-2577859 Supplementary.pdf
- Spreadsheet-S1.xlsx
- Spreadsheet-S2.xlsx
- Spreadsheet-S3.xlsx
- Spreadsheet-S4.xlsx
- Spreadsheet-S5.xlsx
