# Supplementary material for: Regional Gene Expression in the Retina, Optic Nerve Head, and Optic Nerve of Mice with Optic Nerve Crush and Experimental Glaucoma
Source: Int J Mol Sci. 2023 Sep 6;24(18):13719. doi: 10.3390/ijms241813719 (PMC10531004; doi:10.3390/ijms241813719)
Supplement: Supplementary file 1 [file ijms-24-13719-s001.zip › Spreadsheet-S1.xlsx]

## Sheet: 3D-Crush-DEGs
ENSEMBL	ENTREZID	SYMBOL	GENENAME	Relationship	Retina_3D-Crush_log2FoldChange	Retina_3D-Crush_pvalue	Retina_3D-Crush_padj	UON_3D-Crush_log2FoldChange	UON_3D-Crush_pvalue	UON_3D-Crush_padj	MON_3D-Crush_log2FoldChange	MON_3D-Crush_pvalue	MON_3D-Crush_padj
ENSMUSG00000038418	13653	Egr1	early growth response 1	MON_3D-Crush_All Retina_3D-Crush_All UON_3D-Crush_All	1.28962	2.6e-10	1.75e-07	1.85583	0.000347	0.0368738	2.44531	3.65e-12	3.82e-10
ENSMUSG00000028195	16007	Ccn1	cellular communication network factor 1	MON_3D-Crush_All Retina_3D-Crush_All UON_3D-Crush_All	1.46404	0.000129	0.0179761	1.60802	0.000105	0.0147153	3.40393	7.32e-25	5.56e-22
ENSMUSG00000027331	51944	Knstrn	kinetochore-localized astrin/SPAG5 binding	MON_3D-Crush_All Retina_3D-Crush_All UON_3D-Crush_All	-1.40248	0.000348	0.0386152	4.64408	2.04e-17	2.99e-14	4.39472	8.56e-21	4.13e-18
ENSMUSG00000021091	20716	Serpina3n	serine (or cysteine) peptidase inhibitor, clade A, member 3N	MON_3D-Crush_All Retina_3D-Crush_All UON_3D-Crush_All	2.95766	4.93e-16	1.16e-12	1.7112	3.57e-05	0.00599775	1.36607	3.21e-06	0.000101
ENSMUSG00000019942	12534	Cdk1	cyclin-dependent kinase 1	MON_3D-Crush_All UON_3D-Crush_All	0.0353642	0.980439	0.999944	4.55615	4.75e-13	4.06e-10	5.99741	9.26e-35	1.66e-31
ENSMUSG00000069792	100034251	Wfdc17	WAP four-disulfide core domain 17	MON_3D-Crush_All UON_3D-Crush_All	3.67234	0.434213	0.999944	2.86031	7.12e-05	0.0108958	4.58543	9.13e-05	0.00173588
ENSMUSG00000027496	20878	Aurka	aurora kinase A	MON_3D-Crush_All UON_3D-Crush_All	0.0804794	0.891812	0.999944	4.35069	7.66e-11	4.62e-08	4.71786	1.68e-19	6.91e-17
ENSMUSG00000045328	229841	Cenpe	centromere protein E	MON_3D-Crush_All UON_3D-Crush_All	0.801651	0.0360238	0.70685	4.90513	2.17e-23	1.48e-19	3.48586	3.17e-12	3.34e-10
ENSMUSG00000050370	12642	Ch25h	cholesterol 25-hydroxylase	MON_3D-Crush_All UON_3D-Crush_All	-0.228304	0.857497	0.999944	1.70373	0.000467	0.0468991	2.97882	1.31e-14	2.17e-12
ENSMUSG00000025804	12768	Ccr1	chemokine (C-C motif) receptor 1	MON_3D-Crush_All UON_3D-Crush_All	-0.482281	0.819895	NA	2.14556	5.82e-05	0.00925023	4.0907	0.000958	0.0118004
ENSMUSG00000004892	12032	Bcan	brevican	MON_3D-Crush_All UON_3D-Crush_All	-0.248891	0.548292	0.999944	-1.50963	0.000489	0.0485474	-1.20436	6.12e-05	0.00124447
ENSMUSG00000025758	20873	Plk4	polo like kinase 4	MON_3D-Crush_All UON_3D-Crush_All	-0.441622	0.330296	0.999944	2.21017	1.51e-05	0.00283519	2.14934	0.000221	0.00362854
ENSMUSG00000029380	14825	Cxcl1	chemokine (C-X-C motif) ligand 1	MON_3D-Crush_All UON_3D-Crush_All	NA	NA	NA	4.05926	1.87e-05	0.00326993	2.8106	0.00547737	0.045057
ENSMUSG00000028551	12580	Cdkn2c	cyclin dependent kinase inhibitor 2C	MON_3D-Crush_All UON_3D-Crush_All	-0.0123985	0.955446	0.999944	2.59925	1.7e-07	5.89e-05	1.56898	0.000179	0.00305926
ENSMUSG00000027323	19361	Rad51	RAD51 recombinase	MON_3D-Crush_All UON_3D-Crush_All	0.1264	0.77338	0.999944	2.87125	9.58e-06	0.00185208	2.76508	3.09e-08	1.64e-06
ENSMUSG00000026315	20725	Serpinb8	serine (or cysteine) peptidase inhibitor, clade B, member 8	MON_3D-Crush_All UON_3D-Crush_All	0.0783255	0.924394	0.999944	1.74394	8.26e-05	0.011926	1.40895	0.00517236	0.0433199
ENSMUSG00000046295	234396	Ankle1	ankyrin repeat and LEM domain containing 1	MON_3D-Crush_All UON_3D-Crush_All	1.75774	0.41771	NA	5.19646	6.2e-06	0.0012974	5.0984	2.88e-11	2.59e-09
ENSMUSG00000069516	17105	Lyz2	lysozyme 2	MON_3D-Crush_All UON_3D-Crush_All	2.48874	0.0333904	0.682663	1.93767	0.000295	0.0321743	5.29701	0.000163	0.00282213
ENSMUSG00000031262	102920	Cenpi	centromere protein I	MON_3D-Crush_All UON_3D-Crush_All	-0.165222	0.856148	0.999944	3.31898	2.61e-06	0.000629	3.20026	6.9e-08	3.34e-06
ENSMUSG00000041431	268697	Ccnb1	cyclin B1	MON_3D-Crush_All UON_3D-Crush_All	0.525759	0.841584	NA	5.48493	1.18e-13	1.15e-10	5.03428	1.06e-33	1.75e-30
ENSMUSG00000001517	14235	Foxm1	forkhead box M1	MON_3D-Crush_All UON_3D-Crush_All	0.694801	0.580502	0.999944	6.31358	1.67e-19	3.11e-16	4.52719	1.97e-15	3.83e-13
ENSMUSG00000022422	72107	Dscc1	DNA replication and sister chromatid cohesion 1	MON_3D-Crush_All UON_3D-Crush_All	1.67259	0.23028	0.999944	6.63709	0.000417	0.0429353	2.50494	0.00151828	0.0167723
ENSMUSG00000069910	70385	Spdl1	spindle apparatus coiled-coil protein 1	MON_3D-Crush_All UON_3D-Crush_All	-0.162956	0.841836	0.999944	5.50989	0.000194	0.0230645	3.91587	5.41e-05	0.00112687
ENSMUSG00000026495	68226	Efcab2	EF-hand calcium binding domain 2	MON_3D-Crush_All UON_3D-Crush_All	0.288347	0.354135	0.999944	-1.45597	0.000493	0.0485474	-1.30344	0.000505	0.00706544
ENSMUSG00000051378	70218	Kif18b	kinesin family member 18B	MON_3D-Crush_All UON_3D-Crush_All	-0.366151	0.820916	NA	4.38275	1.25e-13	1.17e-10	5.70448	6.63e-18	1.9e-15
ENSMUSG00000028463	230099	Car9	carbonic anhydrase 9	MON_3D-Crush_All UON_3D-Crush_All	2.61861	0.594062	NA	6.3693	0.000358	0.0377363	3.51687	0.00202462	0.0211357
ENSMUSG00000027469	72119	Tpx2	TPX2, microtubule-associated	MON_3D-Crush_All UON_3D-Crush_All	0.688206	0.363809	0.999944	4.57363	1.51e-11	1.07e-08	4.27801	3.56e-20	1.5e-17
ENSMUSG00000037428	381677	Vgf	VGF nerve growth factor inducible	MON_3D-Crush_All UON_3D-Crush_All	0.476757	0.255912	0.999944	2.65592	0.000213	0.0248322	6.36067	1.26e-14	2.11e-12
ENSMUSG00000020737	15374	Jpt1	Jupiter microtubule associated homolog 1	MON_3D-Crush_All UON_3D-Crush_All	0.234122	0.216844	0.999944	1.37649	0.000179	0.0219149	2.23218	3.46e-10	2.67e-08
ENSMUSG00000048327	70466	Ckap2l	cytoskeleton associated protein 2-like	MON_3D-Crush_All UON_3D-Crush_All	-0.236428	0.812552	0.999944	6.03976	1.13e-21	3.3e-18	3.87513	5.93e-15	1.06e-12
ENSMUSG00000032783	78733	Troap	trophinin associated protein	MON_3D-Crush_All UON_3D-Crush_All	0.822796	0.531905	0.999944	4.84839	1.64e-06	0.000409	5.59122	9.45e-10	6.91e-08
ENSMUSG00000022385	29870	Gtse1	G two S phase expressed protein 1	MON_3D-Crush_All UON_3D-Crush_All	2.54929	0.0774275	0.930374	3.70958	1.6e-06	0.000405	4.41916	1.12e-14	1.92e-12
ENSMUSG00000005233	66442	Spc25	SPC25, NDC80 kinetochore complex component, homolog (S. cerevisiae)	MON_3D-Crush_All UON_3D-Crush_All	-0.190113	0.242577	0.999944	2.77012	1.27e-08	5.93e-06	3.49262	6.43e-17	1.67e-14
ENSMUSG00000034906	215387	Ncaph	non-SMC condensin I complex, subunit H	MON_3D-Crush_All UON_3D-Crush_All	0.795194	0.550032	0.999944	3.46447	4.02e-08	1.65e-05	4.52986	2.04e-11	1.87e-09
ENSMUSG00000004655	11826	Aqp1	aquaporin 1	MON_3D-Crush_All UON_3D-Crush_All	-0.187241	0.29451	0.999944	3.32208	3.78e-07	0.000112	6.51288	6.21e-18	1.8e-15
ENSMUSG00000072980	70645	Oip5	Opa interacting protein 5	MON_3D-Crush_All UON_3D-Crush_All	0.780933	0.383488	0.999944	3.98053	7.71e-05	0.0113699	6.75576	2.48e-09	1.69e-07
ENSMUSG00000110040	NA	NA	NA	MON_3D-Crush_All UON_3D-Crush_All	-0.432925	0.860267	0.999944	2.28948	3.29e-07	9.92e-05	2.53873	2.48e-08	1.35e-06
ENSMUSG00000051517	230098	Arhgef39	Rho guanine nucleotide exchange factor (GEF) 39	MON_3D-Crush_All UON_3D-Crush_All	-0.619683	0.442115	0.999944	7.56759	4.45e-07	0.00013	4.39134	1.72e-08	9.76e-07
ENSMUSG00000019773	67141	Fbxo5	F-box protein 5	MON_3D-Crush_All UON_3D-Crush_All	0.0439193	0.916303	0.999944	2.35026	0.000244	0.0273576	1.86371	0.000606	0.00817769
ENSMUSG00000005470	66929	Asf1b	anti-silencing function 1B histone chaperone	MON_3D-Crush_All UON_3D-Crush_All	0.566313	0.0496775	0.800922	3.94387	1.52e-06	0.000388	4.36451	5.02e-21	2.54e-18
ENSMUSG00000094248	665433	H2ac23	H2A clustered histone 23	MON_3D-Crush_All UON_3D-Crush_All	-0.0768894	0.852854	0.999944	2.44723	0.000414	0.0428223	3.85108	2.87e-16	6.45e-14
ENSMUSG00000046591	77011	Ticrr	TOPBP1-interacting checkpoint and replication regulator	MON_3D-Crush_All UON_3D-Crush_All	0.692227	0.696954	NA	6.4367	0.000153	0.0193435	5.08043	7.15e-07	2.62e-05
ENSMUSG00000024795	240641	Kif20b	kinesin family member 20B	MON_3D-Crush_All UON_3D-Crush_All	-0.52256	0.243134	0.999944	3.72422	4.68e-06	0.00104372	3.45333	1.03e-08	6.14e-07
ENSMUSG00000048922	108912	Cdca2	cell division cycle associated 2	MON_3D-Crush_All UON_3D-Crush_All	0.292889	0.6972	0.999944	4.55476	1.95e-08	8.67e-06	5.28877	1.54e-14	2.55e-12
ENSMUSG00000025044	20288	Msr1	macrophage scavenger receptor 1	MON_3D-Crush_All UON_3D-Crush_All	0.940924	0.778352	NA	2.80716	0.000176	0.0217227	8.85767	8.25e-11	6.94e-09
ENSMUSG00000040204	68026	Pclaf	PCNA clamp associated factor	MON_3D-Crush_All UON_3D-Crush_All	0.454119	0.382497	0.999944	3.54886	7.81e-06	0.00153966	4.27841	2.28e-12	2.51e-10
ENSMUSG00000050410	106795	Tcf19	transcription factor 19	MON_3D-Crush_All UON_3D-Crush_All	-0.735128	0.220111	0.999944	1.95821	0.00013	0.017458	4.55489	3.53e-18	1.16e-15
ENSMUSG00000030641	74041	Ddias	DNA damage-induced apoptosis suppressor	MON_3D-Crush_All UON_3D-Crush_All	0.179504	0.772896	0.999944	4.23748	2.57e-08	1.1e-05	3.71511	2.62e-06	8.58e-05
ENSMUSG00000033031	224171	Cip2a	cell proliferation regulating inhibitor of protein phosphatase 2A	MON_3D-Crush_All UON_3D-Crush_All	0.358027	0.590216	0.999944	3.03469	4.89e-06	0.00107671	2.30927	0.000436	0.00626203
ENSMUSG00000019992	71804	Mtfr2	mitochondrial fission regulator 2	MON_3D-Crush_All UON_3D-Crush_All	0.0494008	0.976944	NA	3.99129	1.84e-05	0.00324793	4.11166	9.46e-05	0.00178015
ENSMUSG00000001131	21857	Timp1	tissue inhibitor of metalloproteinase 1	MON_3D-Crush_All UON_3D-Crush_All	2.73123	0.00955351	0.354342	3.36154	4.98e-19	7.85e-16	4.38556	2.17e-28	2.14e-25
ENSMUSG00000098318	381822	Lockd	lncRNA downstream of Cdkn1b	MON_3D-Crush_All UON_3D-Crush_All	-0.0828377	0.882646	0.999944	5.56046	1.41e-20	3.2e-17	3.74872	5.91e-12	5.96e-10
ENSMUSG00000021965	219114	Ska3	spindle and kinetochore associated complex subunit 3	MON_3D-Crush_All UON_3D-Crush_All	0.139286	0.898252	0.999944	3.89337	5.72e-05	0.00915478	4.93468	6.38e-10	4.76e-08
ENSMUSG00000059498	14131	Fcgr3	Fc receptor, IgG, low affinity III	MON_3D-Crush_All UON_3D-Crush_All	1.24508	0.00888777	0.339876	2.12584	9.14e-07	0.00025	1.7701	1.22e-05	0.000321
ENSMUSG00000076437	72657	Selenoh	selenoprotein H	MON_3D-Crush_All UON_3D-Crush_All	-0.205479	0.325878	0.999944	1.7153	0.00033	0.0352033	1.32079	0.000939	0.0115989
ENSMUSG00000031004	17345	Mki67	antigen identified by monoclonal antibody Ki 67	MON_3D-Crush_All UON_3D-Crush_All	-1.07117	0.630464	NA	5.22443	7.39e-22	3.03e-18	5.9528	7.89e-35	1.56e-31
ENSMUSG00000039055	268465	Eme1	essential meiotic structure-specific endonuclease 1	MON_3D-Crush_All UON_3D-Crush_All	0.720989	0.36599	0.999944	3.90355	8.33e-05	0.011943	3.06969	2.26e-05	0.000545
ENSMUSG00000038943	233406	Prc1	protein regulator of cytokinesis 1	MON_3D-Crush_All UON_3D-Crush_All	-0.54813	0.322631	0.999944	5.01862	1.11e-21	3.3e-18	5.22026	9.94e-30	1.03e-26
ENSMUSG00000064023	259277	Klk8	kallikrein related-peptidase 8	MON_3D-Crush_All UON_3D-Crush_All	-2.89522	0.114611	0.999944	2.95556	3.69e-05	0.00614785	4.99699	4.83e-06	0.000146
ENSMUSG00000020437	246177	Myo1g	myosin IG	MON_3D-Crush_All UON_3D-Crush_All	0.273631	0.536301	0.999944	2.38112	6.17e-05	0.00972989	2.47992	2.31e-05	0.000555
ENSMUSG00000037544	218977	Dlgap5	DLG associated protein 5	MON_3D-Crush_All UON_3D-Crush_All	2.85243	0.182258	0.999944	3.59892	0.000236	0.0267792	3.97474	2.58e-10	2.05e-08
ENSMUSG00000027326	76464	Knl1	kinetochore scaffold 1	MON_3D-Crush_All UON_3D-Crush_All	-0.56066	0.464305	0.999944	5.19949	2.51e-07	8.08e-05	4.06586	5.07e-11	4.42e-09
ENSMUSG00000092274	66961	Neat1	nuclear paraspeckle assembly transcript 1 (non-protein coding)	MON_3D-Crush_All UON_3D-Crush_All	-0.627391	0.205761	0.999944	2.7543	3.2e-08	1.34e-05	-1.36004	0.000302	0.00463497
ENSMUSG00000037725	80986	Ckap2	cytoskeleton associated protein 2	MON_3D-Crush_All UON_3D-Crush_All	0.423204	0.666549	0.999944	5.27664	2.25e-16	2.56e-13	4.11784	5.8e-14	8.5e-12
ENSMUSG00000035042	20304	Ccl5	chemokine (C-C motif) ligand 5	MON_3D-Crush_All UON_3D-Crush_All	-0.00610217	0.995059	0.999944	2.49938	3.14e-07	9.65e-05	2.97074	4.42e-07	1.73e-05
ENSMUSG00000049699	171530	Ucn2	urocortin 2	MON_3D-Crush_All UON_3D-Crush_All	0.931914	0.59069	0.999944	3.18496	0.000359	0.0377363	6.24617	6.38e-14	9.28e-12
ENSMUSG00000024990	19662	Rbp4	retinol binding protein 4, plasma	MON_3D-Crush_All UON_3D-Crush_All	-0.485336	0.543147	0.999944	-1.49726	0.000478	0.0478049	-2.83426	2.77e-07	1.16e-05
ENSMUSG00000110631	NA	NA	NA	MON_3D-Crush_All UON_3D-Crush_All	1.03052	0.00451911	0.227944	3.01903	1.09e-07	4e-05	3.63769	7.67e-17	1.92e-14
ENSMUSG00000038379	22137	Ttk	Ttk protein kinase	MON_3D-Crush_All UON_3D-Crush_All	1.39252	0.299	0.999944	3.95482	0.0003	0.0325263	3.335	0.000338	0.00509823
ENSMUSG00000024660	16319	Incenp	inner centromere protein	MON_3D-Crush_All UON_3D-Crush_All	-0.0736699	0.784844	0.999944	2.1684	8.45e-06	0.00164866	2.76902	2.16e-10	1.76e-08
ENSMUSG00000020889	217166	Nr1d1	nuclear receptor subfamily 1, group D, member 1	MON_3D-Crush_All UON_3D-Crush_All	-0.471856	0.00435612	0.223195	-1.81002	7.38e-06	0.00146884	-2.36235	3.78e-08	1.95e-06
ENSMUSG00000024124	30943	Prss30	protease, serine 30	MON_3D-Crush_All UON_3D-Crush_All	2.76288	0.571517	NA	7.08362	0.000121	0.016739	6.43222	0.00385512	0.0347928
ENSMUSG00000028044	54124	Cks1b	CDC28 protein kinase 1b	MON_3D-Crush_All UON_3D-Crush_All	-0.213224	0.65424	0.999944	2.30379	1.36e-08	6.17e-06	3.28689	5.02e-14	7.53e-12
ENSMUSG00000040552	12267	C3ar1	complement component 3a receptor 1	MON_3D-Crush_All UON_3D-Crush_All	-0.0432651	0.948876	0.999944	1.64474	7.71e-05	0.0113699	4.62417	4.5e-30	4.94e-27
ENSMUSG00000024056	67052	Ndc80	NDC80 kinetochore complex component	MON_3D-Crush_All UON_3D-Crush_All	1.05364	0.430048	0.999944	3.73566	1.72e-06	0.00042	6.90236	8.86e-05	0.00170058
ENSMUSG00000021485	17121	Mxd3	Max dimerization protein 3	MON_3D-Crush_All UON_3D-Crush_All	1.77182	0.472534	NA	4.06271	1.27e-06	0.000333	4.135	2.41e-08	1.31e-06
ENSMUSG00000022945	110749	Chaf1b	chromatin assembly factor 1, subunit B (p60)	MON_3D-Crush_All UON_3D-Crush_All	1.40725	0.21454	0.999944	2.79159	6.76e-05	0.0105026	4.29349	3.44e-17	9.19e-15
ENSMUSG00000023940	72415	Sgo1	shugoshin 1	MON_3D-Crush_All UON_3D-Crush_All	-0.940694	0.340191	0.999944	3.39592	1.79e-05	0.00319142	4.55564	6.59e-06	0.00019
ENSMUSG00000049103	12772	Ccr2	chemokine (C-C motif) receptor 2	MON_3D-Crush_All UON_3D-Crush_All	0.996506	0.675954	NA	3.48565	6.1e-06	0.0012884	5.54555	5.36e-15	9.64e-13
ENSMUSG00000038550	229599	Ciart	circadian associated repressor of transcription	MON_3D-Crush_All UON_3D-Crush_All	-0.299763	0.248016	0.999944	-1.67615	7.4e-05	0.0110942	-2.31728	2.77e-07	1.16e-05
ENSMUSG00000034641	217305	Cd300ld	CD300 molecule like family member d	MON_3D-Crush_All UON_3D-Crush_All	-0.761273	0.734044	0.999944	2.27926	0.000504	0.0491765	5.46711	1.13e-21	6.41e-19
ENSMUSG00000015852	80891	Fcrls	Fc receptor-like S, scavenger receptor	MON_3D-Crush_All UON_3D-Crush_All	1.40645	0.0385852	0.723247	2.25575	6.23e-08	2.41e-05	4.13963	2.88e-24	1.96e-21
ENSMUSG00000068101	66570	Cenpm	centromere protein M	MON_3D-Crush_All UON_3D-Crush_All	-0.840551	0.105729	0.999944	3.3908	3.16e-07	9.65e-05	3.57662	1.2e-07	5.53e-06
ENSMUSG00000047534	217653	Mis18bp1	MIS18 binding protein 1	MON_3D-Crush_All UON_3D-Crush_All	0.736811	0.496196	0.999944	5.59474	1.37e-09	7.02e-07	3.5541	3.4e-05	0.000768
ENSMUSG00000039814	319581	Xkr5	X-linked Kx blood group related 5	MON_3D-Crush_All UON_3D-Crush_All	4.54851	0.344567	NA	3.18969	0.000182	0.0219149	4.57064	1.8e-05	0.000449
ENSMUSG00000027715	12428	Ccna2	cyclin A2	MON_3D-Crush_All UON_3D-Crush_All	0.351326	0.175499	0.999944	3.73595	1.37e-16	1.65e-13	5.27182	1.14e-38	3.76e-35
ENSMUSG00000037313	21335	Tacc3	transforming, acidic coiled-coil containing protein 3	MON_3D-Crush_All UON_3D-Crush_All	0.0136265	0.968878	0.999944	2.53168	7.15e-08	2.71e-05	3.23974	4.29e-13	5.34e-11
ENSMUSG00000059089	246256	Fcgr4	Fc receptor, IgG, low affinity IV	MON_3D-Crush_All UON_3D-Crush_All	1.80386	0.175223	0.999944	2.16363	0.00016	0.0201747	3.81047	3.72e-12	3.87e-10
ENSMUSG00000026832	227929	Cytip	cytohesin 1 interacting protein	MON_3D-Crush_All UON_3D-Crush_All	-0.975337	0.57997	NA	5.24745	1.67e-05	0.00303468	3.0898	0.00133107	0.0152231
ENSMUSG00000023015	26934	Racgap1	Rac GTPase-activating protein 1	MON_3D-Crush_All UON_3D-Crush_All	-0.0205284	0.951042	0.999944	3.0351	4.28e-12	3.37e-09	3.72358	2.23e-21	1.19e-18
ENSMUSG00000024989	74107	Cep55	centrosomal protein 55	MON_3D-Crush_All UON_3D-Crush_All	2.56526	0.418659	NA	4.32837	1.11e-09	5.82e-07	6.16789	8.54e-14	1.16e-11
ENSMUSG00000001128	18636	Cfp	complement factor properdin	MON_3D-Crush_All UON_3D-Crush_All	-0.236483	0.44994	0.999944	2.84511	6.98e-05	0.010759	4.30203	4.62e-15	8.39e-13
ENSMUSG00000044716	231134	Dok7	docking protein 7	MON_3D-Crush_All UON_3D-Crush_All	-0.111842	0.799146	0.999944	-1.64921	0.000402	0.0418453	-1.32573	0.00234995	0.0236719
ENSMUSG00000105987	433855	AI506816	expressed sequence AI506816	MON_3D-Crush_All UON_3D-Crush_All	0.0888011	0.840193	0.999944	1.82926	2.92e-06	0.000681	3.43027	1.48e-23	9.74e-21
ENSMUSG00000041064	208084	Pif1	PIF1 5'-to-3' DNA helicase	MON_3D-Crush_All UON_3D-Crush_All	-3.44818	0.451208	NA	6.94883	6.81e-09	3.25e-06	5.73395	1.03e-08	6.14e-07
ENSMUSG00000027379	12235	Bub1	BUB1, mitotic checkpoint serine/threonine kinase	MON_3D-Crush_All UON_3D-Crush_All	1.35063	0.687538	NA	3.99241	4.73e-07	0.000136	5.64769	1.09e-12	1.27e-10
ENSMUSG00000026683	66977	Nuf2	NUF2, NDC80 kinetochore complex component	MON_3D-Crush_All UON_3D-Crush_All	1.27701	0.127469	0.999944	4.49957	4.27e-11	2.82e-08	3.5839	2.21e-09	1.51e-07
ENSMUSG00000028068	404710	Iqgap3	IQ motif containing GTPase activating protein 3	MON_3D-Crush_All UON_3D-Crush_All	0.701518	0.434808	0.999944	4.26028	6.61e-16	7.13e-13	3.94348	7.09e-14	1e-11
ENSMUSG00000046805	17476	Mpeg1	macrophage expressed gene 1	MON_3D-Crush_All UON_3D-Crush_All	0.960044	0.0950415	0.990186	1.45773	0.000148	0.0187973	2.17112	4.11e-10	3.14e-08
ENSMUSG00000046245	231805	Pilra	paired immunoglobin-like type 2 receptor alpha	MON_3D-Crush_All UON_3D-Crush_All	-0.242411	0.881912	0.999944	4.18641	6.89e-13	5.65e-10	2.04341	2.69e-05	0.000625
ENSMUSG00000029414	208628	Kntc1	kinetochore associated 1	MON_3D-Crush_All UON_3D-Crush_All	-0.191829	0.889825	0.999944	3.79702	0.000168	0.0209657	3.51313	6.33e-07	2.35e-05
ENSMUSG00000031821	272551	Gins2	GINS complex subunit 2 (Psf2 homolog)	MON_3D-Crush_All UON_3D-Crush_All	0.941135	0.217822	0.999944	3.11419	6.24e-09	3.04e-06	1.79474	0.00281047	0.0272556
ENSMUSG00000062248	66197	Cks2	CDC28 protein kinase regulatory subunit 2	MON_3D-Crush_All UON_3D-Crush_All	0.248772	0.600371	0.999944	4.70503	1.74e-14	1.78e-11	3.17914	1.63e-09	1.15e-07
ENSMUSG00000072082	12449	Ccnf	cyclin F	MON_3D-Crush_All UON_3D-Crush_All	0.720455	0.0585408	0.856143	3.58046	2.79e-06	0.000657	4.19856	1.58e-14	2.58e-12
ENSMUSG00000032254	71819	Kif23	kinesin family member 23	MON_3D-Crush_All UON_3D-Crush_All	1.62626	0.355828	0.999944	6.13999	1.12e-10	6.56e-08	3.56114	3.26e-10	2.57e-08
ENSMUSG00000022322	20419	Shcbp1	Shc SH2-domain binding protein 1	MON_3D-Crush_All UON_3D-Crush_All	0.400014	0.60784	0.999944	3.31754	1.54e-05	0.00283618	5.93256	0.00117869	0.0138817
ENSMUSG00000030677	110033	Kif22	kinesin family member 22	MON_3D-Crush_All UON_3D-Crush_All	-0.060671	0.818932	0.999944	5.31355	1.34e-22	6.85e-19	4.31786	3.97e-19	1.57e-16
ENSMUSG00000032218	12442	Ccnb2	cyclin B2	MON_3D-Crush_All UON_3D-Crush_All	-0.398007	0.688568	0.999944	6.8927	1.7e-30	1.74e-26	7.34117	3.33e-05	0.000756
ENSMUSG00000022034	71988	Esco2	establishment of sister chromatid cohesion N-acetyltransferase 2	MON_3D-Crush_All UON_3D-Crush_All	-5.83196	0.0693735	NA	4.89031	1.99e-07	6.59e-05	4.54694	8.19e-06	0.000229
ENSMUSG00000094777	319171	H2ac24	H2A clustered histone 24	MON_3D-Crush_All UON_3D-Crush_All	-0.0217793	0.953624	0.999944	2.49524	0.000211	0.0248322	3.9452	2.41e-18	8.65e-16
ENSMUSG00000026429	67196	Ube2t	ubiquitin-conjugating enzyme E2T	MON_3D-Crush_All UON_3D-Crush_All	-0.890508	0.0768105	0.925326	4.1356	5.39e-06	0.00117546	2.3309	0.000714	0.00932601
ENSMUSG00000078776	319482	9530053A07Rik	RIKEN cDNA 9530053A07 gene	MON_3D-Crush_All UON_3D-Crush_All	3.38808	0.0441554	0.760946	2.15506	0.000264	0.0294495	6.531	2.37e-13	3.01e-11
ENSMUSG00000024590	16906	Lmnb1	lamin B1	MON_3D-Crush_All UON_3D-Crush_All	0.108143	0.612415	0.999944	2.42471	3.46e-05	0.00585732	2.29859	3.06e-07	1.26e-05
ENSMUSG00000068744	56742	Psrc1	proline/serine-rich coiled-coil 1	MON_3D-Crush_All UON_3D-Crush_All	0.487067	0.642647	0.999944	4.41792	2.39e-11	1.63e-08	3.39293	3.48e-09	2.3e-07
ENSMUSG00000019987	11846	Arg1	arginase, liver	MON_3D-Crush_All UON_3D-Crush_All	-0.267344	0.744337	0.999944	4.52661	1.35e-07	4.86e-05	10.5539	0.000167	0.00288421
ENSMUSG00000021069	110095	Pygl	liver glycogen phosphorylase	MON_3D-Crush_All UON_3D-Crush_All	-0.183603	0.557549	0.999944	2.31217	0.000325	0.0348249	2.44046	6.55e-06	0.00019
ENSMUSG00000046179	108961	E2f8	E2F transcription factor 8	MON_3D-Crush_All UON_3D-Crush_All	2.8971	0.553816	NA	4.37342	7.26e-05	0.0110237	6.03138	0.00155953	0.0171228
ENSMUSG00000064367	17721	ND5	NADH dehydrogenase subunit 5	MON_3D-Crush_All UON_3D-Crush_All	NA	NA	NA	-30	8.25e-10	4.57e-07	24.4332	3.28e-07	1.33e-05
ENSMUSG00000017716	11799	Birc5	baculoviral IAP repeat-containing 5	MON_3D-Crush_All UON_3D-Crush_All	1.38453	0.265704	0.999944	4.09856	3.01e-13	2.68e-10	4.86356	7.5e-16	1.53e-13
ENSMUSG00000026622	18005	Nek2	NIMA (never in mitosis gene a)-related expressed kinase 2	MON_3D-Crush_All UON_3D-Crush_All	0.638189	0.431134	0.999944	3.89797	1.01e-09	5.44e-07	4.50768	4.81e-18	1.51e-15
ENSMUSG00000028873	52276	Cdca8	cell division cycle associated 8	MON_3D-Crush_All UON_3D-Crush_All	-0.942801	0.174818	0.999944	5.20415	2.44e-21	6.25e-18	3.93753	3.15e-17	8.53e-15
ENSMUSG00000034457	245527	Eda2r	ectodysplasin A2 receptor	MON_3D-Crush_All UON_3D-Crush_All	-6.09782	0.0364894	NA	2.60825	5.16e-05	0.00832811	1.77652	0.00370077	0.0337076
ENSMUSG00000054717	97165	Hmgb2	high mobility group box 2	MON_3D-Crush_All UON_3D-Crush_All	0.320804	0.0513438	0.814525	1.77188	2.23e-05	0.00383539	1.99792	1.75e-07	7.77e-06
ENSMUSG00000028312	14211	Smc2	structural maintenance of chromosomes 2	MON_3D-Crush_All UON_3D-Crush_All	-0.0895135	0.779427	0.999944	1.82527	0.000134	0.017671	2.0698	5.94e-08	2.91e-06
ENSMUSG00000036928	50878	Stag3	stromal antigen 3	MON_3D-Crush_All UON_3D-Crush_All	0.269517	0.465837	0.999944	7.97244	0.000235	0.0267792	3.36503	0.00154991	0.0170456
ENSMUSG00000030867	18817	Plk1	polo like kinase 1	MON_3D-Crush_All UON_3D-Crush_All	0.909465	0.117623	0.999944	5.9507	2.23e-20	4.57e-17	6.05665	5.33e-35	1.17e-31
ENSMUSG00000098090	77022	2700099C18Rik	NDC80 homolog, kinetochore complex component pseudogene	MON_3D-Crush_All UON_3D-Crush_All	-1.80241	0.0476796	0.783665	3.12219	0.000274	0.0301566	2.37946	0.00307077	0.0291789
ENSMUSG00000020649	20135	Rrm2	ribonucleotide reductase M2	MON_3D-Crush_All UON_3D-Crush_All	-4.44793	0.0523135	NA	3.79864	2.37e-09	1.19e-06	6.76429	4.9e-46	2.42e-42
ENSMUSG00000001228	18140	Uhrf1	ubiquitin-like, containing PHD and RING finger domains, 1	MON_3D-Crush_All UON_3D-Crush_All	0.96845	0.420708	0.999944	2.55359	5.54e-06	0.00119624	4.2163	2.09e-20	9.19e-18
ENSMUSG00000029177	12615	Cenpa	centromere protein A	MON_3D-Crush_All UON_3D-Crush_All	0.274171	0.559637	0.999944	5.99692	5.51e-38	1.13e-33	4.73758	1.89e-20	8.71e-18
ENSMUSG00000012443	16551	Kif11	kinesin family member 11	MON_3D-Crush_All UON_3D-Crush_All	0.0318649	0.971612	0.999944	3.88821	5.58e-08	2.2e-05	4.70442	3.86e-19	1.56e-16
ENSMUSG00000026605	108000	Cenpf	centromere protein F	MON_3D-Crush_All UON_3D-Crush_All	-0.251522	0.802679	0.999944	2.7934	1.87e-07	6.38e-05	4.43835	1.16e-24	8.19e-22
ENSMUSG00000035365	75317	Parpbp	PARP1 binding protein	MON_3D-Crush_All UON_3D-Crush_All	2.22109	0.652073	NA	4.35081	6.78e-06	0.00138271	4.11926	4.72e-05	0.00100361
ENSMUSG00000044201	12532	Cdc25c	cell division cycle 25C	MON_3D-Crush_All UON_3D-Crush_All	-0.148432	0.71742	0.999944	3.91119	1.27e-05	0.0024031	4.39736	7.01e-08	3.38e-06
ENSMUSG00000003779	19348	Kif20a	kinesin family member 20A	MON_3D-Crush_All UON_3D-Crush_All	0.266862	0.746632	0.999944	5.55006	1.33e-16	1.65e-13	4.97924	5.77e-18	1.74e-15
ENSMUSG00000063193	217304	Cd300lb	CD300 molecule like family member B	MON_3D-Crush_All UON_3D-Crush_All	5.12821	0.219271	NA	2.23386	0.00014	0.0180781	5.26623	1.49e-18	5.45e-16
ENSMUSG00000007888	12931	Crlf1	cytokine receptor-like factor 1	MON_3D-Crush_All UON_3D-Crush_All	0.0786142	0.938437	0.999944	2.06203	1.52e-05	0.00283618	2.4077	4.89e-06	0.000148
ENSMUSG00000027306	108907	Nusap1	nucleolar and spindle associated protein 1	MON_3D-Crush_All UON_3D-Crush_All	-0.431158	0.517909	0.999944	4.10554	2.63e-07	8.3e-05	4.09477	1.72e-16	4e-14
ENSMUSG00000028678	73804	Kif2c	kinesin family member 2C	MON_3D-Crush_All UON_3D-Crush_All	3.69552	0.09867	NA	8.51277	0.00011	0.0153614	6.5073	6.08e-25	4.81e-22
ENSMUSG00000020914	21973	Top2a	topoisomerase (DNA) II alpha	MON_3D-Crush_All UON_3D-Crush_All	0.219236	0.878345	0.999944	5.12793	1.84e-19	3.14e-16	5.63724	6.14e-40	2.43e-36
ENSMUSG00000020808	109212	Pimreg	PICALM interacting mitotic regulator	MON_3D-Crush_All UON_3D-Crush_All	0.208935	0.839796	0.999944	5.40897	9.77e-17	1.33e-13	5.90508	3.24e-21	1.68e-18
ENSMUSG00000050107	14841	Haspin	histone H3 associated protein kinase	MON_3D-Crush_All UON_3D-Crush_All	0.397217	0.680435	0.999944	4.81776	7.42e-05	0.0110942	3.59144	2.46e-07	1.05e-05
ENSMUSG00000112023	14727	Lilr4b	leukocyte immunoglobulin-like receptor, subfamily B, member 4B	MON_3D-Crush_All UON_3D-Crush_All	5.3697	0.195472	NA	2.3495	8.22e-05	0.011926	6.67077	5.42e-09	3.47e-07
ENSMUSG00000025574	21877	Tk1	thymidine kinase 1	MON_3D-Crush_All UON_3D-Crush_All	0.441742	0.576358	0.999944	3.16705	6.16e-07	0.000174	3.6374	7.71e-09	4.81e-07
ENSMUSG00000037466	104732	Tedc1	tubulin epsilon and delta complex 1	MON_3D-Crush_All UON_3D-Crush_All	-0.0118618	0.982167	0.999944	2.75636	6.44e-05	0.0100783	2.36659	3.58e-07	1.44e-05
ENSMUSG00000108592	NA	NA	NA	MON_3D-Crush_All UON_3D-Crush_All	1.28567	0.727984	NA	5.61108	0.000435	0.0439322	7.61114	0.00142826	0.0160085
ENSMUSG00000101249	NA	NA	NA	Retina_3D-Crush_All UON_3D-Crush_All	29.6583	5.7e-10	3.51e-07	30	3.61e-10	2.06e-07	-0.684875	0.885711	0.961634
ENSMUSG00000100131	NA	NA	NA	Retina_3D-Crush_All UON_3D-Crush_All	26.4114	3.39e-08	1.34e-05	17.5946	1.59e-05	0.00290428	-0.82678	0.851138	0.948961
ENSMUSG00000026547	21346	Tagln2	transgelin 2	MON_3D-Crush_All Retina_3D-Crush_All	1.27445	0.000198	0.0250035	0.0337185	0.931782	0.999972	1.7539	8.19e-09	5.08e-07
ENSMUSG00000023905	27279	Tnfrsf12a	tumor necrosis factor receptor superfamily, member 12a	MON_3D-Crush_All Retina_3D-Crush_All	1.82118	7.2e-13	8.72e-10	0.27134	0.501348	0.999972	1.56948	1.76e-05	0.000442
ENSMUSG00000024206	19725	Rfx2	regulatory factor X, 2 (influences HLA class II expression)	MON_3D-Crush_All Retina_3D-Crush_All	1.49704	1.64e-08	7.18e-06	-0.798856	0.0724203	0.922837	-1.58887	0.00138006	0.0156039
ENSMUSG00000036578	57780	Fxyd7	FXYD domain-containing ion transport regulator 7	MON_3D-Crush_All Retina_3D-Crush_All	-2.07015	2.63e-06	0.000697	0.393401	0.485291	0.999972	-1.09473	0.00582267	0.0470717
ENSMUSG00000000682	23833	Cd52	CD52 antigen	MON_3D-Crush_All Retina_3D-Crush_All	2.32162	9.83e-05	0.0144496	1.10508	0.0197275	0.539858	1.49742	0.000263	0.00416857
ENSMUSG00000004098	53867	Col5a3	collagen, type V, alpha 3	MON_3D-Crush_All Retina_3D-Crush_All	2.61147	0.000294	0.0339849	-0.177061	0.723445	0.999972	1.31828	9.36e-05	0.00176771
ENSMUSG00000005413	15368	Hmox1	heme oxygenase 1	MON_3D-Crush_All Retina_3D-Crush_All	1.38279	1.9e-05	0.00368037	0.911857	0.0703713	0.914649	5.93216	1.99e-56	3.94e-52
ENSMUSG00000001473	67951	Tubb6	tubulin, beta 6 class V	MON_3D-Crush_All Retina_3D-Crush_All	2.49547	5.85e-05	0.00957234	0.723564	0.0675172	0.90405	2.36765	4.64e-14	7.01e-12
ENSMUSG00000041782	16763	Lad1	ladinin	MON_3D-Crush_All Retina_3D-Crush_All	1.79257	0.000293	0.0339849	-1.02265	0.366673	0.999972	-2.2683	0.00102616	0.0123856
ENSMUSG00000071637	12609	Cebpd	CCAAT/enhancer binding protein (C/EBP), delta	MON_3D-Crush_All Retina_3D-Crush_All	1.86967	2.61e-17	1.09e-13	0.865897	0.0162218	0.499247	1.12449	0.000572	0.00780911
ENSMUSG00000007041	114584	Clic1	chloride intracellular channel 1	MON_3D-Crush_All Retina_3D-Crush_All	1.0504	1.83e-06	0.000526	0.52966	0.164177	0.999972	1.56206	5.04e-07	1.93e-05
ENSMUSG00000028803	74552	Nipal3	NIPA-like domain containing 3	MON_3D-Crush_All Retina_3D-Crush_All	1.16195	1.54e-07	5.13e-05	0.137071	0.742869	0.999972	-1.74522	8.28e-06	0.000231
ENSMUSG00000023224	12258	Serping1	serine (or cysteine) peptidase inhibitor, clade G, member 1	MON_3D-Crush_All Retina_3D-Crush_All	1.37567	3.18e-06	0.000793	0.0746645	0.835828	0.999972	-1.27407	0.00565149	0.0459887
ENSMUSG00000036896	12262	C1qc	complement component 1, q subcomponent, C chain	MON_3D-Crush_All Retina_3D-Crush_All	1.30184	9.73e-06	0.00212191	0.621664	0.18097	0.999972	1.53147	4.81e-05	0.00101931
ENSMUSG00000026628	11910	Atf3	activating transcription factor 3	MON_3D-Crush_All Retina_3D-Crush_All	2.10215	2.77e-14	4.15e-11	-0.182852	0.709922	0.999972	1.55592	1.05e-05	0.000282
ENSMUSG00000052688	226421	Rab7b	RAB7B, member RAS oncogene family	MON_3D-Crush_All Retina_3D-Crush_All	1.92749	0.000389	0.0416177	0.625434	0.158481	0.999972	2.43531	3.88e-08	2e-06
ENSMUSG00000018774	12514	Cd68	CD68 antigen	MON_3D-Crush_All Retina_3D-Crush_All	2.26625	7.11e-09	3.54e-06	1.87361	0.00256121	0.16253	3.95067	3.52e-23	2.25e-20
ENSMUSG00000029552	21753	Tes	testin LIM domain protein	MON_3D-Crush_All Retina_3D-Crush_All	1.36369	1.47e-05	0.00298181	-0.05759	0.886078	0.999972	2.71614	3.11e-15	5.87e-13
ENSMUSG00000028468	242406	Rgp1	RAB6A GEF compex partner 1	MON_3D-Crush_All Retina_3D-Crush_All	1.1196	5.63e-05	0.0095135	-0.065606	0.915703	0.999972	-1.426	0.00342702	0.0316811
ENSMUSG00000027313	69065	Chac1	ChaC, cation transport regulator 1	MON_3D-Crush_All Retina_3D-Crush_All	1.91216	4.8e-10	3.05e-07	1.1284	0.16899	0.999972	1.94858	0.00615519	0.0491505
ENSMUSG00000074968	228432	Ano3	anoctamin 3	MON_3D-Crush_All Retina_3D-Crush_All	-1.23087	0.000163	0.0214336	0.742152	0.521479	0.999972	2.47011	0.00521222	0.0435247
ENSMUSG00000014846	67971	Tppp3	tubulin polymerization-promoting protein family member 3	MON_3D-Crush_All Retina_3D-Crush_All	-1.15722	1.69e-11	1.47e-08	-0.578518	0.111899	0.999972	-1.39003	0.000191	0.00321863
ENSMUSG00000049723	17381	Mmp12	matrix metallopeptidase 12	MON_3D-Crush_All Retina_3D-Crush_All	5.6379	8.34e-45	5.83e-41	0.233097	0.759051	0.999972	4.44256	7.5e-14	1.04e-11
ENSMUSG00000036905	12260	C1qb	complement component 1, q subcomponent, beta polypeptide	MON_3D-Crush_All Retina_3D-Crush_All	1.09792	5.1e-05	0.00882325	0.690222	0.148957	0.999972	1.53826	2.15e-05	0.000521
ENSMUSG00000026347	72160	Tmem163	transmembrane protein 163	MON_3D-Crush_All Retina_3D-Crush_All	-1.23052	7.84e-05	0.0122568	-0.178011	0.809769	0.999972	-3.09096	5.78e-12	5.86e-10
ENSMUSG00000041313	11987	Slc7a1	solute carrier family 7 (cationic amino acid transporter, y+ system), member 1	MON_3D-Crush_All Retina_3D-Crush_All	1.2603	2.53e-06	0.000681	0.116321	0.842725	0.999972	1.48119	0.000343	0.00514572
ENSMUSG00000033066	14457	Gas7	growth arrest specific 7	MON_3D-Crush_All Retina_3D-Crush_All	1.29187	1.86e-11	1.56e-08	0.803115	0.0617359	0.880056	1.04272	0.000899	0.011186
ENSMUSG00000022146	18414	Osmr	oncostatin M receptor	MON_3D-Crush_All Retina_3D-Crush_All	1.46445	1.17e-05	0.00247121	-0.19714	0.654313	0.999972	1.37085	8.99e-05	0.00171507
ENSMUSG00000038530	19736	Rgs4	regulator of G-protein signaling 4	MON_3D-Crush_All Retina_3D-Crush_All	-1.04023	1.45e-08	6.55e-06	-0.541751	0.266724	0.999972	1.42763	0.000219	0.00360853
ENSMUSG00000028156	13684	Eif4e	eukaryotic translation initiation factor 4E	MON_3D-Crush_All Retina_3D-Crush_All	1.345	6.56e-14	9.16e-11	-0.237477	0.54636	0.999972	1.43445	0.00039	0.00569448
ENSMUSG00000024978	14732	Gpam	glycerol-3-phosphate acyltransferase, mitochondrial	MON_3D-Crush_All Retina_3D-Crush_All	-1.01572	1.27e-07	4.36e-05	-0.84825	0.0843518	0.965899	-1.12476	0.00190421	0.0201465
ENSMUSG00000025007	56454	Aldh18a1	aldehyde dehydrogenase 18 family, member A1	MON_3D-Crush_All Retina_3D-Crush_All	1.42074	6.59e-10	3.83e-07	0.273119	0.696762	0.999972	2.62493	1.82e-08	1.03e-06
ENSMUSG00000050335	16854	Lgals3	lectin, galactose binding, soluble 3	MON_3D-Crush_All Retina_3D-Crush_All	1.49869	4.83e-05	0.00849913	-0.0064712	0.985489	0.999972	2.56045	2.11e-17	5.81e-15
ENSMUSG00000020396	380684	Nefh	neurofilament, heavy polypeptide	MON_3D-Crush_All Retina_3D-Crush_All	-1.35452	2.67e-10	1.75e-07	-1.19442	0.0597313	0.87226	-2.15504	0.000537	0.00743043
ENSMUSG00000035455	60530	Fignl1	fidgetin-like 1	MON_3D-Crush_All Retina_3D-Crush_All	-2.90608	0.00013	0.0179761	2.90668	0.187068	0.999972	4.72381	1.81e-13	2.3e-11
ENSMUSG00000064032	NA	NA	NA	UON_3D-Crush_All	-1.15085	0.462613	0.999944	4.80026	0.00014	0.0180781	-0.88823	0.697299	0.878212
ENSMUSG00000054146	16665	Krt15	keratin 15	UON_3D-Crush_All	-2.4617	0.424369	0.999944	-5.27802	7.21e-11	4.48e-08	-3.7464	0.0161974	0.0982478
ENSMUSG00000107768	102640545	Gm36582	predicted gene, 36582	UON_3D-Crush_All	NA	NA	NA	8.74485	0.000291	0.031887	-3.58622	0.083954	0.28975
ENSMUSG00000115018	NA	NA	NA	UON_3D-Crush_All	-1.25556	0.20958	0.999944	-3.52557	4.48e-06	0.00100865	0.160688	0.852051	0.949316
ENSMUSG00000032303	110834	Chrna3	cholinergic receptor, nicotinic, alpha polypeptide 3	UON_3D-Crush_All	0.177302	0.657596	0.999944	-4.11118	5.15e-05	0.00832811	0.767384	0.815304	NA
ENSMUSG00000030148	26888	Clec4a2	C-type lectin domain family 4, member a2	UON_3D-Crush_All	4.30043	0.105368	NA	3.73355	0.000139	0.0180781	2.05547	0.0250779	0.134097
ENSMUSG00000107008	100040421	Gm2762	predicted gene 2762	UON_3D-Crush_All	-0.948018	0.596234	0.999944	6.80794	1.68e-06	0.000416	1.12446	0.524496	0.783953
ENSMUSG00000043311	114585	D17H6S53E	DNA segment, Chr 17, human D6S53E	UON_3D-Crush_All	-0.378802	0.386828	0.999944	3.82903	0.000136	0.017828	0.637262	0.463308	0.740211
ENSMUSG00000000094	21387	Tbx4	T-box 4	UON_3D-Crush_All	4.37938	0.36318	NA	-8.29519	0.000213	0.0248322	0.43699	0.790391	0.919341
ENSMUSG00000036768	209737	Kif15	kinesin family member 15	UON_3D-Crush_All	0.508112	0.386228	0.999944	4.68368	0.000232	0.0266894	2.01002	0.0121033	0.0804201
ENSMUSG00000021176	78767	Efcab11	EF-hand calcium binding domain 11	UON_3D-Crush_All	0.627522	0.699537	0.999944	4.30209	0.000385	0.0403102	1.51657	0.0953708	0.312383
ENSMUSG00000079553	100502766	Kifc1	kinesin family member C1	UON_3D-Crush_All	-0.363264	0.553416	0.999944	7.75503	0.000123	0.0169742	2.65774	0.0134409	0.0861522
ENSMUSG00000030996	11870	Art1	ADP-ribosyltransferase 1	UON_3D-Crush_All	-3.95534	0.203118	NA	7.07281	0.000305	0.032876	0.993842	0.650092	0.855114
ENSMUSG00000022021	56419	Diaph3	diaphanous related formin 3	UON_3D-Crush_All	-0.0318804	0.910591	0.999944	3.36077	4.89e-05	0.00801775	2.0055	0.016653	0.100029
ENSMUSG00000064356	17706	ATP8	ATP synthase F0 subunit 8	UON_3D-Crush_All	-0.455457	0.00203675	0.137242	-24.6707	2.52e-07	8.08e-05	0.363604	0.939176	0.979491
ENSMUSG00000063362	207958	Alg11	asparagine-linked glycosylation 11 (alpha-1,2-mannosyltransferase)	UON_3D-Crush_All	0.19708	0.860513	0.999944	2.76626	1.49e-07	5.27e-05	0.845344	0.0831545	0.288459
ENSMUSG00000033501	12970	Crygs	crystallin, gamma S	UON_3D-Crush_All	5.86716	0.108446	NA	2.27752	2.15e-05	0.00373436	1.01829	0.13996	0.392888
ENSMUSG00000101111	NA	NA	NA	UON_3D-Crush_All	-1.63368	0.720293	0.999944	-12.1139	6.43e-06	0.00133165	-0.502391	0.916039	0.97082
ENSMUSG00000102070	NA	NA	NA	UON_3D-Crush_All	-1.34081	0.768832	0.999944	-18.7421	1.07e-11	7.99e-09	-0.640103	0.724258	0.891305
ENSMUSG00000087213	69941	2810408I11Rik	RIKEN cDNA 2810408I11 gene	UON_3D-Crush_All	-0.603814	0.311019	0.999944	7.74721	4.88e-05	0.00801775	1.03728	0.376534	0.669807
ENSMUSG00000105868	NA	NA	NA	UON_3D-Crush_All	0.169878	0.836171	0.999944	4.81883	3.53e-06	0.000812	-0.980109	0.497833	0.765486
ENSMUSG00000064370	17711	CYTB	cytochrome b	UON_3D-Crush_All	-3.47632	0.0142675	0.44464	4.63209	6.2e-07	0.000174	-0.340188	0.846514	0.946587
ENSMUSG00000015597	57908	Zfp318	zinc finger protein 318	UON_3D-Crush_All	-0.911795	0.00283887	0.168006	2.07763	0.000431	0.0439243	0.125159	0.85083	0.948758
ENSMUSG00000032988	57274	Slc16a8	solute carrier family 16 (monocarboxylic acid transporters), member 8	UON_3D-Crush_All	0.414154	0.343914	0.999944	-7.4814	0.000241	0.0271061	1.4042	0.591474	NA
ENSMUSG00000026955	72080	Sapcd2	suppressor APC domain containing 2	UON_3D-Crush_All	2.644	0.589761	NA	6.4254	9.62e-07	0.000259	1.72137	0.0227408	0.125014
ENSMUSG00000020042	74007	Btbd11	BTB (POZ) domain containing 11	UON_3D-Crush_All	-0.097775	0.767829	0.999944	-2.04098	0.00013	0.017458	0.304671	0.615138	0.836059
ENSMUSG00000048982	217674	Gphb5	glycoprotein hormone beta 5	UON_3D-Crush_All	3.5374	0.410596	NA	8.5076	0.00018	0.0219149	-0.190502	0.939751	NA
ENSMUSG00000022598	72373	Psca	prostate stem cell antigen	UON_3D-Crush_All	4.79078	0.0429489	0.751301	-7.39035	8.87e-05	0.0126208	3.15164	0.458857	NA
ENSMUSG00000026413	18772	Pkp1	plakophilin 1	UON_3D-Crush_All	0.182598	0.672292	0.999944	-3.86468	0.000497	0.0486942	2.32259	0.636488	NA
ENSMUSG00000026196	12021	Bard1	BRCA1 associated RING domain 1	UON_3D-Crush_All	0.643243	0.636683	0.999944	6.96502	8.06e-05	0.0118059	2.13881	0.155778	0.417846
ENSMUSG00000045282	68255	Tmem86b	transmembrane protein 86B	UON_3D-Crush_All	0.279761	0.514988	0.999944	3.9311	0.000132	0.0175708	-2.49302	0.0139472	0.0883511
ENSMUSG00000108389	NA	NA	NA	UON_3D-Crush_All	-1.43445	0.0591269	0.856994	7.82202	0.000125	0.0170877	-3.40285	0.0833539	0.28881
ENSMUSG00000019102	11670	Aldh3a1	aldehyde dehydrogenase family 3, subfamily A1	UON_3D-Crush_All	0.736163	0.71868	0.999944	-2.65231	0.000435	0.0439322	-4.30231	0.0481367	0.20594
ENSMUSG00000025784	21922	Clec3b	C-type lectin domain family 3, member b	UON_3D-Crush_All	0.630587	0.76619	NA	-3.11489	2.49e-05	0.00425262	-4.46967	0.066897	0.251856
ENSMUSG00000067736	100142658	Gm10222	predicted gene 10222	UON_3D-Crush_All	-1.31236	0.755651	0.999944	-15.508	5.65e-06	0.0012074	-0.742048	0.823656	0.935764
ENSMUSG00000009185	20307	Ccl8	chemokine (C-C motif) ligand 8	UON_3D-Crush_All	4.1077	0.394499	NA	7.75983	5.75e-11	3.68e-08	0.865302	0.479107	0.751536
ENSMUSG00000033508	67855	Asprv1	aspartic peptidase, retroviral-like 1	UON_3D-Crush_All	-2.17588	0.366431	0.999944	-4.34501	1.09e-11	7.99e-09	-0.294055	0.840815	0.943442
ENSMUSG00000006143	69665	Upk3bl	uroplakin 3B-like	UON_3D-Crush_All	-2.13525	0.0263748	0.621721	-2.66605	0.000236	0.0267792	-1.45577	0.20155	0.482851
ENSMUSG00000020641	58185	Rsad2	radical S-adenosyl methionine domain containing 2	UON_3D-Crush_All	0.368048	0.530356	0.999944	-2.8961	9.67e-05	0.0136729	-0.644223	0.272092	0.570314
ENSMUSG00000102869	347740	Norad	non-coding RNA activated by DNA damage	UON_3D-Crush_All	-0.267402	0.568433	0.999944	-2.76504	1.99e-07	6.59e-05	-0.0944801	0.85442	0.950301
ENSMUSG00000089739	NA	NA	NA	UON_3D-Crush_All	-0.805712	0.0319559	0.670043	-3.16985	7.08e-07	0.000196	1.23691	0.654878	0.857504
ENSMUSG00000027654	71878	Fam83d	family with sequence similarity 83, member D	UON_3D-Crush_All	-2.56817	0.274254	NA	1.89726	0.000273	0.0301566	-0.162369	0.642156	0.851725
ENSMUSG00000026241	18159	Nppc	natriuretic peptide type C	UON_3D-Crush_All	-0.156928	0.920619	0.999944	-1.49094	0.000419	0.0429753	-1.4237	0.0101982	0.0711323
ENSMUSG00000096056	NA	NA	NA	UON_3D-Crush_All	8.21347	0.0458286	0.776642	-5.25995	1.49e-06	0.000388	1.67982	0.400556	0.691092
ENSMUSG00000094483	19291	Purb	purine rich element binding protein B	UON_3D-Crush_All	-0.175425	0.921032	0.999944	-11.8244	4.92e-08	1.98e-05	-0.49483	0.916373	0.97082
ENSMUSG00000040133	381413	Gpr176	G protein-coupled receptor 176	UON_3D-Crush_All	-1.14871	0.276772	0.999944	6.92056	2.68e-06	0.000638	2.44112	0.0124076	0.0816903
ENSMUSG00000027408	56264	Cpxm1	carboxypeptidase X 1 (M14 family)	UON_3D-Crush_All	-0.120573	0.711991	0.999944	2.37201	1.78e-05	0.00319142	-0.169419	0.809161	0.927987
ENSMUSG00000034990	246190	Otoa	otoancorin	UON_3D-Crush_All	0.322839	0.838095	0.999944	4.09445	6.81e-06	0.00138271	1.23239	0.443026	0.726099
ENSMUSG00000031860	80720	Pbx4	pre B cell leukemia homeobox 4	UON_3D-Crush_All	-0.237185	0.549814	0.999944	2.18124	0.000191	0.0228371	0.551907	0.378224	0.671169
ENSMUSG00000098557	239217	Kctd12	potassium channel tetramerisation domain containing 12	UON_3D-Crush_All	8.30232	0.0237148	0.588949	-23.3487	1.07e-06	0.000284	-10.4599	0.0288226	0.147088
ENSMUSG00000042638	14917	Gucy2c	guanylate cyclase 2c	UON_3D-Crush_All	-2.5756	0.37706	NA	7.28603	0.00049	0.0485474	-1.49605	0.463174	0.740211
ENSMUSG00000036777	68743	Anln	anillin, actin binding protein	UON_3D-Crush_All	-1.64957	0.138	0.999944	1.68658	0.000129	0.017458	-0.656999	0.0356761	0.169175
ENSMUSG00000070392	NA	NA	NA	UON_3D-Crush_All	-6.34092	0.00256761	0.160139	-3.41701	0.000197	0.0232866	-2.08698	0.153668	0.414408
ENSMUSG00000070354	101488212	Evi2	ecotropic viral integration site 2	UON_3D-Crush_All	1.16673	0.0750575	0.924118	-8.6324	4.3e-06	0.00098	0.349495	0.905004	0.967163
ENSMUSG00000057337	53374	Chst3	carbohydrate sulfotransferase 3	UON_3D-Crush_All	0.0553416	0.795639	0.999944	-2.00728	0.000143	0.0183456	-0.770854	0.106924	0.335075
ENSMUSG00000034413	240055	Neurl1b	neuralized E3 ubiquitin protein ligase 1B	UON_3D-Crush_All	-2.2275	0.02755	0.629808	2.91924	0.000169	0.0209846	2.18476	0.00710978	0.0547251
ENSMUSG00000051811	333182	Cox6b2	cytochrome c oxidase subunit 6B2	UON_3D-Crush_All	-0.219331	0.479288	0.999944	1.82338	1.14e-05	0.00218767	0.841246	0.125911	0.370115
ENSMUSG00000021647	27220	Cartpt	CART prepropeptide	UON_3D-Crush_All	-0.151395	0.326933	0.999944	-1.88113	9.47e-08	3.53e-05	-0.840676	0.122189	0.363411
ENSMUSG00000079620	140474	Muc4	mucin 4	UON_3D-Crush_All	0.365225	0.799994	0.999944	-5.49272	0.000224	0.0259933	0.658807	0.600119	0.827054
ENSMUSG00000064363	17719	ND4	NADH dehydrogenase subunit 4	UON_3D-Crush_All	NA	NA	NA	26.8317	2.05e-08	8.94e-06	NA	NA	NA
ENSMUSG00000052974	13107	Cyp2f2	cytochrome P450, family 2, subfamily f, polypeptide 2	UON_3D-Crush_All	-0.834879	0.765147	NA	-7.8856	7.3e-06	0.00146722	-7.21399	0.0589036	0.232766
ENSMUSG00000032281	94180	Acsbg1	acyl-CoA synthetase bubblegum family member 1	UON_3D-Crush_All	-0.583469	0.630622	0.999944	-1.47004	0.000182	0.0219149	-0.85172	0.0256121	0.13607
ENSMUSG00000048677	233979	Tpcn2	two pore segment channel 2	MON_3D-Crush_All	0.736206	0.202709	0.999944	0.471249	0.420834	0.999972	2.35182	1.56e-05	0.000396
ENSMUSG00000022848	224132	Slc49a4	solute carrier family 49 member 4	MON_3D-Crush_All	0.0263413	0.903483	0.999944	-0.438744	0.31229	0.999972	-2.16816	2.07e-08	1.15e-06
ENSMUSG00000046532	11835	Ar	androgen receptor	MON_3D-Crush_All	-0.88539	0.242697	0.999944	-0.108016	0.854964	0.999972	-3.08296	2.23e-05	0.000539
ENSMUSG00000027312	11990	Atrn	attractin	MON_3D-Crush_All	-0.186147	0.2667	0.999944	-0.428557	0.277132	0.999972	-1.22037	0.00113738	0.0134593
ENSMUSG00000097327	319887	E030030I06Rik	RIKEN cDNA E030030I06 gene	MON_3D-Crush_All	1.71837	0.0785858	0.933658	1.95288	0.0257449	0.611463	4.61146	0.00134253	0.0152746
ENSMUSG00000041889	77552	Shisa4	shisa family member 4	MON_3D-Crush_All	0.174543	0.704517	0.999944	-0.50609	0.210237	0.999972	-1.44908	4.78e-05	0.00101371
ENSMUSG00000024518	19434	Rax	retina and anterior neural fold homeobox	MON_3D-Crush_All	-0.17605	0.29681	0.999944	-0.231975	0.818196	0.999972	-3.70084	0.00557551	0.0456333
ENSMUSG00000031983	69551	2310022B05Rik	RIKEN cDNA 2310022B05 gene	MON_3D-Crush_All	-0.51638	0.215204	0.999944	0.148773	0.75495	0.999972	-1.32039	0.000722	0.00940274
ENSMUSG00000019297	67842	Nop9	NOP9 nucleolar protein	MON_3D-Crush_All	-0.0228822	0.923265	0.999944	0.114218	0.788631	0.999972	1.74666	3.51e-07	1.41e-05
ENSMUSG00000022503	26425	Nubp1	nucleotide binding protein 1	MON_3D-Crush_All	-0.0956538	0.620917	0.999944	0.0613043	0.883937	0.999972	1.29685	0.000278	0.00436109
ENSMUSG00000030786	16409	Itgam	integrin alpha M	MON_3D-Crush_All	0.142882	0.883702	0.999944	0.961707	0.053763	0.83908	2.65516	2.97e-09	2e-07
ENSMUSG00000004902	71803	Slc25a18	solute carrier family 25 (mitochondrial carrier), member 18	MON_3D-Crush_All	0.0562408	0.945274	0.999944	0.185034	0.757015	0.999972	-1.92967	0.000197	0.00330625
ENSMUSG00000042357	14622	Gjb5	gap junction protein, beta 5	MON_3D-Crush_All	NA	NA	NA	1.94359	0.0998424	0.999972	5.62171	7.13e-05	0.00140547
ENSMUSG00000064109	23900	Hcst	hematopoietic cell signal transducer	MON_3D-Crush_All	0.728821	0.822691	NA	1.27048	0.15648	0.999972	2.04749	0.00250869	0.0248781
ENSMUSG00000029608	19894	Rph3a	rabphilin 3A	MON_3D-Crush_All	-0.451301	0.00580258	0.263772	-1.27662	0.00268407	0.16773	-1.76239	2.98e-06	9.45e-05
ENSMUSG00000032431	56693	Crtap	cartilage associated protein	MON_3D-Crush_All	0.195764	0.624879	0.999944	0.247078	0.534999	0.999972	1.35941	0.000358	0.00533194
ENSMUSG00000030144	17474	Clec4d	C-type lectin domain family 4, member d	MON_3D-Crush_All	4.87829	0.281153	NA	3.79695	0.0020153	0.135435	10.5004	2.71e-10	2.14e-08
ENSMUSG00000090223	18546	Pcp4	Purkinje cell protein 4	MON_3D-Crush_All	-0.29266	0.0391243	0.730738	0.349726	0.515437	0.999972	-1.65477	0.00181594	0.0193576
ENSMUSG00000004460	67838	Dnajb11	DnaJ heat shock protein family (Hsp40) member B11	MON_3D-Crush_All	-0.0854094	0.601072	0.999944	0.0448008	0.904988	0.999972	1.16956	0.00105134	0.0126148
ENSMUSG00000072662	545893	Mansc4	MANSC domain containing 4	MON_3D-Crush_All	1.31909	0.391916	0.999944	0.125673	0.919406	0.999972	-6.38269	0.00353613	0.0325376
ENSMUSG00000009013	56455	Dynll1	dynein light chain LC8-type 1	MON_3D-Crush_All	-0.180641	0.767908	0.999944	0.699192	0.0888486	0.974387	1.36053	7.41e-05	0.00145835
ENSMUSG00000022443	17886	Myh9	myosin, heavy polypeptide 9, non-muscle	MON_3D-Crush_All	0.505891	0.0755326	0.924118	-0.171504	0.655805	0.999972	1.54393	1.04e-06	3.7e-05
ENSMUSG00000030087	66277	Klf15	Kruppel-like factor 15	MON_3D-Crush_All	-0.157969	0.572676	0.999944	-0.801449	0.0693738	0.912556	-1.96155	2.65e-08	1.42e-06
ENSMUSG00000115317	NA	NA	NA	MON_3D-Crush_All	-0.0920365	0.778007	0.999944	-0.436467	0.404343	0.999972	-2.43536	0.0014761	0.0164442
ENSMUSG00000079419	73656	Ms4a6c	membrane-spanning 4-domains, subfamily A, member 6C	MON_3D-Crush_All	0.393111	0.71624	0.999944	1.62671	0.0113855	0.413773	4.1046	2.05e-17	5.71e-15
ENSMUSG00000021493	67399	Pdlim7	PDZ and LIM domain 7	MON_3D-Crush_All	0.596889	0.0193387	0.527	-0.138849	0.72873	0.999972	1.4522	8.56e-06	0.000237
ENSMUSG00000034675	56320	Dbn1	drebrin 1	MON_3D-Crush_All	-0.338238	0.156278	0.999944	0.177278	0.633085	0.999972	1.12568	0.00239818	0.0240218
ENSMUSG00000025555	223254	Farp1	FERM, RhoGEF (Arhgef) and pleckstrin domain protein 1 (chondrocyte-derived)	MON_3D-Crush_All	0.117871	0.680155	0.999944	-0.366517	0.359641	0.999972	-1.56793	2.66e-05	0.00062
ENSMUSG00000004730	13733	Adgre1	adhesion G protein-coupled receptor E1	MON_3D-Crush_All	2.32492	0.0319528	0.670043	1.45874	0.00342355	0.195574	3.36636	1.59e-16	3.74e-14
ENSMUSG00000033581	319765	Igf2bp2	insulin-like growth factor 2 mRNA binding protein 2	MON_3D-Crush_All	-0.0536553	0.889818	0.999944	-0.467286	0.501446	0.999972	2.00135	0.00434876	0.0380834
ENSMUSG00000001510	13393	Dlx3	distal-less homeobox 3	MON_3D-Crush_All	0.236369	0.85413	0.999944	-0.492579	0.356202	0.999972	-2.09258	0.00488999	0.0415891
ENSMUSG00000034773	217216	Hrob	homologous recombination factor with OB-fold	MON_3D-Crush_All	0.514368	0.683314	0.999944	3.85077	0.00616892	0.283949	6.39025	1.29e-11	1.22e-09
ENSMUSG00000022219	12684	Cideb	cell death-inducing DNA fragmentation factor, alpha subunit-like effector B	MON_3D-Crush_All	0.490451	0.52203	0.999944	-1.32401	0.0305985	0.677297	-2.65758	0.00208204	0.0215439
ENSMUSG00000004099	13433	Dnmt1	DNA methyltransferase (cytosine-5) 1	MON_3D-Crush_All	0.0297769	0.868323	0.999944	-0.165895	0.676392	0.999972	1.29371	6.08e-05	0.00123969
ENSMUSG00000042436	76293	Mfap4	microfibrillar-associated protein 4	MON_3D-Crush_All	0.296883	0.691276	0.999944	-1.31279	0.00648016	0.295821	-2.45102	3.79e-05	0.000836
ENSMUSG00000040767	78372	Snrnp25	small nuclear ribonucleoprotein 25 (U11/U12)	MON_3D-Crush_All	-0.140623	0.545885	0.999944	0.638706	0.220526	0.999972	1.28199	0.00111797	0.0132534
ENSMUSG00000091475	NA	NA	NA	MON_3D-Crush_All	-0.0730535	0.861286	0.999944	-0.225105	0.582725	0.999972	-1.40691	2.71e-05	0.000629
ENSMUSG00000001053	212706	N4bp3	NEDD4 binding protein 3	MON_3D-Crush_All	-0.254339	0.39293	0.999944	-0.662481	0.144829	0.999972	1.35254	0.00518473	0.04335
ENSMUSG00000099398	383435	Ms4a14	membrane-spanning 4-domains, subfamily A, member 14	MON_3D-Crush_All	-0.363556	0.934996	NA	2.20505	0.336036	0.999972	4.44418	9e-05	0.00171589
ENSMUSG00000018008	72318	Cyth4	cytohesin 4	MON_3D-Crush_All	1.02448	0.138066	0.999944	0.336922	0.435205	0.999972	1.62384	1.57e-06	5.39e-05
ENSMUSG00000032554	22041	Trf	transferrin	MON_3D-Crush_All	0.70009	5.75e-05	0.009567	0.354531	0.435107	0.999972	1.00448	0.00286284	0.0276955
ENSMUSG00000034486	14472	Gbx2	gastrulation brain homeobox 2	MON_3D-Crush_All	-0.0554542	0.954284	0.999944	0.329851	0.627721	0.999972	1.59789	1.74e-05	0.000436
ENSMUSG00000015355	12506	Cd48	CD48 antigen	MON_3D-Crush_All	1.55984	0.236078	0.999944	1.18478	0.0114904	0.415262	3.30365	1.59e-13	2.05e-11
ENSMUSG00000071335	100041085	Mfsd4b3-ps	major facilitator superfamily domain containing 4B3, pseudogene	MON_3D-Crush_All	2.72843	0.472407	NA	-0.837551	0.63811	0.999972	5.81666	0.000747	0.00967833
ENSMUSG00000031480	56229	Thsd1	thrombospondin, type I, domain 1	MON_3D-Crush_All	-0.868027	0.132837	0.999944	0.373214	0.542126	0.999972	1.66101	0.000885	0.0110638
ENSMUSG00000029910	56150	Mad2l1	MAD2 mitotic arrest deficient-like 1	MON_3D-Crush_All	-0.0893285	0.708604	0.999944	1.65961	0.000616	0.0582083	2.97566	9.28e-09	5.63e-07
ENSMUSG00000003477	21743	Inmt	indolethylamine N-methyltransferase	MON_3D-Crush_All	1.56471	0.754123	NA	-0.985629	0.039248	0.757924	-1.89608	0.00126627	0.0146514
ENSMUSG00000025154	71085	Arhgap19	Rho GTPase activating protein 19	MON_3D-Crush_All	-0.167968	0.737122	0.999944	0.958368	0.114332	0.999972	3.11924	1.98e-12	2.22e-10
ENSMUSG00000028671	74246	Gale	galactose-4-epimerase, UDP	MON_3D-Crush_All	0.11318	0.639057	0.999944	1.06962	0.0212079	0.55802	1.47083	0.000842	0.0106493
ENSMUSG00000113183	NA	NA	NA	MON_3D-Crush_All	-0.432927	0.492745	0.999944	1.05495	0.562479	0.999972	-2.59986	0.00165264	0.0179656
ENSMUSG00000097587	75951	4930578M01Rik	RIKEN cDNA 4930578M01 gene	MON_3D-Crush_All	-0.0860831	0.817787	0.999944	-0.398993	0.509461	0.999972	-2.41505	0.000638	0.00850924
ENSMUSG00000021565	74338	Slc6a19	solute carrier family 6 (neurotransmitter transporter), member 19	MON_3D-Crush_All	-0.38897	0.708946	0.999944	-1.43141	0.578628	0.999972	2.78705	0.00515715	0.0432474
ENSMUSG00000026126	19253	Ptpn18	protein tyrosine phosphatase, non-receptor type 18	MON_3D-Crush_All	0.460362	0.14402	0.999944	1.79927	0.00106684	0.0892529	2.04828	2.76e-06	8.93e-05
ENSMUSG00000027217	241556	Tspan18	tetraspanin 18	MON_3D-Crush_All	-0.112949	0.889214	0.999944	0.372538	0.455124	0.999972	2.18573	9.65e-07	3.45e-05
ENSMUSG00000042659	66412	Arrdc4	arrestin domain containing 4	MON_3D-Crush_All	0.193535	0.601444	0.999944	0.398095	0.41031	0.999972	2.172	2.32e-07	9.94e-06
ENSMUSG00000112148	14728	Lilrb4a	leukocyte immunoglobulin-like receptor, subfamily B, member 4A	MON_3D-Crush_All	2.68288	0.206664	0.999944	1.98147	0.00122038	0.0954739	6.57191	1.97e-51	1.3e-47
ENSMUSG00000028896	100088	Rcc1	regulator of chromosome condensation 1	MON_3D-Crush_All	0.218948	0.358746	0.999944	0.611222	0.198007	0.999972	1.27642	0.0010019	0.0121618
ENSMUSG00000026712	17533	Mrc1	mannose receptor, C type 1	MON_3D-Crush_All	-2.25302	0.236798	NA	1.02739	0.0554641	0.848393	3.58732	1.23e-05	0.000323
ENSMUSG00000044340	98432	Phlpp1	PH domain and leucine rich repeat protein phosphatase 1	MON_3D-Crush_All	-0.175439	0.395962	0.999944	-0.0948157	0.83153	0.999972	-1.08446	0.00178838	0.0191445
ENSMUSG00000015950	17969	Ncf1	neutrophil cytosolic factor 1	MON_3D-Crush_All	1.06709	0.199265	0.999944	1.19858	0.0689353	0.910417	1.84751	9.82e-07	3.51e-05
ENSMUSG00000003974	108069	Grm3	glutamate receptor, metabotropic 3	MON_3D-Crush_All	-0.250358	0.644928	0.999944	-0.873443	0.0432404	0.787121	-2.14444	4.01e-06	0.000123
ENSMUSG00000052087	51791	Rgs14	regulator of G-protein signaling 14	MON_3D-Crush_All	0.156431	0.949553	NA	2.49694	0.0825747	0.965899	2.5698	0.000314	0.0047739
ENSMUSG00000071713	12983	Csf2rb	colony stimulating factor 2 receptor, beta, low-affinity (granulocyte-macrophage)	MON_3D-Crush_All	3.43416	0.241916	NA	1.4131	0.0143017	0.469779	4.39085	1.37e-18	5.13e-16
ENSMUSG00000049988	211228	Lrrc25	leucine rich repeat containing 25	MON_3D-Crush_All	-2.9367	0.545941	NA	3.22265	0.00429184	0.222366	7.08183	9.42e-14	1.28e-11
ENSMUSG00000001773	53320	Folh1	folate hydrolase 1	MON_3D-Crush_All	0.0414782	0.864945	0.999944	-0.566251	0.705448	0.999972	-1.42563	0.00423739	0.0374398
ENSMUSG00000030711	20887	Sult1a1	sulfotransferase family 1A, phenol-preferring, member 1	MON_3D-Crush_All	-0.244425	0.621953	0.999944	-0.520021	0.316947	0.999972	-2.72579	5.71e-07	2.16e-05
ENSMUSG00000038630	100041581	Zkscan16	zinc finger with KRAB and SCAN domains 16	MON_3D-Crush_All	0.617155	0.433356	0.999944	0.263831	0.809842	0.999972	-4.90749	0.00349744	0.0322266
ENSMUSG00000100600	320210	A230077H06Rik	RIKEN cDNA A230077H06 gene	MON_3D-Crush_All	1.06087	0.0127627	0.419208	-0.662313	0.409744	0.999972	-3.8572	0.00388856	0.0349988
ENSMUSG00000027490	13555	E2f1	E2F transcription factor 1	MON_3D-Crush_All	0.473195	0.526514	0.999944	1.72141	0.0129962	0.447059	3.02422	1.22e-06	4.26e-05
ENSMUSG00000025130	18453	P4hb	prolyl 4-hydroxylase, beta polypeptide	MON_3D-Crush_All	0.0664476	0.662592	0.999944	0.208946	0.568636	0.999972	1.44536	7.96e-06	0.000224
ENSMUSG00000026536	381308	Ifi211	interferon activated gene 211	MON_3D-Crush_All	1.86537	0.298538	0.999944	0.0127518	0.987631	0.999972	3.41303	8.07e-10	5.95e-08
ENSMUSG00000106219	74757	5830416I19Rik	RIKEN cDNA 5830416I19 gene	MON_3D-Crush_All	5.07834	0.267424	NA	-0.353995	0.903831	NA	8.61849	9.03e-06	0.000249
ENSMUSG00000053819	108058	Camk2d	calcium/calmodulin-dependent protein kinase II, delta	MON_3D-Crush_All	0.0414937	0.766977	0.999944	0.193008	0.617417	0.999972	1.04792	0.00115244	0.013613
ENSMUSG00000026073	16178	Il1r2	interleukin 1 receptor, type II	MON_3D-Crush_All	2.49364	0.134587	0.999944	0.274605	0.905273	0.999972	6.03057	2.1e-07	9.08e-06
ENSMUSG00000034245	232232	Hdac11	histone deacetylase 11	MON_3D-Crush_All	-0.466828	0.413465	0.999944	-0.02403	0.97167	0.999972	-1.28989	0.000423	0.00610555
ENSMUSG00000028636	106564	Ppcs	phosphopantothenoylcysteine synthetase	MON_3D-Crush_All	0.303585	0.289157	0.999944	-0.381224	0.38596	0.999972	1.3839	0.00192705	0.0203229
ENSMUSG00000051506	545030	Wdfy4	WD repeat and FYVE domain containing 4	MON_3D-Crush_All	0.857907	0.544374	0.999944	0.518155	0.508677	0.999972	2.10536	1.14e-05	0.000303
ENSMUSG00000076498	100125263	Trbc2	T cell receptor beta, constant 2	MON_3D-Crush_All	-4.47883	0.089217	NA	-0.710606	0.479041	0.999972	5.44459	0.000154	0.00269176
ENSMUSG00000037613	79201	Tnfrsf23	tumor necrosis factor receptor superfamily, member 23	MON_3D-Crush_All	-0.265583	0.781332	0.999944	0.593927	0.402765	0.999972	2.69788	0.00165175	0.0179656
ENSMUSG00000041654	69806	Slc39a11	solute carrier family 39 (metal ion transporter), member 11	MON_3D-Crush_All	-0.0474107	0.869661	0.999944	0.16421	0.709394	0.999972	1.4188	6.56e-05	0.00132281
ENSMUSG00000041789	78449	2700046A07Rik	RIKEN cDNA 2700046A07 gene	MON_3D-Crush_All	1.39583	0.271121	0.999944	0.0754505	0.840373	0.999972	-1.65805	0.00105424	0.0126419
ENSMUSG00000031490	13685	Eif4ebp1	eukaryotic translation initiation factor 4E binding protein 1	MON_3D-Crush_All	1.33794	0.00615239	0.270891	0.97632	0.0528257	0.838986	2.15936	8.63e-09	5.3e-07
ENSMUSG00000029363	72151	Rfc5	replication factor C (activator 1) 5	MON_3D-Crush_All	0.229295	0.372427	0.999944	1.15569	0.0205523	0.550668	1.91485	4.1e-06	0.000125
ENSMUSG00000024833	18969	Pola2	polymerase (DNA directed), alpha 2	MON_3D-Crush_All	-0.243147	0.373445	0.999944	0.89987	0.182458	0.999972	1.60908	0.000174	0.00298256
ENSMUSG00000005800	17394	Mmp8	matrix metallopeptidase 8	MON_3D-Crush_All	-3.99386	0.279307	NA	5.11935	0.286861	NA	7.2138	0.000791	0.0101286
ENSMUSG00000035805	170790	Mlc1	megalencephalic leukoencephalopathy with subcortical cysts 1 homolog (human)	MON_3D-Crush_All	0.148806	0.350355	0.999944	-0.650041	0.122952	0.999972	-1.89838	0.000313	0.0047739
ENSMUSG00000034205	94352	Loxl2	lysyl oxidase-like 2	MON_3D-Crush_All	0.619502	0.240842	0.999944	0.303742	0.406914	0.999972	1.38517	7.05e-05	0.00139428
ENSMUSG00000003283	15162	Hck	hemopoietic cell kinase	MON_3D-Crush_All	0.970527	0.332576	0.999944	0.470308	0.394266	0.999972	1.25807	0.00180142	0.0192443
ENSMUSG00000037266	27981	Rsrp1	arginine/serine rich protein 1	MON_3D-Crush_All	-0.740006	1.2e-07	4.2e-05	0.14366	0.691533	0.999972	-1.25876	4.24e-05	0.000923
ENSMUSG00000022619	60597	Mapk8ip2	mitogen-activated protein kinase 8 interacting protein 2	MON_3D-Crush_All	-0.113667	0.470095	0.999944	-1.16583	0.00676636	0.302157	-1.48294	2.06e-05	0.000504
ENSMUSG00000032231	12306	Anxa2	annexin A2	MON_3D-Crush_All	0.55888	0.0357358	0.704497	0.317559	0.391897	0.999972	1.82283	4.88e-10	3.66e-08
ENSMUSG00000045751	212377	Mms22l	MMS22-like, DNA repair protein	MON_3D-Crush_All	0.273833	0.785851	0.999944	1.95731	0.01222	0.431849	2.37582	7.47e-05	0.00146609
ENSMUSG00000097574	320295	C920006O11Rik	RIKEN cDNA C920006O11 gene	MON_3D-Crush_All	-0.127766	0.700761	0.999944	-0.358254	0.581254	0.999972	-2.12221	0.000783	0.0100288
ENSMUSG00000058099	74039	Nfam1	Nfat activating molecule with ITAM motif 1	MON_3D-Crush_All	1.8255	0.156572	0.999944	1.16168	0.0654416	0.895236	1.74337	9.26e-06	0.000253
ENSMUSG00000003273	12348	Car11	carbonic anhydrase 11	MON_3D-Crush_All	-0.3037	0.135141	0.999944	-0.196079	0.604318	0.999972	-1.15019	0.00147416	0.0164319
ENSMUSG00000102353	NA	NA	NA	MON_3D-Crush_All	4.52455	0.317237	NA	2.28659	0.631663	NA	4.49829	0.00367633	0.0335158
ENSMUSG00000048616	18121	Nog	noggin	MON_3D-Crush_All	2.68286	0.402839	NA	-1.12488	0.585692	0.999972	-7.65279	0.00031	0.00472994
ENSMUSG00000024696	107321	Lpxn	leupaxin	MON_3D-Crush_All	0.713031	0.311019	0.999944	0.757842	0.164322	0.999972	2.60642	2.22e-08	1.22e-06
ENSMUSG00000085295	NA	NA	NA	MON_3D-Crush_All	4.28538	0.17555	NA	1.54507	0.392721	0.999972	7.33829	1.38e-09	9.78e-08
ENSMUSG00000057948	70450	Unc13d	unc-13 homolog D	MON_3D-Crush_All	0.440702	0.485682	0.999944	0.437195	0.461166	0.999972	1.76954	0.000694	0.00910086
ENSMUSG00000006498	19205	Ptbp1	polypyrimidine tract binding protein 1	MON_3D-Crush_All	-0.0314062	0.857439	0.999944	0.0748799	0.840128	0.999972	1.13344	0.000368	0.0054449
ENSMUSG00000062300	19294	Nectin2	nectin cell adhesion molecule 2	MON_3D-Crush_All	-0.288214	0.258175	0.999944	0.302539	0.486761	0.999972	1.3772	0.000314	0.0047739
ENSMUSG00000002835	27221	Chaf1a	chromatin assembly factor 1, subunit A (p150)	MON_3D-Crush_All	0.284429	0.404559	0.999944	0.439154	0.402156	0.999972	1.85737	5.44e-05	0.00113245
ENSMUSG00000033904	101565	Ccp110	centriolar coiled coil protein 110	MON_3D-Crush_All	0.0638048	0.756707	0.999944	-0.171744	0.727703	0.999972	-1.03137	0.0038398	0.0346863
ENSMUSG00000038855	320404	Itpkb	inositol 1,4,5-trisphosphate 3-kinase B	MON_3D-Crush_All	-0.0893385	0.843248	0.999944	-0.056951	0.896228	0.999972	-1.37758	0.000466	0.00658867
ENSMUSG00000062488	667370	Ifit3b	interferon-induced protein with tetratricopeptide repeats 3B	MON_3D-Crush_All	0.283755	0.291613	0.999944	-1.22926	0.0902451	0.979742	-1.43397	0.00179737	0.0192115
ENSMUSG00000031503	12827	Col4a2	collagen, type IV, alpha 2	MON_3D-Crush_All	0.111285	0.652511	0.999944	0.271204	0.511876	0.999972	1.98674	9.47e-10	6.91e-08
ENSMUSG00000045980	320534	Tmem104	transmembrane protein 104	MON_3D-Crush_All	0.103563	0.706013	0.999944	0.0190725	0.971188	0.999972	1.39456	0.000289	0.00448521
ENSMUSG00000032860	18442	P2ry2	purinergic receptor P2Y, G-protein coupled 2	MON_3D-Crush_All	1.18748	0.171432	0.999944	-0.16368	0.772737	0.999972	2.77908	3.6e-05	0.000805
ENSMUSG00000006728	12567	Cdk4	cyclin-dependent kinase 4	MON_3D-Crush_All	0.483099	0.0253502	0.609218	0.367817	0.346075	0.999972	1.02182	0.00230703	0.0233466
ENSMUSG00000041845	11854	Rhod	ras homolog family member D	MON_3D-Crush_All	0.0882734	0.832677	0.999944	0.650102	0.191195	0.999972	1.57477	0.00487615	0.0414893
ENSMUSG00000054619	70152	Mettl7a1	methyltransferase like 7A1	MON_3D-Crush_All	0.381067	0.223922	0.999944	-0.844288	0.0282862	0.643822	-1.75856	3.96e-05	0.000867
ENSMUSG00000029436	23948	Mmp17	matrix metallopeptidase 17	MON_3D-Crush_All	-0.179746	0.490436	0.999944	0.661844	0.351202	0.999972	1.7732	0.000772	0.00993305
ENSMUSG00000000794	140493	Kcnn3	potassium intermediate/small conductance calcium-activated channel, subfamily N, member 3	MON_3D-Crush_All	0.783622	0.410669	0.999944	-0.153059	0.764006	0.999972	-2.02497	0.000688	0.00904185
ENSMUSG00000022969	16155	Il10rb	interleukin 10 receptor, beta	MON_3D-Crush_All	0.17313	0.631703	0.999944	-0.0148379	0.971962	0.999972	2.19991	5.1e-08	2.51e-06
ENSMUSG00000090053	677884	Pakap	paralemmin A kinase anchor protein	MON_3D-Crush_All	-0.719835	0.437539	0.999944	0.362475	0.634818	0.999972	-1.60264	6.92e-05	0.00137539
ENSMUSG00000109224	NA	NA	NA	MON_3D-Crush_All	-0.225378	0.525891	0.999944	-1.02669	0.151008	0.999972	-2.13647	0.00308442	0.0292805
ENSMUSG00000001741	16170	Il16	interleukin 16	MON_3D-Crush_All	0.617916	0.491008	0.999944	0.3045	0.552268	0.999972	1.31535	0.000704	0.00922135
ENSMUSG00000067356	NA	NA	NA	MON_3D-Crush_All	0.846694	0.340416	0.999944	3.41603	0.46757	NA	7.72373	0.00279623	0.0271441
ENSMUSG00000117310	19243	Ptp4a1	protein tyrosine phosphatase 4a1	MON_3D-Crush_All	0.148146	0.524859	0.999944	0.3349	0.500755	0.999972	-1.37718	0.000389	0.00569448
ENSMUSG00000040867	380785	Begain	brain-enriched guanylate kinase-associated	MON_3D-Crush_All	-0.0247809	0.922236	0.999944	0.529939	0.661085	0.999972	-2.14351	1.7e-06	5.8e-05
ENSMUSG00000095334	NA	NA	NA	MON_3D-Crush_All	1.77922	0.134234	0.999944	-0.027793	0.973663	0.999972	-1.69993	1.81e-06	6.12e-05
ENSMUSG00000035258	320712	Abi3bp	ABI gene family, member 3 (NESH) binding protein	MON_3D-Crush_All	0.406681	0.343795	0.999944	-0.603578	0.123376	0.999972	-2.35429	6.05e-05	0.00123576
ENSMUSG00000101179	NA	NA	NA	MON_3D-Crush_All	2.00796	0.684005	NA	-5.61321	0.0705819	0.915393	-3.7977	0.00184657	0.0195996
ENSMUSG00000031709	71310	Tbc1d9	TBC1 domain family, member 9	MON_3D-Crush_All	0.484419	0.129078	0.999944	-0.0486397	0.926047	0.999972	1.85163	9.27e-05	0.00175801
ENSMUSG00000023979	107477	Guca1b	guanylate cyclase activator 1B	MON_3D-Crush_All	0.0251684	0.85195	0.999944	-0.764975	0.467682	0.999972	-2.42232	0.00405408	0.0362739
ENSMUSG00000025877	212032	Hk3	hexokinase 3	MON_3D-Crush_All	4.75383	0.0809256	NA	1.3481	0.0963791	0.998754	3.80661	2.8e-14	4.35e-12
ENSMUSG00000038181	100910	Chpf2	chondroitin polymerizing factor 2	MON_3D-Crush_All	-0.102845	0.700429	0.999944	0.211702	0.634136	0.999972	1.45971	4.36e-05	0.000942
ENSMUSG00000041120	17965	Nbl1	NBL1, DAN family BMP antagonist	MON_3D-Crush_All	0.0833081	0.653056	0.999944	-0.559715	0.165134	0.999972	-2.15185	3.87e-05	0.000851
ENSMUSG00000048022	319832	Tmem229a	transmembrane protein 229A	MON_3D-Crush_All	-0.74232	0.182022	0.999944	0.0711003	0.886357	0.999972	-1.305	0.00154915	0.0170456
ENSMUSG00000026944	11305	Abca2	ATP-binding cassette, sub-family A (ABC1), member 2	MON_3D-Crush_All	-0.252136	0.185631	0.999944	-0.268743	0.492458	0.999972	-1.23068	0.000389	0.00569448
ENSMUSG00000024381	30948	Bin1	bridging integrator 1	MON_3D-Crush_All	0.0746175	0.639361	0.999944	0.308173	0.566627	0.999972	-1.17585	0.000249	0.00401697
ENSMUSG00000007891	13033	Ctsd	cathepsin D	MON_3D-Crush_All	0.014875	0.917492	0.999944	0.376925	0.349935	0.999972	3.03727	0.00581529	0.0470313
ENSMUSG00000024789	16452	Jak2	Janus kinase 2	MON_3D-Crush_All	-0.439327	0.0564651	0.845005	-0.0540159	0.904517	0.999972	-1.09303	0.00209717	0.0216697
ENSMUSG00000059149	213006	Mfsd4a	major facilitator superfamily domain containing 4A	MON_3D-Crush_All	-0.385948	0.0746357	0.9221	1.89662	0.0575107	0.85935	-1.9529	0.00207026	0.0214556
ENSMUSG00000001794	12336	Capns1	calpain, small subunit 1	MON_3D-Crush_All	-0.991645	0.000249	0.029992	0.619988	0.0949974	0.99202	-1.28212	4.75e-05	0.00100889
ENSMUSG00000029671	93735	Wnt16	wingless-type MMTV integration site family, member 16	MON_3D-Crush_All	-0.901491	0.406468	0.999944	-0.347586	0.740068	0.999972	-7.01052	0.00153085	0.0168829
ENSMUSG00000022435	22270	Upk3a	uroplakin 3A	MON_3D-Crush_All	4.27203	0.375444	NA	-0.596799	0.294468	0.999972	-7.05296	0.000166	0.00287032
ENSMUSG00000026039	68549	Sgo2a	shugoshin 2A	MON_3D-Crush_All	0.293882	0.795196	0.999944	2.2135	0.0653529	0.895236	3.17017	1.96e-08	1.1e-06
ENSMUSG00000019789	15214	Hey2	hairy/enhancer-of-split related with YRPW motif 2	MON_3D-Crush_All	0.692253	0.0290597	0.647158	-0.16368	0.713766	0.999972	-1.32018	0.00360617	0.0329674
ENSMUSG00000018293	18643	Pfn1	profilin 1	MON_3D-Crush_All	-0.573832	0.00144534	0.105169	0.407028	0.312067	0.999972	1.12908	0.000103	0.00191219
ENSMUSG00000029304	20750	Spp1	secreted phosphoprotein 1	MON_3D-Crush_All	0.697537	5.68e-05	0.00952815	2.69449	0.0357409	0.725327	8.79211	5.02e-06	0.000151
ENSMUSG00000020105	320398	Lrig3	leucine-rich repeats and immunoglobulin-like domains 3	MON_3D-Crush_All	-0.0582619	0.911133	0.999944	-0.106762	0.827173	0.999972	-1.79578	3.39e-05	0.000766
ENSMUSG00000030536	29875	Iqgap1	IQ motif containing GTPase activating protein 1	MON_3D-Crush_All	0.395076	0.120546	0.999944	0.330393	0.357757	0.999972	2.16943	1.59e-11	1.48e-09
ENSMUSG00000027221	76969	Chst1	carbohydrate sulfotransferase 1	MON_3D-Crush_All	-0.342237	0.1458	0.999944	0.97272	0.265335	0.999972	1.62414	4.28e-05	0.00093
ENSMUSG00000017499	23834	Cdc6	cell division cycle 6	MON_3D-Crush_All	-0.0348976	0.974116	0.999944	1.92649	0.022908	0.584738	4.15995	4.67e-08	2.33e-06
ENSMUSG00000022221	56532	Ripk3	receptor-interacting serine-threonine kinase 3	MON_3D-Crush_All	-4.99666	0.263919	NA	2.55186	0.00656915	0.298554	3.83398	0.000579	0.00788563
ENSMUSG00000021408	19766	Ripk1	receptor (TNFRSF)-interacting serine-threonine kinase 1	MON_3D-Crush_All	0.0292078	0.939312	0.999944	0.178087	0.692782	0.999972	1.61713	0.000228	0.00373387
ENSMUSG00000021792	70564	Prxl2a	peroxiredoxin like 2A	MON_3D-Crush_All	-0.0635894	0.787824	0.999944	-0.426566	0.306087	0.999972	-1.12403	0.001216	0.0141943
ENSMUSG00000032815	14087	Fanca	Fanconi anemia, complementation group A	MON_3D-Crush_All	-0.324192	0.761728	0.999944	2.53412	0.000808	0.0716951	2.39453	0.000167	0.0028857
ENSMUSG00000036875	327762	Dna2	DNA replication helicase/nuclease 2	MON_3D-Crush_All	0.60252	0.205144	0.999944	1.31428	0.0765786	0.942722	1.53577	0.00598791	0.0481125
ENSMUSG00000033420	69538	Antxr1	anthrax toxin receptor 1	MON_3D-Crush_All	0.0539302	0.852279	0.999944	0.155187	0.681705	0.999972	-1.25269	0.00223882	0.0228199
ENSMUSG00000047759	15478	Hs3st3a1	heparan sulfate (glucosamine) 3-O-sulfotransferase 3A1	MON_3D-Crush_All	0.147443	0.791332	0.999944	-0.842193	0.0844825	0.966275	-2.25962	0.00219439	0.0224828
ENSMUSG00000039262	227723	Prrc2b	proline-rich coiled-coil 2B	MON_3D-Crush_All	-0.128348	0.798908	0.999944	-0.103421	0.816937	0.999972	-1.06152	0.00139811	0.0157547
ENSMUSG00000058542	NA	NA	NA	MON_3D-Crush_All	0.45278	0.360767	0.999944	0.557208	0.364933	0.999972	2.46811	2.69e-08	1.43e-06
ENSMUSG00000040212	13732	Emp3	epithelial membrane protein 3	MON_3D-Crush_All	2.11603	0.000983	0.0820695	0.461503	0.312669	0.999972	1.89348	4.79e-09	3.1e-07
ENSMUSG00000031833	546071	Mast3	microtubule associated serine/threonine kinase 3	MON_3D-Crush_All	0.489309	0.572589	0.999944	0.76787	0.118439	0.999972	-1.43538	3.97e-06	0.000122
ENSMUSG00000031837	117148	Necab2	N-terminal EF-hand calcium binding protein 2	MON_3D-Crush_All	-0.7295	0.00351482	0.192649	0.920595	0.105949	0.999972	-1.46656	0.00501704	0.042378
ENSMUSG00000049551	14371	Fzd9	frizzled class receptor 9	MON_3D-Crush_All	-0.631164	0.250344	0.999944	-0.743619	0.105652	0.999972	-3.53459	4.5e-16	9.67e-14
ENSMUSG00000054342	16534	Kcnn4	potassium intermediate/small conductance calcium-activated channel, subfamily N, member 4	MON_3D-Crush_All	-1.47422	0.657419	NA	1.91406	0.0608255	0.877369	4.12227	1.62e-13	2.08e-11
ENSMUSG00000075012	14221	Fjx1	four jointed box 1	MON_3D-Crush_All	-0.331768	0.689927	0.999944	-0.92584	0.0836213	0.965899	-1.68585	0.00100763	0.0122164
ENSMUSG00000059974	235106	Ntm	neurotrimin	MON_3D-Crush_All	-0.0335866	0.822205	0.999944	-0.729003	0.394356	0.999972	-2.00002	3.96e-05	0.000867
ENSMUSG00000034845	84094	Plvap	plasmalemma vesicle associated protein	MON_3D-Crush_All	-0.361402	0.275521	0.999944	0.716984	0.223851	0.999972	1.72444	0.000451	0.00641756
ENSMUSG00000068699	68794	Flnc	filamin C, gamma	MON_3D-Crush_All	0.449521	0.626366	0.999944	-0.329885	0.400455	0.999972	1.35414	6.77e-05	0.00135151
ENSMUSG00000031438	66889	Rnf128	ring finger protein 128	MON_3D-Crush_All	-0.521629	0.254546	0.999944	1.53514	0.0711346	0.91701	2.97559	2.2e-08	1.21e-06
ENSMUSG00000035351	69736	Nup37	nucleoporin 37	MON_3D-Crush_All	0.00961416	0.974061	0.999944	0.789433	0.111969	0.999972	1.70465	0.0016885	0.018315
ENSMUSG00000028756	68943	Pink1	PTEN induced putative kinase 1	MON_3D-Crush_All	-0.140852	0.346703	0.999944	-0.657129	0.0831432	0.965899	-1.38295	0.000101	0.00188946
ENSMUSG00000032725	14276	Folr2	folate receptor 2 (fetal)	MON_3D-Crush_All	1.72221	0.181629	0.999944	1.37555	0.138556	0.999972	4.14397	1.11e-06	3.9e-05
ENSMUSG00000099757	NA	NA	NA	MON_3D-Crush_All	-0.511108	0.735416	0.999944	0.90577	0.27148	0.999972	2.3448	0.000422	0.00609977
ENSMUSG00000087107	100043636	AI662270	expressed sequence AI662270	MON_3D-Crush_All	-2.57727	0.597907	NA	0.971483	0.41092	0.999972	4.01313	2.11e-07	9.09e-06
ENSMUSG00000041754	58218	Trem3	triggering receptor expressed on myeloid cells 3	MON_3D-Crush_All	NA	NA	NA	3.41314	0.482197	NA	7.69457	0.00173942	0.0187723
ENSMUSG00000045165	101602	AI467606	expressed sequence AI467606	MON_3D-Crush_All	0.911851	0.266164	0.999944	1.00098	0.112207	0.999972	1.62381	0.000687	0.00904185
ENSMUSG00000015947	14129	Fcgr1	Fc receptor, IgG, high affinity I	MON_3D-Crush_All	1.30092	0.202084	0.999944	0.481388	0.381943	0.999972	1.74799	6.7e-05	0.00134592
ENSMUSG00000040856	13386	Dlk1	delta like non-canonical Notch ligand 1	MON_3D-Crush_All	1.05244	0.7622	NA	1.11684	0.81045	NA	3.19548	0.00421744	0.0373521
ENSMUSG00000041515	15900	Irf8	interferon regulatory factor 8	MON_3D-Crush_All	1.31791	0.00769058	0.309335	0.276279	0.546197	0.999972	1.61558	4.82e-06	0.000146
ENSMUSG00000032883	74205	Acsl3	acyl-CoA synthetase long-chain family member 3	MON_3D-Crush_All	0.296073	0.0661391	0.881686	-1.13575	0.019169	0.534456	-1.37704	0.00485402	0.0413543
ENSMUSG00000022089	57784	Bin3	bridging integrator 3	MON_3D-Crush_All	0.0981237	0.682636	0.999944	0.422585	0.306192	0.999972	1.0188	0.00531319	0.0441998
ENSMUSG00000049562	381201	Ap5b1	adaptor-related protein complex 5, beta 1 subunit	MON_3D-Crush_All	0.0171248	0.979601	0.999944	1.21102	0.0498701	0.8248	1.64038	0.000792	0.0101286
ENSMUSG00000056737	12332	Capg	capping protein (actin filament), gelsolin-like	MON_3D-Crush_All	0.618264	0.233158	0.999944	0.578063	0.191483	0.999972	2.44711	1.02e-11	1e-09
ENSMUSG00000026669	70024	Mcm10	minichromosome maintenance 10 replication initiation factor	MON_3D-Crush_All	-0.541656	0.360509	0.999944	3.35552	0.0280697	0.639984	4.77006	3.29e-10	2.57e-08
ENSMUSG00000030220	11857	Arhgdib	Rho, GDP dissociation inhibitor (GDI) beta	MON_3D-Crush_All	0.0296081	0.920059	0.999944	0.942522	0.0520688	0.837719	1.9127	2.08e-08	1.16e-06
ENSMUSG00000024679	68774	Ms4a6d	membrane-spanning 4-domains, subfamily A, member 6D	MON_3D-Crush_All	4.42453	0.00359089	0.194446	1.55284	0.0272521	0.631381	4.33852	6.5e-19	2.52e-16
ENSMUSG00000045594	12091	Glb1	galactosidase, beta 1	MON_3D-Crush_All	-0.553159	0.154029	0.999944	0.325392	0.466094	0.999972	1.85237	8.05e-08	3.84e-06
ENSMUSG00000043895	14739	S1pr2	sphingosine-1-phosphate receptor 2	MON_3D-Crush_All	0.929529	0.100845	0.999944	-0.211711	0.59276	0.999972	1.61483	2.89e-05	0.000667
ENSMUSG00000002897	16172	Il17ra	interleukin 17 receptor A	MON_3D-Crush_All	0.865675	0.046062	0.777821	0.244533	0.576193	0.999972	1.06333	0.00224923	0.0228941
ENSMUSG00000035187	18096	Nkx6-1	NK6 homeobox 1	MON_3D-Crush_All	0.131828	0.978955	NA	0.246614	0.567227	0.999972	-2.30083	0.000453	0.00643007
ENSMUSG00000002204	16541	Napsa	napsin A aspartic peptidase	MON_3D-Crush_All	0.845162	0.312274	0.999944	2.00066	0.0886053	0.974027	4.66177	9.21e-08	4.32e-06
ENSMUSG00000033792	11977	Atp7a	ATPase, Cu++ transporting, alpha polypeptide	MON_3D-Crush_All	0.0453871	0.847523	0.999944	-0.375601	0.374057	0.999972	1.13969	0.00138887	0.0156825
ENSMUSG00000026387	319229	Sctr	secretin receptor	MON_3D-Crush_All	1.52882	0.508243	NA	-1.06904	0.202759	0.999972	-2.58056	0.000949	0.0117038
ENSMUSG00000032750	210710	Gab3	growth factor receptor bound protein 2-associated protein 3	MON_3D-Crush_All	-0.118257	0.835193	0.999944	-0.0429136	0.953301	0.999972	2.19628	0.0028165	0.0273007
ENSMUSG00000032750	100503280	Gm38425	predicted gene, 38425	MON_3D-Crush_All	-0.118257	0.835193	0.999944	-0.0429136	0.953301	0.999972	2.19628	0.0028165	0.0273007
ENSMUSG00000044361	271278	BC024139	cDNA sequence BC024139	MON_3D-Crush_All	0.131801	0.978959	NA	0.443814	0.77399	0.999972	-3.03148	8.51e-06	0.000236
ENSMUSG00000022456	24050	Septin3	septin 3	MON_3D-Crush_All	-1.04612	0.0751806	0.924118	-0.989686	0.158379	0.999972	-2.21399	7.78e-06	0.00022
ENSMUSG00000029030	67808	Tprgl	transformation related protein 63 regulated like	MON_3D-Crush_All	-0.123708	0.43248	0.999944	-0.228933	0.538986	0.999972	-1.55187	5.91e-07	2.24e-05
ENSMUSG00000022066	100862375	Entpd4b	ectonucleoside triphosphate diphosphohydrolase 4B	MON_3D-Crush_All	-0.0440477	0.821772	0.999944	-0.248724	0.544269	0.999972	1.04974	0.00446745	0.0389332
ENSMUSG00000021219	50779	Rgs6	regulator of G-protein signaling 6	MON_3D-Crush_All	-0.425963	0.0762983	0.924118	-1.3728	0.0100379	0.386742	-2.91356	2e-05	0.00049
ENSMUSG00000023393	228993	Slc17a9	solute carrier family 17, member 9	MON_3D-Crush_All	2.02894	0.118255	0.999944	-0.826587	0.578089	0.999972	2.50345	0.00305003	0.029058
ENSMUSG00000021714	60411	Cenpk	centromere protein K	MON_3D-Crush_All	0.889838	0.47921	0.999944	2.53074	0.0023958	0.154423	2.43811	0.00299736	0.0287218
ENSMUSG00000034614	216505	Pik3ip1	phosphoinositide-3-kinase interacting protein 1	MON_3D-Crush_All	-0.0662862	0.756822	0.999944	-0.194549	0.597956	0.999972	-1.36612	8.95e-05	0.001712
ENSMUSG00000030199	14011	Etv6	ets variant 6	MON_3D-Crush_All	-0.0720281	0.780603	0.999944	-0.0084798	0.984112	0.999972	1.26025	0.00171071	0.0185053
ENSMUSG00000078838	NA	NA	NA	MON_3D-Crush_All	2.99117	0.414759	NA	5.06177	0.0879358	0.973229	7.29677	0.00237087	0.0238705
ENSMUSG00000025372	108100	Baiap2	brain-specific angiogenesis inhibitor 1-associated protein 2	MON_3D-Crush_All	-0.201294	0.448686	0.999944	0.573104	0.388657	0.999972	1.55757	0.000299	0.0045972
ENSMUSG00000074743	21824	Thbd	thrombomodulin	MON_3D-Crush_All	-0.632793	0.391905	0.999944	-0.107576	0.840595	0.999972	1.75522	7.72e-08	3.7e-06
ENSMUSG00000048978	22360	Nrsn1	neurensin 1	MON_3D-Crush_All	-0.208687	0.304992	0.999944	-1.04981	0.00410862	0.218739	-1.48968	3.1e-05	0.000708
ENSMUSG00000035778	14594	Ggta1	glycoprotein galactosyltransferase alpha 1, 3	MON_3D-Crush_All	3.53628	0.00136986	0.10322	1.53923	0.0312846	0.68	1.53296	9.62e-05	0.00180337
ENSMUSG00000029084	12494	Cd38	CD38 antigen	MON_3D-Crush_All	1.0994	0.266288	0.999944	0.864807	0.0511564	0.831206	2.1725	1.22e-07	5.64e-06
ENSMUSG00000048965	244238	Mrgpre	MAS-related GPR, member E	MON_3D-Crush_All	0.251001	0.484239	0.999944	-0.659062	0.130792	0.999972	1.01895	0.0045796	0.0396302
ENSMUSG00000029545	11409	Acads	acyl-Coenzyme A dehydrogenase, short chain	MON_3D-Crush_All	-1.66053	0.074478	0.9221	0.185639	0.715467	0.999972	1.30249	0.00328415	0.0308215
ENSMUSG00000045071	230259	E130308A19Rik	RIKEN cDNA E130308A19 gene	MON_3D-Crush_All	0.0772246	0.74478	0.999944	0.281742	0.727179	0.999972	-1.04756	0.00422218	0.0373722
ENSMUSG00000002111	20375	Spi1	spleen focus forming virus (SFFV) proviral integration oncogene	MON_3D-Crush_All	1.99925	0.0206141	0.542699	1.41986	0.0188907	0.532604	2.02875	3.42e-07	1.38e-05
ENSMUSG00000030047	232201	Arhgap25	Rho GTPase activating protein 25	MON_3D-Crush_All	-0.267912	0.828775	0.999944	-0.165678	0.856617	0.999972	2.62051	3.32e-08	1.74e-06
ENSMUSG00000035373	20306	Ccl7	chemokine (C-C motif) ligand 7	MON_3D-Crush_All	3.62511	0.299021	NA	1.22337	0.128497	0.999972	5.05749	2.25e-14	3.57e-12
ENSMUSG00000048120	12495	Entpd1	ectonucleoside triphosphate diphosphohydrolase 1	MON_3D-Crush_All	0.967149	0.131675	0.999944	-0.160907	0.713441	0.999972	1.17946	0.00210305	0.0216818
ENSMUSG00000020525	53892	Ppm1d	protein phosphatase 1D magnesium-dependent, delta isoform	MON_3D-Crush_All	-0.103852	0.604376	0.999944	-0.237513	0.617429	0.999972	-1.34072	0.00195259	0.0205375
ENSMUSG00000071659	68693	Hnrnpul2	heterogeneous nuclear ribonucleoprotein U-like 2	MON_3D-Crush_All	-0.00495035	0.97734	0.999944	-0.193699	0.647117	0.999972	-1.23704	0.00193293	0.0203632
ENSMUSG00000114608	NA	NA	NA	MON_3D-Crush_All	-4.25224	0.369725	NA	3.04854	0.240253	0.999972	5.93909	4.95e-09	3.19e-07
ENSMUSG00000055491	226169	Pprc1	peroxisome proliferative activated receptor, gamma, coactivator-related 1	MON_3D-Crush_All	-0.248968	0.424259	0.999944	-0.522591	0.204942	0.999972	1.17417	0.0030267	0.028927
ENSMUSG00000028459	12517	Cd72	CD72 antigen	MON_3D-Crush_All	-0.369689	0.608833	0.999944	1.38167	0.00684336	0.302955	3.80252	1.36e-21	7.49e-19
ENSMUSG00000027184	53872	Caprin1	cell cycle associated protein 1	MON_3D-Crush_All	-0.0750326	0.6251	0.999944	-0.567517	0.21641	0.999972	1.16205	0.00447396	0.0389555
ENSMUSG00000046318	320924	Ccbe1	collagen and calcium binding EGF domains 1	MON_3D-Crush_All	-0.587985	0.754989	0.999944	-0.643565	0.550053	0.999972	-1.96407	0.00530552	0.0441546
ENSMUSG00000023349	56620	Clec4n	C-type lectin domain family 4, member n	MON_3D-Crush_All	5.39367	0.159164	NA	3.0223	0.00830027	0.342315	11.5053	6.52e-06	0.000189
ENSMUSG00000069378	225518	Prdm6	PR domain containing 6	MON_3D-Crush_All	NA	NA	NA	0.21551	0.784256	0.999972	-8.66991	3.51e-06	0.000109
ENSMUSG00000072294	16597	Klf12	Kruppel-like factor 12	MON_3D-Crush_All	-0.3086	0.194677	0.999944	-0.177583	0.768574	0.999972	-2.24319	2.35e-06	7.74e-05
ENSMUSG00000075266	66311	Cenpw	centromere protein W	MON_3D-Crush_All	-0.463806	0.61906	0.999944	1.56885	0.00881257	0.357686	2.47289	0.000357	0.00532639
ENSMUSG00000025810	18186	Nrp1	neuropilin 1	MON_3D-Crush_All	-0.213871	0.451016	0.999944	-0.285681	0.453228	0.999972	2.14448	6.68e-08	3.24e-06
ENSMUSG00000031570	71910	Plpp5	phospholipid phosphatase 5	MON_3D-Crush_All	0.153798	0.562936	0.999944	0.277968	0.493962	0.999972	1.12696	0.00423205	0.0374092
ENSMUSG00000030030	71837	1700003E16Rik	RIKEN cDNA 1700003E16 gene	MON_3D-Crush_All	-0.29056	0.271788	0.999944	-0.514847	0.351854	0.999972	-1.51475	0.0053895	0.0445515
ENSMUSG00000096255	21648	Dynlt1b	dynein light chain Tctex-type 1B	MON_3D-Crush_All	0.199953	0.427049	0.999944	0.377052	0.457157	0.999972	1.08136	0.00411954	0.0367267
ENSMUSG00000029283	12545	Cdc7	cell division cycle 7 (S. cerevisiae)	MON_3D-Crush_All	0.0773395	0.732716	0.999944	0.914364	0.22424	0.999972	1.95468	0.00207662	0.021499
ENSMUSG00000025348	16404	Itga7	integrin alpha 7	MON_3D-Crush_All	-0.00803205	0.985957	0.999944	-0.866982	0.0899072	0.977333	1.24375	0.000641	0.00853828
ENSMUSG00000035385	20296	Ccl2	chemokine (C-C motif) ligand 2	MON_3D-Crush_All	6.03552	0.0128735	NA	0.603066	0.376233	0.999972	5.28331	1.22e-15	2.4e-13
ENSMUSG00000059796	13681	Eif4a1	eukaryotic translation initiation factor 4A1	MON_3D-Crush_All	-0.139822	0.396197	0.999944	0.136889	0.720508	0.999972	1.37505	9.9e-05	0.00184978
ENSMUSG00000086150	414068	Bach2os	BTB and CNC homology 2, opposite strand	MON_3D-Crush_All	1.59371	0.550337	NA	-0.4548	0.66876	0.999972	3.59958	5.33e-05	0.00111714
ENSMUSG00000022048	12934	Dpysl2	dihydropyrimidinase-like 2	MON_3D-Crush_All	-0.147077	0.301453	0.999944	-0.136293	0.716727	0.999972	-1.00616	0.00108583	0.0129657
ENSMUSG00000026480	17970	Ncf2	neutrophil cytosolic factor 2	MON_3D-Crush_All	0.267015	0.728173	0.999944	0.739557	0.147802	0.999972	1.41237	0.000294	0.00453313
ENSMUSG00000028874	14191	Fgr	FGR proto-oncogene, Src family tyrosine kinase	MON_3D-Crush_All	1.68395	0.456209	NA	1.5537	0.0778957	0.948679	2.92643	1.16e-09	8.31e-08
ENSMUSG00000029797	243369	Sspo	SCO-spondin	MON_3D-Crush_All	-1.4971	0.0137875	0.438583	-0.320585	0.740717	0.999972	-1.34695	0.0026554	0.0260844
ENSMUSG00000032523	74770	Hhatl	hedgehog acyltransferase-like	MON_3D-Crush_All	-0.620132	0.255519	0.999944	-0.82707	0.066839	0.903696	-1.89577	7.75e-05	0.00151535
ENSMUSG00000036781	67941	Rps27l	ribosomal protein S27-like	MON_3D-Crush_All	-0.0781504	0.734059	0.999944	0.563222	0.193157	0.999972	1.35942	6.04e-05	0.00123576
ENSMUSG00000115263	NA	NA	NA	MON_3D-Crush_All	0.0795455	0.96826	NA	-0.0938033	0.835422	0.999972	-1.87349	0.000542	0.00749031
ENSMUSG00000059555	227612	Tor4a	torsin family 4, member A	MON_3D-Crush_All	1.10699	0.063258	0.871203	-0.191978	0.767726	0.999972	1.82248	1.24e-05	0.000325
ENSMUSG00000022324	17181	Matn2	matrilin 2	MON_3D-Crush_All	0.963277	0.0298787	0.650871	-0.435914	0.47002	0.999972	1.45417	1.73e-05	0.000436
ENSMUSG00000040522	170744	Tlr8	toll-like receptor 8	MON_3D-Crush_All	3.43737	0.408974	NA	1.45147	0.482163	0.999972	5.32147	6.44e-06	0.000187
ENSMUSG00000034574	208846	Daam1	dishevelled associated activator of morphogenesis 1	MON_3D-Crush_All	-0.0993114	0.609138	0.999944	-0.205685	0.617944	0.999972	-1.05705	0.00145441	0.0162483
ENSMUSG00000026594	78255	Ralgps2	Ral GEF with PH domain and SH3 binding motif 2	MON_3D-Crush_All	0.0172448	0.925363	0.999944	-0.176149	0.682684	0.999972	1.6026	1.47e-05	0.000378
ENSMUSG00000084772	NA	NA	NA	MON_3D-Crush_All	-2.93765	0.21515	NA	1.12706	0.322123	0.999972	6.04528	0.00457294	0.0395908
ENSMUSG00000034786	106512	Gpsm3	G-protein signalling modulator 3 (AGS3-like, C. elegans)	MON_3D-Crush_All	0.161335	0.629419	0.999944	0.503556	0.42731	0.999972	1.65553	0.000472	0.00666716
ENSMUSG00000014782	102075	Plekhg4	pleckstrin homology domain containing, family G (with RhoGef domain) member 4	MON_3D-Crush_All	0.152733	0.699664	0.999944	2.53687	0.0111499	0.408105	7.77313	0.000564	0.00772362
ENSMUSG00000028583	14726	Pdpn	podoplanin	MON_3D-Crush_All	0.47296	0.0378497	0.719885	0.189266	0.639208	0.999972	1.18029	0.000276	0.00433557
ENSMUSG00000046818	73284	Ddit4l	DNA-damage-inducible transcript 4-like	MON_3D-Crush_All	-0.41526	0.166789	0.999944	2.42866	0.00287136	0.17621	1.95527	0.000204	0.00340208
ENSMUSG00000034266	53314	Batf	basic leucine zipper transcription factor, ATF-like	MON_3D-Crush_All	3.67033	0.449228	NA	0.344156	0.734931	0.999972	2.77794	0.000119	0.00216539
ENSMUSG00000114860	NA	NA	NA	MON_3D-Crush_All	-0.136268	0.921868	0.999944	-1.4199	0.0251752	0.604942	-3.72447	6.79e-05	0.00135467
ENSMUSG00000002699	16822	Lcp2	lymphocyte cytosolic protein 2	MON_3D-Crush_All	1.61337	0.215715	0.999944	0.476428	0.393458	0.999972	2.18792	1.43e-08	8.26e-07
ENSMUSG00000052142	320484	Rasal3	RAS protein activator like 3	MON_3D-Crush_All	2.60624	0.0988783	0.999944	0.443262	0.447493	0.999972	2.02984	8.96e-09	5.47e-07
ENSMUSG00000045414	68861	Dipk2a	divergent protein kinase domain 2A	MON_3D-Crush_All	-0.113049	0.663668	0.999944	-0.109919	0.820326	0.999972	-1.60413	0.000975	0.011939
ENSMUSG00000053158	14159	Fes	feline sarcoma oncogene	MON_3D-Crush_All	0.922477	0.129573	0.999944	1.32705	0.0474769	0.81984	2.11086	4.28e-07	1.69e-05
ENSMUSG00000042712	22381	Tceal9	transcription elongation factor A like 9	MON_3D-Crush_All	-0.0567542	0.707349	0.999944	0.439345	0.337111	0.999972	1.21124	0.000882	0.0110353
ENSMUSG00000078794	629378	Dact3	dishevelled-binding antagonist of beta-catenin 3	MON_3D-Crush_All	-0.661995	0.0254483	0.610407	0.748854	0.19868	0.999972	-1.73163	0.000304	0.00466912
ENSMUSG00000051375	75599	Pcdh1	protocadherin 1	MON_3D-Crush_All	0.0783487	0.840905	0.999944	-0.183042	0.679308	0.999972	1.24563	0.00171824	0.0185664
ENSMUSG00000015854	11801	Cd5l	CD5 antigen-like	MON_3D-Crush_All	NA	NA	NA	4.92354	0.04227	0.77849	3.46584	0.000989	0.0120776
ENSMUSG00000022479	22337	Vdr	vitamin D (1,25-dihydroxyvitamin D3) receptor	MON_3D-Crush_All	-0.705241	0.539183	0.999944	0.968285	0.136425	0.999972	5.69654	2.77e-09	1.87e-07
ENSMUSG00000022952	12394	Runx1	runt related transcription factor 1	MON_3D-Crush_All	0.626211	0.521619	0.999944	0.362274	0.518999	0.999972	2.46051	7.77e-08	3.71e-06
ENSMUSG00000021265	214663	Slc25a29	solute carrier family 25 (mitochondrial carrier, palmitoylcarnitine transporter), member 29	MON_3D-Crush_All	0.173743	0.375701	0.999944	-0.716468	0.0839768	0.965899	-1.28326	0.000858	0.0108069
ENSMUSG00000026170	104086	Cyp27a1	cytochrome P450, family 27, subfamily a, polypeptide 1	MON_3D-Crush_All	0.0407871	0.889647	0.999944	-0.753652	0.0535005	0.839004	-1.10249	0.000602	0.00812952
ENSMUSG00000079442	20448	St6galnac4	ST6 (alpha-N-acetyl-neuraminyl-2,3-beta-galactosyl-1,3)-N-acetylgalactosaminide alpha-2,6-sialyltransferase 4	MON_3D-Crush_All	0.139718	0.577375	0.999944	-0.132704	0.758363	0.999972	1.30223	0.000437	0.00627302
ENSMUSG00000024725	20409	Ostf1	osteoclast stimulating factor 1	MON_3D-Crush_All	-0.234549	0.30775	0.999944	0.277087	0.506396	0.999972	1.21901	0.000287	0.00445714
ENSMUSG00000047787	396184	Flrt1	fibronectin leucine rich transmembrane protein 1	MON_3D-Crush_All	-0.60805	0.0409559	0.745538	-0.41848	0.304758	0.999972	-1.96352	3.9e-05	0.000858
ENSMUSG00000025747	22171	Tyms	thymidylate synthase	MON_3D-Crush_All	0.291486	0.261329	0.999944	2.10993	0.00209597	0.138584	2.74128	1.71e-09	1.19e-07
ENSMUSG00000028152	56224	Tspan5	tetraspanin 5	MON_3D-Crush_All	-0.294592	0.160754	0.999944	-0.186499	0.712899	0.999972	-1.73265	6.64e-06	0.000191
ENSMUSG00000104093	102637797	A330015K06Rik	RIKEN cDNA A330015K06 gene	MON_3D-Crush_All	-0.303783	0.785642	0.999944	-0.812306	0.320562	0.999972	-1.28832	0.000622	0.00834784
ENSMUSG00000036887	12259	C1qa	complement component 1, q subcomponent, alpha polypeptide	MON_3D-Crush_All	0.51107	0.121924	0.999944	0.797368	0.116477	0.999972	1.38884	0.000408	0.00592453
ENSMUSG00000006519	13057	Cyba	cytochrome b-245, alpha polypeptide	MON_3D-Crush_All	0.668211	0.0509889	0.811332	0.644331	0.157772	0.999972	2.49548	2.21e-10	1.79e-08
ENSMUSG00000031387	19703	Renbp	renin binding protein	MON_3D-Crush_All	0.0226295	0.944438	0.999944	-0.0707368	0.858166	0.999972	1.43817	9.61e-05	0.00180337
ENSMUSG00000025780	209378	Itih5	inter-alpha (globulin) inhibitor H5	MON_3D-Crush_All	-0.340826	0.568971	0.999944	-0.987376	0.0070653	0.310101	-1.95499	8.6e-06	0.000238
ENSMUSG00000027435	17064	Cd93	CD93 antigen	MON_3D-Crush_All	0.60322	0.331637	0.999944	1.48591	0.00101496	0.0863219	3.51396	4.32e-18	1.38e-15
ENSMUSG00000021822	18792	Plau	plasminogen activator, urokinase	MON_3D-Crush_All	3.45759	0.475552	NA	0.615666	0.723935	0.999972	4.78049	2.16e-09	1.48e-07
ENSMUSG00000091735	436090	Gpr62	G protein-coupled receptor 62	MON_3D-Crush_All	-0.00740391	0.983229	0.999944	0.104286	0.874914	0.999972	-2.58208	5.24e-11	4.54e-09
ENSMUSG00000038917	665306	3930402G23Rik	RIKEN cDNA 3930402G23 gene	MON_3D-Crush_All	-0.8667	0.834912	NA	0.52653	0.583879	0.999972	4.79662	0.00243869	0.0243058
ENSMUSG00000022558	223658	Mroh1	maestro heat-like repeat family member 1	MON_3D-Crush_All	0.109346	0.54576	0.999944	0.250988	0.589432	0.999972	1.26931	0.000419	0.00606642
ENSMUSG00000031207	17698	Msn	moesin	MON_3D-Crush_All	0.653868	0.00311632	0.177461	-0.603807	0.123482	0.999972	1.50131	1.12e-05	0.000301
ENSMUSG00000020108	74747	Ddit4	DNA-damage-inducible transcript 4	MON_3D-Crush_All	0.368986	0.258322	0.999944	-0.238393	0.67295	0.999972	-1.46777	0.00127022	0.0146885
ENSMUSG00000025724	56529	Sec11a	SEC11 homolog A, signal peptidase complex subunit	MON_3D-Crush_All	0.273153	0.284263	0.999944	0.420636	0.32401	0.999972	1.07926	0.00272568	0.0266161
ENSMUSG00000060216	216869	Arrb2	arrestin, beta 2	MON_3D-Crush_All	0.0241183	0.932101	0.999944	1.02302	0.0476648	0.81984	1.59842	2.63e-05	0.000616
ENSMUSG00000019899	16773	Lama2	laminin, alpha 2	MON_3D-Crush_All	0.049337	0.938086	0.999944	-0.447966	0.413888	0.999972	-1.51657	0.000249	0.00401697
ENSMUSG00000021996	13885	Esd	esterase D/formylglutathione hydrolase	MON_3D-Crush_All	0.0687931	0.680822	0.999944	0.416535	0.31779	0.999972	1.50503	3.54e-05	0.000792
ENSMUSG00000040260	76441	Daam2	dishevelled associated activator of morphogenesis 2	MON_3D-Crush_All	0.760918	0.403832	0.999944	-0.121631	0.754383	0.999972	-1.77465	2.4e-05	0.000574
ENSMUSG00000073478	NA	NA	NA	MON_3D-Crush_All	0.265884	0.281336	0.999944	-0.342682	0.484444	0.999972	-1.14593	0.00243376	0.0243038
ENSMUSG00000037474	76843	Dtl	denticleless E3 ubiquitin protein ligase	MON_3D-Crush_All	-0.477686	0.754074	0.999944	3.82372	0.144991	0.999972	3.74485	1.3e-11	1.23e-09
ENSMUSG00000054520	24055	Sh3bp2	SH3-domain binding protein 2	MON_3D-Crush_All	0.84104	0.150149	0.999944	0.252428	0.70059	0.999972	1.26133	0.00393577	0.0353593
ENSMUSG00000017639	268451	Rab11fip4	RAB11 family interacting protein 4 (class II)	MON_3D-Crush_All	-0.253177	0.226649	0.999944	0.434022	0.466678	0.999972	-1.0613	0.00155712	0.0171153
ENSMUSG00000038775	22351	Vill	villin-like	MON_3D-Crush_All	-0.369947	0.775876	0.999944	1.38971	0.0767571	0.943786	3.22066	3.14e-06	9.92e-05
ENSMUSG00000064341	17716	ND1	NADH dehydrogenase subunit 1	MON_3D-Crush_All	NA	NA	NA	6.93434	0.00938436	0.368489	-30	8.25e-10	6.06e-08
ENSMUSG00000024677	69774	Ms4a6b	membrane-spanning 4-domains, subfamily A, member 6B	MON_3D-Crush_All	2.36223	0.0964756	0.992438	1.03956	0.114058	0.999972	3.38494	2.57e-08	1.38e-06
ENSMUSG00000046006	238875	Gapt	Grb2-binding adaptor, transmembrane	MON_3D-Crush_All	0.193555	0.968009	NA	5.21451	0.0050855	0.248777	7.92523	0.000144	0.00253643
ENSMUSG00000023272	76737	Creld2	cysteine-rich with EGF-like domains 2	MON_3D-Crush_All	-0.117433	0.506846	0.999944	0.025022	0.948191	0.999972	1.57706	6.73e-05	0.00134751
ENSMUSG00000024530	225655	Prelid3a	PRELI domain containing 3A	MON_3D-Crush_All	0.0131228	0.953985	0.999944	-0.923075	0.113523	0.999972	-1.19888	0.00561408	0.0457596
ENSMUSG00000060417	667384	Gm8603	predicted gene 8603	MON_3D-Crush_All	0.00650207	0.993396	0.999944	1.7826	0.168561	0.999972	-4.93997	0.00539927	0.044597
ENSMUSG00000036678	223921	Aaas	achalasia, adrenocortical insufficiency, alacrimia	MON_3D-Crush_All	0.0585411	0.786162	0.999944	0.700314	0.173118	0.999972	1.42997	0.00019	0.00320687
ENSMUSG00000039936	18707	Pik3cd	phosphatidylinositol-4,5-bisphosphate 3-kinase catalytic subunit delta	MON_3D-Crush_All	0.262785	0.56518	0.999944	0.588337	0.215916	0.999972	1.92676	1.18e-05	0.000312
ENSMUSG00000087067	100127433	Gm11532	predicted gene 11532	MON_3D-Crush_All	0.0869067	0.764789	0.999944	-0.317729	0.88791	0.999972	-7.40813	0.000289	0.00448762
ENSMUSG00000000753	20317	Serpinf1	serine (or cysteine) peptidase inhibitor, clade F, member 1	MON_3D-Crush_All	0.940748	0.00745151	0.303115	0.120382	0.761549	0.999972	2.4282	2.6e-13	3.26e-11
ENSMUSG00000020894	22318	Vamp2	vesicle-associated membrane protein 2	MON_3D-Crush_All	-0.150507	0.269532	0.999944	-0.637491	0.099476	0.999972	-1.06755	0.000693	0.00910086
ENSMUSG00000028637	73332	Ccdc30	coiled-coil domain containing 30	MON_3D-Crush_All	0.257035	0.510054	0.999944	0.0507348	0.930102	0.999972	-1.90859	0.000143	0.00253643
ENSMUSG00000022483	12824	Col2a1	collagen, type II, alpha 1	MON_3D-Crush_All	-0.0391694	0.846497	0.999944	-0.00698516	0.99381	0.999972	3.29513	1.83e-14	2.95e-12
ENSMUSG00000032607	434437	Amt	aminomethyltransferase	MON_3D-Crush_All	-0.662767	0.144381	0.999944	-0.0906882	0.85967	0.999972	-2.70246	8.28e-06	0.000231
ENSMUSG00000028347	230157	Tmeff1	transmembrane protein with EGF-like and two follistatin-like domains 1	MON_3D-Crush_All	0.0323463	0.940566	0.999944	0.15338	0.797878	0.999972	-1.90891	2.07e-07	8.99e-06
ENSMUSG00000026042	12832	Col5a2	collagen, type V, alpha 2	MON_3D-Crush_All	-0.480281	0.659674	0.999944	0.833127	0.0856624	0.970204	1.45717	0.00061	0.00822758
ENSMUSG00000097352	NA	NA	NA	MON_3D-Crush_All	5.95577	0.0953352	NA	3.60069	0.0335856	0.700895	3.86256	1.99e-05	0.00049
ENSMUSG00000031146	18824	Plp2	proteolipid protein 2	MON_3D-Crush_All	0.14386	0.750808	0.999944	0.898817	0.0488821	0.822074	1.23	0.000313	0.0047739
ENSMUSG00000097471	67765	5830432E09Rik	RIKEN cDNA 5830432E09 gene	MON_3D-Crush_All	0.832397	0.86322	NA	2.4154	0.168316	0.999972	3.5951	0.000261	0.00415733
ENSMUSG00000022177	219072	Haus4	HAUS augmin-like complex, subunit 4	MON_3D-Crush_All	0.23922	0.41737	0.999944	1.11354	0.0363238	0.728502	2.38929	2.7e-05	0.000627
ENSMUSG00000093452	NA	NA	NA	MON_3D-Crush_All	-0.988438	0.0793291	0.934994	-0.237323	0.87594	0.999972	-2.67191	0.00164387	0.0179194
ENSMUSG00000050556	16500	Kcnb1	potassium voltage gated channel, Shab-related subfamily, member 1	MON_3D-Crush_All	0.289327	0.17844	0.999944	0.175707	0.713247	0.999972	-2.26531	0.000998	0.0121545
ENSMUSG00000025612	12013	Bach1	BTB and CNC homology 1, basic leucine zipper transcription factor 1	MON_3D-Crush_All	0.144071	0.601575	0.999944	0.166306	0.685525	0.999972	1.02785	0.00498668	0.0421576
ENSMUSG00000028175	76131	Depdc1a	DEP domain containing 1a	MON_3D-Crush_All	-1.08589	0.706019	NA	7.45855	0.0266174	0.624944	3.50773	6.42e-05	0.00129585
ENSMUSG00000027316	14588	Gfra4	glial cell line derived neurotrophic factor family receptor alpha 4	MON_3D-Crush_All	0.219392	0.50272	0.999944	0.474285	0.540979	0.999972	-2.44574	0.00571862	0.0464394
ENSMUSG00000020282	13650	Rhbdf1	rhomboid 5 homolog 1	MON_3D-Crush_All	0.671525	0.102782	0.999944	-0.157002	0.705217	0.999972	1.53348	6.29e-06	0.000184
ENSMUSG00000041859	17215	Mcm3	minichromosome maintenance complex component 3	MON_3D-Crush_All	0.0575277	0.900936	0.999944	0.474626	0.362972	0.999972	2.46134	1.61e-11	1.49e-09
ENSMUSG00000062585	12802	Cnr2	cannabinoid receptor 2 (macrophage)	MON_3D-Crush_All	2.22177	0.573136	NA	1.8569	0.0713733	0.918355	1.65584	0.00224959	0.0228941
ENSMUSG00000022546	76282	Gpt	glutamic pyruvic transaminase, soluble	MON_3D-Crush_All	0.332967	0.616974	0.999944	-0.0537171	0.932652	0.999972	-1.26006	0.000848	0.0107003
ENSMUSG00000053687	319446	Dpep2	dipeptidase 2	MON_3D-Crush_All	3.29238	0.243142	NA	2.72129	0.0112954	0.41123	8.14444	3.24e-06	0.000102
ENSMUSG00000039629	320609	Strip2	striatin interacting protein 2	MON_3D-Crush_All	-0.150684	0.387574	0.999944	2.12283	0.104496	0.999972	3.30191	3.07e-07	1.26e-05
ENSMUSG00000049422	103172	Chchd10	coiled-coil-helix-coiled-coil-helix domain containing 10	MON_3D-Crush_All	-0.160288	0.2608	0.999944	-0.249914	0.623952	0.999972	-1.3098	0.00100096	0.0121604
ENSMUSG00000019122	20308	Ccl9	chemokine (C-C motif) ligand 9	MON_3D-Crush_All	-0.0170419	0.967126	0.999944	2.21656	0.142836	0.999972	1.36128	0.00314976	0.0297864
ENSMUSG00000115543	NA	NA	NA	MON_3D-Crush_All	0.0389093	0.950253	0.999944	0.0187732	0.982312	0.999972	-2.19469	2.54e-05	0.000599
ENSMUSG00000026490	226751	Cdc42bpa	CDC42 binding protein kinase alpha	MON_3D-Crush_All	-0.237355	0.184315	0.999944	-0.0398688	0.919564	0.999972	-1.52046	1.21e-06	4.23e-05
ENSMUSG00000021806	18074	Nid2	nidogen 2	MON_3D-Crush_All	-0.00304929	0.996699	0.999944	0.726154	0.132218	0.999972	1.49919	6.04e-05	0.00123576
ENSMUSG00000073802	12579	Cdkn2b	cyclin dependent kinase inhibitor 2B	MON_3D-Crush_All	0.551725	0.497365	0.999944	-0.204915	0.718387	0.999972	-1.43951	0.00299797	0.0287218
ENSMUSG00000070780	245945	Rbm47	RNA binding motif protein 47	MON_3D-Crush_All	0.489561	0.619693	0.999944	0.49236	0.489766	0.999972	2.64323	1.8e-07	7.98e-06
ENSMUSG00000034226	228543	Rhov	ras homolog family member V	MON_3D-Crush_All	0.724344	0.143239	0.999944	-1.23676	0.702236	0.999972	6.50219	4.98e-08	2.46e-06
ENSMUSG00000034394	16878	Lif	leukemia inhibitory factor	MON_3D-Crush_All	1.72861	0.059664	0.859325	0.808001	0.293735	0.999972	4.65998	3.43e-10	2.66e-08
ENSMUSG00000020538	20787	Srebf1	sterol regulatory element binding transcription factor 1	MON_3D-Crush_All	0.478277	0.00773668	0.310594	-0.357454	0.399413	0.999972	-1.03363	0.0050758	0.0427283
ENSMUSG00000057137	68487	Tmem140	transmembrane protein 140	MON_3D-Crush_All	-0.559725	0.352837	0.999944	-0.83246	0.0688503	0.910417	-1.0476	0.00473994	0.0406628
ENSMUSG00000033730	13655	Egr3	early growth response 3	MON_3D-Crush_All	0.187351	0.93235	0.999944	2.47426	0.0252318	0.605049	6.87166	0.00422477	0.0373783
ENSMUSG00000045625	239827	Pigz	phosphatidylinositol glycan anchor biosynthesis, class Z	MON_3D-Crush_All	-0.0827838	0.781967	0.999944	-0.363955	0.470481	0.999972	-1.5245	1.23e-06	4.3e-05
ENSMUSG00000030214	66857	Plbd1	phospholipase B domain containing 1	MON_3D-Crush_All	-0.37852	0.732826	0.999944	1.44128	0.0270364	0.631381	4.88297	7.56e-13	9e-11
ENSMUSG00000034940	217030	Synrg	synergin, gamma	MON_3D-Crush_All	-0.11954	0.875538	0.999944	0.331554	0.563266	0.999972	-1.91832	6.89e-06	0.000197
ENSMUSG00000043421	69573	Hilpda	hypoxia inducible lipid droplet associated	MON_3D-Crush_All	0.216553	0.213762	0.999944	0.0865907	0.852558	0.999972	2.64553	3e-09	2.01e-07
ENSMUSG00000021010	27386	Npas3	neuronal PAS domain protein 3	MON_3D-Crush_All	0.129436	0.823914	0.999944	-0.574413	0.171819	0.999972	-1.49985	2.54e-05	0.000599
ENSMUSG00000020120	56193	Plek	pleckstrin	MON_3D-Crush_All	0.0700643	0.844633	0.999944	0.306489	0.434313	0.999972	2.8883	1.66e-15	3.25e-13
ENSMUSG00000036091	109685	Hyal3	hyaluronoglucosaminidase 3	MON_3D-Crush_All	0.286406	0.501069	0.999944	-0.694715	0.647087	0.999972	-3.26071	0.00222058	0.0226455
ENSMUSG00000040164	16538	Kcns1	K+ voltage-gated channel, subfamily S, 1	MON_3D-Crush_All	-0.443984	0.64023	0.999944	-0.779333	0.529325	0.999972	-2.30845	0.00258749	0.0255314
ENSMUSG00000068196	12837	Col8a1	collagen, type VIII, alpha 1	MON_3D-Crush_All	-0.122517	0.751083	0.999944	0.300762	0.523081	0.999972	1.78624	1.56e-07	7.07e-06
ENSMUSG00000038811	14710	Gngt2	guanine nucleotide binding protein (G protein), gamma transducing activity polypeptide 2	MON_3D-Crush_All	-0.0764397	0.620963	0.999944	1.38952	0.00927033	0.365411	1.84171	1.35e-05	0.000352
ENSMUSG00000079445	227327	B3gnt7	UDP-GlcNAc:betaGal beta-1,3-N-acetylglucosaminyltransferase 7	MON_3D-Crush_All	-1.42696	0.375199	NA	1.1951	0.237639	0.999972	3.02293	3.11e-07	1.27e-05
ENSMUSG00000041548	80888	Hspb8	heat shock protein 8	MON_3D-Crush_All	0.372887	0.274425	0.999944	-0.216054	0.574822	0.999972	-1.33851	0.000113	0.00207939
ENSMUSG00000028063	16905	Lmna	lamin A	MON_3D-Crush_All	-0.0566696	0.812559	0.999944	0.552208	0.133024	0.999972	1.29177	1.72e-05	0.000432
ENSMUSG00000026668	68527	Ucma	upper zone of growth plate and cartilage matrix associated	MON_3D-Crush_All	0.521765	0.292151	0.999944	-0.786877	0.501593	0.999972	-2.60195	0.00218549	0.0224032
ENSMUSG00000096753	100504156	Fam181a	family with sequence similarity 181, member A	MON_3D-Crush_All	-0.587675	0.393243	0.999944	-0.23591	0.691235	0.999972	-2.92232	0.000759	0.00978962
ENSMUSG00000024186	50782	Rgs11	regulator of G-protein signaling 11	MON_3D-Crush_All	0.0944063	0.570833	0.999944	-0.332636	0.516026	0.999972	-2.00002	0.000158	0.00274738
ENSMUSG00000032436	102545	Cmtm7	CKLF-like MARVEL transmembrane domain containing 7	MON_3D-Crush_All	0.407878	0.400056	0.999944	0.971022	0.0702043	0.914633	1.76982	1.15e-05	0.000305
ENSMUSG00000020953	12810	Coch	cochlin	MON_3D-Crush_All	-0.392385	0.110901	0.999944	0.257273	0.528807	0.999972	-2.32333	4.48e-08	2.26e-06
ENSMUSG00000042684	74091	Npl	N-acetylneuraminate pyruvate lyase	MON_3D-Crush_All	0.0653336	0.817437	0.999944	0.385905	0.403305	0.999972	1.31756	0.00230639	0.0233466
ENSMUSG00000060131	241633	Atp8b4	ATPase, class I, type 8B, member 4	MON_3D-Crush_All	4.2438	0.167195	NA	2.58776	0.0980658	0.999972	3.40374	2.96e-06	9.4e-05
ENSMUSG00000047562	17384	Mmp10	matrix metallopeptidase 10	MON_3D-Crush_All	3.49448	0.139231	NA	NA	NA	NA	8.60888	2.27e-05	0.000547
ENSMUSG00000050132	237868	Sarm1	sterile alpha and HEAT/Armadillo motif containing 1	MON_3D-Crush_All	0.356732	0.0266587	0.624898	0.17866	0.793003	0.999972	-1.56177	0.000147	0.00257754
ENSMUSG00000028124	14630	Gclm	glutamate-cysteine ligase, modifier subunit	MON_3D-Crush_All	-0.30399	0.147514	0.999944	0.0845247	0.849488	0.999972	-1.46554	0.00022	0.00362085
ENSMUSG00000041920	104681	Slc16a6	solute carrier family 16 (monocarboxylic acid transporters), member 6	MON_3D-Crush_All	0.224006	0.648697	0.999944	-0.106393	0.879668	0.999972	1.92089	6.74e-06	0.000194
ENSMUSG00000034209	75668	Rasl10a	RAS-like, family 10, member A	MON_3D-Crush_All	-0.539328	0.540455	0.999944	-0.439855	0.504349	0.999972	-2.609	1.04e-05	0.000281
ENSMUSG00000006958	12667	Chrd	chordin	MON_3D-Crush_All	0.483596	0.361753	0.999944	-0.296979	0.602874	0.999972	-1.87267	0.00274628	0.0267908
ENSMUSG00000030745	60504	Il21r	interleukin 21 receptor	MON_3D-Crush_All	-4.52947	0.13626	NA	0.289618	0.673959	0.999972	1.9073	0.000116	0.00212421
ENSMUSG00000032322	19200	Pstpip1	proline-serine-threonine phosphatase-interacting protein 1	MON_3D-Crush_All	0.742184	0.405086	0.999944	0.74653	0.131594	0.999972	1.7262	0.000216	0.0035747
ENSMUSG00000042540	217698	Acot5	acyl-CoA thioesterase 5	MON_3D-Crush_All	3.44192	0.456316	NA	-0.534023	0.470214	0.999972	-2.60404	0.000813	0.0103801
ENSMUSG00000032715	228775	Trib3	tribbles pseudokinase 3	MON_3D-Crush_All	0.616867	0.0189206	0.523777	-0.542758	0.531885	0.999972	3.66314	1.43e-08	8.26e-07
ENSMUSG00000094526	100862072	Gm21451	predicted gene, 21451	MON_3D-Crush_All	0.801467	0.303467	0.999944	-0.0373277	0.923267	0.999972	1.57237	0.000257	0.00411322
ENSMUSG00000040274	12571	Cdk6	cyclin-dependent kinase 6	MON_3D-Crush_All	1.56861	0.0108957	0.380013	0.950428	0.150133	0.999972	3.45302	1.59e-13	2.05e-11
ENSMUSG00000112075	NA	NA	NA	MON_3D-Crush_All	0.131817	0.978957	NA	-5.1193	0.13091	0.999972	-2.73869	0.00387214	0.0348987
ENSMUSG00000013707	69769	Tnfaip8l2	tumor necrosis factor, alpha-induced protein 8-like 2	MON_3D-Crush_All	0.665845	0.51836	0.999944	1.25151	0.0220761	0.5735	1.19173	0.00550784	0.0452292
ENSMUSG00000015981	57740	Stk32c	serine/threonine kinase 32C	MON_3D-Crush_All	-0.171276	0.759347	0.999944	-0.220456	0.934642	0.999972	-4.05493	5e-07	1.93e-05
ENSMUSG00000035891	223753	Cerk	ceramide kinase	MON_3D-Crush_All	-0.229086	0.128493	0.999944	0.0131318	0.975865	0.999972	1.17409	0.000602	0.00812952
ENSMUSG00000109792	NA	NA	NA	MON_3D-Crush_All	4.1077	0.394499	NA	0.0436503	0.985975	0.999972	-4.89553	0.00033	0.00501125
ENSMUSG00000030905	12971	Crym	crystallin, mu	MON_3D-Crush_All	0.480482	0.00268359	0.163957	0.925348	0.211131	0.999972	3.88342	0.000377	0.0055479
ENSMUSG00000002341	13004	Ncan	neurocan	MON_3D-Crush_All	0.450131	0.221543	0.999944	-0.130712	0.897608	0.999972	3.23756	6.29e-12	6.31e-10
ENSMUSG00000022856	66664	Tmem41a	transmembrane protein 41a	MON_3D-Crush_All	-0.0935817	0.652674	0.999944	0.0438215	0.921553	0.999972	1.17469	0.00234286	0.0236195
ENSMUSG00000028184	99633	Adgrl2	adhesion G protein-coupled receptor L2	MON_3D-Crush_All	-0.424637	0.0229148	0.579956	0.568643	0.291566	0.999972	1.76394	0.003198	0.030113
ENSMUSG00000029869	13848	Ephb6	Eph receptor B6	MON_3D-Crush_All	-0.263475	0.36674	0.999944	-0.709846	0.11182	0.999972	-1.27145	0.0031759	0.029962
ENSMUSG00000021285	21981	Ppp1r13b	protein phosphatase 1, regulatory subunit 13B	MON_3D-Crush_All	-0.247084	0.192397	0.999944	-0.0545137	0.897172	0.999972	-1.15837	0.00268406	0.0262745
ENSMUSG00000028982	70556	Slc25a33	solute carrier family 25, member 33	MON_3D-Crush_All	-0.114948	0.515334	0.999944	-0.775319	0.06044	0.87613	-2.63953	1.27e-12	1.46e-10
ENSMUSG00000055862	71564	Izumo4	IZUMO family member 4	MON_3D-Crush_All	0.315624	0.217872	0.999944	-0.465068	0.296541	0.999972	-1.58871	0.00101249	0.0122626
ENSMUSG00000054162	72902	Spock3	sparc/osteonectin, cwcv and kazal-like domains proteoglycan 3	MON_3D-Crush_All	-0.0874694	0.69805	0.999944	-0.786124	0.781622	0.999972	-1.34968	0.00405178	0.0362697
ENSMUSG00000020869	98238	Lrrc59	leucine rich repeat containing 59	MON_3D-Crush_All	0.0114002	0.941623	0.999944	0.0796331	0.828457	0.999972	1.55581	3.5e-05	0.000786
ENSMUSG00000074677	100038947	Sirpb1c	signal-regulatory protein beta 1C	MON_3D-Crush_All	1.88016	0.522771	NA	2.50955	0.0563298	0.853101	6.12356	1.23e-12	1.43e-10
ENSMUSG00000064210	105722	Ano6	anoctamin 6	MON_3D-Crush_All	0.0246458	0.93326	0.999944	-0.623323	0.107841	0.999972	1.45093	1.92e-05	0.000476
ENSMUSG00000002870	17216	Mcm2	minichromosome maintenance complex component 2	MON_3D-Crush_All	0.326383	0.280932	0.999944	0.596276	0.207393	0.999972	3.04311	2.22e-14	3.54e-12
ENSMUSG00000031591	11886	Asah1	N-acylsphingosine amidohydrolase 1	MON_3D-Crush_All	0.112972	0.559144	0.999944	0.269233	0.558039	0.999972	1.03671	0.00135506	0.0153994
ENSMUSG00000037347	60322	Chst7	carbohydrate (N-acetylglucosamino) sulfotransferase 7	MON_3D-Crush_All	0.261951	0.879089	NA	0.186839	0.799173	0.999972	1.72807	0.000955	0.0117716
ENSMUSG00000067925	66158	Rtl8a	retrotransposon Gag like 8A	MON_3D-Crush_All	-0.295191	0.193196	0.999944	0.0686099	0.869555	0.999972	-1.12776	0.00127823	0.0147639
ENSMUSG00000009035	223693	Tmem184b	transmembrane protein 184b	MON_3D-Crush_All	0.000858	0.996509	0.999944	0.148151	0.780959	0.999972	1.48505	7.7e-06	0.000217
ENSMUSG00000027500	20257	Stmn2	stathmin-like 2	MON_3D-Crush_All	-0.205746	0.241136	0.999944	-0.157202	0.809612	0.999972	2.16712	8.36e-06	0.000233
ENSMUSG00000032064	330938	Dixdc1	DIX domain containing 1	MON_3D-Crush_All	-0.0622694	0.732477	0.999944	-0.118825	0.786028	0.999972	-1.17039	0.00454458	0.0393995
ENSMUSG00000097820	NA	NA	NA	MON_3D-Crush_All	0.126802	0.604813	0.999944	-0.655287	0.162201	0.999972	-1.68704	0.0024684	0.02454
ENSMUSG00000057614	14677	Gnai1	guanine nucleotide binding protein (G protein), alpha inhibiting 1	MON_3D-Crush_All	-0.47343	0.026928	0.625614	-0.545909	0.296114	0.999972	-1.64825	2.93e-05	0.000673
ENSMUSG00000026341	74117	Actr3	ARP3 actin-related protein 3	MON_3D-Crush_All	0.0266526	0.871824	0.999944	0.164765	0.680593	0.999972	1.5326	1.49e-05	0.000381
ENSMUSG00000023232	230779	Serinc2	serine incorporator 2	MON_3D-Crush_All	-0.432363	0.743694	0.999944	1.23769	0.0476601	0.81984	5.06951	2.51e-12	2.71e-10
ENSMUSG00000037966	18081	Ninj1	ninjurin 1	MON_3D-Crush_All	0.19167	0.465458	0.999944	0.149674	0.697599	0.999972	1.59929	4.19e-05	0.000914
ENSMUSG00000020553	18559	Pctp	phosphatidylcholine transfer protein	MON_3D-Crush_All	-0.0335273	0.944874	0.999944	0.535692	0.423928	0.999972	2.21374	0.000276	0.00433557
ENSMUSG00000042444	235461	Mindy2	MINDY lysine 48 deubiquitinase 2	MON_3D-Crush_All	0.0677123	0.769778	0.999944	-0.237866	0.570431	0.999972	-1.39978	6.56e-06	0.00019
ENSMUSG00000046794	244416	Ppp1r3b	protein phosphatase 1, regulatory subunit 3B	MON_3D-Crush_All	1.21115	0.173631	0.999944	0.504348	0.608581	0.999972	2.79216	2.1e-08	1.16e-06
ENSMUSG00000023966	75564	Rsph9	radial spoke head 9 homolog (Chlamydomonas)	MON_3D-Crush_All	-0.089973	0.830385	0.999944	-0.0549489	0.901076	0.999972	-1.19708	0.00415537	0.0368964
ENSMUSG00000056529	19204	Ptafr	platelet-activating factor receptor	MON_3D-Crush_All	-3.85835	0.1457	NA	1.87928	0.027073	0.631381	2.90141	2.02e-07	8.79e-06
ENSMUSG00000041660	170442	Bbox1	butyrobetaine (gamma), 2-oxoglutarate dioxygenase 1 (gamma-butyrobetaine hydroxylase)	MON_3D-Crush_All	-0.650226	0.763971	NA	-2.03897	0.658119	NA	-4.45139	0.00234355	0.0236195
ENSMUSG00000036943	235442	Rab8b	RAB8B, member RAS oncogene family	MON_3D-Crush_All	0.306732	0.177714	0.999944	0.412781	0.309825	0.999972	1.49193	0.00012	0.00217787
ENSMUSG00000005320	14186	Fgfr4	fibroblast growth factor receptor 4	MON_3D-Crush_All	1.13864	0.353968	0.999944	-0.995841	0.718623	0.999972	1.65193	0.00152256	0.0168102
ENSMUSG00000072621	237887	Slfn10-ps	schlafen 10, pseudogene	MON_3D-Crush_All	5.39289	0.0706193	NA	0.453183	0.637222	0.999972	5.74074	5.17e-09	3.32e-07
ENSMUSG00000020573	30955	Pik3cg	phosphatidylinositol-4,5-bisphosphate 3-kinase catalytic subunit gamma	MON_3D-Crush_All	0.821836	0.398028	0.999944	0.537182	0.456575	0.999972	1.80634	0.000241	0.00391195
ENSMUSG00000034917	27375	Tjp3	tight junction protein 3	MON_3D-Crush_All	-0.308832	0.57589	0.999944	-1.59375	0.394874	0.999972	3.21181	0.00228799	0.0232014
ENSMUSG00000057561	13664	Eif1a	eukaryotic translation initiation factor 1A	MON_3D-Crush_All	0.390749	0.544606	0.999944	0.326423	0.455973	0.999972	1.66917	7.64e-07	2.77e-05
ENSMUSG00000026981	16181	Il1rn	interleukin 1 receptor antagonist	MON_3D-Crush_All	4.95345	0.195639	NA	1.5419	0.0869579	0.970412	3.58626	1.01e-05	0.000274
ENSMUSG00000029175	74919	Slc35f6	solute carrier family 35, member F6	MON_3D-Crush_All	-0.0822403	0.678174	0.999944	-0.150615	0.689413	0.999972	1.57757	1.05e-06	3.7e-05
ENSMUSG00000024165	52009	Jpt2	Jupiter microtubule associated homolog 2	MON_3D-Crush_All	0.748216	0.0861228	0.959522	0.690678	0.136105	0.999972	2.15882	8.37e-09	5.17e-07
ENSMUSG00000037295	100017	Ldlrap1	low density lipoprotein receptor adaptor protein 1	MON_3D-Crush_All	-0.125666	0.849718	0.999944	0.459807	0.406231	0.999972	1.31441	6.97e-05	0.00138319
ENSMUSG00000046844	270097	Vat1l	vesicle amine transport protein 1 like	MON_3D-Crush_All	0.243766	0.163031	0.999944	0.128577	0.780894	0.999972	1.75514	2.92e-05	0.000671
ENSMUSG00000034330	234779	Plcg2	phospholipase C, gamma 2	MON_3D-Crush_All	0.249505	0.686793	0.999944	-0.362263	0.455177	0.999972	1.53153	5.65e-05	0.00116839
ENSMUSG00000032739	378460	Pram1	PML-RAR alpha-regulated adaptor molecule 1	MON_3D-Crush_All	0.209183	0.802745	0.999944	7.51796	0.00607211	0.282222	4.67983	0.000431	0.00620951
ENSMUSG00000089682	12050	Bcl2l2	BCL2-like 2	MON_3D-Crush_All	-0.250194	0.315213	0.999944	-1.62952	0.291765	0.999972	-1.36969	0.000202	0.00338384
ENSMUSG00000041347	12061	Bdkrb1	bradykinin receptor, beta 1	MON_3D-Crush_All	0.131796	0.978899	NA	1.72624	0.0152648	0.484217	4.68555	4.6e-08	2.3e-06
ENSMUSG00000037601	18102	Nme1	NME/NM23 nucleoside diphosphate kinase 1	MON_3D-Crush_All	0.136831	0.345567	0.999944	0.483008	0.196907	0.999972	1.31654	4.76e-05	0.0010108
ENSMUSG00000047443	227358	Erfe	erythroferrone	MON_3D-Crush_All	1.93611	0.480764	NA	-0.609034	0.313249	0.999972	4.57755	3.97e-05	0.000869
ENSMUSG00000065954	320165	Tacc1	transforming, acidic coiled-coil containing protein 1	MON_3D-Crush_All	-0.50725	0.0456997	0.776491	1.22847	0.0532169	0.838986	1.39428	3.7e-05	0.000823
ENSMUSG00000089929	12045	Bcl2a1b	B cell leukemia/lymphoma 2 related protein A1b	MON_3D-Crush_All	1.51143	0.223315	0.999944	1.19761	0.0153585	0.484217	3.43888	1.4e-13	1.83e-11
ENSMUSG00000021504	218271	B4galt7	xylosylprotein beta1,4-galactosyltransferase, polypeptide 7 (galactosyltransferase I)	MON_3D-Crush_All	0.0279392	0.901946	0.999944	0.234717	0.588481	0.999972	1.39891	0.000792	0.0101286
ENSMUSG00000074813	100043424	Morrbid	myeloid RNA regulator of BCL2L11 induced cell death	MON_3D-Crush_All	2.00309	0.0872585	0.964197	1.13874	0.0506772	0.828686	2.70473	7.19e-08	3.45e-06
ENSMUSG00000026825	13429	Dnm1	dynamin 1	MON_3D-Crush_All	-0.462927	0.00722085	0.298462	-0.365353	0.375387	0.999972	-1.38935	0.0043479	0.0380834
ENSMUSG00000006304	76709	Arpc2	actin related protein 2/3 complex, subunit 2	MON_3D-Crush_All	0.0323287	0.83892	0.999944	0.255523	0.487064	0.999972	1.38589	3.08e-05	0.000703
ENSMUSG00000022208	319984	Jph4	junctophilin 4	MON_3D-Crush_All	-0.202813	0.496759	0.999944	-0.940054	0.211005	0.999972	-3.31953	1.03e-11	1e-09
ENSMUSG00000053647	76854	Gper1	G protein-coupled estrogen receptor 1	MON_3D-Crush_All	-0.426759	0.439143	0.999944	-0.584714	0.357192	0.999972	-1.90175	0.000158	0.00275641
ENSMUSG00000039168	223453	Dap	death-associated protein	MON_3D-Crush_All	0.346277	0.349616	0.999944	0.384665	0.311539	0.999972	1.5109	3.77e-05	0.000832
ENSMUSG00000074971	67606	Fibin	fin bud initiation factor homolog (zebrafish)	MON_3D-Crush_All	0.384823	0.673696	0.999944	-0.154846	0.806251	0.999972	-2.24145	1.12e-06	3.93e-05
ENSMUSG00000029465	56378	Arpc3	actin related protein 2/3 complex, subunit 3	MON_3D-Crush_All	-0.0571979	0.746392	0.999944	0.624613	0.151999	0.999972	1.23223	0.000554	0.0076188
ENSMUSG00000031553	11497	Adam3	a disintegrin and metallopeptidase domain 3 (cyritestin)	MON_3D-Crush_All	-3.46879	0.404657	NA	NA	NA	NA	6.49298	0.000451	0.00641756
ENSMUSG00000067017	NA	NA	NA	MON_3D-Crush_All	0.0191092	0.934382	0.999944	0.290637	0.503823	0.999972	1.31021	0.000751	0.00970404
ENSMUSG00000115529	319903	9630013A20Rik	RIKEN cDNA 9630013A20 gene	MON_3D-Crush_All	-0.499564	0.749648	0.999944	3.91136	0.146884	0.999972	-2.53592	9.83e-05	0.00183975
ENSMUSG00000069083	100039592	Gm10259	karyopherin (importin) alpha 2 pseudogene	MON_3D-Crush_All	-0.0294946	0.904495	0.999944	2.00246	0.00631939	0.289773	2.36498	0.00588544	0.0474301
ENSMUSG00000109942	NA	NA	NA	MON_3D-Crush_All	0.433903	0.557577	0.999944	-0.678242	0.819375	NA	-7.50146	0.00298288	0.028605
ENSMUSG00000046240	72927	Hepacam	hepatocyte cell adhesion molecule	MON_3D-Crush_All	-0.376521	0.60137	0.999944	-0.486565	0.262345	0.999972	-1.37394	9.54e-05	0.00179098
ENSMUSG00000037826	243382	Ppm1k	protein phosphatase 1K (PP2C domain containing)	MON_3D-Crush_All	-0.265162	0.243679	0.999944	-0.810215	0.0735174	0.923535	-1.38435	0.00087	0.0109276
ENSMUSG00000011752	18648	Pgam1	phosphoglycerate mutase 1	MON_3D-Crush_All	-0.554884	8.31e-05	0.0128348	-0.175605	0.665773	0.999972	1.13191	0.000309	0.00472215
ENSMUSG00000006589	11821	Aprt	adenine phosphoribosyl transferase	MON_3D-Crush_All	0.0687346	0.725516	0.999944	0.637606	0.155186	0.999972	2.03309	2.6e-08	1.39e-06
ENSMUSG00000031994	30806	Adamts8	a disintegrin-like and metallopeptidase (reprolysin type) with thrombospondin type 1 motif, 8	MON_3D-Crush_All	0.122021	0.928695	0.999944	-1.00018	0.110408	0.999972	2.72899	6.37e-05	0.00128734
ENSMUSG00000020674	69675	Pxdn	peroxidasin	MON_3D-Crush_All	0.376857	0.182726	0.999944	0.769185	0.300054	0.999972	1.26906	0.000544	0.0075079
ENSMUSG00000022758	18440	P2rx6	purinergic receptor P2X, ligand-gated ion channel, 6	MON_3D-Crush_All	-0.799993	0.399679	0.999944	-0.62455	0.178331	0.999972	-2.74685	3.11e-07	1.27e-05
ENSMUSG00000009292	28240	Trpm2	transient receptor potential cation channel, subfamily M, member 2	MON_3D-Crush_All	-0.561427	0.178846	0.999944	0.440585	0.634808	0.999972	1.64756	0.000332	0.00502514
ENSMUSG00000044783	212427	A730008H23Rik	RIKEN cDNA A730008H23 gene	MON_3D-Crush_All	-0.077941	0.711857	0.999944	1.29999	0.00121426	0.0953588	1.02109	0.00220811	0.0225649
ENSMUSG00000044783	381280	Hjurp	Holliday junction recognition protein	MON_3D-Crush_All	-0.077941	0.711857	0.999944	1.29999	0.00121426	0.0953588	1.02109	0.00220811	0.0225649
ENSMUSG00000052852	52250	Reep1	receptor accessory protein 1	MON_3D-Crush_All	-0.000464	0.998244	0.999944	-1.25851	0.0030412	0.18334	-1.4927	0.00201946	0.0211173
ENSMUSG00000032087	114873	Dscaml1	DS cell adhesion molecule like 1	MON_3D-Crush_All	0.135721	0.404722	0.999944	0.123678	0.899074	0.999972	-1.0782	0.000817	0.0103977
ENSMUSG00000026656	14130	Fcgr2b	Fc receptor, IgG, low affinity IIb	MON_3D-Crush_All	1.43451	0.0537048	0.823894	1.22497	0.00213763	0.140433	1.0569	0.00220766	0.0225649
ENSMUSG00000078490	544678	Cfap74	cilia and flagella associated protein 74	MON_3D-Crush_All	0.446087	0.152622	0.999944	-0.364597	0.468609	0.999972	-1.70811	0.000858	0.0108069
ENSMUSG00000047368	226016	Abhd17b	abhydrolase domain containing 17B	MON_3D-Crush_All	-0.228983	0.306004	0.999944	0.584565	0.298093	0.999972	-1.25603	0.00548002	0.045057
ENSMUSG00000016487	67533	Ppfibp1	PTPRF interacting protein, binding protein 1 (liprin beta 1)	MON_3D-Crush_All	0.309127	0.211568	0.999944	-0.106212	0.807918	0.999972	1.04529	0.00153685	0.0169302
ENSMUSG00000030310	232333	Slc6a1	solute carrier family 6 (neurotransmitter transporter, GABA), member 1	MON_3D-Crush_All	0.00492276	0.977194	0.999944	-0.862194	0.12814	0.999972	-1.94044	4.11e-08	2.09e-06
ENSMUSG00000020241	12834	Col6a2	collagen, type VI, alpha 2	MON_3D-Crush_All	0.26264	0.555734	0.999944	0.160397	0.734016	0.999972	1.06803	0.00331694	0.0310215
ENSMUSG00000042066	68875	Tmcc2	transmembrane and coiled-coil domains 2	MON_3D-Crush_All	-0.0650718	0.683798	0.999944	0.134043	0.807255	0.999972	-1.25189	0.00019	0.00321761
ENSMUSG00000022218	21816	Tgm1	transglutaminase 1, K polypeptide	MON_3D-Crush_All	-0.80203	0.784663	NA	0.856252	0.217124	0.999972	6.90093	3.22e-11	2.85e-09
ENSMUSG00000025911	76187	Adhfe1	alcohol dehydrogenase, iron containing, 1	MON_3D-Crush_All	0.338308	0.428749	0.999944	-0.654487	0.114338	0.999972	-1.91461	0.00072	0.00937767
ENSMUSG00000021259	13116	Cyp46a1	cytochrome P450, family 46, subfamily a, polypeptide 1	MON_3D-Crush_All	-0.9446	0.000588	0.0567906	-0.269257	0.526899	0.999972	-1.4671	0.0023088	0.0233526
ENSMUSG00000019214	214901	Chtf18	CTF18, chromosome transmission fidelity factor 18	MON_3D-Crush_All	0.398564	0.245566	0.999944	1.72944	0.0171996	0.510237	2.12659	3.4e-06	0.000106
ENSMUSG00000024338	16913	Psmb8	proteasome (prosome, macropain) subunit, beta type 8 (large multifunctional peptidase 7)	MON_3D-Crush_All	0.637388	0.029453	0.648376	-0.0471582	0.914936	0.999972	1.17934	0.000399	0.00581299
ENSMUSG00000032802	76650	Srxn1	sulfiredoxin 1 homolog (S. cerevisiae)	MON_3D-Crush_All	2.21021	0.00593314	0.267963	-0.35469	0.493942	0.999972	1.53646	5.43e-07	2.07e-05
ENSMUSG00000048612	226101	Myof	myoferlin	MON_3D-Crush_All	0.507854	0.223085	0.999944	-0.132027	0.721723	0.999972	1.51243	9.19e-06	0.000252
ENSMUSG00000024854	69745	Pold4	polymerase (DNA-directed), delta 4	MON_3D-Crush_All	0.234921	0.394647	0.999944	0.473262	0.298614	0.999972	1.79787	6.41e-07	2.37e-05
ENSMUSG00000060260	101631	Pwwp2b	PWWP domain containing 2B	MON_3D-Crush_All	-0.257709	0.226637	0.999944	-0.265851	0.613854	0.999972	1.77875	0.000248	0.0040022
ENSMUSG00000020357	14257	Flt4	FMS-like tyrosine kinase 4	MON_3D-Crush_All	0.629712	0.260529	0.999944	0.298146	0.716396	0.999972	1.87457	0.00332297	0.0310238
ENSMUSG00000024903	100470	Lao1	L-amino acid oxidase 1	MON_3D-Crush_All	-2.76974	0.388982	NA	5.2731	0.0508605	0.828686	-7.84238	0.000952	0.0117417
ENSMUSG00000032380	13143	Dapk2	death-associated protein kinase 2	MON_3D-Crush_All	-3.17764	0.245401	NA	-0.562283	0.159336	0.999972	-1.3334	0.00270725	0.0264754
ENSMUSG00000035561	72535	Aldh1b1	aldehyde dehydrogenase 1 family, member B1	MON_3D-Crush_All	0.207557	0.791855	0.999944	0.295954	0.722894	0.999972	1.96542	0.00205372	0.02131
ENSMUSG00000098022	330502	Zfp82	zinc finger protein 82	MON_3D-Crush_All	-0.937967	0.0818872	0.945588	-0.0572027	0.962906	0.999972	-1.90341	0.00524416	0.043736
ENSMUSG00000033610	75735	Pank1	pantothenate kinase 1	MON_3D-Crush_All	-0.738717	0.069148	0.9006	0.0519078	0.932809	0.999972	-1.70265	0.00294699	0.0283433
ENSMUSG00000028249	53378	Sdcbp	syndecan binding protein	MON_3D-Crush_All	0.172335	0.308448	0.999944	0.266583	0.507053	0.999972	2.16807	2.12e-09	1.46e-07
ENSMUSG00000011008	68279	Mcoln2	mucolipin 2	MON_3D-Crush_All	-1.97502	0.687725	NA	5.90191	0.0185172	0.528618	5.26136	0.000417	0.00603944
ENSMUSG00000037034	18503	Pax1	paired box 1	MON_3D-Crush_All	4.14161	0.221419	NA	NA	NA	NA	-7.18467	0.00119863	0.0140164
ENSMUSG00000021676	544963	Iqgap2	IQ motif containing GTPase activating protein 2	MON_3D-Crush_All	0.0124988	0.974516	0.999944	-0.0633499	0.900166	0.999972	2.80188	6.52e-12	6.51e-10
ENSMUSG00000025161	80879	Slc16a3	solute carrier family 16 (monocarboxylic acid transporters), member 3	MON_3D-Crush_All	-0.369464	0.0801425	0.937202	0.162606	0.718142	0.999972	2.85167	6.96e-11	5.98e-09
ENSMUSG00000023505	14793	Cdca3	cell division cycle associated 3	MON_3D-Crush_All	0.703161	0.198851	0.999944	4.54726	0.0323176	0.690015	5.47129	2.5e-20	1.07e-17
ENSMUSG00000020496	108660	Rnf187	ring finger protein 187	MON_3D-Crush_All	-0.251853	0.668596	0.999944	-0.160787	0.697852	0.999972	-2.17256	1.25e-11	1.2e-09
ENSMUSG00000024177	56520	Nme4	NME/NM23 nucleoside diphosphate kinase 4	MON_3D-Crush_All	0.712682	0.0585086	0.856143	0.493601	0.43841	0.999972	1.74415	0.00150716	0.0166829
ENSMUSG00000039748	26909	Exo1	exonuclease 1	MON_3D-Crush_All	2.15498	0.22376	0.999944	3.14033	0.0589983	0.867495	2.83396	0.00305813	0.0290868
ENSMUSG00000109675	640268	Nxpe1-ps	neurexophilin and PC-esterase domain family, member 1, pseudogene	MON_3D-Crush_All	-2.27295	0.642411	NA	5.24335	0.275154	NA	7.69521	0.000292	0.00451985
ENSMUSG00000028370	18491	Pappa	pregnancy-associated plasma protein A	MON_3D-Crush_All	0.841115	0.0763968	0.924118	1.79564	0.071725	0.920568	2.09761	0.0015945	0.017439
ENSMUSG00000100009	NA	NA	NA	MON_3D-Crush_All	-1.74275	0.486405	NA	-0.54844	0.768878	0.999972	-4.51978	1.04e-05	0.00028
ENSMUSG00000113311	NA	NA	NA	MON_3D-Crush_All	0.533223	0.371904	0.999944	0.245906	0.653412	0.999972	3.46789	4.25e-12	4.4e-10
ENSMUSG00000037736	77569	Limch1	LIM and calponin homology domains 1	MON_3D-Crush_All	0.187705	0.363521	0.999944	-0.49624	0.21305	0.999972	-1.08015	0.000346	0.00517964
ENSMUSG00000109511	18226	Nup62	nucleoporin 62	MON_3D-Crush_All	-0.026105	0.900024	0.999944	0.475159	0.231411	0.999972	1.41848	2.97e-05	0.000681
ENSMUSG00000034570	170835	Inpp5j	inositol polyphosphate 5-phosphatase J	MON_3D-Crush_All	-0.207694	0.453918	0.999944	-0.686065	0.158575	0.999972	-1.45189	9.02e-05	0.00171841
ENSMUSG00000010307	67893	Tmem86a	transmembrane protein 86A	MON_3D-Crush_All	0.131453	0.562376	0.999944	0.0451156	0.925729	0.999972	2.16775	4.25e-07	1.68e-05
ENSMUSG00000034714	117160	Ttyh2	tweety family member 2	MON_3D-Crush_All	0.33321	0.0684487	0.897068	0.453517	0.312782	0.999972	-1.13114	0.000655	0.00869708
ENSMUSG00000026785	263803	Pkn3	protein kinase N3	MON_3D-Crush_All	2.13531	0.193233	0.999944	2.07037	0.0171839	0.510237	3.38924	2.91e-05	0.000671
ENSMUSG00000024780	67072	Cdc37l1	cell division cycle 37-like 1	MON_3D-Crush_All	-0.000309	0.998437	0.999944	-0.392711	0.294186	0.999972	-1.07098	0.000296	0.00455043
ENSMUSG00000026383	226352	Epb41l5	erythrocyte membrane protein band 4.1 like 5	MON_3D-Crush_All	-0.0160494	0.922873	0.999944	-0.673336	0.0968301	0.999862	-1.40428	0.00204498	0.02127
ENSMUSG00000031016	22390	Wee1	WEE 1 homolog 1 (S. pombe)	MON_3D-Crush_All	0.121073	0.751082	0.999944	0.249873	0.520473	0.999972	1.28272	0.0025819	0.025489
ENSMUSG00000022124	50789	Fbxl3	F-box and leucine-rich repeat protein 3	MON_3D-Crush_All	-0.851063	0.0017332	0.119477	-0.243401	0.54234	0.999972	-1.40624	0.00183545	0.019513
ENSMUSG00000043008	239743	Klhl6	kelch-like 6	MON_3D-Crush_All	1.39795	0.144869	0.999944	0.961979	0.0302937	0.67273	1.89901	3.42e-08	1.78e-06
ENSMUSG00000025647	66940	Shisa5	shisa family member 5	MON_3D-Crush_All	0.253124	0.287507	0.999944	0.221285	0.610087	0.999972	1.03378	0.0026378	0.025926
ENSMUSG00000042349	56489	Ikbke	inhibitor of kappaB kinase epsilon	MON_3D-Crush_All	0.612454	0.623202	0.999944	0.793756	0.127398	0.999972	2.68762	9.05e-06	0.000249
ENSMUSG00000029299	27405	Abcg3	ATP binding cassette subfamily G member 3	MON_3D-Crush_All	6.8612	0.0159687	NA	1.47971	0.4747	0.999972	5.81881	0.000259	0.0041379
ENSMUSG00000035104	232146	Eva1a	eva-1 homolog A (C. elegans)	MON_3D-Crush_All	-0.312494	0.502638	0.999944	-0.704521	0.114537	0.999972	-1.86396	3.38e-05	0.000765
ENSMUSG00000035439	76478	Haus8	4HAUS augmin-like complex, subunit 8	MON_3D-Crush_All	0.198553	0.387291	0.999944	0.877945	0.0369232	0.736788	1.51383	5.39e-05	0.00112482
ENSMUSG00000032363	108153	Adamts7	a disintegrin-like and metallopeptidase (reprolysin type) with thrombospondin type 1 motif, 7	MON_3D-Crush_All	1.36548	0.428852	0.999944	2.56213	0.00593509	0.279394	3.11356	0.000228	0.00373091
ENSMUSG00000061322	68922	Dnaic1	dynein, axonemal, intermediate chain 1	MON_3D-Crush_All	0.143218	0.768854	0.999944	-1.79033	0.00337274	0.19505	-2.42299	0.000222	0.00363897
ENSMUSG00000040479	104418	Dgkz	diacylglycerol kinase zeta	MON_3D-Crush_All	-0.239178	0.368203	0.999944	0.238798	0.590431	0.999972	1.74773	2.89e-07	1.2e-05
ENSMUSG00000040663	56708	Clcf1	cardiotrophin-like cytokine factor 1	MON_3D-Crush_All	0.24758	0.655451	0.999944	0.057933	0.917717	0.999972	2.86633	4.45e-12	4.56e-10
ENSMUSG00000030162	108078	Olr1	oxidized low density lipoprotein (lectin-like) receptor 1	MON_3D-Crush_All	0.131842	0.978953	NA	7.21318	0.00796303	0.33378	3.73325	1.49e-05	0.000381
ENSMUSG00000030256	79362	Bhlhe41	basic helix-loop-helix family, member e41	MON_3D-Crush_All	-0.0454641	0.795164	0.999944	-0.43523	0.242542	0.999972	-1.03437	0.00139908	0.0157547
ENSMUSG00000061080	268890	Lsamp	limbic system-associated membrane protein	MON_3D-Crush_All	-0.363724	0.0221312	0.571159	-0.425186	0.329416	0.999972	-1.33134	0.000612	0.00825533
ENSMUSG00000040675	270685	Mthfd1l	methylenetetrahydrofolate dehydrogenase (NADP+ dependent) 1-like	MON_3D-Crush_All	0.0836967	0.81315	0.999944	-0.174981	0.68532	0.999972	1.93356	6.74e-05	0.00134766
ENSMUSG00000026355	17219	Mcm6	minichromosome maintenance complex component 6	MON_3D-Crush_All	0.436324	0.303932	0.999944	0.539425	0.17998	0.999972	2.58497	1.38e-13	1.82e-11
ENSMUSG00000000167	72614	Pih1d2	PIH1 domain containing 2	MON_3D-Crush_All	0.36876	0.252176	0.999944	-0.309838	0.624819	0.999972	-1.99294	0.00108894	0.0129872
ENSMUSG00000022253	68646	Nadk2	NAD kinase 2, mitochondrial	MON_3D-Crush_All	-0.0335777	0.831484	0.999944	0.168352	0.725262	0.999972	-1.77097	0.000149	0.00261376
ENSMUSG00000049241	243270	Hcar1	hydrocarboxylic acid receptor 1	MON_3D-Crush_All	-5.03855	0.244942	NA	-1.02345	0.121343	0.999972	-2.54693	0.00239884	0.0240218
ENSMUSG00000018920	66102	Cxcl16	chemokine (C-X-C motif) ligand 16	MON_3D-Crush_All	0.122031	0.610913	0.999944	-0.221603	0.562384	0.999972	2.05795	4.94e-08	2.45e-06
ENSMUSG00000021662	110596	Arhgef28	Rho guanine nucleotide exchange factor (GEF) 28	MON_3D-Crush_All	0.146218	0.663702	0.999944	0.365384	0.571346	0.999972	-1.01587	0.00181456	0.0193534
ENSMUSG00000023830	16004	Igf2r	insulin-like growth factor 2 receptor	MON_3D-Crush_All	0.0782292	0.771297	0.999944	-0.29648	0.516079	0.999972	1.38791	6.71e-05	0.00134602
ENSMUSG00000037172	243780	Dennd11	DENN domain containing 11	MON_3D-Crush_All	-0.401293	0.113183	0.999944	-0.942631	0.097463	0.999972	-1.46227	5.67e-05	0.00117248
ENSMUSG00000031791	74166	Tmem38a	transmembrane protein 38A	MON_3D-Crush_All	-0.0626972	0.722097	0.999944	-0.835262	0.0349652	0.719559	-1.35147	0.00144021	0.0161078
ENSMUSG00000035704	381903	Alg8	asparagine-linked glycosylation 8 (alpha-1,3-glucosyltransferase)	MON_3D-Crush_All	0.507498	0.134386	0.999944	1.18954	0.0117073	0.419517	2.00634	6.15e-05	0.00124926
ENSMUSG00000037386	116838	Rims2	regulating synaptic membrane exocytosis 2	MON_3D-Crush_All	0.235846	0.156562	0.999944	-0.723139	0.139317	0.999972	-2.17376	9.17e-06	0.000251
ENSMUSG00000009687	18301	Fxyd5	FXYD domain-containing ion transport regulator 5	MON_3D-Crush_All	0.618126	0.135493	0.999944	1.24524	0.0168333	0.505911	3.03436	3.89e-11	3.41e-09
ENSMUSG00000029413	67111	Naaa	N-acylethanolamine acid amidase	MON_3D-Crush_All	-0.40752	0.0502951	0.806351	-0.3087	0.402616	0.999972	-1.51743	0.000316	0.00480571
ENSMUSG00000039960	69581	Rhou	ras homolog family member U	MON_3D-Crush_All	-0.056179	0.874702	0.999944	0.670331	0.175015	0.999972	-1.74157	2.64e-06	8.6e-05
ENSMUSG00000058740	227632	Kcnt1	potassium channel, subfamily T, member 1	MON_3D-Crush_All	-0.103537	0.744294	0.999944	-1.47519	0.0249519	0.603113	-5.053	0.00251811	0.0249339
ENSMUSG00000041444	330914	Arhgap32	Rho GTPase activating protein 32	MON_3D-Crush_All	-0.068085	0.682418	0.999944	-0.322403	0.416899	0.999972	-1.30243	0.00262155	0.0257903
ENSMUSG00000086814	NA	NA	NA	MON_3D-Crush_All	NA	NA	NA	-1.00022	0.326528	0.999972	-8.37411	3.46e-06	0.000108
ENSMUSG00000104117	433374	Gm20743	predicted gene, 20743	MON_3D-Crush_All	0.363548	0.598123	0.999944	NA	NA	NA	-6.68248	0.00628307	0.0498162
ENSMUSG00000028680	12795	Plk3	polo like kinase 3	MON_3D-Crush_All	0.25955	0.653073	0.999944	0.499963	0.364391	0.999972	-1.31683	0.00119475	0.0139905
ENSMUSG00000053219	379043	Raet1e	retinoic acid early transcript 1E	MON_3D-Crush_All	1.51068	0.7619	NA	5.45621	0.00151568	0.109777	5.68013	0.00147746	0.0164501
ENSMUSG00000006369	14114	Fbln1	fibulin 1	MON_3D-Crush_All	0.412756	0.677623	0.999944	-0.222851	0.673545	0.999972	-1.68753	2.77e-06	8.93e-05
ENSMUSG00000030344	11642	Akap3	A kinase (PRKA) anchor protein 3	MON_3D-Crush_All	-2.73514	0.574022	NA	3.4987	0.464669	NA	7.33884	0.00119024	0.0139596
ENSMUSG00000006731	14421	B4galnt1	beta-1,4-N-acetyl-galactosaminyl transferase 1	MON_3D-Crush_All	-0.540026	0.0719027	0.913929	0.279788	0.482793	0.999972	1.07829	0.00221572	0.0226193
ENSMUSG00000035948	380660	Acss3	acyl-CoA synthetase short-chain family member 3	MON_3D-Crush_All	0.506434	0.548971	0.999944	-0.37265	0.539193	0.999972	-2.24266	0.00243654	0.0243038
ENSMUSG00000020844	18230	Nxn	nucleoredoxin	MON_3D-Crush_All	-0.261005	0.438155	0.999944	-0.112347	0.773341	0.999972	-1.4123	0.000218	0.00359822
ENSMUSG00000031402	17524	Mpp1	membrane protein, palmitoylated	MON_3D-Crush_All	0.131602	0.554115	0.999944	0.161497	0.689559	0.999972	1.18431	0.000839	0.010624
ENSMUSG00000059456	19229	Ptk2b	PTK2 protein tyrosine kinase 2 beta	MON_3D-Crush_All	0.20568	0.71261	0.999944	0.95256	0.0469234	0.817306	1.55863	6.35e-05	0.0012868
ENSMUSG00000050121	226115	Opalin	oligodendrocytic myelin paranodal and inner loop protein	MON_3D-Crush_All	-5.82166	0.0595355	NA	0.571491	0.419024	0.999972	-1.432	0.000685	0.00902317
ENSMUSG00000017446	56745	C1qtnf1	C1q and tumor necrosis factor related protein 1	MON_3D-Crush_All	-0.944832	0.284637	0.999944	0.142981	0.780379	0.999972	2.23341	1.44e-05	0.000371
ENSMUSG00000087698	100126227	Gm13031	predicted gene 13031	MON_3D-Crush_All	0.462874	0.633548	0.999944	-0.322394	0.632138	0.999972	-2.99097	8.41e-05	0.00163159
ENSMUSG00000048583	16002	Igf2	insulin-like growth factor 2	MON_3D-Crush_All	-0.287585	0.301436	0.999944	-0.391927	0.360579	0.999972	-6.76004	7.79e-33	1.03e-29
ENSMUSG00000044349	319317	Snhg11	small nucleolar RNA host gene 11	MON_3D-Crush_All	0.108618	0.515704	0.999944	-0.258898	0.73916	0.999972	-2.29759	1.45e-05	0.000373
ENSMUSG00000030125	16977	Lrrc23	leucine rich repeat containing 23	MON_3D-Crush_All	0.602297	0.449894	0.999944	1.20696	0.105741	0.999972	-2.14117	0.000776	0.00996537
ENSMUSG00000103291	NA	NA	NA	MON_3D-Crush_All	0.299807	0.509585	0.999944	-0.135123	0.892309	0.999972	-1.46382	0.00239927	0.0240218
ENSMUSG00000037405	15894	Icam1	intercellular adhesion molecule 1	MON_3D-Crush_All	0.0227221	0.973747	0.999944	0.344008	0.387924	0.999972	1.50267	2.96e-05	0.000678
ENSMUSG00000068299	75541	Nat8f4	N-acetyltransferase 8 (GCN5-related) family member 4	MON_3D-Crush_All	0.382158	0.186816	0.999944	-0.450973	0.401632	0.999972	-1.75419	2.49e-05	0.000589
ENSMUSG00000021185	217830	Dglucy	D-glutamate cyclase	MON_3D-Crush_All	0.23468	0.53453	0.999944	0.539003	0.26835	0.999972	2.29817	2.15e-06	7.12e-05
ENSMUSG00000022340	319613	Sybu	syntabulin (syntaxin-interacting)	MON_3D-Crush_All	-0.109613	0.551552	0.999944	-0.703553	0.126703	0.999972	-1.29976	0.000782	0.0100282
ENSMUSG00000049775	19241	Tmsb4x	thymosin, beta 4, X chromosome	MON_3D-Crush_All	0.203496	0.161736	0.999944	0.797107	0.0841799	0.965899	1.01782	0.00259433	0.0255861
ENSMUSG00000042073	76491	Abhd14b	abhydrolase domain containing 14b	MON_3D-Crush_All	0.347373	0.0668371	0.88592	-0.146813	0.771056	0.999972	-1.57785	0.00141154	0.015868
ENSMUSG00000044456	217835	Rin3	Ras and Rab interactor 3	MON_3D-Crush_All	0.534078	0.689543	0.999944	0.297621	0.597212	0.999972	1.7471	0.00118468	0.0139192
ENSMUSG00000031756	72155	Cenpn	centromere protein N	MON_3D-Crush_All	0.332413	0.457985	0.999944	1.89557	0.00429608	0.222366	2.87372	4.7e-06	0.000143
ENSMUSG00000020151	19279	Ptprr	protein tyrosine phosphatase, receptor type, R	MON_3D-Crush_All	-0.331559	0.114279	0.999944	-0.705869	0.38963	0.999972	-2.52243	0.000817	0.0103977
ENSMUSG00000017861	17865	Mybl2	myeloblastosis oncogene-like 2	MON_3D-Crush_All	-0.109207	0.855462	0.999944	2.06039	0.0263451	0.621398	4.1108	1.1e-08	6.49e-07
ENSMUSG00000025366	23943	Esyt1	extended synaptotagmin-like protein 1	MON_3D-Crush_All	0.154846	0.587267	0.999944	0.245294	0.546811	0.999972	2.13536	8.55e-09	5.27e-07
ENSMUSG00000025511	64540	Tspan4	tetraspanin 4	MON_3D-Crush_All	0.0888482	0.649485	0.999944	0.200563	0.588741	0.999972	1.3089	4.66e-05	0.000994
ENSMUSG00000028597	67305	Gpx7	glutathione peroxidase 7	MON_3D-Crush_All	0.31025	0.597372	0.999944	1.44707	0.00272435	0.169215	1.24422	0.00330857	0.0309735
ENSMUSG00000097411	NA	NA	NA	MON_3D-Crush_All	3.04823	0.43915	0.999944	-3.38888	0.250031	0.999972	-7.22745	0.00199462	0.0208796
ENSMUSG00000039013	233186	Siglecf	sialic acid binding Ig-like lectin F	MON_3D-Crush_All	2.71381	0.142172	0.999944	-0.34381	0.906564	0.999972	2.14542	0.000296	0.00455043
ENSMUSG00000026686	110648	Lmx1a	LIM homeobox transcription factor 1 alpha	MON_3D-Crush_All	2.22109	0.652073	NA	-9.84962	0.0355301	0.724211	-2.94098	0.00166275	0.0180655
ENSMUSG00000001435	12822	Col18a1	collagen, type XVIII, alpha 1	MON_3D-Crush_All	0.519023	0.0410105	0.745538	-0.197001	0.630457	0.999972	2.23913	8.83e-09	5.4e-07
ENSMUSG00000071369	26408	Map3k5	mitogen-activated protein kinase kinase kinase 5	MON_3D-Crush_All	-0.0267088	0.932897	0.999944	-0.264517	0.621063	0.999972	-1.19954	0.00459729	0.0397147
ENSMUSG00000036278	107227	Macrod1	mono-ADP ribosylhydrolase 1	MON_3D-Crush_All	-0.0290217	0.914965	0.999944	-0.553869	0.268069	0.999972	-2.01501	0.000335	0.00505501
ENSMUSG00000022350	223593	Washc5	WASH complex subunit 5	MON_3D-Crush_All	0.303154	0.166231	0.999944	-0.374373	0.355373	0.999972	1.02722	0.00289393	0.0279554
ENSMUSG00000059195	NA	NA	NA	MON_3D-Crush_All	0.00650935	0.969735	0.999944	0.133847	0.731934	0.999972	1.40224	1.4e-05	0.000363
ENSMUSG00000034324	208213	Tmem132c	transmembrane protein 132C	MON_3D-Crush_All	-0.199154	0.648567	0.999944	-0.814722	0.0831763	0.965899	-2.41742	0.000218	0.00359741
ENSMUSG00000003206	50498	Ebi3	Epstein-Barr virus induced gene 3	MON_3D-Crush_All	0.0525804	0.926536	0.999944	1.40531	0.616115	0.999972	2.03288	0.000591	0.00802326
ENSMUSG00000038390	14788	Gpr162	G protein-coupled receptor 162	MON_3D-Crush_All	0.215937	0.512594	0.999944	-1.12502	0.121531	0.999972	-2.42079	0.00317194	0.0299389
ENSMUSG00000032332	12816	Col12a1	collagen, type XII, alpha 1	MON_3D-Crush_All	-0.333598	0.415091	0.999944	-0.0554667	0.908711	0.999972	1.3544	0.00122843	0.0142872
ENSMUSG00000024302	13527	Dtna	dystrobrevin alpha	MON_3D-Crush_All	-0.181074	0.354403	0.999944	-0.746035	0.0738663	0.926017	-1.04529	0.00381752	0.0345481
ENSMUSG00000041608	215446	Entpd3	ectonucleoside triphosphate diphosphohydrolase 3	MON_3D-Crush_All	0.271445	0.495006	0.999944	1.08258	0.708114	0.999972	6.00607	0.00110171	0.0131079
ENSMUSG00000047875	269604	Gpr157	G protein-coupled receptor 157	MON_3D-Crush_All	-0.690992	0.262585	0.999944	1.16027	0.179084	0.999972	3.33345	3.23e-08	1.7e-06
ENSMUSG00000034353	51801	Ramp1	receptor (calcitonin) activity modifying protein 1	MON_3D-Crush_All	-0.394689	0.265602	0.999944	-0.305034	0.613033	0.999972	-1.69418	2.24e-05	0.000541
ENSMUSG00000033633	353287	Clec18a	C-type lectin domain family 18, member A	MON_3D-Crush_All	-0.137837	0.827957	0.999944	0.339176	0.557017	0.999972	6.89291	5.26e-17	1.39e-14
ENSMUSG00000010830	105785	Kdelr3	KDEL (Lys-Asp-Glu-Leu) endoplasmic reticulum protein retention receptor 3	MON_3D-Crush_All	0.657293	0.292131	0.999944	0.586247	0.165125	0.999972	1.52662	0.000368	0.0054449
ENSMUSG00000049932	15270	H2ax	H2A.X variant histone	MON_3D-Crush_All	-0.0447332	0.842334	0.999944	1.50926	0.0012785	0.0983451	1.6395	8.02e-06	0.000225
ENSMUSG00000008035	68041	Mid1ip1	Mid1 interacting protein 1 (gastrulation specific G12-like (zebrafish))	MON_3D-Crush_All	0.0719131	0.710726	0.999944	-0.338893	0.363162	0.999972	-1.02873	0.00198007	0.0207582
ENSMUSG00000068747	20661	Sort1	sortilin 1	MON_3D-Crush_All	-0.28926	0.0922352	0.975979	-0.227844	0.572778	0.999972	-1.09425	0.00058	0.00789054
ENSMUSG00000038175	218203	Mylip	myosin regulatory light chain interacting protein	MON_3D-Crush_All	0.168541	0.458424	0.999944	-0.26748	0.578032	0.999972	1.70701	5.94e-05	0.00121784
ENSMUSG00000042529	16515	Kcnj12	potassium inwardly-rectifying channel, subfamily J, member 12	MON_3D-Crush_All	0.192862	0.556277	0.999944	-0.659353	0.141385	0.999972	-2.44277	1.13e-05	0.000303
ENSMUSG00000033004	105689	Mycbp2	MYC binding protein 2, E3 ubiquitin protein ligase	MON_3D-Crush_All	-0.15708	0.341312	0.999944	-0.30336	0.457197	0.999972	-1.05793	0.000883	0.0110464
ENSMUSG00000004032	14866	Gstm5	glutathione S-transferase, mu 5	MON_3D-Crush_All	-0.240595	0.16318	0.999944	-0.460764	0.272914	0.999972	-1.02776	0.00134217	0.0152746
ENSMUSG00000020399	171285	Havcr2	hepatitis A virus cellular receptor 2	MON_3D-Crush_All	1.63375	0.133592	0.999944	-0.110474	0.831963	0.999972	2.2072	6.53e-09	4.1e-07
ENSMUSG00000046574	233210	Prr12	proline rich 12	MON_3D-Crush_All	0.223679	0.451877	0.999944	0.50268	0.3364	0.999972	-1.5409	0.00209894	0.0216733
ENSMUSG00000020897	20877	Aurkb	aurora kinase B	MON_3D-Crush_All	6.87522	0.0249392	NA	4.03853	0.0794412	0.957124	5.64034	4.45e-27	4e-24
ENSMUSG00000102222	93722	Pcdhga10	protocadherin gamma subfamily A, 10	MON_3D-Crush_All	-3.2661	0.0283187	0.636803	-0.528829	0.206775	0.999972	-1.5367	0.00531871	0.0442271
ENSMUSG00000063727	18383	Tnfrsf11b	tumor necrosis factor receptor superfamily, member 11b (osteoprotegerin)	MON_3D-Crush_All	0.0496057	0.985022	NA	0.0292552	0.940253	0.999972	2.25981	2.4e-06	7.88e-05
ENSMUSG00000024647	12405	Cbln2	cerebellin 2 precursor protein	MON_3D-Crush_All	0.00871485	0.967246	0.999944	-3.65866	0.307824	NA	-7.55743	0.000744	0.00963972
ENSMUSG00000059901	237360	Adamts14	a disintegrin-like and metallopeptidase (reprolysin type) with thrombospondin type 1 motif, 14	MON_3D-Crush_All	1.82431	0.606716	NA	1.92773	0.0209122	0.555949	4.60563	5.08e-06	0.000152
ENSMUSG00000025464	212503	Paox	polyamine oxidase (exo-N4-amino)	MON_3D-Crush_All	0.16505	0.661979	0.999944	0.767177	0.118569	0.999972	1.35102	0.00429681	0.0377455
ENSMUSG00000054676	72244	1600014C10Rik	RIKEN cDNA 1600014C10 gene	MON_3D-Crush_All	-0.181001	0.495042	0.999944	0.0675137	0.863204	0.999972	1.24306	0.000715	0.00932853
ENSMUSG00000020061	109272	Mybpc1	myosin binding protein C, slow-type	MON_3D-Crush_All	NA	NA	NA	-2.39717	0.35711	0.999972	-4.64731	0.000413	0.00599232
ENSMUSG00000039396	234258	Neil3	nei like 3 (E. coli)	MON_3D-Crush_All	2.54391	0.433911	NA	3.49007	0.00132133	0.0988441	5.9614	1.17e-08	6.85e-07
ENSMUSG00000061132	17060	Blnk	B cell linker	MON_3D-Crush_All	0.247334	0.819566	0.999944	1.92468	0.00295532	0.179749	1.81798	8.31e-06	0.000231
ENSMUSG00000031824	234797	6430548M08Rik	RIKEN cDNA 6430548M08 gene	MON_3D-Crush_All	-0.032217	0.820947	0.999944	-0.77525	0.0511774	0.831206	-1.3064	0.000171	0.0029397
ENSMUSG00000031659	11513	Adcy7	adenylate cyclase 7	MON_3D-Crush_All	0.0235621	0.964636	0.999944	0.435766	0.336145	0.999972	1.54025	3.62e-05	0.000807
ENSMUSG00000040209	170753	Zfp704	zinc finger protein 704	MON_3D-Crush_All	-0.453676	0.0614507	0.862393	-0.440539	0.656421	0.999972	-1.93741	0.000687	0.00904185
ENSMUSG00000035352	20293	Ccl12	chemokine (C-C motif) ligand 12	MON_3D-Crush_All	2.6652	0.00116346	0.0920057	-0.737097	0.386954	0.999972	1.88543	7.73e-05	0.00151264
ENSMUSG00000001588	216859	Acap1	ArfGAP with coiled-coil, ankyrin repeat and PH domains 1	MON_3D-Crush_All	3.70154	0.234258	NA	0.588949	0.538879	0.999972	3.35179	0.0055008	0.0451902
ENSMUSG00000046167	235379	Gldn	gliomedin	MON_3D-Crush_All	0.0421166	0.955403	0.999944	-0.193966	0.62223	0.999972	1.9271	6.68e-06	0.000192
ENSMUSG00000029122	59056	Evc	EvC ciliary complex subunit 1	MON_3D-Crush_All	-0.347291	0.462588	0.999944	-0.761851	0.0598209	0.87226	-1.37988	0.00428953	0.0377151
ENSMUSG00000097328	21944	Tnfsf12	tumor necrosis factor (ligand) superfamily, member 12	MON_3D-Crush_All	0.14055	0.423635	0.999944	0.236219	0.65845	0.999972	1.389	0.00490401	0.0416904
ENSMUSG00000018927	20305	Ccl6	chemokine (C-C motif) ligand 6	MON_3D-Crush_All	0.635082	0.271066	0.999944	2.85741	0.0545126	0.844634	3.6573	1.07e-14	1.84e-12
ENSMUSG00000043832	73149	Clec4a3	C-type lectin domain family 4, member a3	MON_3D-Crush_All	1.59806	0.357536	0.999944	2.08045	0.00199112	0.135139	1.82735	0.00490628	0.0416918
ENSMUSG00000035783	11475	Acta2	actin, alpha 2, smooth muscle, aorta	MON_3D-Crush_All	0.0349135	0.92708	0.999944	0.218673	0.755288	0.999972	1.63344	6.57e-05	0.00132281
ENSMUSG00000047798	246746	Cd300lf	CD300 molecule like family member F	MON_3D-Crush_All	0.313077	0.676881	0.999944	2.50994	0.00387329	0.211623	6.92238	1.23e-10	1.03e-08
ENSMUSG00000029569	101118	Tmem168	transmembrane protein 168	MON_3D-Crush_All	-0.200878	0.347039	0.999944	-0.24822	0.584499	0.999972	1.37237	8.98e-05	0.00171507
ENSMUSG00000075334	67874	Rprm	reprimo, TP53 dependent G2 arrest mediator candidate	MON_3D-Crush_All	-1.22813	0.0036914	0.198351	0.0773945	0.912703	0.999972	1.57602	0.00251442	0.0249099
ENSMUSG00000039745	53415	Htatip2	HIV-1 Tat interactive protein 2	MON_3D-Crush_All	1.23492	0.120225	0.999944	-0.0810542	0.898069	0.999972	1.88524	0.000252	0.00405833
ENSMUSG00000039886	215210	Tmem120a	transmembrane protein 120A	MON_3D-Crush_All	0.314667	0.142366	0.999944	0.0778356	0.833701	0.999972	1.14161	0.00084	0.010624
ENSMUSG00000029994	11746	Anxa4	annexin A4	MON_3D-Crush_All	0.477206	0.209063	0.999944	0.250906	0.517135	0.999972	1.03895	0.00205767	0.0213363
ENSMUSG00000032394	19289	Igdcc3	immunoglobulin superfamily, DCC subclass, member 3	MON_3D-Crush_All	1.05635	0.174195	0.999944	0.133413	0.938809	0.999972	-4.47432	0.000176	0.00301606
ENSMUSG00000020143	94176	Dock2	dedicator of cyto-kinesis 2	MON_3D-Crush_All	0.990702	0.290077	0.999944	1.66517	0.00113781	0.0929149	2.46667	6.81e-11	5.88e-09
ENSMUSG00000074063	71839	Osgin1	oxidative stress induced growth inhibitor 1	MON_3D-Crush_All	0.694178	0.350369	0.999944	-0.850243	0.122606	0.999972	3.23111	8.9e-08	4.21e-06
ENSMUSG00000028364	21923	Tnc	tenascin C	MON_3D-Crush_All	-0.083413	0.76987	0.999944	0.540196	0.336815	0.999972	6.89039	4.57e-08	2.3e-06
ENSMUSG00000029516	12704	Cit	citron	MON_3D-Crush_All	-0.619411	0.0170035	0.490806	1.16431	0.00651102	0.29657	1.49388	0.000819	0.0104063
ENSMUSG00000025534	110006	Gusb	glucuronidase, beta	MON_3D-Crush_All	-0.151814	0.575127	0.999944	0.564575	0.222022	0.999972	2.54917	1.16e-11	1.12e-09
ENSMUSG00000020901	320207	Pik3r5	phosphoinositide-3-kinase regulatory subunit 5	MON_3D-Crush_All	0.247366	0.584895	0.999944	1.04619	0.0222437	0.57574	2.99394	4.17e-15	7.63e-13
ENSMUSG00000025507	57913	Pidd1	p53 induced death domain protein 1	MON_3D-Crush_All	0.182782	0.754884	0.999944	1.4812	0.304937	0.999972	2.28438	0.000368	0.0054449
ENSMUSG00000022840	224129	Adcy5	adenylate cyclase 5	MON_3D-Crush_All	-0.310485	0.197963	0.999944	-0.63343	0.173777	0.999972	-1.07193	0.00229946	0.0232938
ENSMUSG00000031502	12826	Col4a1	collagen, type IV, alpha 1	MON_3D-Crush_All	0.52395	0.0471694	0.778946	0.497884	0.183653	0.999972	2.3201	3.86e-14	5.96e-12
ENSMUSG00000040037	320840	Negr1	neuronal growth regulator 1	MON_3D-Crush_All	-0.194048	0.340683	0.999944	-0.663723	0.143443	0.999972	-1.34981	0.00178697	0.0191416
ENSMUSG00000021779	21834	Thrb	thyroid hormone receptor beta	MON_3D-Crush_All	0.86743	0.167362	0.999944	-1.37693	0.0194979	0.535722	-2.15095	0.00142889	0.0160085
ENSMUSG00000052837	16477	Junb	jun B proto-oncogene	MON_3D-Crush_All	0.450753	0.040925	0.745538	0.998274	0.0194633	0.535722	2.21622	3.54e-09	2.33e-07
ENSMUSG00000050708	14325	Ftl1	ferritin light polypeptide 1	MON_3D-Crush_All	0.148808	0.269761	0.999944	0.597871	0.163608	0.999972	2.81636	0.00413441	0.0368005
ENSMUSG00000105909	NA	NA	NA	MON_3D-Crush_All	2.94379	0.307586	NA	-1.04595	0.546999	0.999972	-4.81248	0.00588618	0.0474301
ENSMUSG00000070284	331026	Gmppb	GDP-mannose pyrophosphorylase B	MON_3D-Crush_All	0.115226	0.636595	0.999944	0.201861	0.620552	0.999972	1.03481	0.00413921	0.0368005
ENSMUSG00000025630	15452	Hprt	hypoxanthine guanine phosphoribosyl transferase	MON_3D-Crush_All	-0.0780868	0.601467	0.999944	0.913184	0.0499939	0.825029	1.49182	0.000123	0.00222002
ENSMUSG00000032359	13036	Ctsh	cathepsin H	MON_3D-Crush_All	0.459925	0.0416441	0.748137	0.0048574	0.989952	0.999972	1.61853	7.9e-07	2.86e-05
ENSMUSG00000021458	72061	Aopep	aminopeptidase O	MON_3D-Crush_All	0.703051	0.0031021	0.177234	0.564613	0.180501	0.999972	1.51354	0.000281	0.00438466
ENSMUSG00000015085	12496	Entpd2	ectonucleoside triphosphate diphosphohydrolase 2	MON_3D-Crush_All	0.465336	0.260176	0.999944	0.88313	0.013891	0.461466	1.03941	0.00227307	0.0230964
ENSMUSG00000041696	70784	Rasl12	RAS-like, family 12	MON_3D-Crush_All	0.487942	0.44817	0.999944	-0.59227	0.559509	0.999972	-1.51689	0.00209219	0.0216375
ENSMUSG00000021281	21928	Tnfaip2	tumor necrosis factor, alpha-induced protein 2	MON_3D-Crush_All	-0.76315	0.706168	NA	-0.466326	0.298915	0.999972	2.28352	7.12e-06	0.000203
ENSMUSG00000054256	17690	Msi1	musashi RNA-binding protein 1	MON_3D-Crush_All	-0.539349	0.0160853	0.471932	0.0407607	0.953183	0.999972	-2.35422	0.00346946	0.0320135
ENSMUSG00000058897	77018	Col25a1	collagen, type XXV, alpha 1	MON_3D-Crush_All	-0.432759	0.262886	0.999944	-0.280294	0.779346	0.999972	-5.89656	0.00202656	0.0211357
ENSMUSG00000106490	NA	NA	NA	MON_3D-Crush_All	-0.361688	0.518552	0.999944	1.51378	0.323706	0.999972	-3.94316	0.00184221	0.0195638
ENSMUSG00000021097	94040	Clmn	calmin	MON_3D-Crush_All	0.872553	0.413182	0.999944	-0.225524	0.662477	0.999972	-1.78574	0.000135	0.00239373
ENSMUSG00000020135	23805	Apc2	APC regulator of WNT signaling pathway 2	MON_3D-Crush_All	-0.165191	0.341683	0.999944	-0.804917	0.0414952	0.775312	-1.05967	0.00446645	0.0389332
ENSMUSG00000036972	22774	Zic4	zinc finger protein of the cerebellum 4	MON_3D-Crush_All	0.362786	0.793788	0.999944	-0.541222	0.154682	0.999972	-1.31501	0.000685	0.00902317
ENSMUSG00000046523	67516	Kctd4	potassium channel tetramerisation domain containing 4	MON_3D-Crush_All	-0.489239	0.225499	0.999944	-0.254553	0.672979	0.999972	-1.75964	0.00118294	0.0139069
ENSMUSG00000025017	83490	Pik3ap1	phosphoinositide-3-kinase adaptor protein 1	MON_3D-Crush_All	0.0191422	0.968295	0.999944	-0.439046	0.337892	0.999972	2.36816	1.13e-09	8.13e-08
ENSMUSG00000002289	57875	Angptl4	angiopoietin-like 4	MON_3D-Crush_All	0.573518	0.463583	0.999944	1.58923	0.0126254	0.438018	3.26326	2.38e-12	2.6e-10
ENSMUSG00000070369	381924	Itgad	integrin, alpha D	MON_3D-Crush_All	-0.848957	0.856446	NA	-2.04927	0.192409	0.999972	-2.10205	0.000179	0.00305845
ENSMUSG00000032352	214345	Lrrc1	leucine rich repeat containing 1	MON_3D-Crush_All	-0.312541	0.0971195	0.995299	-0.437284	0.395224	0.999972	-1.21633	0.00436004	0.0381485
ENSMUSG00000097715	NA	NA	NA	MON_3D-Crush_All	0.53536	0.061336	0.862393	0.034083	0.932708	0.999972	1.53539	0.000134	0.00238356
ENSMUSG00000079495	100504710	Nat8f6	N-acetyltransferase 8 (GCN5-related) family member 6	MON_3D-Crush_All	-0.194147	0.911363	NA	-0.092793	0.846461	0.999972	-2.91045	0.00277266	0.0269949
ENSMUSG00000069793	237886	Slfn9	schlafen 9	MON_3D-Crush_All	-0.046097	0.976114	0.999944	0.892786	0.301993	0.999972	2.60514	4.11e-07	1.64e-05
ENSMUSG00000051235	209334	Gen1	GEN1, Holliday junction 5' flap endonuclease	MON_3D-Crush_All	0.897702	0.383332	0.999944	1.02597	0.410942	0.999972	6.894	6.27e-07	2.34e-05
ENSMUSG00000104674	NA	NA	NA	MON_3D-Crush_All	NA	NA	NA	0.0210765	0.993983	0.999972	-2.31463	3.76e-05	0.000832
ENSMUSG00000040061	18796	Plcb2	phospholipase C, beta 2	MON_3D-Crush_All	0.328703	0.78136	0.999944	0.466407	0.474425	0.999972	1.37537	0.00451053	0.0391705
ENSMUSG00000102697	353237	Pcdhac2	protocadherin alpha subfamily C, 2	MON_3D-Crush_All	-0.700789	0.00234123	0.149127	-0.297381	0.732105	0.999972	2.78692	0.00167668	0.0181969
ENSMUSG00000035678	21950	Tnfsf9	tumor necrosis factor (ligand) superfamily, member 9	MON_3D-Crush_All	-0.149377	0.719773	0.999944	0.776627	0.401575	0.999972	1.87808	0.000436	0.00626203
ENSMUSG00000112112	NA	NA	NA	MON_3D-Crush_All	2.18901	0.538532	NA	-0.964774	0.505461	0.999972	-1.5788	0.00474668	0.0406676
ENSMUSG00000022489	18574	Pde1b	phosphodiesterase 1B, Ca2+-calmodulin dependent	MON_3D-Crush_All	0.277716	0.137545	0.999944	0.660205	0.211651	0.999972	1.21148	0.00145623	0.0162595
ENSMUSG00000038065	68235	Mturn	maturin, neural progenitor differentiation regulator homolog (Xenopus)	MON_3D-Crush_All	0.1969	0.324875	0.999944	-1.11514	0.0124838	0.434431	-1.52647	0.000376	0.0055479
ENSMUSG00000060470	54672	Adgrg3	adhesion G protein-coupled receptor G3	MON_3D-Crush_All	-0.479295	0.820971	NA	-0.392811	0.833213	0.999972	5.48049	8.45e-08	4.01e-06
ENSMUSG00000040809	12655	Chil3	chitinase-like 3	MON_3D-Crush_All	4.7816	0.305998	NA	7.10547	0.103133	0.999972	8.06138	2.69e-06	8.74e-05
ENSMUSG00000063142	16531	Kcnma1	potassium large conductance calcium-activated channel, subfamily M, alpha member 1	MON_3D-Crush_All	-0.173973	0.273533	0.999944	-0.356107	0.60995	0.999972	-1.64585	0.00225788	0.0229667
ENSMUSG00000024480	11777	Ap3s1	adaptor-related protein complex 3, sigma 1 subunit	MON_3D-Crush_All	-0.293842	0.147127	0.999944	0.470267	0.284754	0.999972	1.66239	7.63e-06	0.000216
ENSMUSG00000030170	22419	Wnt5b	wingless-type MMTV integration site family, member 5B	MON_3D-Crush_All	0.616861	0.176777	0.999944	-0.514713	0.253042	0.999972	-2.60191	2.62e-09	1.77e-07
ENSMUSG00000030683	233878	Sez6l2	seizure related 6 homolog like 2	MON_3D-Crush_All	-0.302906	0.100576	0.999944	-0.286525	0.6705	0.999972	-1.93991	2.27e-08	1.24e-06
ENSMUSG00000023336	67866	Wfdc1	WAP four-disulfide core domain 1	MON_3D-Crush_All	-0.128845	0.660905	0.999944	-0.201991	0.609166	0.999972	1.27243	0.00455029	0.0394119
ENSMUSG00000020092	27355	Pald1	phosphatase domain containing, paladin 1	MON_3D-Crush_All	0.116429	0.777677	0.999944	0.105629	0.797478	0.999972	1.30805	0.00013	0.00232879
ENSMUSG00000028789	242669	Azin2	antizyme inhibitor 2	MON_3D-Crush_All	0.373302	0.102773	0.999944	-0.042358	0.927078	0.999972	1.65541	3.72e-05	0.000826
ENSMUSG00000071076	16478	Jund	jun D proto-oncogene	MON_3D-Crush_All	0.104195	0.714525	0.999944	-0.0151476	0.976287	0.999972	-3.53955	0.00102653	0.0123856
ENSMUSG00000041324	16323	Inhba	inhibin beta-A	MON_3D-Crush_All	-0.0858502	0.859824	0.999944	1.52814	0.0345064	0.714195	3.09874	2.79e-06	8.96e-05
ENSMUSG00000057135	327957	Scimp	SLP adaptor and CSK interacting membrane protein	MON_3D-Crush_All	1.25695	0.625906	NA	-0.39064	0.574273	0.999972	2.10233	0.00573486	0.046514
ENSMUSG00000031517	234267	Gpm6a	glycoprotein m6a	MON_3D-Crush_All	0.0560233	0.786436	0.999944	-0.657516	0.144458	0.999972	-1.32029	0.00336544	0.0312908
ENSMUSG00000050592	241303	Fam78a	family with sequence similarity 78, member A	MON_3D-Crush_All	-0.45549	0.141651	0.999944	1.84522	0.159989	0.999972	3.4207	0.000874	0.0109641
ENSMUSG00000089633	319750	A230009B12Rik	RIKEN cDNA A230009B12 gene	MON_3D-Crush_All	-0.433727	0.70166	0.999944	0.047531	0.960407	0.999972	-1.57187	0.0014868	0.0165151
ENSMUSG00000090222	NA	NA	NA	MON_3D-Crush_All	-0.711232	0.800466	NA	-0.320074	0.843811	0.999972	7.20614	0.00476161	0.0407526
ENSMUSG00000022488	105855	Nckap1l	NCK associated protein 1 like	MON_3D-Crush_All	0.612601	0.313988	0.999944	0.821712	0.0895694	0.97675	2.4346	8.66e-12	8.56e-10
ENSMUSG00000028484	101739	Psip1	PC4 and SFRS1 interacting protein 1	MON_3D-Crush_All	-0.248105	0.216126	0.999944	-0.000497	0.998936	0.999972	-1.42815	3.68e-05	0.000818
ENSMUSG00000027018	107435	Hat1	histone aminotransferase 1	MON_3D-Crush_All	-0.299104	0.105657	0.999944	0.564801	0.234674	0.999972	1.40285	0.000224	0.00366915
ENSMUSG00000020926	11488	Adam11	a disintegrin and metallopeptidase domain 11	MON_3D-Crush_All	-0.380598	0.066321	0.8831	-0.283405	0.682751	0.999972	-2.08222	1.01e-05	0.000274
ENSMUSG00000013089	104156	Etv5	ets variant 5	MON_3D-Crush_All	-0.0217641	0.928799	0.999944	-0.545334	0.251366	0.999972	1.07133	0.0016178	0.0176742
ENSMUSG00000051855	17294	Mest	mesoderm specific transcript	MON_3D-Crush_All	0.221238	0.164139	0.999944	-0.763105	0.31798	0.999972	-1.21259	0.00616345	0.0491626
ENSMUSG00000041794	245049	Myrip	myosin VIIA and Rab interacting protein	MON_3D-Crush_All	0.233255	0.238597	0.999944	-1.61534	0.00450229	0.228991	-2.23141	0.000189	0.00319745
ENSMUSG00000025993	53945	Slc40a1	solute carrier family 40 (iron-regulated transporter), member 1	MON_3D-Crush_All	-0.181986	0.640838	0.999944	0.828443	0.149393	0.999972	1.36373	0.0023974	0.0240218
ENSMUSG00000038025	18676	Phf2	PHD finger protein 2	MON_3D-Crush_All	0.0746834	0.782878	0.999944	0.490542	0.298092	0.999972	-1.42885	0.00215679	0.0221665
ENSMUSG00000044827	21897	Tlr1	toll-like receptor 1	MON_3D-Crush_All	1.62777	0.281936	0.999944	2.4556	0.00263766	0.166647	3.12502	1.01e-06	3.59e-05
ENSMUSG00000070509	244058	Rgma	repulsive guidance molecule family member A	MON_3D-Crush_All	-0.0635656	0.914615	0.999944	-0.26225	0.563433	0.999972	-1.28503	0.000928	0.0114871
ENSMUSG00000087060	NA	NA	NA	MON_3D-Crush_All	0.932638	0.568237	0.999944	3.53415	0.0132528	0.450002	3.22593	0.00278643	0.0270756
ENSMUSG00000022769	64136	Sdf2l1	stromal cell-derived factor 2-like 1	MON_3D-Crush_All	-0.286634	0.231099	0.999944	0.171814	0.745146	0.999972	1.88209	9.6e-08	4.5e-06
ENSMUSG00000113029	NA	NA	NA	MON_3D-Crush_All	-2.0542	0.646676	NA	-0.85392	0.180912	0.999972	-2.35294	0.00111333	0.0132143
ENSMUSG00000037624	16526	Kcnk2	potassium channel, subfamily K, member 2	MON_3D-Crush_All	-0.155779	0.768045	0.999944	-1.35255	0.0203975	0.549392	-1.61619	0.00541594	0.0446973
ENSMUSG00000030789	16411	Itgax	integrin alpha X	MON_3D-Crush_All	1.48471	0.567912	0.999944	-0.646199	0.233047	0.999972	3.62655	8.2e-11	6.93e-09
ENSMUSG00000107451	NA	NA	NA	MON_3D-Crush_All	-1.03931	0.125947	0.999944	-0.755004	0.262513	0.999972	-1.98032	0.00111147	0.0132001
ENSMUSG00000021125	11847	Arg2	arginase type II	MON_3D-Crush_All	-0.197339	0.318902	0.999944	0.224822	0.836615	0.999972	2.74571	0.00244895	0.0243835
ENSMUSG00000023972	71461	Ptk7	PTK7 protein tyrosine kinase 7	MON_3D-Crush_All	-0.299518	0.522776	0.999944	-0.123425	0.800264	0.999972	1.147	0.00334705	0.0312044
ENSMUSG00000026223	64294	Itm2c	integral membrane protein 2C	MON_3D-Crush_All	-0.0674063	0.677056	0.999944	-0.494497	0.186468	0.999972	-1.3321	4.25e-05	0.000925
ENSMUSG00000030579	22177	Tyrobp	TYRO protein tyrosine kinase binding protein	MON_3D-Crush_All	1.22566	0.00171206	0.119477	0.844732	0.0532959	0.838986	1.92614	7.18e-07	2.62e-05
ENSMUSG00000056130	225471	Ticam2	toll-like receptor adaptor molecule 2	MON_3D-Crush_All	-1.74729	0.393522	NA	0.693095	0.32135	0.999972	1.57948	0.000715	0.00932853
ENSMUSG00000097729	NA	NA	NA	MON_3D-Crush_All	-0.0146104	0.958752	0.999944	-0.141005	0.782795	0.999972	-1.34099	0.00419739	0.0372027
ENSMUSG00000034336	226180	Ina	internexin neuronal intermediate filament protein, alpha	MON_3D-Crush_All	-0.619027	0.000196	0.0249273	-0.83596	0.167518	0.999972	-1.49193	0.00267327	0.0262079
ENSMUSG00000025727	100034748	A930017K11Rik	RIKEN cDNA A930017K11 gene	MON_3D-Crush_All	-0.0988073	0.77324	0.999944	-0.0523896	0.977236	0.999972	-2.22607	0.00107864	0.0129089
ENSMUSG00000045345	NA	NA	NA	MON_3D-Crush_All	-2.432	0.00075	0.0683078	0.341964	0.803954	0.999972	-7.03698	0.00278601	0.0270756
ENSMUSG00000089942	18725	Pira2	paired-Ig-like receptor A2	MON_3D-Crush_All	3.15182	0.43956	NA	2.42084	0.0837342	0.965899	3.58878	4.32e-05	0.000934
ENSMUSG00000024672	109225	Ms4a7	membrane-spanning 4-domains, subfamily A, member 7	MON_3D-Crush_All	0.770628	0.499195	0.999944	1.69235	0.00674814	0.302001	8.53511	6.42e-07	2.37e-05
ENSMUSG00000000278	74617	Scpep1	serine carboxypeptidase 1	MON_3D-Crush_All	0.339326	0.116679	0.999944	0.432719	0.278255	0.999972	1.36273	0.00028	0.00438294
ENSMUSG00000022305	239393	Lrp12	low density lipoprotein-related protein 12	MON_3D-Crush_All	-0.186599	0.407056	0.999944	0.121917	0.804904	0.999972	1.38918	0.00120713	0.0141074
ENSMUSG00000048249	77128	Crebrf	CREB3 regulatory factor	MON_3D-Crush_All	0.0388415	0.802283	0.999944	-0.444127	0.350199	0.999972	-1.64957	5.2e-07	1.99e-05
ENSMUSG00000023284	675812	Zfp605	zinc finger protein 605	MON_3D-Crush_All	0.414048	0.166457	0.999944	-0.840053	0.15658	0.999972	-1.4538	0.00443145	0.0386706
ENSMUSG00000033059	110078	Pygb	brain glycogen phosphorylase	MON_3D-Crush_All	-0.281145	0.144952	0.999944	-0.864523	0.0343875	0.714195	-1.48946	0.000249	0.00401697
ENSMUSG00000063506	239027	Arhgap22	Rho GTPase activating protein 22	MON_3D-Crush_All	-0.857723	0.228586	0.999944	1.53699	0.0117999	0.422099	1.60419	8.78e-05	0.00168836
ENSMUSG00000026979	215632	Psd4	pleckstrin and Sec7 domain containing 4	MON_3D-Crush_All	0.075533	0.945983	0.999944	2.33349	0.0123639	0.432156	2.54043	1.08e-05	0.000289
ENSMUSG00000055541	52855	Lair1	leukocyte-associated Ig-like receptor 1	MON_3D-Crush_All	0.336328	0.519771	0.999944	0.226077	0.630223	0.999972	1.04223	0.00197192	0.0206858
ENSMUSG00000064080	14115	Fbln2	fibulin 2	MON_3D-Crush_All	-0.0218576	0.978744	0.999944	0.633216	0.185786	0.999972	3.58094	1.64e-25	1.35e-22
ENSMUSG00000022951	54720	Rcan1	regulator of calcineurin 1	MON_3D-Crush_All	0.203442	0.262991	0.999944	-0.565263	0.279928	0.999972	2.24959	5.26e-14	7.82e-12
ENSMUSG00000022415	20972	Syngr1	synaptogyrin 1	MON_3D-Crush_All	-0.147389	0.366226	0.999944	0.111737	0.800365	0.999972	2.49335	1.43e-11	1.33e-09
ENSMUSG00000106024	NA	NA	NA	MON_3D-Crush_All	-0.160376	0.925404	0.999944	-0.632469	0.540681	0.999972	-1.47866	0.00380522	0.0344812
ENSMUSG00000004633	69993	Chn2	chimerin 2	MON_3D-Crush_All	0.00211137	0.992799	0.999944	0.156789	0.798032	0.999972	-1.13647	0.000408	0.00593044
ENSMUSG00000046546	224093	Fam43a	family with sequence similarity 43, member A	MON_3D-Crush_All	0.399811	0.116968	0.999944	-0.471285	0.293252	0.999972	-1.55314	0.000214	0.00355992
ENSMUSG00000002688	18760	Prkd1	protein kinase D1	MON_3D-Crush_All	0.109911	0.649457	0.999944	-0.543141	0.295759	0.999972	-1.93155	0.000938	0.0115909
ENSMUSG00000007476	241296	Lrrc8a	leucine rich repeat containing 8A VRAC subunit A	MON_3D-Crush_All	0.0961662	0.637454	0.999944	0.250341	0.666123	0.999972	-1.37865	0.000293	0.00452523
ENSMUSG00000063286	NA	NA	NA	MON_3D-Crush_All	0.733001	0.530451	0.999944	0.0688355	0.901221	0.999972	1.3876	0.00319681	0.030113
ENSMUSG00000026193	14268	Fn1	fibronectin 1	MON_3D-Crush_All	0.355327	0.156955	0.999944	0.983582	0.153076	0.999972	2.9052	6.8e-14	9.74e-12
ENSMUSG00000114457	NA	NA	NA	MON_3D-Crush_All	-0.0273861	0.993577	NA	-0.459811	0.684104	0.999972	-7.78686	3.53e-05	0.00079
ENSMUSG00000020846	76566	Rflnb	refilin B	MON_3D-Crush_All	0.305074	0.403017	0.999944	-0.129754	0.736671	0.999972	-1.22799	0.00122872	0.0142872
ENSMUSG00000037572	218973	Wdhd1	WD repeat and HMG-box DNA binding protein 1	MON_3D-Crush_All	0.362133	0.418939	0.999944	1.76908	0.167739	0.999972	2.38966	1.2e-05	0.000318
ENSMUSG00000054693	11487	Adam10	a disintegrin and metallopeptidase domain 10	MON_3D-Crush_All	-0.133216	0.524982	0.999944	0.186301	0.614729	0.999972	1.20726	8.93e-05	0.0017109
ENSMUSG00000040659	27984	Efhd2	EF hand domain containing 2	MON_3D-Crush_All	-0.138574	0.435184	0.999944	-0.114952	0.8043	0.999972	1.64383	2.77e-06	8.93e-05
ENSMUSG00000050663	237553	Trhde	TRH-degrading enzyme	MON_3D-Crush_All	-0.611079	0.0952085	0.990186	-0.974302	0.0766645	0.943212	-2.54944	0.0045835	0.0396302
ENSMUSG00000028378	67103	Ptgr1	prostaglandin reductase 1	MON_3D-Crush_All	1.27845	0.124418	0.999944	1.28902	0.0115075	0.415262	2.08308	3.91e-05	0.000858
ENSMUSG00000116912	433027	Gm5487	minichromosome maintenance deficient 7 pseudogene	MON_3D-Crush_All	2.38029	0.553765	NA	3.36222	0.465693	NA	8.05023	0.00186344	0.0197575
ENSMUSG00000029641	68895	Rasl11a	RAS-like, family 11, member A	MON_3D-Crush_All	-0.0657276	0.836535	0.999944	1.94106	0.000794	0.0710378	3.49442	3.5e-16	7.77e-14
ENSMUSG00000023084	74485	Lrrc71	leucine rich repeat containing 71	MON_3D-Crush_All	-2.24574	0.0149984	0.455237	2.35594	0.191648	0.999972	-4.03185	0.00086	0.0108218
ENSMUSG00000046447	66259	Camk2n1	calcium/calmodulin-dependent protein kinase II inhibitor 1	MON_3D-Crush_All	-0.380163	0.0241156	0.59223	-0.171398	0.644384	0.999972	-1.61727	9.17e-05	0.00174237
ENSMUSG00000021264	22632	Yy1	YY1 transcription factor	MON_3D-Crush_All	-0.105358	0.584257	0.999944	0.190895	0.64975	0.999972	-2.55474	1.91e-06	6.39e-05
ENSMUSG00000049807	58996	Arhgap23	Rho GTPase activating protein 23	MON_3D-Crush_All	-0.382197	0.106715	0.999944	-0.0424028	0.933245	0.999972	-1.96416	8.15e-08	3.87e-06
ENSMUSG00000078429	52468	Ctdsp2	CTD (carboxy-terminal domain, RNA polymerase II, polypeptide A) small phosphatase 2	MON_3D-Crush_All	-0.124546	0.598322	0.999944	0.359658	0.489391	0.999972	-1.95679	2.45e-07	1.04e-05
ENSMUSG00000001418	56700	Glmp	glycosylated lysosomal membrane protein	MON_3D-Crush_All	0.199667	0.326997	0.999944	-0.23516	0.518663	0.999972	1.09815	0.000706	0.00923651
ENSMUSG00000031841	12554	Cdh13	cadherin 13	MON_3D-Crush_All	-0.0218269	0.938987	0.999944	-0.195271	0.625051	0.999972	1.10346	0.0033081	0.0309735
ENSMUSG00000024232	68010	Bambi	BMP and activin membrane-bound inhibitor	MON_3D-Crush_All	0.152105	0.575956	0.999944	0.0897331	0.84978	0.999972	1.68349	0.000205	0.00341938
ENSMUSG00000055782	26874	Abcd2	ATP-binding cassette, sub-family D (ALD), member 2	MON_3D-Crush_All	-0.226669	0.27329	0.999944	-0.333369	0.544124	0.999972	1.861	7.85e-06	0.000221
ENSMUSG00000001403	68612	Ube2c	ubiquitin-conjugating enzyme E2C	MON_3D-Crush_All	0.780217	0.687087	NA	5.20898	0.00148606	0.108785	7.33263	0.000123	0.00222002
ENSMUSG00000049307	14345	Fut4	fucosyltransferase 4	MON_3D-Crush_All	-0.166359	0.899863	0.999944	-0.911025	0.452957	0.999972	2.29915	0.00559893	0.0457012
ENSMUSG00000060063	11690	Alox5ap	arachidonate 5-lipoxygenase activating protein	MON_3D-Crush_All	0.00365814	0.991622	0.999944	1.59989	0.00777653	0.327974	1.96245	6.2e-06	0.000182
ENSMUSG00000107412	100504740	Gm20383	predicted gene, 20383	MON_3D-Crush_All	1.37609	0.0982687	0.999944	-0.156721	0.922796	0.999972	-4.37318	0.00449952	0.0391609
ENSMUSG00000027204	14118	Fbn1	fibrillin 1	MON_3D-Crush_All	0.306234	0.399779	0.999944	0.746666	0.0629255	0.885393	1.61044	0.000154	0.00268908
ENSMUSG00000079593	71159	4933416I08Rik	RIKEN cDNA 4933416I08 gene	MON_3D-Crush_All	-0.239498	0.485417	0.999944	-0.251469	0.602232	0.999972	-1.53977	0.00233744	0.0235819
ENSMUSG00000023046	16012	Igfbp6	insulin-like growth factor binding protein 6	MON_3D-Crush_All	-0.0997031	0.822817	0.999944	0.00419714	0.995206	0.999972	-1.74698	7.86e-05	0.00153565
ENSMUSG00000068551	68910	Zfp467	zinc finger protein 467	MON_3D-Crush_All	0.00330803	0.987737	0.999944	-0.054956	0.909116	0.999972	-1.26777	0.00590918	0.0475766
ENSMUSG00000047793	208777	Sned1	sushi, nidogen and EGF-like domains 1	MON_3D-Crush_All	-0.164089	0.686614	0.999944	0.121553	0.739629	0.999972	-1.3545	0.000851	0.0107377
ENSMUSG00000085363	NA	NA	NA	MON_3D-Crush_All	3.26777	0.0938227	NA	-3.82284	0.217897	NA	-7.21744	0.00384547	0.0347216
ENSMUSG00000026358	50778	Rgs1	regulator of G-protein signaling 1	MON_3D-Crush_All	2.22109	0.652073	NA	1.05736	0.179192	0.999972	6.59375	1.18e-05	0.000312
ENSMUSG00000074622	16658	Mafb	v-maf musculoaponeurotic fibrosarcoma oncogene family, protein B (avian)	MON_3D-Crush_All	-0.160908	0.604849	0.999944	0.793219	0.138413	0.999972	2.12107	9.2e-08	4.32e-06
ENSMUSG00000021701	20620	Plk2	polo like kinase 2	MON_3D-Crush_All	0.13698	0.536723	0.999944	1.17888	0.0104125	0.395433	2.38789	3.36e-08	1.75e-06
ENSMUSG00000097881	98452	Celrr	cerebellum expressed regulatory RNA	MON_3D-Crush_All	3.33676	0.492923	NA	-1.53767	0.457746	0.999972	-2.59249	0.00391415	0.0352131
ENSMUSG00000032186	50876	Tmod2	tropomodulin 2	MON_3D-Crush_All	-0.346916	0.0544399	0.830913	-1.09862	0.0153574	0.484217	-1.20048	0.00178441	0.0191246
ENSMUSG00000020189	237542	Osbpl8	oxysterol binding protein-like 8	MON_3D-Crush_All	-0.0780782	0.668928	0.999944	-0.136437	0.786742	0.999972	1.69717	0.00016	0.00278581
ENSMUSG00000050248	68525	Evc2	EvC ciliary complex subunit 2	MON_3D-Crush_All	-0.0900137	0.838677	0.999944	-0.484296	0.266393	0.999972	-1.29961	0.00175527	0.0188942
ENSMUSG00000005045	269610	Chd5	chromodomain helicase DNA binding protein 5	MON_3D-Crush_All	-0.289596	0.160698	0.999944	-1.40554	0.0927787	0.986005	-1.76707	0.00151776	0.0167723
ENSMUSG00000007415	67210	Gatad1	GATA zinc finger domain containing 1	MON_3D-Crush_All	-0.23329	0.313587	0.999944	0.062048	0.875081	0.999972	-1.2614	0.00062	0.00834784
ENSMUSG00000043157	219144	Arl11	ADP-ribosylation factor-like 11	MON_3D-Crush_All	0.654714	0.708511	NA	1.95702	0.00301212	0.182122	3.95679	2.09e-12	2.33e-10
ENSMUSG00000056888	73690	Glipr1	GLI pathogenesis-related 1 (glioma)	MON_3D-Crush_All	-0.360624	0.820379	0.999944	1.45976	0.0351342	0.720866	4.78129	7.91e-11	6.77e-09
ENSMUSG00000026278	51800	Bok	BCL2-related ovarian killer	MON_3D-Crush_All	-0.277425	0.323413	0.999944	0.521946	0.163377	0.999972	1.99552	6.93e-06	0.000198
ENSMUSG00000063229	16828	Ldha	lactate dehydrogenase A	MON_3D-Crush_All	-0.123931	0.354219	0.999944	-0.0200524	0.955796	0.999972	1.35671	1.12e-05	0.000299
ENSMUSG00000074064	56690	Mlycd	malonyl-CoA decarboxylase	MON_3D-Crush_All	-0.130783	0.555914	0.999944	-0.431501	0.40614	0.999972	-1.94837	3.01e-05	0.00069
ENSMUSG00000039004	12161	Bmp6	bone morphogenetic protein 6	MON_3D-Crush_All	-0.730078	0.426542	0.999944	-0.0846044	0.89543	0.999972	-2.13759	0.000442	0.00631426
ENSMUSG00000017466	21858	Timp2	tissue inhibitor of metalloproteinase 2	MON_3D-Crush_All	-0.0976536	0.596795	0.999944	-0.297881	0.517419	0.999972	-1.1284	0.00289573	0.0279591
ENSMUSG00000030798	12493	Cd37	CD37 antigen	MON_3D-Crush_All	-0.493313	0.456493	0.999944	0.851883	0.210344	0.999972	1.37657	0.000436	0.00626203
ENSMUSG00000018930	20303	Ccl4	chemokine (C-C motif) ligand 4	MON_3D-Crush_All	2.05319	0.0720096	0.913929	0.757919	0.118424	0.999972	3.58608	3.52e-18	1.16e-15
ENSMUSG00000029373	56744	Pf4	platelet factor 4	MON_3D-Crush_All	-3.77498	0.0837898	NA	1.51366	0.0359567	0.726392	5.04147	7.02e-16	1.46e-13
ENSMUSG00000045284	245404	Dcaf12l1	DDB1 and CUL4 associated factor 12-like 1	MON_3D-Crush_All	-0.298819	0.302529	0.999944	0.164696	0.754722	0.999972	-1.8687	0.00609356	0.0488424
ENSMUSG00000037287	272589	Tbcel	tubulin folding cofactor E-like	MON_3D-Crush_All	-0.254407	0.246838	0.999944	-0.11262	0.79589	0.999972	-1.19601	0.0023981	0.0240218
ENSMUSG00000052534	18514	Pbx1	pre B cell leukemia homeobox 1	MON_3D-Crush_All	-0.211649	0.198839	0.999944	-0.528502	0.164679	0.999972	-1.04097	0.00504882	0.0425918
ENSMUSG00000023942	63959	Slc29a1	solute carrier family 29 (nucleoside transporters), member 1	MON_3D-Crush_All	0.284885	0.257105	0.999944	0.0893543	0.884268	0.999972	1.50384	5.38e-05	0.00112419
ENSMUSG00000030401	20167	Rtn2	reticulon 2 (Z-band associated protein)	MON_3D-Crush_All	-0.271267	0.140509	0.999944	-0.666692	0.248172	0.999972	-1.39963	0.00209749	0.0216697
ENSMUSG00000029816	93695	Gpnmb	glycoprotein (transmembrane) nmb	MON_3D-Crush_All	0.936016	0.000568	0.0554004	0.449618	0.29852	0.999972	3.56353	0.000144	0.00253644
ENSMUSG00000080076	319174	H2ac14	H2A clustered histone 14	MON_3D-Crush_All	-0.23646	0.803377	0.999944	2.43179	0.0231521	0.585753	3.55594	2.65e-05	0.000619
ENSMUSG00000102037	12044	Bcl2a1a	B cell leukemia/lymphoma 2 related protein A1a	MON_3D-Crush_All	-0.997495	0.577832	NA	0.920471	0.141603	0.999972	1.60492	0.000973	0.0119311
ENSMUSG00000026970	56878	Rbms1	RNA binding motif, single stranded interacting protein 1	MON_3D-Crush_All	0.0325808	0.917822	0.999944	0.186073	0.63689	0.999972	1.49891	0.000172	0.00294776
ENSMUSG00000017615	21927	Tnfaip1	tumor necrosis factor, alpha-induced protein 1 (endothelial)	MON_3D-Crush_All	0.690141	0.00806838	0.320229	0.0941049	0.826617	0.999972	1.337	0.000998	0.0121557
ENSMUSG00000033386	20321	Frrs1	ferric-chelate reductase 1	MON_3D-Crush_All	0.481324	0.610673	0.999944	0.886738	0.639561	0.999972	2.92003	1.77e-10	1.45e-08
ENSMUSG00000013076	75723	Amotl1	angiomotin-like 1	MON_3D-Crush_All	0.113343	0.594013	0.999944	-0.12443	0.749896	0.999972	1.06699	0.000921	0.0114205
ENSMUSG00000028718	20460	Stil	Scl/Tal1 interrupting locus	MON_3D-Crush_All	4.17544	0.0470555	NA	6.32814	0.0229613	0.585369	3.78378	2.26e-08	1.23e-06
ENSMUSG00000039842	244329	Mcph1	microcephaly, primary autosomal recessive 1	MON_3D-Crush_All	-0.468088	0.227417	0.999944	1.28552	0.0231242	0.585753	1.5804	0.00305195	0.029058
ENSMUSG00000107155	NA	NA	NA	MON_3D-Crush_All	1.2679	0.038903	0.72804	1.85267	0.0544669	0.844634	-2.84594	0.00294059	0.0283093
ENSMUSG00000045838	214239	Ccdc9b	coiled-coil domain containing 9B	MON_3D-Crush_All	0.172212	0.74042	0.999944	-0.635807	0.258131	0.999972	-1.59193	0.00128171	0.0147901
ENSMUSG00000020330	15366	Hmmr	hyaluronan mediated motility receptor (RHAMM)	MON_3D-Crush_All	1.02303	0.687217	NA	5.31636	0.00819872	0.338986	5.33184	1.15e-24	8.19e-22
ENSMUSG00000030513	18553	Pcsk6	proprotein convertase subtilisin/kexin type 6	MON_3D-Crush_All	-0.425533	0.136018	0.999944	-0.088114	0.917831	0.999972	-1.22456	0.00146292	0.0163158
ENSMUSG00000058135	14862	Gstm1	glutathione S-transferase, mu 1	MON_3D-Crush_All	0.080134	0.69096	0.999944	-1.06802	0.00340527	0.195512	-1.02857	0.00158535	0.0173581
ENSMUSG00000029311	114664	Hsd17b11	hydroxysteroid (17-beta) dehydrogenase 11	MON_3D-Crush_All	0.443435	0.397391	0.999944	-0.0534524	0.909096	0.999972	-1.25531	0.00577058	0.046727
ENSMUSG00000025225	18034	Nfkb2	nuclear factor of kappa light polypeptide gene enhancer in B cells 2, p49/p100	MON_3D-Crush_All	0.991477	0.0495963	0.800922	0.450658	0.359031	0.999972	1.13299	0.00159075	0.0174076
ENSMUSG00000034593	17918	Myo5a	myosin VA	MON_3D-Crush_All	-0.394097	0.0736086	0.920352	-0.0183589	0.967906	0.999972	1.03757	0.00157824	0.0172994
ENSMUSG00000087543	100504191	Gm16576	predicted gene 16576	MON_3D-Crush_All	0.663855	0.5754	0.999944	-3.49755	0.00777497	0.327974	-2.32775	0.0013234	0.0151704
ENSMUSG00000024764	70999	Naa40	N(alpha)-acetyltransferase 40, NatD catalytic subunit	MON_3D-Crush_All	-0.109357	0.57161	0.999944	0.232983	0.600102	0.999972	1.05446	0.00605992	0.0485924
ENSMUSG00000022436	20401	Sh3bp1	SH3-domain binding protein 1	MON_3D-Crush_All	1.8071	0.0428893	0.751301	0.759023	0.235355	0.999972	1.70301	0.000193	0.00325056
ENSMUSG00000031328	192176	Flna	filamin, alpha	MON_3D-Crush_All	0.44644	0.0114184	0.390987	-0.47663	0.204114	0.999972	1.23775	5.87e-05	0.00120806
ENSMUSG00000025355	58223	Mmp19	matrix metallopeptidase 19	MON_3D-Crush_All	0.996305	0.367284	0.999944	0.187547	0.649424	0.999972	1.35071	0.00119549	0.0139905
ENSMUSG00000032252	93683	Glce	glucuronyl C5-epimerase	MON_3D-Crush_All	0.652077	0.0151368	0.457676	-0.165219	0.732138	0.999972	1.72944	0.00337459	0.0313282
ENSMUSG00000021303	14706	Gng4	guanine nucleotide binding protein (G protein), gamma 4	MON_3D-Crush_All	-0.589776	0.0230014	0.580145	-0.575521	0.485562	0.999972	-1.84411	0.00054	0.00747136
ENSMUSG00000035275	242570	Raver2	ribonucleoprotein, PTB-binding 2	MON_3D-Crush_All	-0.214617	0.444118	0.999944	0.0479913	0.944673	0.999972	-1.74129	0.00245836	0.0244648
ENSMUSG00000032577	102626	Mapkapk3	mitogen-activated protein kinase-activated protein kinase 3	MON_3D-Crush_All	1.79104	0.0192524	0.526016	-0.203947	0.627403	0.999972	2.0453	4.52e-07	1.76e-05
ENSMUSG00000022125	211286	Cln5	ceroid-lipofuscinosis, neuronal 5	MON_3D-Crush_All	0.0311035	0.886849	0.999944	-0.185514	0.617936	0.999972	1.1983	0.000268	0.00424156
ENSMUSG00000042029	76044	Ncapg2	non-SMC condensin II complex, subunit G2	MON_3D-Crush_All	0.508734	0.375751	0.999944	1.37286	0.0114594	0.414989	1.63064	5.34e-05	0.00111836
ENSMUSG00000000628	15277	Hk2	hexokinase 2	MON_3D-Crush_All	-0.436546	0.00806343	0.320229	-0.220765	0.578213	0.999972	1.44615	9.57e-06	0.000261
ENSMUSG00000073590	NA	NA	NA	MON_3D-Crush_All	1.65883	0.582261	0.999944	0.0470687	0.935433	0.999972	-1.52019	0.00386199	0.0348389
ENSMUSG00000069309	319170	H2ac22	H2A clustered histone 22	MON_3D-Crush_All	0.157025	0.886496	0.999944	2.05136	0.0974082	0.999972	4.21533	1.86e-05	0.000463
ENSMUSG00000044982	67158	Sft2d3	SFT2 domain containing 3	MON_3D-Crush_All	0.0420384	0.868964	0.999944	-0.392085	0.428191	0.999972	-2.28442	8.83e-05	0.00169676
ENSMUSG00000037211	24063	Spry1	sprouty RTK signaling antagonist 1	MON_3D-Crush_All	0.449212	0.414441	0.999944	0.56723	0.377671	0.999972	1.40104	0.0014077	0.0158338
ENSMUSG00000044788	328035	Fads6	fatty acid desaturase domain family, member 6	MON_3D-Crush_All	0.275479	0.417302	0.999944	-0.416343	0.544392	0.999972	-1.81207	7.46e-05	0.00146538
ENSMUSG00000024742	14156	Fen1	flap structure specific endonuclease 1	MON_3D-Crush_All	0.00585637	0.979251	0.999944	0.844726	0.124636	0.999972	2.39131	4.08e-08	2.08e-06
ENSMUSG00000003812	13423	Dnase2a	deoxyribonuclease II alpha	MON_3D-Crush_All	0.646477	0.0324053	0.67289	0.911084	0.0992261	0.999972	2.54864	2.44e-07	1.04e-05
ENSMUSG00000003812	100503676	Gm38426	predicted gene, 38426	MON_3D-Crush_All	0.646477	0.0324053	0.67289	0.911084	0.0992261	0.999972	2.54864	2.44e-07	1.04e-05
ENSMUSG00000049881	69953	2810025M15Rik	RIKEN cDNA 2810025M15 gene	MON_3D-Crush_All	-0.236888	0.343534	0.999944	0.462426	0.25363	0.999972	1.00662	0.00333984	0.0311519
ENSMUSG00000046402	19659	Rbp1	retinol binding protein 1, cellular	MON_3D-Crush_All	0.456725	0.0381599	0.72198	0.390984	0.273595	0.999972	1.21905	0.000242	0.00392344
ENSMUSG00000027074	58207	Slc43a3	solute carrier family 43, member 3	MON_3D-Crush_All	-0.30656	0.604994	0.999944	1.08171	0.0201933	0.546607	1.3797	0.000142	0.00251053
ENSMUSG00000032010	53376	Usp2	ubiquitin specific peptidase 2	MON_3D-Crush_All	0.220955	0.148336	0.999944	-0.226261	0.609646	0.999972	-1.06717	0.00191794	0.0202593
ENSMUSG00000018339	14778	Gpx3	glutathione peroxidase 3	MON_3D-Crush_All	0.815788	0.42038	0.999944	-0.111942	0.872747	0.999972	2.58073	4.86e-12	4.96e-10
ENSMUSG00000034751	328329	Mast4	microtubule associated serine/threonine kinase family member 4	MON_3D-Crush_All	0.0737457	0.840379	0.999944	0.0445971	0.933861	0.999972	-1.08336	0.00213641	0.0219799
ENSMUSG00000051043	70355	Gprc5c	G protein-coupled receptor, family C, group 5, member C	MON_3D-Crush_All	-0.0542583	0.885514	0.999944	-1.35682	0.015716	0.490869	-2.59225	4.37e-05	0.000943
ENSMUSG00000041020	78283	Map7d2	MAP7 domain containing 2	MON_3D-Crush_All	-0.134133	0.496588	0.999944	0.0441376	0.932376	0.999972	-1.50953	1.79e-05	0.000449
ENSMUSG00000005410	17218	Mcm5	minichromosome maintenance complex component 5	MON_3D-Crush_All	0.0236911	0.953492	0.999944	1.89197	0.00113172	0.0927875	3.27723	2.29e-14	3.6e-12
ENSMUSG00000002910	70807	Arrdc2	arrestin domain containing 2	MON_3D-Crush_All	0.386509	0.122636	0.999944	-0.748365	0.230575	0.999972	-2.40209	2.07e-12	2.31e-10
ENSMUSG00000090124	394432	Ugt1a7c	UDP glucuronosyltransferase 1 family, polypeptide A7C	MON_3D-Crush_All	3.97904	0.00984426	0.358153	1.22761	0.0532265	0.838986	3.30832	1.75e-14	2.83e-12
ENSMUSG00000022148	23880	Fyb	FYN binding protein	MON_3D-Crush_All	1.24092	0.220641	0.999944	0.75977	0.211282	0.999972	1.84895	6.07e-07	2.28e-05
ENSMUSG00000041534	19661	Rbp3	retinol binding protein 3, interstitial	MON_3D-Crush_All	-0.0502794	0.714765	0.999944	-0.496237	0.57917	0.999972	-2.38216	0.00125707	0.014562
ENSMUSG00000055945	320111	Prr18	proline rich 18	MON_3D-Crush_All	-0.76109	0.519679	0.999944	-0.442296	0.842567	0.999972	-1.07553	0.000987	0.0120591
ENSMUSG00000030717	56312	Nupr1	nuclear protein transcription regulator 1	MON_3D-Crush_All	0.818699	7.54e-05	0.0120606	0.436263	0.297696	0.999972	1.08291	0.00294848	0.0283438
ENSMUSG00000025351	12512	Cd63	CD63 antigen	MON_3D-Crush_All	0.486998	0.00164598	0.116531	0.0558215	0.879229	0.999972	1.4842	2.64e-06	8.6e-05
ENSMUSG00000040907	232975	Atp1a3	ATPase, Na+/K+ transporting, alpha 3 polypeptide	MON_3D-Crush_All	-0.247308	0.0777234	0.931602	1.46877	0.0222465	0.57574	2.36162	5.35e-08	2.63e-06
ENSMUSG00000038507	243771	Parp12	poly (ADP-ribose) polymerase family, member 12	MON_3D-Crush_All	0.582065	0.152626	0.999944	-0.217109	0.578831	0.999972	-1.41216	0.000263	0.00416857
ENSMUSG00000071984	68655	Fndc1	fibronectin type III domain containing 1	MON_3D-Crush_All	-0.257211	0.332201	0.999944	-0.794951	0.0869161	0.970412	-1.47232	0.0010266	0.0123856
ENSMUSG00000030707	12721	Coro1a	coronin, actin binding protein 1A	MON_3D-Crush_All	-0.198037	0.478553	0.999944	1.59816	0.00196955	0.134119	1.88703	3e-07	1.24e-05
ENSMUSG00000031167	19652	Rbm3	RNA binding motif (RNP1, RRM) protein 3	MON_3D-Crush_All	0.219934	0.165402	0.999944	0.86599	0.0369726	0.736788	1.41323	0.000335	0.00505499
ENSMUSG00000036553	231147	Sh3tc1	SH3 domain and tetratricopeptide repeats 1	MON_3D-Crush_All	1.27381	0.112446	0.999944	0.353447	0.646485	0.999972	1.90536	1.45e-05	0.000374
ENSMUSG00000040331	67872	Nsmce4a	NSE4 homolog A, SMC5-SMC6 complex component	MON_3D-Crush_All	-0.118726	0.543663	0.999944	-0.00388833	0.992316	0.999972	-2.09064	4.67e-07	1.81e-05
ENSMUSG00000001604	21401	Tcea3	transcription elongation factor A (SII), 3	MON_3D-Crush_All	-0.456254	0.302808	0.999944	-0.255095	0.645505	0.999972	-1.69364	0.00442877	0.0386642
ENSMUSG00000103220	NA	NA	NA	MON_3D-Crush_All	-0.219159	0.627065	0.999944	-0.187035	0.796908	0.999972	-3.01217	0.000519	0.00722872
ENSMUSG00000010517	14084	Faf1	Fas-associated factor 1	MON_3D-Crush_All	-0.216765	0.258232	0.999944	-0.0149271	0.974632	0.999972	-1.2697	0.00505974	0.0426658
ENSMUSG00000108255	NA	NA	NA	MON_3D-Crush_All	-1.72426	0.225874	0.999944	-1.35871	0.40828	0.999972	-4.0333	0.005726	0.0464803
ENSMUSG00000035697	70719	Arhgap45	Rho GTPase activating protein 45	MON_3D-Crush_All	0.403453	0.49395	0.999944	0.854519	0.0918904	0.982036	1.17983	0.00248238	0.0246542
ENSMUSG00000068263	58229	Efcc1	EF hand and coiled-coil domain containing 1	MON_3D-Crush_All	-0.228481	0.85434	0.999944	-0.0473143	0.911765	0.999972	-1.83043	0.000123	0.00222002
ENSMUSG00000061887	72475	Ssbp3	single-stranded DNA binding protein 3	MON_3D-Crush_All	-0.0398055	0.84606	0.999944	0.265123	0.5508	0.999972	-1.38696	0.0042456	0.0374788
ENSMUSG00000052062	72823	Pard3b	par-3 family cell polarity regulator beta	MON_3D-Crush_All	-0.245137	0.470689	0.999944	-0.34087	0.394261	0.999972	-1.69261	5.03e-05	0.00106237
ENSMUSG00000009633	14373	G0s2	G0/G1 switch gene 2	MON_3D-Crush_All	0.141358	0.721293	0.999944	-1.31622	0.055565	0.849304	-1.43168	0.00246006	0.0244694
ENSMUSG00000111593	NA	NA	NA	MON_3D-Crush_All	0.26994	0.702299	0.999944	0.465777	0.381834	0.999972	-1.25566	0.00616583	0.0491626
ENSMUSG00000022382	22422	Wnt7b	wingless-type MMTV integration site family, member 7B	MON_3D-Crush_All	-0.982208	0.775898	NA	-0.0363003	0.940185	0.999972	1.40996	0.00104827	0.0125895
ENSMUSG00000116534	NA	NA	NA	MON_3D-Crush_All	0.373991	0.324893	0.999944	0.120767	0.930854	0.999972	-1.3638	0.00231711	0.0234166
ENSMUSG00000045027	70835	Prss22	protease, serine 22	MON_3D-Crush_All	5.73597	0.0780234	NA	-3.24745	0.239939	0.999972	4.96437	3.81e-05	0.00084
ENSMUSG00000031506	320139	Ptpn7	protein tyrosine phosphatase, non-receptor type 7	MON_3D-Crush_All	-1.05156	0.753679	NA	0.390585	0.631505	0.999972	4.01103	6.08e-09	3.84e-07
ENSMUSG00000101389	666907	Ms4a4a	membrane-spanning 4-domains, subfamily A, member 4A	MON_3D-Crush_All	5.83578	0.0201408	NA	1.61636	0.0355854	0.724211	5.54079	0.000217	0.00359659
ENSMUSG00000060594	244864	Layn	layilin	MON_3D-Crush_All	1.15616	0.202401	0.999944	-0.0851145	0.862178	0.999972	1.14919	0.00525676	0.0438226
ENSMUSG00000018362	16647	Kpna2	karyopherin (importin) alpha 2	MON_3D-Crush_All	-0.136292	0.330171	0.999944	1.41686	0.0034606	0.195945	2.55825	8.88e-12	8.74e-10
ENSMUSG00000020275	19696	Rel	reticuloendotheliosis oncogene	MON_3D-Crush_All	0.585279	0.167121	0.999944	0.263705	0.752017	0.999972	1.89222	4.55e-05	0.000975
ENSMUSG00000027859	18049	Ngf	nerve growth factor	MON_3D-Crush_All	1.34567	0.130819	0.999944	2.36756	0.207526	0.999972	5.20192	2.25e-05	0.000541
ENSMUSG00000073490	226691	Ifi207	interferon activated gene 207	MON_3D-Crush_All	0.371687	0.878512	NA	0.397394	0.616419	0.999972	3.49289	1.01e-06	3.6e-05
ENSMUSG00000022449	223838	Adamts20	a disintegrin-like and metallopeptidase (reprolysin type) with thrombospondin type 1 motif, 20	MON_3D-Crush_All	-0.615299	0.499519	0.999944	0.211246	0.826555	0.999972	-1.71243	0.000195	0.00327653
ENSMUSG00000000982	20302	Ccl3	chemokine (C-C motif) ligand 3	MON_3D-Crush_All	2.10528	0.385888	NA	-0.165909	0.79526	0.999972	2.60813	1.71e-09	1.19e-07
ENSMUSG00000096014	20664	Sox1	SRY (sex determining region Y)-box 1	MON_3D-Crush_All	-2.65516	0.487228	NA	9.74654	0.0416862	0.77606	-3.52003	0.00106711	0.0127885
ENSMUSG00000040170	55990	Fmo2	flavin containing monooxygenase 2	MON_3D-Crush_All	-0.708618	0.749009	0.999944	-0.286503	0.857391	0.999972	-2.08264	0.000285	0.00444142
ENSMUSG00000026305	16978	Lrrfip1	leucine rich repeat (in FLII) interacting protein 1	MON_3D-Crush_All	0.27481	0.330155	0.999944	-0.0356967	0.924756	0.999972	2.68645	1.35e-13	1.79e-11
ENSMUSG00000110185	109169	Igip	IgA inducing protein	MON_3D-Crush_All	-0.246975	0.251365	0.999944	-0.0864087	0.852845	0.999972	-1.10007	0.0059727	0.0480293
ENSMUSG00000042439	328977	Zfp532	zinc finger protein 532	MON_3D-Crush_All	0.00775557	0.969877	0.999944	0.00868315	0.987685	0.999972	-1.01386	0.00551061	0.0452332
ENSMUSG00000024663	74760	Rab3il1	RAB3A interacting protein (rabin3)-like 1	MON_3D-Crush_All	-0.182377	0.509735	0.999944	0.202164	0.685467	0.999972	1.59733	5.53e-05	0.00114605
ENSMUSG00000056258	110862	Kcnq3	potassium voltage-gated channel, subfamily Q, member 3	MON_3D-Crush_All	-0.312314	0.448617	0.999944	-0.0645616	0.882035	0.999972	-1.5059	3.32e-05	0.000756
ENSMUSG00000072620	20556	Slfn2	schlafen 2	MON_3D-Crush_All	1.73935	0.0563943	0.845005	0.0446082	0.946574	0.999972	2.14036	2.62e-05	0.000614
ENSMUSG00000015377	69440	Dennd6b	DENN/MADD domain containing 6B	MON_3D-Crush_All	0.185156	0.273767	0.999944	-0.705414	0.1723	0.999972	-1.2073	0.00267051	0.0261938
ENSMUSG00000051851	72865	Rtl8c	retrotransposon Gag like 8C	MON_3D-Crush_All	-0.254389	0.25201	0.999944	-0.403886	0.309391	0.999972	-1.63196	0.000843	0.0106574
ENSMUSG00000034708	14824	Grn	granulin	MON_3D-Crush_All	0.234818	0.185085	0.999944	0.899199	0.106133	0.999972	2.63262	2.29e-10	1.85e-08
ENSMUSG00000026708	70454	Cenpl	centromere protein L	MON_3D-Crush_All	0.14022	0.72772	0.999944	0.966066	0.106454	0.999972	2.93247	3.05e-07	1.26e-05
ENSMUSG00000002885	26364	Adgre5	adhesion G protein-coupled receptor E5	MON_3D-Crush_All	1.49922	0.0190523	0.52409	0.921878	0.167729	0.999972	1.31633	0.00068	0.00898315
ENSMUSG00000043866	24075	Taf10	TATA-box binding protein associated factor 10	MON_3D-Crush_All	-0.373924	0.137077	0.999944	0.120374	0.759502	0.999972	-1.5212	3.46e-06	0.000108
ENSMUSG00000041708	223726	Mpped1	metallophosphoesterase domain containing 1	MON_3D-Crush_All	0.0220234	0.98542	0.999944	-4.96331	0.301164	NA	-3.48171	0.000815	0.0103958
ENSMUSG00000038543	229600	BC028528	cDNA sequence BC028528	MON_3D-Crush_All	0.0915921	0.858514	0.999944	0.549051	0.320905	0.999972	1.35003	0.000773	0.00993305
ENSMUSG00000034023	211651	Fancd2	Fanconi anemia, complementation group D2	MON_3D-Crush_All	0.104782	0.92577	0.999944	1.5502	0.216512	0.999972	2.77125	2.94e-05	0.000676
ENSMUSG00000037098	215445	Rab11fip3	RAB11 family interacting protein 3 (class II)	MON_3D-Crush_All	-0.138171	0.436874	0.999944	-0.101244	0.80577	0.999972	-1.51892	5.89e-05	0.00121048
ENSMUSG00000039109	74145	F13a1	coagulation factor XIII, A1 subunit	MON_3D-Crush_All	-1.85621	0.389074	NA	2.24637	0.0104989	0.395433	5.39868	1.47e-05	0.000378
ENSMUSG00000054423	27062	Cadps	Ca2+-dependent secretion activator	MON_3D-Crush_All	-0.220332	0.215747	0.999944	-0.409304	0.352825	0.999972	-1.57389	0.000145	0.00255887
ENSMUSG00000059248	53860	Septin9	septin 9	MON_3D-Crush_All	-0.282583	0.508267	0.999944	0.270052	0.513571	0.999972	1.49639	5.16e-06	0.000154
ENSMUSG00000097845	100125339	A230020J21Rik	RIKEN cDNA A230020J21 gene	MON_3D-Crush_All	-0.049628	0.964619	0.999944	0.0233533	0.99279	0.999972	-6.61444	0.00356006	0.0326978
ENSMUSG00000097320	NA	NA	NA	MON_3D-Crush_All	-0.128301	0.667604	0.999944	-0.352261	0.522026	0.999972	-1.9977	0.000762	0.00981601
ENSMUSG00000036570	56188	Fxyd1	FXYD domain-containing ion transport regulator 1	MON_3D-Crush_All	0.338689	0.0588087	0.856994	0.16449	0.659638	0.999972	-1.56511	0.00174966	0.0188544
ENSMUSG00000019988	17997	Nedd1	neural precursor cell expressed, developmentally down-regulated gene 1	MON_3D-Crush_All	-0.00106137	0.997486	0.999944	0.191411	0.700883	0.999972	1.05581	0.00592073	0.0476502
ENSMUSG00000037868	13654	Egr2	early growth response 2	MON_3D-Crush_All	2.66451	0.0932817	0.981408	1.28236	0.0164219	0.501577	3.63414	5.62e-09	3.58e-07
ENSMUSG00000099974	12047	Bcl2a1d	B cell leukemia/lymphoma 2 related protein A1d	MON_3D-Crush_All	1.31296	0.482753	NA	1.49414	0.0175203	0.512723	3.66661	1.17e-12	1.36e-10
ENSMUSG00000027330	12531	Cdc25b	cell division cycle 25B	MON_3D-Crush_All	0.0510143	0.877182	0.999944	0.393938	0.39648	0.999972	2.16812	1.7e-07	7.61e-06
ENSMUSG00000099881	100503178	2810013P06Rik	RIKEN cDNA 2810013P06 gene	MON_3D-Crush_All	-0.106738	0.504125	0.999944	-0.462573	0.256957	0.999972	-1.18014	0.00117173	0.013808
ENSMUSG00000004677	17925	Myo9b	myosin IXb	MON_3D-Crush_All	0.543902	0.00739111	0.302878	-0.04272	0.91126	0.999972	1.3718	0.000178	0.00303703
ENSMUSG00000005054	13014	Cstb	cystatin B	MON_3D-Crush_All	0.0231424	0.895362	0.999944	0.476515	0.238475	0.999972	1.65787	5.04e-06	0.000151
ENSMUSG00000032116	16430	Stt3a	STT3, subunit of the oligosaccharyltransferase complex, homolog A (S. cerevisiae)	MON_3D-Crush_All	0.172723	0.360341	0.999944	-0.129062	0.733618	0.999972	1.14656	0.00116218	0.0137036
ENSMUSG00000003526	19125	Prodh	proline dehydrogenase	MON_3D-Crush_All	-0.141254	0.566334	0.999944	-0.995696	0.0149465	0.481836	-1.94993	4.4e-05	0.000946
ENSMUSG00000107499	243510	Ccdc142	coiled-coil domain containing 142	MON_3D-Crush_All	0.568731	0.12718	0.999944	-0.432555	0.716195	0.999972	2.25892	0.00119558	0.0139905
ENSMUSG00000001751	27419	Naglu	alpha-N-acetylglucosaminidase (Sanfilippo disease IIIB)	MON_3D-Crush_All	0.0302233	0.906603	0.999944	0.423819	0.353705	0.999972	1.80733	1.99e-07	8.73e-06
ENSMUSG00000020097	20397	Sgpl1	sphingosine phosphate lyase 1	MON_3D-Crush_All	0.0812161	0.720726	0.999944	-0.208361	0.580292	0.999972	1.81849	9.62e-08	4.5e-06
ENSMUSG00000073198	100043324	Bnip3l-ps	BCL2/adenovirus E1B interacting protein 3-like, pseudogene	MON_3D-Crush_All	-0.210147	0.702599	0.999944	0.297843	0.587338	0.999972	-2.32828	0.000259	0.0041379
ENSMUSG00000029553	21426	Tfec	transcription factor EC	MON_3D-Crush_All	-5.32201	0.0778672	NA	3.3931	0.218213	0.999972	6.78896	0.000212	0.00352864
ENSMUSG00000096188	97487	Cmtm4	CKLF-like MARVEL transmembrane domain containing 4	MON_3D-Crush_All	-0.345746	0.104506	0.999944	0.0360314	0.929874	0.999972	-1.26922	0.00227247	0.0230964
ENSMUSG00000055717	105439	Slain1	SLAIN motif family, member 1	MON_3D-Crush_All	-0.24238	0.579881	0.999944	0.583157	0.359582	0.999972	-1.13636	0.000649	0.00863334
ENSMUSG00000024395	225341	Lims2	LIM and senescent cell antigen like domains 2	MON_3D-Crush_All	-0.415991	0.394141	0.999944	0.31943	0.650552	0.999972	-1.60465	1.39e-05	0.000362
ENSMUSG00000074785	54712	Plxnc1	plexin C1	MON_3D-Crush_All	0.0105879	0.972712	0.999944	-0.149081	0.802243	0.999972	1.83536	0.000259	0.00413476
ENSMUSG00000027698	320024	Nceh1	neutral cholesterol ester hydrolase 1	MON_3D-Crush_All	-0.141382	0.404137	0.999944	-0.36254	0.333767	0.999972	1.39111	2.46e-05	0.000585
ENSMUSG00000056966	118446	Gjc3	gap junction protein, gamma 3	MON_3D-Crush_All	0.298473	0.920509	NA	0.228141	0.591215	0.999972	-1.0558	0.000597	0.00809574
ENSMUSG00000027533	16592	Fabp5	fatty acid binding protein 5, epidermal	MON_3D-Crush_All	-0.323666	0.135877	0.999944	0.504702	0.246234	0.999972	2.06269	4.12e-07	1.64e-05
ENSMUSG00000021890	74427	Eaf1	ELL associated factor 1	MON_3D-Crush_All	0.143741	0.592648	0.999944	-0.214142	0.615591	0.999972	1.12511	0.00288097	0.0278573
ENSMUSG00000024644	66054	Cndp2	CNDP dipeptidase 2 (metallopeptidase M20 family)	MON_3D-Crush_All	-0.106024	0.566201	0.999944	0.215421	0.576188	0.999972	1.43714	3.77e-05	0.000832
ENSMUSG00000022372	20491	Sla	src-like adaptor	MON_3D-Crush_All	2.52035	0.0214228	0.556994	1.30212	0.034479	0.714195	1.72919	4.61e-05	0.000986
ENSMUSG00000027660	20482	Skil	SKI-like	MON_3D-Crush_All	0.0576633	0.841686	0.999944	0.143635	0.81429	0.999972	1.7699	2.24e-05	0.000541
ENSMUSG00000072966	245607	Gprasp2	G protein-coupled receptor associated sorting protein 2	MON_3D-Crush_All	0.0657785	0.758027	0.999944	-0.915754	0.132462	0.999972	-2.39469	6.36e-05	0.00128734
ENSMUSG00000024292	64385	Cyp4f14	cytochrome P450, family 4, subfamily f, polypeptide 14	MON_3D-Crush_All	0.758531	0.270221	0.999944	-0.678828	0.258122	0.999972	-1.6271	0.00202613	0.0211357
ENSMUSG00000083405	NA	NA	NA	MON_3D-Crush_All	0.123162	0.699678	0.999944	1.48867	0.364214	0.999972	-4.78719	0.00111487	0.0132246
ENSMUSG00000017754	18830	Pltp	phospholipid transfer protein	MON_3D-Crush_All	-0.09359	0.633743	0.999944	-0.506127	0.188967	0.999972	-1.27886	0.000393	0.00573754
ENSMUSG00000022323	15473	Rida	reactive intermediate imine deaminase A homolog	MON_3D-Crush_All	-0.0638372	0.738222	0.999944	-0.41666	0.371044	0.999972	-1.30351	0.000221	0.00363806
ENSMUSG00000051497	16517	Kcnj16	potassium inwardly-rectifying channel, subfamily J, member 16	MON_3D-Crush_All	-0.296324	0.858528	NA	-0.938839	0.193069	0.999972	-1.24348	0.003882	0.0349556
ENSMUSG00000105942	NA	NA	NA	MON_3D-Crush_All	-0.103609	0.829509	0.999944	4.09034	0.398373	NA	-7.25603	0.00103084	0.0124291
ENSMUSG00000022033	52033	Pbk	PDZ binding kinase	MON_3D-Crush_All	2.1398	0.431291	NA	4.92285	0.000917	0.0803584	5.07033	1.31e-33	1.99e-30
ENSMUSG00000115219	110599566	Eef1akmt4	EEF1A lysine methyltransferase 4	MON_3D-Crush_All	-0.551862	0.379011	0.999944	-0.346242	0.538813	0.999972	1.46468	0.00546302	0.0450122
ENSMUSG00000055760	67242	Gemin6	gem nuclear organelle associated protein 6	MON_3D-Crush_All	-0.364882	0.258834	0.999944	0.19658	0.726965	0.999972	1.40496	0.00438641	0.0383313
ENSMUSG00000064325	15245	Hhip	Hedgehog-interacting protein	MON_3D-Crush_All	-0.411842	0.58715	0.999944	-1.12264	0.144809	0.999972	-2.16097	1.69e-06	5.78e-05
ENSMUSG00000022978	66578	Mis18a	MIS18 kinetochore protein A	MON_3D-Crush_All	-0.220031	0.711784	0.999944	1.07106	0.110489	0.999972	1.93247	0.00100117	0.0121604
ENSMUSG00000026180	12765	Cxcr2	chemokine (C-X-C motif) receptor 2	MON_3D-Crush_All	NA	NA	NA	6.35507	0.104067	0.999972	6.10345	0.00198092	0.0207582
ENSMUSG00000090129	634104	Olfr287	olfactory receptor 287	MON_3D-Crush_All	2.36326	0.631021	NA	-2.99719	0.048016	0.81984	-3.3075	0.0012988	0.0149316
ENSMUSG00000032006	71785	Pdgfd	platelet-derived growth factor, D polypeptide	MON_3D-Crush_All	-0.186788	0.643613	0.999944	-0.199482	0.740822	0.999972	-1.48836	0.00145781	0.016268
ENSMUSG00000032094	12500	Cd3d	CD3 antigen, delta polypeptide	MON_3D-Crush_All	2.70671	0.57745	NA	1.9742	0.376801	0.999972	6.66357	0.00617032	0.0491786
ENSMUSG00000066278	330192	Vps37b	vacuolar protein sorting 37B	MON_3D-Crush_All	-0.28576	0.237464	0.999944	0.0863093	0.852418	0.999972	1.43929	9.42e-05	0.00177404
ENSMUSG00000032372	18828	Plscr2	phospholipid scramblase 2	MON_3D-Crush_All	1.55193	0.054368	0.830913	0.334501	0.545383	0.999972	2.31907	1.67e-09	1.17e-07
ENSMUSG00000073411	14964	H2-D1	histocompatibility 2, D region locus 1	MON_3D-Crush_All	0.526838	0.00212886	0.140291	0.626651	0.132643	0.999972	1.03742	0.00154137	0.0169705
ENSMUSG00000034463	219151	Scara3	scavenger receptor class A, member 3	MON_3D-Crush_All	0.16587	0.435795	0.999944	-0.506448	0.201328	0.999972	-1.04571	0.00332787	0.0310549
ENSMUSG00000000290	16414	Itgb2	integrin beta 2	MON_3D-Crush_All	1.45377	0.0567113	0.846469	1.07623	0.0424337	0.779643	2.62287	1.32e-11	1.24e-09
ENSMUSG00000027454	69270	Gins1	GINS complex subunit 1 (Psf1 homolog)	MON_3D-Crush_All	-0.325805	0.620388	0.999944	1.4017	0.109396	0.999972	2.64038	0.000465	0.00658208
ENSMUSG00000032487	19225	Ptgs2	prostaglandin-endoperoxide synthase 2	MON_3D-Crush_All	-1.20221	0.36572	0.999944	0.438617	0.450955	0.999972	1.69037	0.000263	0.00416857
ENSMUSG00000029366	13178	Dck	deoxycytidine kinase	MON_3D-Crush_All	0.122306	0.613214	0.999944	0.21471	0.673142	0.999972	2.49924	1.07e-07	4.98e-06
ENSMUSG00000028413	14595	B4galt1	UDP-Gal:betaGlcNAc beta 1,4- galactosyltransferase, polypeptide 1	MON_3D-Crush_All	0.0597782	0.730275	0.999944	0.403405	0.400324	0.999972	2.35147	8.83e-11	7.4e-09
ENSMUSG00000078941	108143	Taf9	TATA-box binding protein associated factor 9	MON_3D-Crush_All	0.0264962	0.873454	0.999944	0.575397	0.145005	0.999972	1.28776	0.000267	0.00423035
ENSMUSG00000078941	102216272	Ak6	adenylate kinase 6	MON_3D-Crush_All	0.0264962	0.873454	0.999944	0.575397	0.145005	0.999972	1.28776	0.000267	0.00423035
ENSMUSG00000055692	224019	Tmem191c	transmembrane protein 191C	MON_3D-Crush_All	-0.231486	0.244234	0.999944	-0.564961	0.337885	0.999972	-1.46871	0.00143909	0.0161045
ENSMUSG00000015340	13058	Cybb	cytochrome b-245, beta polypeptide	MON_3D-Crush_All	1.65652	0.180432	0.999944	1.35307	0.00554956	0.266392	3.45097	7.31e-14	1.02e-11
ENSMUSG00000017417	72324	Plxdc1	plexin domain containing 1	MON_3D-Crush_All	0.38374	0.281739	0.999944	0.994288	0.136444	0.999972	1.6996	7.48e-05	0.00146756
ENSMUSG00000040564	11812	Apoc1	apolipoprotein C-I	MON_3D-Crush_All	0.569247	0.347613	0.999944	1.37809	0.0519318	0.837342	2.22289	0.000324	0.00492274
ENSMUSG00000038623	107769	Tm6sf1	transmembrane 6 superfamily member 1	MON_3D-Crush_All	-0.614705	0.203371	0.999944	0.99502	0.0801727	0.958193	1.55094	0.000187	0.00318088
ENSMUSG00000046711	15361	Hmga1	high mobility group AT-hook 1	MON_3D-Crush_All	0.0535313	0.771359	0.999944	0.735397	0.202153	0.999972	2.50244	4.04e-15	7.46e-13
ENSMUSG00000023169	105727	Slc38a1	solute carrier family 38, member 1	MON_3D-Crush_All	-0.0683343	0.662308	0.999944	-0.470278	0.185872	0.999972	-1.7353	1.59e-05	0.000402
ENSMUSG00000016028	12614	Celsr1	cadherin, EGF LAG seven-pass G-type receptor 1	MON_3D-Crush_All	0.705029	0.657559	0.999944	-0.841362	0.264848	0.999972	-3.49874	0.00473759	0.0406602
ENSMUSG00000021131	13877	Erh	ERH mRNA splicing and mitosis factor	MON_3D-Crush_All	-0.0462492	0.806677	0.999944	0.467653	0.240821	0.999972	1.26335	0.00011	0.00202733
ENSMUSG00000029622	11867	Arpc1b	actin related protein 2/3 complex, subunit 1B	MON_3D-Crush_All	0.967164	0.00294191	0.171145	0.567739	0.18137	0.999972	2.04244	2.61e-09	1.77e-07
ENSMUSG00000078249	111241	Hmga1b	high mobility group AT-hook 1B	MON_3D-Crush_All	-0.152902	0.692509	0.999944	-0.375272	0.674753	0.999972	2.63001	6.67e-05	0.00134052
ENSMUSG00000027203	110074	Dut	deoxyuridine triphosphatase	MON_3D-Crush_All	0.0183303	0.917361	0.999944	0.24402	0.581535	0.999972	1.4091	0.000778	0.00998764
ENSMUSG00000030827	56636	Fgf21	fibroblast growth factor 21	MON_3D-Crush_All	NA	NA	NA	-1.07826	0.77471	NA	8.1702	0.000506	0.00707695
ENSMUSG00000021109	15251	Hif1a	hypoxia inducible factor 1, alpha subunit	MON_3D-Crush_All	0.0300716	0.835127	0.999944	0.0323012	0.932725	0.999972	1.67589	3.09e-07	1.26e-05
ENSMUSG00000021886	14744	Gpr65	G-protein coupled receptor 65	MON_3D-Crush_All	0.57227	0.734525	0.999944	1.11323	0.0626164	0.883309	1.97002	0.000817	0.0103977
ENSMUSG00000029171	66681	Pgm2	phosphoglucomutase 2	MON_3D-Crush_All	1.04658	0.00875195	0.336886	0.232819	0.592148	0.999972	1.71791	8.95e-05	0.001712
ENSMUSG00000033220	19354	Rac2	Rac family small GTPase 2	MON_3D-Crush_All	2.09438	0.0208225	0.546814	1.79054	0.00438838	0.225435	2.02917	1.72e-07	7.67e-06
ENSMUSG00000024640	107272	Psat1	phosphoserine aminotransferase 1	MON_3D-Crush_All	0.59854	0.00450538	0.227944	-0.269146	0.46895	0.999972	-1.03686	0.00302156	0.0289058
ENSMUSG00000021811	108671	Dnajc9	DnaJ heat shock protein family (Hsp40) member C9	MON_3D-Crush_All	-0.00454625	0.978	0.999944	0.370176	0.367499	0.999972	1.10141	0.00142675	0.0160026
ENSMUSG00000020519	50724	Sap30l	SAP30-like	MON_3D-Crush_All	0.146396	0.655331	0.999944	0.58225	0.404655	0.999972	-1.73198	0.00496086	0.0420112
ENSMUSG00000021556	105348	Golm1	golgi membrane protein 1	MON_3D-Crush_All	0.313069	0.485104	0.999944	-0.121379	0.824651	0.999972	1.66617	1.48e-07	6.73e-06
ENSMUSG00000030091	54563	Nup210	nucleoporin 210	MON_3D-Crush_All	-0.0239984	0.931421	0.999944	0.718942	0.38807	0.999972	1.94868	0.000276	0.00433557
ENSMUSG00000049871	268857	Nlrc3	NLR family, CARD domain containing 3	MON_3D-Crush_All	-0.0468153	0.946492	0.999944	2.18151	0.00591604	0.279394	2.97078	3.02e-07	1.25e-05
ENSMUSG00000027315	20732	Spint1	serine protease inhibitor, Kunitz type 1	MON_3D-Crush_All	-0.587145	0.362608	0.999944	0.268416	0.759426	0.999972	2.06207	2.02e-06	6.75e-05
ENSMUSG00000037664	12577	Cdkn1c	cyclin-dependent kinase inhibitor 1C (P57)	MON_3D-Crush_All	-0.359573	0.147049	0.999944	-0.58059	0.355988	0.999972	-1.98169	5.6e-06	0.000167
ENSMUSG00000020483	68097	Dynll2	dynein light chain LC8-type 2	MON_3D-Crush_All	-0.31526	0.0980906	0.999313	-0.136799	0.737565	0.999972	-1.13769	0.00102145	0.0123612
ENSMUSG00000030697	56420	Ppp4c	protein phosphatase 4, catalytic subunit	MON_3D-Crush_All	-0.0269	0.872114	0.999944	0.529759	0.194861	0.999972	1.18761	0.000342	0.00514402
ENSMUSG00000074738	230991	Fndc10	fibronectin type III domain containing 10	MON_3D-Crush_All	-0.300327	0.274358	0.999944	-0.223258	0.734989	0.999972	-1.51142	0.00526718	0.043891
ENSMUSG00000040860	230872	Crocc	ciliary rootlet coiled-coil, rootletin	MON_3D-Crush_All	-0.229732	0.202983	0.999944	-0.383125	0.521124	0.999972	-2.1098	0.000488	0.00687018
ENSMUSG00000033579	338521	Fa2h	fatty acid 2-hydroxylase	MON_3D-Crush_All	-1.32691	0.35896	0.999944	0.140969	0.845686	0.999972	-1.59816	3.59e-07	1.44e-05
ENSMUSG00000074417	18724	Pira11	paired-Ig-like receptor A11	MON_3D-Crush_All	3.70863	0.443199	NA	2.13984	0.217449	0.999972	3.35203	0.00148748	0.0165151
ENSMUSG00000074417	18729	Pira6	paired-Ig-like receptor A6	MON_3D-Crush_All	3.70863	0.443199	NA	2.13984	0.217449	0.999972	3.35203	0.00148748	0.0165151
ENSMUSG00000074417	18730	Pira7	paired-Ig-like receptor A7	MON_3D-Crush_All	3.70863	0.443199	NA	2.13984	0.217449	0.999972	3.35203	0.00148748	0.0165151
ENSMUSG00000074417	100038909	Gm14548	predicted gene 14548	MON_3D-Crush_All	3.70863	0.443199	NA	2.13984	0.217449	0.999972	3.35203	0.00148748	0.0165151
ENSMUSG00000047496	320311	Rnf152	ring finger protein 152	MON_3D-Crush_All	-0.23682	0.338058	0.999944	-0.861159	0.158422	0.999972	-2.38192	0.000562	0.0077015
ENSMUSG00000021108	18755	Prkch	protein kinase C, eta	MON_3D-Crush_All	-0.161131	0.63871	0.999944	-0.229282	0.645718	0.999972	1.63733	0.00142617	0.0160026
ENSMUSG00000030161	57436	Gabarapl1	gamma-aminobutyric acid (GABA) A receptor-associated protein-like 1	MON_3D-Crush_All	-1.32738	0.108393	0.999944	-0.449806	0.413212	0.999972	1.14544	0.000562	0.00769559
ENSMUSG00000029767	12321	Calu	calumenin	MON_3D-Crush_All	-0.0684451	0.717423	0.999944	-0.0665831	0.860865	0.999972	1.62867	1.02e-07	4.77e-06
ENSMUSG00000022831	15163	Hcls1	hematopoietic cell specific Lyn substrate 1	MON_3D-Crush_All	0.282829	0.273958	0.999944	0.967003	0.0989761	0.999972	1.55041	0.000285	0.00444142
ENSMUSG00000026701	11758	Prdx6	peroxiredoxin 6	MON_3D-Crush_All	0.163522	0.266273	0.999944	-0.715437	0.0484211	0.81984	-1.55448	0.000428	0.00617754
ENSMUSG00000018381	66610	Abi3	ABI gene family, member 3	MON_3D-Crush_All	0.157749	0.754283	0.999944	0.808258	0.157106	0.999972	1.4924	5.28e-05	0.00110917
ENSMUSG00000030638	20408	Sh3gl3	SH3-domain GRB2-like 3	MON_3D-Crush_All	-0.0981304	0.891983	0.999944	0.676634	0.277655	0.999972	-2.47188	2.95e-07	1.22e-05
ENSMUSG00000021591	93692	Glrx	glutaredoxin	MON_3D-Crush_All	-0.23921	0.38735	0.999944	0.907364	0.0443605	0.796691	1.29622	0.00210265	0.0216818
ENSMUSG00000003038	15331	Hmgn2	high mobility group nucleosomal binding domain 2	MON_3D-Crush_All	0.0561814	0.735631	0.999944	0.54549	0.131321	0.999972	1.08433	0.000935	0.0115685
ENSMUSG00000026958	83768	Dpp7	dipeptidylpeptidase 7	MON_3D-Crush_All	0.0330744	0.863858	0.999944	-0.260118	0.509745	0.999972	1.38341	0.000258	0.00413321
ENSMUSG00000002055	54141	Spag5	sperm associated antigen 5	MON_3D-Crush_All	0.142704	0.58592	0.999944	0.756692	0.179696	0.999972	2.3772	3.08e-06	9.73e-05
ENSMUSG00000018983	242705	E2f2	E2F transcription factor 2	MON_3D-Crush_All	-0.0500835	0.965949	0.999944	2.85915	0.00426903	0.222087	6.6817	7.08e-16	1.46e-13
ENSMUSG00000024176	20681	Sox8	SRY (sex determining region Y)-box 8	MON_3D-Crush_All	0.124708	0.588876	0.999944	-0.281302	0.58801	0.999972	-1.10666	0.00038	0.00558897
ENSMUSG00000016256	64138	Ctsz	cathepsin Z	MON_3D-Crush_All	-0.0136925	0.934005	0.999944	0.350905	0.444889	0.999972	2.30888	7.08e-12	7.04e-10
ENSMUSG00000043448	118454	Gjc2	gap junction protein, gamma 2	MON_3D-Crush_All	-0.36098	0.669807	0.999944	-0.0710184	0.91503	0.999972	-2.09699	1.68e-08	9.55e-07
ENSMUSG00000024347	74002	Psd2	pleckstrin and Sec7 domain containing 2	MON_3D-Crush_All	-0.147365	0.620515	0.999944	-0.840381	0.107534	0.999972	-2.16642	9.06e-06	0.000249
ENSMUSG00000025358	12566	Cdk2	cyclin-dependent kinase 2	MON_3D-Crush_All	-0.122414	0.845872	0.999944	0.810119	0.124279	0.999972	1.85055	5.81e-06	0.000172
ENSMUSG00000006740	16573	Kif5b	kinesin family member 5B	MON_3D-Crush_All	-0.0947434	0.513679	0.999944	-0.516209	0.173131	0.999972	-1.00862	0.00137209	0.0155482
ENSMUSG00000059479	232984	B3gnt8	UDP-GlcNAc:betaGal beta-1,3-N-acetylglucosaminyltransferase 8	MON_3D-Crush_All	-0.545527	0.372134	0.999944	-0.426588	0.408745	0.999972	1.59491	0.000255	0.00409489
ENSMUSG00000026158	70155	Ogfrl1	opioid growth factor receptor-like 1	MON_3D-Crush_All	0.342103	0.126729	0.999944	-0.453088	0.347635	0.999972	-1.2337	0.00338072	0.0313704
ENSMUSG00000037722	54342	Gnpnat1	glucosamine-phosphate N-acetyltransferase 1	MON_3D-Crush_All	-0.0990482	0.745869	0.999944	-0.159271	0.765833	0.999972	1.65628	0.000275	0.00433383
ENSMUSG00000048218	105827	Amigo2	adhesion molecule with Ig like domain 2	MON_3D-Crush_All	0.0719474	0.675451	0.999944	0.61513	0.421205	0.999972	-3.95487	0.00118108	0.0138934
ENSMUSG00000033965	20502	Slc16a2	solute carrier family 16 (monocarboxylic acid transporters), member 2	MON_3D-Crush_All	0.0786657	0.795315	0.999944	-0.41001	0.281957	0.999972	-1.14136	0.0027787	0.0270271
ENSMUSG00000030307	243616	Slc6a11	solute carrier family 6 (neurotransmitter transporter, GABA), member 11	MON_3D-Crush_All	-0.253293	0.139536	0.999944	-1.43984	0.0397011	0.762436	-3.02872	4.15e-08	2.11e-06
ENSMUSG00000042462	66422	Dctpp1	dCTP pyrophosphatase 1	MON_3D-Crush_All	-0.239483	0.279571	0.999944	0.659657	0.247401	0.999972	1.22266	0.00247226	0.0245661
ENSMUSG00000059552	22059	Trp53	transformation related protein 53	MON_3D-Crush_All	0.056143	0.830293	0.999944	0.535931	0.290655	0.999972	1.16756	0.000623	0.00835868
ENSMUSG00000048174	74626	Tmem81	transmembrane protein 81	MON_3D-Crush_All	0.0407664	0.932616	0.999944	-0.879974	0.331104	0.999972	-1.57444	0.000294	0.0045321
ENSMUSG00000052085	76088	Dock8	dedicator of cytokinesis 8	MON_3D-Crush_All	0.108853	0.683313	0.999944	0.478677	0.385099	0.999972	1.23914	0.00240564	0.0240491
ENSMUSG00000021116	13665	Eif2s1	eukaryotic translation initiation factor 2, subunit 1 alpha	MON_3D-Crush_All	-0.0467881	0.807325	0.999944	0.0943256	0.819358	0.999972	1.43214	8.31e-05	0.00161493
ENSMUSG00000029664	21789	Tfpi2	tissue factor pathway inhibitor 2	MON_3D-Crush_All	0.153229	0.967518	NA	0.219243	0.830737	0.999972	4.0212	0.00534266	0.0443357
ENSMUSG00000049751	66483	Rpl36al	ribosomal protein L36A-like	MON_3D-Crush_All	0.0171245	0.924027	0.999944	0.331216	0.458849	0.999972	1.17375	0.000451	0.00641756
ENSMUSG00000022673	17217	Mcm4	minichromosome maintenance complex component 4	MON_3D-Crush_All	0.0822205	0.754977	0.999944	-0.288333	0.508224	0.999972	1.17298	0.00115494	0.0136285
ENSMUSG00000042265	58217	Trem1	triggering receptor expressed on myeloid cells 1	MON_3D-Crush_All	2.61458	0.572297	NA	9.14675	0.055987	0.851942	9.64602	0.00162371	0.0177192
ENSMUSG00000061740	56448	Cyp2d22	cytochrome P450, family 2, subfamily d, polypeptide 22	MON_3D-Crush_All	-0.183507	0.43131	0.999944	-1.08485	0.0238783	0.593974	-1.55339	0.00129474	0.0148937
ENSMUSG00000024330	12815	Col11a2	collagen, type XI, alpha 2	MON_3D-Crush_All	0.63334	0.126458	0.999944	-0.108906	0.796475	0.999972	-1.34433	0.00035	0.00523452
ENSMUSG00000001520	60345	Nrip2	nuclear receptor interacting protein 2	MON_3D-Crush_All	-0.068264	0.728061	0.999944	-1.1928	0.1008	0.999972	-2.12092	0.00169744	0.0183818
ENSMUSG00000018507	22368	Trpv2	transient receptor potential cation channel, subfamily V, member 2	MON_3D-Crush_All	0.455785	0.258611	0.999944	0.404769	0.461678	0.999972	2.1886	6.38e-07	2.37e-05
ENSMUSG00000053338	245126	Tarm1	T cell-interacting, activating receptor on myeloid cells 1	MON_3D-Crush_All	-0.43644	0.928032	NA	4.95538	0.212746	NA	6.95534	0.000437	0.00626905
ENSMUSG00000036820	245847	Amdhd2	amidohydrolase domain containing 2	MON_3D-Crush_All	0.1109	0.601394	0.999944	0.341661	0.419477	0.999972	1.5365	1.21e-05	0.000319
ENSMUSG00000051439	12475	Cd14	CD14 antigen	MON_3D-Crush_All	0.177549	0.820445	0.999944	1.10739	0.0508034	0.828686	1.83199	8.55e-06	0.000237
ENSMUSG00000063455	330286	D630045J12Rik	RIKEN cDNA D630045J12 gene	MON_3D-Crush_All	1.0633	0.382545	0.999944	-0.0496327	0.939212	0.999972	-1.6495	0.00083	0.0105219
ENSMUSG00000038179	75345	Slamf7	SLAM family member 7	MON_3D-Crush_All	6.07157	0.0420559	NA	0.608265	0.438537	0.999972	7.33009	1.17e-08	6.85e-07
ENSMUSG00000053063	232413	Clec12a	C-type lectin domain family 12, member a	MON_3D-Crush_All	0.687939	0.8369	NA	1.38711	0.0334419	0.699475	3.09029	6.94e-05	0.00137772
ENSMUSG00000086515	NA	NA	NA	MON_3D-Crush_All	4.15129	0.388915	NA	0.697928	0.581017	0.999972	5.47215	0.0004	0.0058207
ENSMUSG00000058624	14544	Gda	guanine deaminase	MON_3D-Crush_All	1.96723	0.195781	0.999944	2.2405	0.014536	0.475191	4.5863	5.94e-09	3.77e-07
ENSMUSG00000024883	225870	Rin1	Ras and Rab interactor 1	MON_3D-Crush_All	1.12779	0.1975	0.999944	0.0577646	0.908286	0.999972	2.68793	6.53e-09	4.1e-07
ENSMUSG00000079547	14999	H2-DMb1	histocompatibility 2, class II, locus Mb1	MON_3D-Crush_All	1.1688	0.206251	0.999944	0.685915	0.209408	0.999972	1.59751	0.000133	0.00237082
ENSMUSG00000057880	268860	Abat	4-aminobutyrate aminotransferase	MON_3D-Crush_All	-0.19129	0.295124	0.999944	-0.714206	0.108105	0.999972	-1.1256	0.00584454	0.0472121
ENSMUSG00000041974	224008	Spidr	scaffolding protein involved in DNA repair	MON_3D-Crush_All	-0.0954841	0.768255	0.999944	0.669341	0.244591	0.999972	2.02907	1.52e-08	8.74e-07
ENSMUSG00000030591	57296	Psmd8	proteasome (prosome, macropain) 26S subunit, non-ATPase, 8	MON_3D-Crush_All	0.0405766	0.793493	0.999944	0.26368	0.496592	0.999972	1.01733	0.00149914	0.0166073
ENSMUSG00000046985	231225	Tapt1	transmembrane anterior posterior transformation 1	MON_3D-Crush_All	0.0259578	0.909538	0.999944	-0.381799	0.369518	0.999972	-2.40213	4.8e-10	3.64e-08
ENSMUSG00000115186	NA	NA	NA	MON_3D-Crush_All	-0.0240706	0.934104	0.999944	-1.09303	0.0949564	0.99202	-2.20688	0.00119571	0.0139905
ENSMUSG00000024538	19038	Ppic	peptidylprolyl isomerase C	MON_3D-Crush_All	2.41955	0.0115736	0.393816	0.891943	0.123584	0.999972	1.99667	4.05e-05	0.000886
ENSMUSG00000028889	230734	Yrdc	yrdC domain containing (E.coli)	MON_3D-Crush_All	0.0510049	0.830875	0.999944	0.222056	0.784603	0.999972	-2.6792	0.000245	0.00396325
ENSMUSG00000071847	494504	Apcdd1	adenomatosis polyposis coli down-regulated 1	MON_3D-Crush_All	-0.260664	0.391993	0.999944	0.468636	0.255509	0.999972	-1.56386	0.00221069	0.0225796
ENSMUSG00000072494	105651	Ppp1r3e	protein phosphatase 1, regulatory subunit 3E	MON_3D-Crush_All	-0.292787	0.711531	0.999944	0.431298	0.532429	0.999972	-1.9164	0.00103474	0.0124458
ENSMUSG00000023411	73181	Nfatc4	nuclear factor of activated T cells, cytoplasmic, calcineurin dependent 4	MON_3D-Crush_All	-0.144747	0.862016	0.999944	-0.297073	0.638153	0.999972	-2.79147	1.69e-05	0.000427
ENSMUSG00000038457	272465	Tmem255b	transmembrane protein 255B	MON_3D-Crush_All	0.212319	0.7195	0.999944	-0.0449816	0.960739	0.999972	-2.14538	0.000528	0.00732094
ENSMUSG00000036513	52245	Commd2	COMM domain containing 2	MON_3D-Crush_All	0.196145	0.424631	0.999944	-0.205608	0.703248	0.999972	1.18784	0.00336576	0.0312908
ENSMUSG00000031799	326618	Tpm4	tropomyosin 4	MON_3D-Crush_All	0.397689	0.0517911	0.817043	-0.0419665	0.914022	0.999972	1.49384	3.31e-06	0.000104
ENSMUSG00000095788	320832	Sirpb1a	signal-regulatory protein beta 1A	MON_3D-Crush_All	0.13184	0.978953	NA	4.75041	0.00162235	0.115463	5.72007	1.46e-05	0.000375
ENSMUSG00000032867	231672	Fbxw8	F-box and WD-40 domain protein 8	MON_3D-Crush_All	0.0181514	0.934206	0.999944	-0.801176	0.0714306	0.918516	-1.39773	0.000215	0.00356894
ENSMUSG00000024691	107373	Fam111a	family with sequence similarity 111, member A	MON_3D-Crush_All	2.02735	0.0651411	0.880708	1.49521	0.0334773	0.699475	2.41735	1.25e-05	0.000327
ENSMUSG00000021624	17079	Cd180	CD180 antigen	MON_3D-Crush_All	3.86619	0.0398238	0.738741	0.868939	0.245352	0.999972	2.77413	1.36e-06	4.71e-05
ENSMUSG00000107000	NA	NA	NA	MON_3D-Crush_All	0.532923	0.0425029	0.751004	0.550722	0.249192	0.999972	-1.24351	0.00361779	0.0330583
ENSMUSG00000058013	52398	Septin11	septin 11	MON_3D-Crush_All	0.117775	0.540702	0.999944	0.17866	0.620689	0.999972	1.29346	4.36e-05	0.000941
ENSMUSG00000004071	66626	Cdip1	cell death inducing Trp53 target 1	MON_3D-Crush_All	0.522784	0.288764	0.999944	-0.461787	0.226522	0.999972	-1.03317	0.000822	0.0104396
ENSMUSG00000033706	232187	Smyd5	SET and MYND domain containing 5	MON_3D-Crush_All	0.130429	0.554165	0.999944	0.111661	0.848054	0.999972	1.56004	0.000293	0.00452523
ENSMUSG00000026271	64095	Gpr35	G protein-coupled receptor 35	MON_3D-Crush_All	-0.899428	0.283335	0.999944	3.02357	0.00387229	0.211623	4.31124	0.00418041	0.0370854
ENSMUSG00000021213	27384	Akr1c13	aldo-keto reductase family 1, member C13	MON_3D-Crush_All	-0.85474	0.393998	0.999944	0.713212	0.288814	0.999972	2.45942	0.000332	0.00502376
ENSMUSG00000062345	18788	Serpinb2	serine (or cysteine) peptidase inhibitor, clade B, member 2	MON_3D-Crush_All	3.67033	0.449228	NA	11.0637	0.0207702	0.555054	4.84165	0.00473607	0.0406602
ENSMUSG00000024730	64381	Ms4a8a	membrane-spanning 4-domains, subfamily A, member 8A	MON_3D-Crush_All	3.15249	0.516579	NA	5.50038	0.231606	0.999972	4.89871	0.00305328	0.029058
ENSMUSG00000023055	67488	Calcoco1	calcium binding and coiled coil domain 1	MON_3D-Crush_All	0.0815955	0.669081	0.999944	-0.515328	0.182901	0.999972	-1.00851	0.00414018	0.0368005
ENSMUSG00000003378	14809	Grik5	glutamate receptor, ionotropic, kainate 5 (gamma 2)	MON_3D-Crush_All	-0.169867	0.530462	0.999944	0.0770091	0.895159	0.999972	-3.35103	1.4e-12	1.59e-10
ENSMUSG00000041736	12257	Tspo	translocator protein	MON_3D-Crush_All	-0.144385	0.581457	0.999944	0.569169	0.159852	0.999972	1.41828	5.93e-06	0.000175
ENSMUSG00000030428	57776	Ttyh1	tweety family member 1	MON_3D-Crush_All	-0.318933	0.10471	0.999944	-0.954851	0.0130836	0.448452	-1.52318	0.000305	0.00466912
ENSMUSG00000042680	381126	Garem1	GRB2 associated regulator of MAPK1 subtype 1	MON_3D-Crush_All	0.300186	0.183916	0.999944	0.0123639	0.98221	0.999972	-1.71533	0.000376	0.0055479
ENSMUSG00000070372	12340	Capza1	capping protein (actin filament) muscle Z-line, alpha 1	MON_3D-Crush_All	-0.12215	0.459742	0.999944	0.16163	0.687229	0.999972	1.47417	0.000103	0.00191219
ENSMUSG00000006715	57441	Gmnn	geminin	MON_3D-Crush_All	-0.208955	0.580654	0.999944	1.52109	0.0106985	0.398703	2.66833	1.64e-07	7.42e-06
ENSMUSG00000075437	100038732	Gm11681	predicted gene 11681	MON_3D-Crush_All	-2.10926	0.666673	NA	-1.0984	0.209044	0.999972	-3.6429	0.00511094	0.042951
ENSMUSG00000005089	20511	Slc1a2	solute carrier family 1 (glial high affinity glutamate transporter), member 2	MON_3D-Crush_All	-0.456163	0.00177647	0.120869	0.0330663	0.94269	0.999972	-1.73504	4.41e-06	0.000134
ENSMUSG00000001349	12797	Cnn1	calponin 1	MON_3D-Crush_All	-2.73217	0.149883	NA	-1.33745	0.00125	0.0966842	2.75527	0.000169	0.00290478
ENSMUSG00000051220	236930	Ercc6l	excision repair cross-complementing rodent repair deficiency complementation group 6 like	MON_3D-Crush_All	1.95463	0.0999371	0.999944	3.79926	0.00457722	0.231741	3.79875	1.67e-06	5.71e-05
ENSMUSG00000053964	16855	Lgals4	lectin, galactose binding, soluble 4	MON_3D-Crush_All	0.244249	0.353562	0.999944	0.0680162	0.907684	0.999972	-2.48804	7.97e-06	0.000224
ENSMUSG00000027375	17153	Mal	myelin and lymphocyte protein, T cell differentiation protein	MON_3D-Crush_All	-0.0176153	0.969153	0.999944	-0.0294607	0.935656	0.999972	-1.20347	0.00053	0.00734286
ENSMUSG00000001506	12842	Col1a1	collagen, type I, alpha 1	MON_3D-Crush_All	-0.0989124	0.934687	0.999944	0.983167	0.101457	0.999972	1.57407	0.000334	0.00505034
ENSMUSG00000042498	102871	Radx	RPA1 related single stranded DNA binding protein, X-linked	MON_3D-Crush_All	0.687659	0.884701	NA	2.6598	0.493274	NA	6.59373	0.000115	0.00210352
ENSMUSG00000102672	NA	NA	NA	MON_3D-Crush_All	-0.535085	0.310467	0.999944	-0.097257	0.958567	0.999972	-5.18841	0.000683	0.00900396
ENSMUSG00000027907	20195	S100a11	S100 calcium binding protein A11	MON_3D-Crush_All	1.12815	0.00150498	0.108379	1.10826	0.0141247	0.466567	1.42543	3.27e-05	0.000744
ENSMUSG00000037239	101809	Spred3	sprouty-related EVH1 domain containing 3	MON_3D-Crush_All	-0.182252	0.605193	0.999944	0.441982	0.511759	0.999972	2.31213	0.000478	0.00673481
ENSMUSG00000047369	240960	Dnah14	dynein, axonemal, heavy chain 14	MON_3D-Crush_All	1.28626	0.111777	0.999944	-0.027996	0.982061	0.999972	-2.15625	0.000134	0.00238779
ENSMUSG00000000555	16402	Itga5	integrin alpha 5 (fibronectin receptor alpha)	MON_3D-Crush_All	1.69591	0.000644	0.0616357	0.762004	0.139375	0.999972	3.91716	2.03e-31	2.51e-28
ENSMUSG00000025175	63828	Fn3k	fructosamine 3 kinase	MON_3D-Crush_All	-0.134447	0.52711	0.999944	-0.653064	0.289352	0.999972	-1.86371	0.000352	0.00526119
ENSMUSG00000087478	75060	4930506C21Rik	RIKEN cDNA 4930506C21 gene	MON_3D-Crush_All	0.115785	0.862221	0.999944	0.172703	0.855508	0.999972	-1.64292	0.00293917	0.0283093
ENSMUSG00000020181	260315	Nav3	neuron navigator 3	MON_3D-Crush_All	-0.259137	0.325354	0.999944	-0.303066	0.58687	0.999972	1.21152	0.00445403	0.0388505
ENSMUSG00000038642	13040	Ctss	cathepsin S	MON_3D-Crush_All	0.756537	0.00493973	0.238603	0.269385	0.493783	0.999972	1.16776	0.00122062	0.0142314
ENSMUSG00000003484	72054	Cyp4f18	cytochrome P450, family 4, subfamily f, polypeptide 18	MON_3D-Crush_All	0.373172	0.712096	0.999944	1.74287	0.00187939	0.130141	4.37006	9.1e-21	4.29e-18
ENSMUSG00000029919	54486	Hpgds	hematopoietic prostaglandin D synthase	MON_3D-Crush_All	0.114286	0.835784	0.999944	0.185975	0.685205	0.999972	1.64755	1.37e-05	0.000355
ENSMUSG00000024074	50766	Crim1	cysteine rich transmembrane BMP regulator 1 (chordin like)	MON_3D-Crush_All	-0.063786	0.808037	0.999944	0.064558	0.896783	0.999972	-1.54474	0.000237	0.00386345
ENSMUSG00000023992	83433	Trem2	triggering receptor expressed on myeloid cells 2	MON_3D-Crush_All	1.01472	0.0491226	0.797793	0.972248	0.0265109	0.623158	1.9371	7.6e-07	2.76e-05
ENSMUSG00000053560	15936	Ier2	immediate early response 2	MON_3D-Crush_All	0.0650008	0.737927	0.999944	0.648549	0.105532	0.999972	1.80642	1.1e-06	3.88e-05
ENSMUSG00000028464	22004	Tpm2	tropomyosin 2, beta	MON_3D-Crush_All	-0.129324	0.843164	0.999944	0.479063	0.476047	0.999972	1.86007	0.00180987	0.0193206
ENSMUSG00000073489	15951	Ifi204	interferon activated gene 204	MON_3D-Crush_All	7.45535	0.000925	0.0791439	-0.138101	0.848356	0.999972	1.75629	0.000165	0.0028519
ENSMUSG00000026430	54354	Rassf5	Ras association (RalGDS/AF-6) domain family member 5	MON_3D-Crush_All	0.140192	0.663122	0.999944	0.462711	0.369479	0.999972	2.31318	2.32e-07	9.94e-06
ENSMUSG00000016087	14247	Fli1	Friend leukemia integration 1	MON_3D-Crush_All	0.327699	0.654147	0.999944	0.86493	0.107116	0.999972	1.51822	0.000103	0.00191705
ENSMUSG00000040373	140723	Cacng5	calcium channel, voltage-dependent, gamma subunit 5	MON_3D-Crush_All	-0.636771	0.009304	0.350674	-0.0897393	0.926173	0.999972	4.08869	1.13e-25	9.75e-23
ENSMUSG00000020439	29856	Smtn	smoothelin	MON_3D-Crush_All	-0.270205	0.335606	0.999944	1.30151	0.00548024	0.264922	1.28615	0.00075	0.00970404
ENSMUSG00000020654	104111	Adcy3	adenylate cyclase 3	MON_3D-Crush_All	-0.0105551	0.979158	0.999944	0.144231	0.867724	0.999972	2.12279	5.65e-05	0.00116839
ENSMUSG00000039167	170757	Adgrl4	adhesion G protein-coupled receptor L4	MON_3D-Crush_All	0.403207	0.225959	0.999944	0.474001	0.344816	0.999972	1.18465	0.00358829	0.0328646
ENSMUSG00000029406	19679	Pitpnm2	phosphatidylinositol transfer protein, membrane-associated 2	MON_3D-Crush_All	0.374459	0.231405	0.999944	0.143615	0.758171	0.999972	-2.46682	6.39e-06	0.000186
ENSMUSG00000102418	26904	Sh2d1b1	SH2 domain containing 1B1	MON_3D-Crush_All	5.39367	0.159164	NA	0.584932	0.728231	0.999972	2.78103	0.000678	0.00896437
ENSMUSG00000026110	269181	Mgat4a	mannoside acetylglucosaminyltransferase 4, isoenzyme A	MON_3D-Crush_All	-0.0179649	0.947771	0.999944	0.0321586	0.947742	0.999972	1.32357	0.000381	0.00559252
ENSMUSG00000026888	50915	Grb14	growth factor receptor bound protein 14	MON_3D-Crush_All	-0.286601	0.384407	0.999944	-0.213744	0.647371	0.999972	-1.04646	0.00121726	0.0142007
ENSMUSG00000025001	15201	Hells	helicase, lymphoid specific	MON_3D-Crush_All	0.309672	0.509004	0.999944	1.56658	0.0638902	0.888968	2.19077	0.000896	0.0111563
ENSMUSG00000025171	226122	Ubtd1	ubiquitin domain containing 1	MON_3D-Crush_All	0.0200756	0.892643	0.999944	0.145239	0.789115	0.999972	1.67808	5.13e-06	0.000153
ENSMUSG00000052613	11994	Pcdh15	protocadherin 15	MON_3D-Crush_All	-0.0178545	0.909004	0.999944	0.392028	0.649516	0.999972	-1.27697	0.00419207	0.0371722
ENSMUSG00000026737	18718	Pip4k2a	phosphatidylinositol-5-phosphate 4-kinase, type II, alpha	MON_3D-Crush_All	-0.253539	0.349904	0.999944	-0.0364447	0.930639	0.999972	-1.20939	0.000314	0.0047739
ENSMUSG00000087579	668215	Hectd2os	Hectd2, opposite strand	MON_3D-Crush_All	-1.79155	0.0331162	0.679587	-0.589496	0.738738	0.999972	-5.07061	0.0010958	0.0130532
ENSMUSG00000022667	57781	Cd200r1	CD200 receptor 1	MON_3D-Crush_All	2.2338	0.416398	NA	0.34529	0.818978	0.999972	4.45415	3.9e-09	2.55e-07
ENSMUSG00000012428	117167	Steap4	STEAP family member 4	MON_3D-Crush_All	2.68281	0.0286163	0.640003	0.48022	0.573656	0.999972	3.67189	2.51e-05	0.000594
ENSMUSG00000072115	11727	Ang	angiogenin, ribonuclease, RNase A family, 5	MON_3D-Crush_All	1.7046	0.108857	0.999944	0.631701	0.274774	0.999972	1.60693	0.000636	0.00849415
ENSMUSG00000032285	58233	Dnaja4	DnaJ heat shock protein family (Hsp40) member A4	MON_3D-Crush_All	0.0434388	0.808471	0.999944	-0.974151	0.0320088	0.687719	-1.24181	0.000998	0.0121545
ENSMUSG00000018819	16985	Lsp1	lymphocyte specific 1	MON_3D-Crush_All	1.38347	0.00976262	0.358153	-0.443209	0.270518	0.999972	1.42537	0.000142	0.0025195
ENSMUSG00000030082	53421	Sec61a1	Sec61 alpha 1 subunit (S. cerevisiae)	MON_3D-Crush_All	0.0554285	0.732672	0.999944	0.103853	0.789584	0.999972	1.12987	0.000566	0.00772939
ENSMUSG00000025025	17859	Mxi1	MAX interactor 1, dimerization protein	MON_3D-Crush_All	-0.884349	0.000305	0.0347783	0.322787	0.398313	0.999972	-1.51086	1.97e-05	0.000485
ENSMUSG00000028864	15234	Hgf	hepatocyte growth factor	MON_3D-Crush_All	0.753152	0.179071	0.999944	6.74873	0.00328053	0.192668	7.93982	1.83e-08	1.03e-06
ENSMUSG00000035273	15442	Hpse	heparanase	MON_3D-Crush_All	0.289175	0.67103	0.999944	1.16807	0.244217	0.999972	8.71562	1.46e-06	5.05e-05
ENSMUSG00000022439	64099	Parvg	parvin, gamma	MON_3D-Crush_All	0.791575	0.322329	0.999944	0.803622	0.117851	0.999972	2.65954	1.03e-08	6.14e-07
ENSMUSG00000045273	26886	Cenph	centromere protein H	MON_3D-Crush_All	-0.200681	0.88137	0.999944	6.06748	0.000576	0.0553916	3.64571	0.000151	0.00264422
ENSMUSG00000024939	17826	Fam89b	family with sequence similarity 89, member B	MON_3D-Crush_All	0.196898	0.560218	0.999944	0.995347	0.11613	0.999972	2.15044	1.71e-06	5.82e-05
ENSMUSG00000027849	54524	Syt6	synaptotagmin VI	MON_3D-Crush_All	-0.136367	0.737991	0.999944	1.46831	0.321255	0.999972	3.307	5.18e-05	0.00108971
ENSMUSG00000004446	12122	Bid	BH3 interacting domain death agonist	MON_3D-Crush_All	0.738263	0.0801319	0.937202	-0.191022	0.750926	0.999972	1.92822	8.93e-05	0.0017109
ENSMUSG00000052934	76454	Fbxo31	F-box protein 31	MON_3D-Crush_All	-0.0726091	0.71958	0.999944	-0.621866	0.150144	0.999972	-1.5131	2.06e-05	0.000504
ENSMUSG00000031101	74131	Sash3	SAM and SH3 domain containing 3	MON_3D-Crush_All	1.50872	0.153888	0.999944	0.697347	0.288546	0.999972	2.44745	1.93e-07	8.49e-06
ENSMUSG00000029592	100756	Usp30	ubiquitin specific peptidase 30	MON_3D-Crush_All	-0.0685289	0.740018	0.999944	-0.153096	0.735322	0.999972	-1.41657	5.3e-05	0.00111207
ENSMUSG00000033208	20203	S100b	S100 protein, beta polypeptide, neural	MON_3D-Crush_All	0.0371884	0.908383	0.999944	0.298387	0.423366	0.999972	-1.24542	7.95e-05	0.00155166
ENSMUSG00000025330	18602	Padi4	peptidyl arginine deiminase, type IV	MON_3D-Crush_All	0.422057	0.834802	NA	2.56993	0.0331959	0.696478	4.63755	0.000251	0.00403762
ENSMUSG00000067786	18111	Nnat	neuronatin	MON_3D-Crush_All	0.0703606	0.740244	0.999944	-0.551864	0.400597	0.999972	-1.14883	0.00431524	0.037857
ENSMUSG00000031264	12229	Btk	Bruton agammaglobulinemia tyrosine kinase	MON_3D-Crush_All	-2.58131	0.19878	NA	1.60601	0.0567767	0.85537	1.89688	0.000133	0.00237082
ENSMUSG00000056758	15364	Hmga2	high mobility group AT-hook 2	MON_3D-Crush_All	-0.244368	0.857392	0.999944	3.02052	0.268475	0.999972	4.52703	1.63e-05	0.000413
ENSMUSG00000023945	63993	Slc5a7	solute carrier family 5 (choline transporter), member 7	MON_3D-Crush_All	-0.124496	0.761696	0.999944	-0.756188	0.874503	NA	-5.11597	0.000263	0.00416857
ENSMUSG00000020053	16000	Igf1	insulin-like growth factor 1	MON_3D-Crush_All	-0.144482	0.539698	0.999944	1.00245	0.0413865	0.773995	4.43537	3.72e-18	1.21e-15
ENSMUSG00000003863	76787	Ppfia3	protein tyrosine phosphatase, receptor type, f polypeptide (PTPRF), interacting protein (liprin), alpha 3	MON_3D-Crush_All	-0.162582	0.512707	0.999944	-1.41167	0.0172815	0.510401	-1.49549	0.000261	0.00415733
ENSMUSG00000042489	269582	Clspn	claspin	MON_3D-Crush_All	0.342487	0.863949	NA	2.21019	0.00679698	0.302865	4.24697	1.32e-06	4.6e-05
ENSMUSG00000030427	18726	Lilra6	leukocyte immunoglobulin-like receptor, subfamily A (with TM domain), member 6	MON_3D-Crush_All	3.4011	0.48306	NA	2.12976	0.173174	0.999972	4.07842	0.00483819	0.041255
ENSMUSG00000026288	16331	Inpp5d	inositol polyphosphate-5-phosphatase D	MON_3D-Crush_All	0.808104	0.108431	0.999944	0.630913	0.146218	0.999972	1.66852	7.32e-07	2.67e-05
ENSMUSG00000048752	235631	Prss50	protease, serine 50	MON_3D-Crush_All	NA	NA	NA	3.28941	0.500576	NA	7.76825	0.000186	0.00315556
ENSMUSG00000047473	22693	Zfp30	zinc finger protein 30	MON_3D-Crush_All	-0.068871	0.79806	0.999944	-0.130386	0.820847	0.999972	-1.45824	0.00481585	0.0411548
ENSMUSG00000014444	234839	Piezo1	piezo-type mechanosensitive ion channel component 1	MON_3D-Crush_All	-0.374896	0.525372	0.999944	0.907255	0.151575	0.999972	1.76186	2.59e-05	0.000607
ENSMUSG00000040181	14261	Fmo1	flavin containing monooxygenase 1	MON_3D-Crush_All	0.416772	0.729657	0.999944	-0.450974	0.352037	0.999972	-1.61444	0.0005	0.00701383
ENSMUSG00000115426	100503021	Gm19510	predicted gene, 19510	MON_3D-Crush_All	1.67305	0.610542	NA	1.39487	0.337437	0.999972	8.01275	0.000161	0.0027977
ENSMUSG00000019876	18768	Pkib	protein kinase inhibitor beta, cAMP dependent, testis specific	MON_3D-Crush_All	0.0169946	0.968515	0.999944	-0.377683	0.586922	0.999972	2.01141	0.000674	0.00891896
ENSMUSG00000030122	69202	Ptms	parathymosin	MON_3D-Crush_All	0.0938523	0.691676	0.999944	0.898099	0.198691	0.999972	-1.07518	0.00238613	0.0239776
ENSMUSG00000078515	68817	Ddi2	DNA-damage inducible protein 2	MON_3D-Crush_All	0.769465	0.00028	0.032944	0.555826	0.255968	0.999972	1.87035	0.000231	0.00378051
ENSMUSG00000040631	114255	Dok4	docking protein 4	MON_3D-Crush_All	-0.188557	0.497109	0.999944	0.0726844	0.869694	0.999972	3.55912	1.04e-16	2.53e-14
ENSMUSG00000089810	NA	NA	NA	MON_3D-Crush_All	-0.0617793	0.803922	0.999944	0.551855	0.33311	0.999972	-1.88548	0.000916	0.0113787
ENSMUSG00000052593	11491	Adam17	a disintegrin and metallopeptidase domain 17	MON_3D-Crush_All	-0.216461	0.439736	0.999944	-0.0849138	0.839057	0.999972	1.21346	0.00048	0.00676521
ENSMUSG00000029343	12960	Crybb1	crystallin, beta B1	MON_3D-Crush_All	-1.25969	0.191688	0.999944	-1.59657	0.126854	0.999972	-2.36341	0.00461583	0.0398574
ENSMUSG00000048621	622976	Gm6377	predicted gene 6377	MON_3D-Crush_All	4.27203	0.375444	NA	1.35569	0.572558	0.999972	5.29118	0.00240201	0.0240372
ENSMUSG00000037411	18787	Serpine1	serine (or cysteine) peptidase inhibitor, clade E, member 1	MON_3D-Crush_All	-1.02882	0.734004	NA	-0.108631	0.902269	0.999972	7.92576	1.01e-12	1.18e-10
ENSMUSG00000014769	19170	Psmb1	proteasome (prosome, macropain) subunit, beta type 1	MON_3D-Crush_All	-0.267278	0.0780374	0.932887	0.184359	0.675733	0.999972	1.07546	0.00043	0.00619694
ENSMUSG00000028039	13638	Efna3	ephrin A3	MON_3D-Crush_All	-0.162977	0.704041	0.999944	0.0464668	0.961505	0.999972	7.74383	0.000596	0.00808206
ENSMUSG00000048038	329366	Ccdc187	coiled-coil domain containing 187	MON_3D-Crush_All	0.530655	0.53461	0.999944	-0.45045	0.737013	0.999972	-2.15591	0.000556	0.00764027
ENSMUSG00000037989	75607	Wnk2	WNK lysine deficient protein kinase 2	MON_3D-Crush_All	-0.459694	0.0757689	0.924118	-0.628886	0.244532	0.999972	-2.3665	0.000126	0.00226157
ENSMUSG00000047810	78317	Ccdc88b	coiled-coil domain containing 88B	MON_3D-Crush_All	0.0576353	0.816869	0.999944	1.02555	0.15224	0.999972	1.50121	0.000391	0.00570937
ENSMUSG00000029352	12962	Crybb3	crystallin, beta B3	MON_3D-Crush_All	0.332263	0.632836	0.999944	1.4451	0.252763	0.999972	4.26531	2.06e-05	0.000504
ENSMUSG00000032238	19883	Rora	RAR-related orphan receptor alpha	MON_3D-Crush_All	0.101921	0.585291	0.999944	-0.51974	0.187873	0.999972	-1.1817	0.00450604	0.0391705
ENSMUSG00000058297	94214	Spock2	sparc/osteonectin, cwcv and kazal-like domains proteoglycan 2	MON_3D-Crush_All	0.109159	0.694425	0.999944	-0.590983	0.24356	0.999972	-1.24482	0.00330975	0.0309735
ENSMUSG00000035686	21835	Thrsp	thyroid hormone responsive	MON_3D-Crush_All	-0.215954	0.289648	0.999944	-0.6731	0.152942	0.999972	-2.0683	3.52e-05	0.00079
ENSMUSG00000018932	26397	Map2k3	mitogen-activated protein kinase kinase 3	MON_3D-Crush_All	0.450453	0.0536209	0.823209	0.265462	0.502884	0.999972	1.20997	0.000519	0.00722715
ENSMUSG00000036565	78339	Ttyh3	tweety family member 3	MON_3D-Crush_All	0.0300303	0.911462	0.999944	-0.174641	0.672232	0.999972	-1.0324	0.00410926	0.036698
ENSMUSG00000030669	12310	Calca	calcitonin/calcitonin-related polypeptide, alpha	MON_3D-Crush_All	1.15815	0.0133519	0.43105	0.724069	0.761177	0.999972	8.34163	0.00102334	0.0123689
ENSMUSG00000027524	13616	Edn3	endothelin 3	MON_3D-Crush_All	-0.156516	0.84313	0.999944	-1.46948	0.0790929	0.955728	-3.07755	1.25e-05	0.000328
ENSMUSG00000063564	237759	Col23a1	collagen, type XXIII, alpha 1	MON_3D-Crush_All	0.19634	0.358676	0.999944	0.363744	0.419398	0.999972	-1.6684	0.000598	0.00809975
ENSMUSG00000026576	11931	Atp1b1	ATPase, Na+/K+ transporting, beta 1 polypeptide	MON_3D-Crush_All	-0.421002	0.00355442	0.19297	-0.448657	0.401538	0.999972	-1.26157	0.00601826	0.0483171
ENSMUSG00000002297	27214	Dbf4	DBF4 zinc finger	MON_3D-Crush_All	-0.690924	0.333417	0.999944	2.02313	0.0163354	0.500149	2.69285	6.09e-06	0.000179
ENSMUSG00000041703	65100	Zic5	zinc finger protein of the cerebellum 5	MON_3D-Crush_All	0.141836	0.859477	0.999944	-0.331736	0.403522	0.999972	-1.41204	0.000631	0.00845369
ENSMUSG00000114547	100041240	Gm3226	tubulin, alpha 1B pseudogene	MON_3D-Crush_All	0.1877	0.455317	0.999944	0.721458	0.213132	0.999972	-6.79384	2.13e-54	2.11e-50
ENSMUSG00000041779	170829	Tram2	translocating chain-associating membrane protein 2	MON_3D-Crush_All	0.103939	0.896222	0.999944	0.670576	0.201648	0.999972	1.52783	0.00554676	0.0454545
ENSMUSG00000003363	18807	Pld3	phospholipase D family, member 3	MON_3D-Crush_All	-0.0445954	0.795601	0.999944	0.0536356	0.902424	0.999972	1.66296	1.45e-05	0.000374
ENSMUSG00000038502	84113	Ptov1	prostate tumor over expressed gene 1	MON_3D-Crush_All	-0.216273	0.205071	0.999944	-0.0827085	0.852804	0.999972	-1.03277	0.0038263	0.0345959
ENSMUSG00000034854	73822	Mfsd12	major facilitator superfamily domain containing 12	MON_3D-Crush_All	0.326182	0.123399	0.999944	0.1139	0.803422	0.999972	1.95219	6.09e-07	2.28e-05
ENSMUSG00000027398	16176	Il1b	interleukin 1 beta	MON_3D-Crush_All	1.96878	0.192372	0.999944	0.282527	0.768307	0.999972	2.9517	0.00509961	0.0428923
ENSMUSG00000028212	12448	Ccne2	cyclin E2	MON_3D-Crush_All	-0.670455	0.0915465	0.974326	1.03907	0.117753	0.999972	2.18873	6.83e-05	0.00135868
ENSMUSG00000035458	21954	Tnni3	troponin I, cardiac 3	MON_3D-Crush_All	0.50708	0.557874	0.999944	0.773589	0.45526	0.999972	-3.12967	0.00462916	0.0399376
ENSMUSG00000028601	52430	Echdc2	enoyl Coenzyme A hydratase domain containing 2	MON_3D-Crush_All	0.642854	0.120704	0.999944	-0.142189	0.789763	0.999972	-1.95505	0.000145	0.00256208
ENSMUSG00000036819	194952	Jmjd4	jumonji domain containing 4	MON_3D-Crush_All	0.0785542	0.726665	0.999944	-0.316197	0.53448	0.999972	1.60707	0.00134881	0.0153371
ENSMUSG00000030036	57377	Mogs	mannosyl-oligosaccharide glucosidase	MON_3D-Crush_All	-0.282578	0.807267	0.999944	1.57388	0.0185486	0.528727	3.3437	0.00012	0.0021768
ENSMUSG00000021361	66154	Tmem14c	transmembrane protein 14C	MON_3D-Crush_All	-0.0961845	0.610793	0.999944	0.656806	0.111844	0.999972	1.01577	0.00311606	0.0295241
ENSMUSG00000027075	72401	Slc43a1	solute carrier family 43, member 1	MON_3D-Crush_All	1.8704	0.384202	NA	1.20809	0.247163	0.999972	3.4156	0.00574936	0.0466125
ENSMUSG00000050103	319660	Agmo	alkylglycerol monooxygenase	MON_3D-Crush_All	-0.472816	0.535624	0.999944	-0.394111	0.363702	0.999972	-1.16817	0.00516463	0.0432734
ENSMUSG00000039954	269019	Stk32a	serine/threonine kinase 32A	MON_3D-Crush_All	0.0862456	0.791971	0.999944	-1.1085	0.0433405	0.788244	-1.22707	0.000661	0.00877237
ENSMUSG00000028600	242608	Podn	podocan	MON_3D-Crush_All	-0.0513808	0.954554	0.999944	-0.418481	0.534722	0.999972	-2.21621	0.000975	0.011939
ENSMUSG00000003541	15937	Ier3	immediate early response 3	MON_3D-Crush_All	-0.0821992	0.603849	0.999944	0.868406	0.0272195	0.631381	2.22514	1.84e-07	8.15e-06
ENSMUSG00000024085	17158	Man2a1	mannosidase 2, alpha 1	MON_3D-Crush_All	0.204288	0.770097	0.999944	0.739732	0.141061	0.999972	2.36338	7.52e-06	0.000213
ENSMUSG00000009772	74137	Nuak2	NUAK family, SNF1-like kinase, 2	MON_3D-Crush_All	0.0925572	0.755947	0.999944	0.70016	0.323485	0.999972	2.15999	4.38e-05	0.000943
ENSMUSG00000043668	244579	Tox3	TOX high mobility group box family member 3	MON_3D-Crush_All	-0.289503	0.4067	0.999944	1.06535	0.24413	0.999972	-3.7349	0.00352092	0.0324128
ENSMUSG00000026580	20344	Selp	selectin, platelet	MON_3D-Crush_All	5.55739	0.126197	NA	2.26144	0.00348051	0.196529	2.88078	0.000154	0.00269542
ENSMUSG00000026942	22030	Traf2	TNF receptor-associated factor 2	MON_3D-Crush_All	0.465066	0.0806963	0.941912	-0.249607	0.549671	0.999972	1.06999	0.00552801	0.0453384
ENSMUSG00000020806	217344	Rhbdf2	rhomboid 5 homolog 2	MON_3D-Crush_All	0.269672	0.397024	0.999944	1.06996	0.0743816	0.929721	4.18919	3.52e-18	1.16e-15
ENSMUSG00000021461	14088	Fancc	Fanconi anemia, complementation group C	MON_3D-Crush_All	-0.155923	0.590159	0.999944	0.43368	0.266292	0.999972	1.41599	0.00200109	0.0209362
ENSMUSG00000041926	215615	Rnpep	arginyl aminopeptidase (aminopeptidase B)	MON_3D-Crush_All	-0.0619758	0.752159	0.999944	0.0522064	0.910722	0.999972	1.32986	0.000368	0.0054449
ENSMUSG00000037362	18133	Ccn3	cellular communication network factor 3	MON_3D-Crush_All	2.73064	0.564348	NA	-0.518017	0.569347	0.999972	1.98589	0.00414084	0.0368005
ENSMUSG00000028976	56485	Slc2a5	solute carrier family 2 (facilitated glucose transporter), member 5	MON_3D-Crush_All	0.42814	0.725474	0.999944	-1.02257	0.321849	0.999972	-2.69622	0.000113	0.00208401
ENSMUSG00000026080	98388	Chst10	carbohydrate sulfotransferase 10	MON_3D-Crush_All	0.181572	0.492149	0.999944	-0.76366	0.145542	0.999972	-1.48668	0.00267942	0.0262551
ENSMUSG00000045312	218454	Lhfpl2	lipoma HMGIC fusion partner-like 2	MON_3D-Crush_All	0.327117	0.143216	0.999944	-0.0308117	0.937501	0.999972	1.34402	0.000642	0.008552
ENSMUSG00000028948	74035	Nol9	nucleolar protein 9	MON_3D-Crush_All	-0.0402819	0.863233	0.999944	0.0431426	0.945076	0.999972	1.06348	0.00467903	0.04028
ENSMUSG00000021986	72125	Amer2	APC membrane recruitment 2	MON_3D-Crush_All	-0.128874	0.463737	0.999944	-1.52885	0.00116868	0.0936589	-2.30552	5.01e-08	2.47e-06
ENSMUSG00000044811	140497	Cd300c2	CD300C molecule 2	MON_3D-Crush_All	1.6375	0.0328598	0.67694	1.1691	0.0279718	0.639173	2.19134	3.29e-07	1.33e-05
ENSMUSG00000073775	100087	Kti12	KTI12 homolog, chromatin associated	MON_3D-Crush_All	-0.0829574	0.731779	0.999944	-0.0942328	0.832158	0.999972	1.24558	0.00421803	0.0373521
ENSMUSG00000070348	12443	Ccnd1	cyclin D1	MON_3D-Crush_All	0.269014	0.20887	0.999944	0.00348172	0.992849	0.999972	1.74093	1.35e-08	7.85e-07
ENSMUSG00000021130	108760	Galnt16	polypeptide N-acetylgalactosaminyltransferase 16	MON_3D-Crush_All	-0.391385	0.180254	0.999944	-0.918282	0.0399246	0.762465	-1.16956	0.00575678	0.0466535
ENSMUSG00000024451	106952	Arap3	ArfGAP with RhoGAP domain, ankyrin repeat and PH domain 3	MON_3D-Crush_All	0.0601486	0.937868	0.999944	0.115349	0.846492	0.999972	1.24745	0.00556665	0.0455796
ENSMUSG00000029730	17220	Mcm7	minichromosome maintenance complex component 7	MON_3D-Crush_All	0.0780907	0.722346	0.999944	0.732055	0.0932668	0.986633	1.49334	2.86e-05	0.000661
ENSMUSG00000022037	12759	Clu	clusterin	MON_3D-Crush_All	0.267778	0.056871	0.847042	-0.587944	0.157206	0.999972	-2.22364	6.08e-05	0.00123969
ENSMUSG00000047632	72514	Fgfbp3	fibroblast growth factor binding protein 3	MON_3D-Crush_All	0.0535263	0.867341	0.999944	0.0601752	0.911161	0.999972	-1.66297	0.00221834	0.0226344
ENSMUSG00000031111	209268	Igsf1	immunoglobulin superfamily, member 1	MON_3D-Crush_All	0.233305	0.887043	0.999944	-2.57512	0.20092	0.999972	-2.51999	0.00128199	0.0147901
ENSMUSG00000049091	20768	Sephs2	selenophosphate synthetase 2	MON_3D-Crush_All	-0.204534	0.282127	0.999944	-0.147351	0.718395	0.999972	1.35249	0.000259	0.0041379
ENSMUSG00000055003	211187	Lrtm2	leucine-rich repeats and transmembrane domains 2	MON_3D-Crush_All	-0.124357	0.563102	0.999944	-0.795447	0.100555	0.999972	1.82704	7.95e-07	2.87e-05
ENSMUSG00000052430	12167	Bmpr1b	bone morphogenetic protein receptor, type 1B	MON_3D-Crush_All	-0.955783	0.0719678	0.913929	-1.02329	0.0548173	0.846077	-1.63374	0.00300889	0.0287985
ENSMUSG00000016664	23970	Pacsin2	protein kinase C and casein kinase substrate in neurons 2	MON_3D-Crush_All	0.128002	0.42146	0.999944	-0.952932	0.0144341	0.47337	1.27638	7.51e-05	0.00147276
ENSMUSG00000002068	12447	Ccne1	cyclin E1	MON_3D-Crush_All	-0.438077	0.333459	0.999944	1.82216	0.0533755	0.838986	4.66422	1.54e-12	1.74e-10
ENSMUSG00000097519	75323	4930558J18Rik	RIKEN cDNA 4930558J18 gene	MON_3D-Crush_All	4.9119	0.306805	NA	5.19121	0.00129213	0.0984567	6.17561	0.000124	0.00222395
ENSMUSG00000030527	70461	Crtc3	CREB regulated transcription coactivator 3	MON_3D-Crush_All	0.0447854	0.810546	0.999944	-0.0357168	0.928504	0.999972	-1.13501	0.00128981	0.0148629
ENSMUSG00000030254	58186	Rad18	RAD18 E3 ubiquitin protein ligase	MON_3D-Crush_All	0.467785	0.121413	0.999944	0.983847	0.0995774	0.999972	2.05375	9.71e-06	0.000264
ENSMUSG00000030701	27276	Plekhb1	pleckstrin homology domain containing, family B (evectins) member 1	MON_3D-Crush_All	0.167952	0.221334	0.999944	-0.691149	0.0676001	0.90405	-1.33817	0.000232	0.00379435
ENSMUSG00000028949	66993	Smarcd3	SWI/SNF related, matrix associated, actin dependent regulator of chromatin, subfamily d, member 3	MON_3D-Crush_All	0.00100122	0.997602	0.999944	-0.444106	0.364709	0.999972	-1.13008	0.00194048	0.0204318
ENSMUSG00000049044	56508	Rapgef4	Rap guanine nucleotide exchange factor (GEF) 4	MON_3D-Crush_All	-0.513446	0.0637964	0.871784	-1.39202	0.00114524	0.0931509	-1.15338	0.00614166	0.0490688
ENSMUSG00000003882	16197	Il7r	interleukin 7 receptor	MON_3D-Crush_All	NA	NA	NA	-0.0847153	0.94199	0.999972	3.61246	8.07e-06	0.000226
ENSMUSG00000027832	19288	Ptx3	pentraxin related gene	MON_3D-Crush_All	-0.00537405	0.994156	0.999944	0.149141	0.742087	0.999972	1.66101	1.56e-05	0.000396
ENSMUSG00000100147	67330	1700047M11Rik	RIKEN cDNA 1700047M11 gene	MON_3D-Crush_All	-0.104959	0.933019	0.999944	0.397662	0.516713	0.999972	-1.21554	0.000557	0.00764495
ENSMUSG00000031838	65972	Ifi30	interferon gamma inducible protein 30	MON_3D-Crush_All	0.0108938	0.978502	0.999944	1.01167	0.0696843	0.912672	3.0037	5.96e-13	7.3e-11
ENSMUSG00000117550	NA	NA	NA	MON_3D-Crush_All	0.979469	0.733365	NA	2.37932	0.60405	NA	-4.82134	0.00580642	0.0469868
ENSMUSG00000009281	71660	Rarres2	retinoic acid receptor responder (tazarotene induced) 2	MON_3D-Crush_All	0.202559	0.504716	0.999944	-0.432876	0.282743	0.999972	-1.50221	0.0010333	0.012436
ENSMUSG00000003355	66120	Fkbp11	FK506 binding protein 11	MON_3D-Crush_All	-0.0301797	0.944623	0.999944	1.23997	0.070124	0.914633	2.6213	0.00036	0.00535644
ENSMUSG00000020427	16009	Igfbp3	insulin-like growth factor binding protein 3	MON_3D-Crush_All	0.556075	0.38609	0.999944	0.850862	0.150836	0.999972	1.44128	0.000525	0.00729077
ENSMUSG00000031825	78892	Crispld2	cysteine-rich secretory protein LCCL domain containing 2	MON_3D-Crush_All	-0.228939	0.704239	0.999944	-1.05206	0.0153171	0.484217	-1.77667	2.2e-05	0.000532
ENSMUSG00000060716	211945	Plekhh1	pleckstrin homology domain containing, family H (with MyTH4 domain) member 1	MON_3D-Crush_All	-0.229285	0.675655	0.999944	-0.315664	0.618281	0.999972	-1.02931	0.0021058	0.0216989
ENSMUSG00000110899	NA	NA	NA	MON_3D-Crush_All	0.0214891	0.981432	0.999944	1.19699	0.352989	0.999972	-6.9565	0.000195	0.00327503
ENSMUSG00000029484	11745	Anxa3	annexin A3	MON_3D-Crush_All	0.933798	0.00691868	0.292569	-0.491829	0.276298	0.999972	1.53161	1.89e-05	0.000469
ENSMUSG00000022419	97998	Deptor	DEP domain containing MTOR-interacting protein	MON_3D-Crush_All	-0.169043	0.407984	0.999944	0.0775979	0.874691	0.999972	-1.69809	2.58e-05	0.000606
ENSMUSG00000020014	380654	Cfap54	cilia and flagella associated protein 54	MON_3D-Crush_All	0.644891	0.14882	0.999944	-0.298218	0.543284	0.999972	-1.59555	0.000559	0.00766958
ENSMUSG00000035506	171286	Slc12a8	solute carrier family 12 (potassium/chloride transporters), member 8	MON_3D-Crush_All	-1.65566	0.343361	0.999944	-0.475441	0.282878	0.999972	1.96875	0.00029	0.00450022
ENSMUSG00000029771	27056	Irf5	interferon regulatory factor 5	MON_3D-Crush_All	0.388009	0.538417	0.999944	0.791399	0.101404	0.999972	1.52348	5.15e-05	0.00108379
ENSMUSG00000020331	15166	Hcn2	hyperpolarization-activated, cyclic nucleotide-gated K+ 2	MON_3D-Crush_All	-0.119367	0.870769	0.999944	0.833056	0.258245	0.999972	-1.9707	0.000292	0.00451923
ENSMUSG00000041329	11932	Atp1b2	ATPase, Na+/K+ transporting, beta 2 polypeptide	MON_3D-Crush_All	-0.159229	0.261225	0.999944	-0.463037	0.257559	0.999972	-1.43726	0.000367	0.0054449
ENSMUSG00000015243	11303	Abca1	ATP-binding cassette, sub-family A (ABC1), member 1	MON_3D-Crush_All	-0.00830478	0.97456	0.999944	0.0470508	0.905403	0.999972	2.34691	6.96e-14	9.9e-12
ENSMUSG00000039891	378431	Txlnb	taxilin beta	MON_3D-Crush_All	-0.798896	0.479237	0.999944	-0.102817	0.90406	0.999972	-2.47695	0.00202364	0.0211357
ENSMUSG00000009654	18302	Oit3	oncoprotein induced transcript 3	MON_3D-Crush_All	0.140137	0.914759	0.999944	3.43349	0.190575	0.999972	4.35776	0.00610774	0.0488911
ENSMUSG00000044167	56458	Foxo1	forkhead box O1	MON_3D-Crush_All	-0.238453	0.286691	0.999944	0.361	0.391323	0.999972	-1.237	0.000435	0.00625472
ENSMUSG00000033863	16601	Klf9	Kruppel-like factor 9	MON_3D-Crush_All	-0.118267	0.463622	0.999944	-0.434012	0.255593	0.999972	-2.38448	8.17e-15	1.43e-12
ENSMUSG00000001119	12833	Col6a1	collagen, type VI, alpha 1	MON_3D-Crush_All	0.0865252	0.683813	0.999944	0.389599	0.400871	0.999972	1.37429	3.67e-05	0.000817
ENSMUSG00000030431	664968	Tmem238	transmembrane protein 238	MON_3D-Crush_All	-0.45407	0.516337	0.999944	-0.0967401	0.869002	0.999972	-2.23435	0.0024928	0.0247453
ENSMUSG00000095115	319622	Itpripl2	inositol 1,4,5-triphosphate receptor interacting protein-like 2	MON_3D-Crush_All	0.858771	0.25521	0.999944	-0.232541	0.578063	0.999972	1.13343	0.00305363	0.029058
ENSMUSG00000062760	72301	Shisal1	shisa like 1	MON_3D-Crush_All	-0.289323	0.110823	0.999944	-1.99247	0.0194443	0.535722	-1.78048	0.000271	0.00427018
ENSMUSG00000008318	320100	Relt	RELT tumor necrosis factor receptor	MON_3D-Crush_All	0.098554	0.727083	0.999944	-0.769952	0.193223	0.999972	1.40282	0.0017656	0.0189847
ENSMUSG00000027995	24088	Tlr2	toll-like receptor 2	MON_3D-Crush_All	1.16439	0.337622	0.999944	0.0794664	0.857185	0.999972	1.87203	1.18e-07	5.47e-06
ENSMUSG00000058354	16687	Krt6a	keratin 6A	MON_3D-Crush_All	-4.61562	0.33697	0.999944	-3.83719	0.000956	0.0823504	-7.9295	0.00191955	0.0202655
ENSMUSG00000032035	23871	Ets1	E26 avian leukemia oncogene 1, 5' domain	MON_3D-Crush_All	0.037805	0.953334	0.999944	-0.327865	0.470324	0.999972	1.03381	0.00325547	0.0305813
ENSMUSG00000007080	18973	Pole	polymerase (DNA directed), epsilon	MON_3D-Crush_All	0.589137	0.458961	0.999944	1.33194	0.0830276	0.965899	2.38397	5.12e-06	0.000153
ENSMUSG00000017929	56336	B4galt5	UDP-Gal:betaGlcNAc beta 1,4-galactosyltransferase, polypeptide 5	MON_3D-Crush_All	-0.527211	0.193063	0.999944	0.555361	0.212024	0.999972	1.61791	0.000839	0.0106219
ENSMUSG00000040034	69912	Nup43	nucleoporin 43	MON_3D-Crush_All	0.0798268	0.764494	0.999944	0.796362	0.193643	0.999972	1.80272	0.000522	0.00726162
ENSMUSG00000109244	NA	NA	NA	MON_3D-Crush_All	-0.83425	0.56654	0.999944	0.616931	0.897402	NA	8.93555	1.91e-05	0.000475
ENSMUSG00000034265	224454	Zdhhc14	zinc finger, DHHC domain containing 14	MON_3D-Crush_All	0.122644	0.736012	0.999944	0.567765	0.456458	0.999972	-1.21926	0.00357964	0.0328347
ENSMUSG00000034910	72135	Pygo1	pygopus 1	MON_3D-Crush_All	-0.354154	0.164868	0.999944	-0.361086	0.375782	0.999972	-1.63965	0.000295	0.00455043
ENSMUSG00000025092	73442	Hspa12a	heat shock protein 12A	MON_3D-Crush_All	-0.318677	0.0525836	0.822067	-0.557203	0.197385	0.999972	-1.60415	0.00462496	0.0399188
ENSMUSG00000041439	98682	Mfsd6	major facilitator superfamily domain containing 6	MON_3D-Crush_All	-0.434287	0.0491863	0.797793	-0.557846	0.208662	0.999972	-1.12038	0.000544	0.0075079
ENSMUSG00000001123	16859	Lgals9	lectin, galactose binding, soluble 9	MON_3D-Crush_All	0.748804	0.0328931	0.67694	0.611043	0.178018	0.999972	1.5722	2.29e-06	7.56e-05
ENSMUSG00000049999	228966	Ppp1r3d	protein phosphatase 1, regulatory subunit 3D	MON_3D-Crush_All	0.111052	0.838394	0.999944	0.578659	0.501293	0.999972	2.40614	0.002599	0.0256195
ENSMUSG00000045658	98496	Pid1	phosphotyrosine interaction domain containing 1	MON_3D-Crush_All	-0.10878	0.618567	0.999944	0.498084	0.364912	0.999972	1.18746	0.00431951	0.0378776
ENSMUSG00000029270	67266	Dipk1a	divergent protein kinase domain 1A	MON_3D-Crush_All	-0.571802	0.0214674	0.557462	0.378653	0.549663	0.999972	1.24053	0.00354671	0.0326193
ENSMUSG00000002763	224824	Pex6	peroxisomal biogenesis factor 6	MON_3D-Crush_All	-0.39866	0.043959	0.760398	-0.644891	0.189444	0.999972	-1.72527	2.87e-05	0.000664
ENSMUSG00000107605	NA	NA	NA	MON_3D-Crush_All	0.0727114	0.987938	NA	-0.812473	0.85208	NA	-7.93275	0.000895	0.0111526
ENSMUSG00000034936	80981	Arl4d	ADP-ribosylation factor-like 4D	MON_3D-Crush_All	-0.116578	0.453171	0.999944	0.431064	0.403074	0.999972	-2.50575	2.73e-06	8.86e-05
ENSMUSG00000031443	14068	F7	coagulation factor VII	MON_3D-Crush_All	-1.64794	0.513753	NA	7.21516	0.000642	0.0603914	11.4239	0.000524	0.00727804
ENSMUSG00000047617	227622	Paxx	non-homologous end joining factor	MON_3D-Crush_All	0.188187	0.286562	0.999944	0.0530873	0.901676	0.999972	-1.58703	3.42e-05	0.00077
ENSMUSG00000002992	11813	Apoc2	apolipoprotein C-II	MON_3D-Crush_All	NA	NA	NA	5.11673	0.0514941	0.832393	8.69005	0.000694	0.00910086
ENSMUSG00000085944	69338	1700003D09Rik	RIKEN cDNA 1700003D09 gene	MON_3D-Crush_All	-1.78223	0.569836	NA	3.69983	0.348172	NA	-6.47315	0.00204589	0.02127
ENSMUSG00000052188	NA	NA	NA	MON_3D-Crush_All	-1.22181	0.347178	0.999944	-0.308776	0.541065	0.999972	-3.11101	2.09e-05	0.000509
ENSMUSG00000038582	320717	Pptc7	PTC7 protein phosphatase homolog	MON_3D-Crush_All	-0.0364102	0.848457	0.999944	-0.593609	0.139997	0.999972	-1.36773	0.000567	0.00774809
ENSMUSG00000041959	20194	S100a10	S100 calcium binding protein A10 (calpactin)	MON_3D-Crush_All	0.498825	0.0249631	0.607083	0.718481	0.0865989	0.970412	1.59023	4.09e-06	0.000125
ENSMUSG00000098132	78748	Rassf10	Ras association (RalGDS/AF-6) domain family (N-terminal) member 10	MON_3D-Crush_All	-0.514907	0.282765	0.999944	1.16483	0.431829	0.999972	-2.4264	0.000579	0.00788563
ENSMUSG00000053332	14455	Gas5	growth arrest specific 5	MON_3D-Crush_All	0.100494	0.49894	0.999944	-0.270774	0.554344	0.999972	-1.03266	0.000921	0.0114205
ENSMUSG00000004642	20492	Slbp	stem-loop binding protein	MON_3D-Crush_All	0.166786	0.374881	0.999944	0.639662	0.120481	0.999972	1.78473	2.07e-06	6.89e-05
ENSMUSG00000003458	59287	Ncstn	nicastrin	MON_3D-Crush_All	-0.214218	0.287066	0.999944	0.380014	0.362994	0.999972	1.1887	0.000454	0.00644675
ENSMUSG00000022876	67742	Samsn1	SAM domain, SH3 domain and nuclear localization signals, 1	MON_3D-Crush_All	0.0298052	0.900618	0.999944	0.408031	0.448436	0.999972	1.64406	0.000259	0.00413476
ENSMUSG00000028702	19366	Rad54l	RAD54 like (S. cerevisiae)	MON_3D-Crush_All	-0.183795	0.607452	0.999944	0.507614	0.268094	0.999972	1.38213	0.000613	0.00825682
ENSMUSG00000054196	68588	Cthrc1	collagen triple helix repeat containing 1	MON_3D-Crush_All	0.059407	0.893067	0.999944	1.39509	0.000754	0.0692946	3.43109	5.82e-18	1.74e-15
ENSMUSG00000071715	17972	Ncf4	neutrophil cytosolic factor 4	MON_3D-Crush_All	3.21178	0.0366556	0.714366	1.91298	0.0201252	0.545642	2.38697	5.28e-07	2.02e-05
ENSMUSG00000020264	246049	Slc36a2	solute carrier family 36 (proton/amino acid symporter), member 2	MON_3D-Crush_All	4.89658	0.249433	NA	0.428627	0.855443	0.999972	5.2927	2.16e-07	9.28e-06
ENSMUSG00000022126	16365	Acod1	aconitate decarboxylase 1	MON_3D-Crush_All	-3.3243	0.492796	NA	1.00376	0.595458	0.999972	7.13376	3.44e-05	0.000774
ENSMUSG00000018378	70393	2210416O15Rik	RIKEN cDNA 2210416O15 gene	MON_3D-Crush_All	0.166642	0.381906	0.999944	-0.0531042	0.899352	0.999972	-1.29116	0.00169275	0.0183411
ENSMUSG00000018378	103841	Cuedc1	CUE domain containing 1	MON_3D-Crush_All	0.166642	0.381906	0.999944	-0.0531042	0.899352	0.999972	-1.29116	0.00169275	0.0183411
ENSMUSG00000040613	11810	Apobec1	apolipoprotein B mRNA editing enzyme, catalytic polypeptide 1	MON_3D-Crush_All	0.768212	0.159794	0.999944	0.250087	0.591346	0.999972	2.186	4.27e-09	2.79e-07
ENSMUSG00000062825	11465	Actg1	actin, gamma, cytoplasmic 1	MON_3D-Crush_All	-0.114254	0.422129	0.999944	0.200947	0.596312	0.999972	1.24679	2.18e-05	0.000528
ENSMUSG00000062078	19317	Qk	quaking	MON_3D-Crush_All	-0.122582	0.484111	0.999944	0.793653	0.055385	0.848045	-1.18618	0.00143625	0.0160817
ENSMUSG00000075225	75973	Ccdc162	coiled-coil domain containing 162	MON_3D-Crush_All	-0.687122	0.495499	0.999944	0.611269	0.332173	0.999972	-1.87997	0.00438675	0.0383313
ENSMUSG00000002032	71687	Tmem25	transmembrane protein 25	MON_3D-Crush_All	-0.205203	0.383291	0.999944	-0.222141	0.711969	0.999972	-1.45216	0.00181052	0.0193206
ENSMUSG00000017737	17395	Mmp9	matrix metallopeptidase 9	MON_3D-Crush_All	-0.925175	0.000802	0.0715258	2.84371	0.031586	0.682931	9.00185	6.73e-05	0.00134751
ENSMUSG00000025809	16412	Itgb1	integrin beta 1 (fibronectin receptor beta)	MON_3D-Crush_All	0.0365403	0.86368	0.999944	-0.139219	0.732382	0.999972	1.15893	0.000222	0.00364013
ENSMUSG00000024754	83921	Cemip2	cell migration inducing hyaluronidase 2	MON_3D-Crush_All	-0.0142347	0.961076	0.999944	-0.0622751	0.891449	0.999972	1.24473	0.00436726	0.0381947
ENSMUSG00000062510	381318	Nsl1	NSL1, MIS12 kinetochore complex component	MON_3D-Crush_All	-0.482355	0.369549	0.999944	2.39616	0.00082	0.0724178	3.10218	1.82e-06	6.12e-05
ENSMUSG00000027641	19650	Rbl1	RB transcriptional corepressor like 1	MON_3D-Crush_All	-0.0136267	0.973106	0.999944	0.55014	0.292095	0.999972	2.04218	6.96e-06	0.000199
ENSMUSG00000022665	67896	Ccdc80	coiled-coil domain containing 80	MON_3D-Crush_All	1.01304	0.255034	0.999944	0.987366	0.0660246	0.898939	1.42083	9.91e-06	0.000269
ENSMUSG00000050761	14724	Gp1bb	glycoprotein Ib, beta polypeptide	MON_3D-Crush_All	1.19885	0.0408515	0.745538	1.70033	0.157764	0.999972	-2.31013	0.00434542	0.0380834
ENSMUSG00000100486	100042960	Gm4131	predicted gene 4131	MON_3D-Crush_All	3.19124	0.440182	NA	0.337474	0.946161	NA	8.03433	0.000758	0.00978914
ENSMUSG00000022180	50934	Slc7a8	solute carrier family 7 (cationic amino acid transporter, y+ system), member 8	MON_3D-Crush_All	0.283347	0.150519	0.999944	0.817138	0.234261	0.999972	2.33681	4.84e-10	3.65e-08
ENSMUSG00000050222	239114	Il17d	interleukin 17D	MON_3D-Crush_All	-0.924975	0.268139	0.999944	0.177383	0.791868	0.999972	-3.24882	0.00612996	0.0489951
ENSMUSG00000033184	66676	Tmed7	transmembrane p24 trafficking protein 7	MON_3D-Crush_All	0.508211	0.650443	0.999944	-0.756416	0.317503	0.999972	-2.92134	2.52e-12	2.71e-10
ENSMUSG00000049625	212937	Tifab	TRAF-interacting protein with forkhead-associated domain, family member B	MON_3D-Crush_All	-0.706811	0.466816	0.999944	0.40208	0.557813	0.999972	1.06063	0.00537213	0.044503
ENSMUSG00000081683	93897	Fzd10	frizzled class receptor 10	MON_3D-Crush_All	-0.24383	0.594122	0.999944	-0.208247	0.644541	0.999972	-2.00702	0.000344	0.00516167
ENSMUSG00000004085	65964	Map3k20	mitogen-activated protein kinase kinase kinase 20	MON_3D-Crush_All	0.00855906	0.985498	0.999944	0.386501	0.434997	0.999972	1.74859	0.000178	0.00303816
ENSMUSG00000030854	19259	Ptpn5	protein tyrosine phosphatase, non-receptor type 5	MON_3D-Crush_All	0.20791	0.607042	0.999944	-0.769016	0.68073	0.999972	2.78992	1.98e-05	0.000487
ENSMUSG00000024558	225724	Mapk4	mitogen-activated protein kinase 4	MON_3D-Crush_All	-0.386241	0.117385	0.999944	-0.510963	0.191578	0.999972	-1.98797	1.35e-05	0.000352
ENSMUSG00000058715	14127	Fcer1g	Fc receptor, IgE, high affinity I, gamma polypeptide	MON_3D-Crush_All	1.22427	0.0177896	0.503782	1.18948	0.0157592	0.490869	2.55722	1.4e-10	1.16e-08
ENSMUSG00000046982	110796	Tshz1	teashirt zinc finger family member 1	MON_3D-Crush_All	-0.0951436	0.641338	0.999944	0.395658	0.339127	0.999972	-1.13332	0.00538408	0.0445515
ENSMUSG00000019846	16775	Lama4	laminin, alpha 4	MON_3D-Crush_All	0.346254	0.65688	0.999944	-0.2908	0.579475	0.999972	1.3455	0.00076	0.00979318
ENSMUSG00000029752	27053	Asns	asparagine synthetase	MON_3D-Crush_All	0.767139	0.000692	0.0647846	0.310531	0.607203	0.999972	2.33198	2.84e-08	1.51e-06
ENSMUSG00000031805	16453	Jak3	Janus kinase 3	MON_3D-Crush_All	1.10682	0.0966336	0.992539	0.696886	0.178829	0.999972	1.81999	2.35e-06	7.74e-05
ENSMUSG00000024286	67974	Ccny	cyclin Y	MON_3D-Crush_All	-0.473528	0.0863005	0.960825	0.415093	0.309454	0.999972	-1.01601	0.00506784	0.0427159
ENSMUSG00000042650	268420	Alkbh5	alkB homolog 5, RNA demethylase	MON_3D-Crush_All	-0.101784	0.574019	0.999944	0.0244468	0.953207	0.999972	-1.37914	0.000671	0.00889285
ENSMUSG00000029762	14187	Akr1b8	aldo-keto reductase family 1, member B8	MON_3D-Crush_All	0.920545	0.222406	0.999944	1.14583	0.0682235	0.908038	3.42494	3.32e-09	2.2e-07
ENSMUSG00000071604	381217	Fam189a2	family with sequence similarity 189, member A2	MON_3D-Crush_All	-0.274908	0.435509	0.999944	0.370003	0.639533	0.999972	-1.84446	5.04e-05	0.00106268
ENSMUSG00000026255	98363	Efhd1	EF hand domain containing 1	MON_3D-Crush_All	0.0334874	0.918593	0.999944	-0.459072	0.240031	0.999972	-1.16668	0.0016485	0.0179501
ENSMUSG00000078956	NA	NA	NA	MON_3D-Crush_All	4.84081	0.0298976	NA	3.66633	0.45081	NA	6.7394	0.000147	0.00258611
ENSMUSG00000116908	NA	NA	NA	MON_3D-Crush_All	-1.00518	0.515511	0.999944	2.08597	0.0627804	0.884406	-4.46928	0.00324206	0.0304988
ENSMUSG00000028048	14466	Gba	glucosidase, beta, acid	MON_3D-Crush_All	0.1415	0.48094	0.999944	0.292749	0.497833	0.999972	1.72667	4.4e-07	1.73e-05
ENSMUSG00000021403	20706	Serpinb9b	serine (or cysteine) peptidase inhibitor, clade B, member 9b	MON_3D-Crush_All	0.215224	0.940861	NA	6.1272	0.182614	0.999972	7.63544	0.00319007	0.0300812
ENSMUSG00000015027	50917	Galns	galactosamine (N-acetyl)-6-sulfate sulfatase	MON_3D-Crush_All	0.182349	0.637931	0.999944	1.07257	0.0190901	0.534456	3.37985	6.79e-14	9.74e-12
ENSMUSG00000023999	319991	Kif6	kinesin family member 6	MON_3D-Crush_All	0.493442	0.822353	0.999944	-0.0616503	0.933779	0.999972	-1.73026	0.00104859	0.0125895
ENSMUSG00000025486	64384	Sirt3	sirtuin 3	MON_3D-Crush_All	0.115149	0.486633	0.999944	-0.00389398	0.991972	0.999972	-1.06018	0.00514592	0.0431899
ENSMUSG00000039278	30052	Pcsk1n	proprotein convertase subtilisin/kexin type 1 inhibitor	MON_3D-Crush_All	-0.315172	0.0333236	0.681995	-0.193616	0.597439	0.999972	-1.57335	1.67e-07	7.49e-06
ENSMUSG00000002458	56470	Rgs19	regulator of G-protein signaling 19	MON_3D-Crush_All	-0.222606	0.648367	0.999944	0.850942	0.180238	0.999972	1.69189	3.37e-05	0.000762
ENSMUSG00000024411	11829	Aqp4	aquaporin 4	MON_3D-Crush_All	0.201788	0.217746	0.999944	-0.527026	0.240038	0.999972	-1.88798	1.28e-05	0.000335
ENSMUSG00000021508	57266	Cxcl14	chemokine (C-X-C motif) ligand 14	MON_3D-Crush_All	-0.163773	0.470487	0.999944	-0.331342	0.530472	0.999972	1.03056	0.00450473	0.0391705
ENSMUSG00000052102	26384	Gnpda1	glucosamine-6-phosphate deaminase 1	MON_3D-Crush_All	0.247044	0.263773	0.999944	0.113026	0.800568	0.999972	1.90728	1.75e-07	7.77e-06
ENSMUSG00000002475	106861	Abhd3	abhydrolase domain containing 3	MON_3D-Crush_All	-0.216515	0.347744	0.999944	-0.735108	0.0788859	0.955064	-1.36084	0.000465	0.00658403
ENSMUSG00000038147	12523	Cd84	CD84 antigen	MON_3D-Crush_All	2.02232	0.0487136	0.793195	0.901579	0.043231	0.787121	3.11723	2.24e-12	2.47e-10
ENSMUSG00000044835	73844	Ankrd45	ankyrin repeat domain 45	MON_3D-Crush_All	-0.0887255	0.801046	0.999944	-0.207857	0.732856	0.999972	-2.54142	3.73e-05	0.000827
ENSMUSG00000070803	56222	Cited4	Cbp/p300-interacting transactivator, with Glu/Asp-rich carboxy-terminal domain, 4	MON_3D-Crush_All	-0.170161	0.71795	0.999944	-2.29377	0.190066	0.999972	-8.43056	6.43e-06	0.000187
ENSMUSG00000032872	266690	Cyb5r4	cytochrome b5 reductase 4	MON_3D-Crush_All	-0.0906177	0.610674	0.999944	0.259729	0.512113	0.999972	1.22079	0.000701	0.00918676
ENSMUSG00000020647	17977	Ncoa1	nuclear receptor coactivator 1	MON_3D-Crush_All	-0.164719	0.362108	0.999944	-0.171442	0.690299	0.999972	-1.20869	0.000845	0.0106727
ENSMUSG00000032374	26432	Plod2	procollagen lysine, 2-oxoglutarate 5-dioxygenase 2	MON_3D-Crush_All	-0.30151	0.33293	0.999944	0.522155	0.282907	0.999972	1.0398	0.00190985	0.0201954
ENSMUSG00000003500	23917	Impdh1	inosine monophosphate dehydrogenase 1	MON_3D-Crush_All	-0.0913997	0.513446	0.999944	0.21453	0.65433	0.999972	1.47947	0.00329591	0.0309172
ENSMUSG00000103088	93703	Pcdhgb6	protocadherin gamma subfamily B, 6	MON_3D-Crush_All	-0.487359	0.11839	0.999944	-1.18897	0.0148664	0.48123	-1.43423	0.00102237	0.0123647
ENSMUSG00000026227	72792	2810459M11Rik	RIKEN cDNA 2810459M11 gene	MON_3D-Crush_All	0.828677	0.435657	0.999944	-0.427818	0.367974	0.999972	-1.26523	0.00277431	0.0269977
ENSMUSG00000016933	18803	Plcg1	phospholipase C, gamma 1	MON_3D-Crush_All	-0.0505901	0.855075	0.999944	-0.661634	0.140365	0.999972	-1.633	3.92e-06	0.000121
ENSMUSG00000037894	51788	H2az1	H2A.Z variant histone 1	MON_3D-Crush_All	0.275599	0.100729	0.999944	1.38005	0.000787	0.0707152	1.48719	5.67e-06	0.000168
ENSMUSG00000020974	18974	Pole2	polymerase (DNA directed), epsilon 2 (p59 subunit)	MON_3D-Crush_All	-0.181526	0.828791	0.999944	1.67938	0.163723	0.999972	2.43678	0.00415128	0.0368766
ENSMUSG00000037759	19217	Ptger2	prostaglandin E receptor 2 (subtype EP2)	MON_3D-Crush_All	4.19516	0.0839241	NA	1.54912	0.0950416	0.99202	6.71182	9.05e-08	4.27e-06
ENSMUSG00000039257	58188	Vstm2b	V-set and transmembrane domain containing 2B	MON_3D-Crush_All	0.0761984	0.779245	0.999944	0.213904	0.6875	0.999972	-2.29079	0.000837	0.0106157
ENSMUSG00000026600	20652	Soat1	sterol O-acyltransferase 1	MON_3D-Crush_All	0.351183	0.182916	0.999944	0.120083	0.771042	0.999972	1.29318	6.66e-05	0.00133873
ENSMUSG00000037573	22057	Tob1	transducer of ErbB-2.1	MON_3D-Crush_All	-0.130796	0.464132	0.999944	-0.0309657	0.9384	0.999972	-1.26682	0.00227414	0.0230964
ENSMUSG00000000223	13497	Drp2	dystrophin related protein 2	MON_3D-Crush_All	-0.652898	0.095327	0.990186	-0.297865	0.737645	0.999972	-1.92033	0.00220578	0.0225649
ENSMUSG00000000531	56149	Grasp	GRP1 (general receptor for phosphoinositides 1)-associated scaffold protein	MON_3D-Crush_All	-1.05799	0.119822	0.999944	-0.055676	0.92497	0.999972	-2.52751	4.44e-05	0.000955
ENSMUSG00000008305	21885	Tle1	transducin-like enhancer of split 1	MON_3D-Crush_All	-0.210663	0.427627	0.999944	-0.678147	0.148308	0.999972	-2.02867	9.97e-06	0.00027
ENSMUSG00000081723	112136069	Gm15931	predicted gene 15931	MON_3D-Crush_All	1.51068	0.7619	NA	0.81369	0.651186	0.999972	4.79124	5.26e-05	0.00110606
ENSMUSG00000020571	71853	Pdia6	protein disulfide isomerase associated 6	MON_3D-Crush_All	-0.0789044	0.594351	0.999944	-0.198549	0.63196	0.999972	1.38064	8.67e-05	0.00167488
ENSMUSG00000020614	208659	Fam20a	family with sequence similarity 20, member A	MON_3D-Crush_All	0.184427	0.830553	0.999944	-0.279104	0.576115	0.999972	-1.48707	0.000116	0.00213487
ENSMUSG00000067924	553127	Rtl8b	retrotransposon Gag like 8B	MON_3D-Crush_All	-0.19534	0.416914	0.999944	0.0662606	0.872489	0.999972	-1.1453	0.00129297	0.0148819
ENSMUSG00000029163	100952	Emilin1	elastin microfibril interfacer 1	MON_3D-Crush_All	0.505736	0.330753	0.999944	0.234782	0.568539	0.999972	2.29305	4.35e-12	4.48e-10
ENSMUSG00000034156	207777	Tspoap1	TSPO associated protein 1	MON_3D-Crush_All	0.245808	0.174071	0.999944	-1.22962	0.0175467	0.512723	-1.9676	1.96e-06	6.56e-05
ENSMUSG00000059791	106582	Nrm	nurim (nuclear envelope membrane protein)	MON_3D-Crush_All	-0.0111644	0.942369	0.999944	1.77065	0.0800947	0.958193	1.58632	0.00018	0.00307006
ENSMUSG00000000244	27027	Tspan32	tetraspanin 32	MON_3D-Crush_All	2.67227	0.190294	NA	1.50546	0.0868124	0.970412	1.73372	0.000235	0.00383638
ENSMUSG00000029819	109648	Npy	neuropeptide Y	MON_3D-Crush_All	0.161669	0.420295	0.999944	1.1396	0.365181	0.999972	4.51729	0.000322	0.0048879
ENSMUSG00000039601	53901	Rcan2	regulator of calcineurin 2	MON_3D-Crush_All	-0.106381	0.572711	0.999944	-0.934793	0.0490795	0.822074	-1.51177	6.17e-05	0.00125191
ENSMUSG00000033597	268932	Caskin1	CASK interacting protein 1	MON_3D-Crush_All	-0.444695	0.0368049	0.71614	-0.343068	0.471442	0.999972	-1.81272	0.000451	0.00641756
ENSMUSG00000024772	13660	Ehd1	EH-domain containing 1	MON_3D-Crush_All	0.0894014	0.691108	0.999944	0.539401	0.159668	0.999972	1.17313	0.000282	0.00440306
ENSMUSG00000022971	15976	Ifnar2	interferon (alpha and beta) receptor 2	MON_3D-Crush_All	-0.0157075	0.951598	0.999944	0.373185	0.341928	0.999972	1.10775	0.000749	0.00968957
ENSMUSG00000074591	242037	Ankub1	ankrin repeat and ubiquitin domain containing 1	MON_3D-Crush_All	3.60456	0.216354	NA	1.10292	0.464607	0.999972	-1.78516	0.000387	0.00567162
ENSMUSG00000028961	110208	Pgd	phosphogluconate dehydrogenase	MON_3D-Crush_All	-0.0877058	0.610959	0.999944	-0.0401733	0.915217	0.999972	1.27803	0.000628	0.00841369
ENSMUSG00000020000	59012	Moxd1	monooxygenase, DBH-like 1	MON_3D-Crush_All	0.0292319	0.926225	0.999944	0.741516	0.366692	0.999972	2.98166	4.75e-07	1.84e-05
ENSMUSG00000002332	52585	Dhrs1	dehydrogenase/reductase (SDR family) member 1	MON_3D-Crush_All	0.0460138	0.801104	0.999944	0.160354	0.655818	0.999972	1.61137	2.08e-07	9e-06
ENSMUSG00000040703	74134	Cyp2s1	cytochrome P450, family 2, subfamily s, polypeptide 1	MON_3D-Crush_All	-1.07155	0.0410019	0.745538	3.61427	0.0347531	0.716634	7.09126	0.00115134	0.0136083
ENSMUSG00000038267	73102	Slc22a23	solute carrier family 22, member 23	MON_3D-Crush_All	-0.172025	0.60877	0.999944	-0.777475	0.593921	0.999972	1.80619	0.00139865	0.0157547
ENSMUSG00000027857	22094	Tshb	thyroid stimulating hormone, beta subunit	MON_3D-Crush_All	-0.187872	0.927723	NA	1.19859	0.494278	0.999972	-1.9636	0.00144384	0.0161393
ENSMUSG00000038059	106878	Smim3	small integral membrane protein 3	MON_3D-Crush_All	1.01094	0.031476	0.666934	0.269767	0.543199	0.999972	1.63562	4.96e-07	1.92e-05
ENSMUSG00000048865	226652	Arhgap30	Rho GTPase activating protein 30	MON_3D-Crush_All	1.51804	0.170932	0.999944	0.790494	0.192807	0.999972	2.40924	3.08e-09	2.05e-07
ENSMUSG00000026749	59126	Nek6	NIMA (never in mitosis gene a)-related expressed kinase 6	MON_3D-Crush_All	0.142077	0.594189	0.999944	-0.490663	0.192189	0.999972	1.33245	1.37e-05	0.000355
ENSMUSG00000021182	68339	Ccdc88c	coiled-coil domain containing 88C	MON_3D-Crush_All	-0.151985	0.541455	0.999944	-0.194959	0.749049	0.999972	-1.30202	0.00289394	0.0279554
ENSMUSG00000034926	74754	Dhcr24	24-dehydrocholesterol reductase	MON_3D-Crush_All	-0.921258	0.000147	0.0195561	1.03818	0.187815	0.999972	-1.87021	0.00013	0.00232285
ENSMUSG00000001017	66511	Chtop	chromatin target of PRMT1	MON_3D-Crush_All	-0.0963381	0.534058	0.999944	-0.121464	0.744294	0.999972	1.09825	0.000718	0.00935817
ENSMUSG00000017897	14049	Eya2	EYA transcriptional coactivator and phosphatase 2	MON_3D-Crush_All	0.0635622	0.912271	0.999944	0.369564	0.497623	0.999972	-2.02022	0.0013288	0.0152146
ENSMUSG00000027327	67326	1700037H04Rik	RIKEN cDNA 1700037H04 gene	MON_3D-Crush_All	-0.218688	0.392092	0.999944	0.116115	0.829627	0.999972	1.04099	0.00587885	0.0474096
ENSMUSG00000028334	94181	Nans	N-acetylneuraminic acid synthase (sialic acid synthase)	MON_3D-Crush_All	-0.346561	0.166995	0.999944	0.865935	0.0676344	0.90405	1.37047	0.000795	0.0101557
ENSMUSG00000036622	74772	Atp13a2	ATPase type 13A2	MON_3D-Crush_All	-0.147601	0.341879	0.999944	-0.33501	0.44707	0.999972	1.31939	0.000279	0.00436109
ENSMUSG00000048424	223332	Ranbp3l	RAN binding protein 3-like	MON_3D-Crush_All	-1.20004	0.340899	0.999944	-0.248968	0.716941	0.999972	-1.96167	0.00149601	0.0165819
ENSMUSG00000033065	18642	Pfkm	phosphofructokinase, muscle	MON_3D-Crush_All	-0.208618	0.220276	0.999944	-0.651463	0.0977969	0.999972	-1.49502	0.000111	0.00203754
ENSMUSG00000004849	11769	Ap1s1	adaptor protein complex AP-1, sigma 1	MON_3D-Crush_All	0.0730562	0.71496	0.999944	0.207493	0.572498	0.999972	1.00301	0.00426653	0.0375964
ENSMUSG00000003068	20869	Stk11	serine/threonine kinase 11	MON_3D-Crush_All	-0.155994	0.417519	0.999944	0.205647	0.609861	0.999972	-1.28598	0.00331976	0.0310232
ENSMUSG00000003410	15571	Elavl3	ELAV like RNA binding protein 3	MON_3D-Crush_All	-0.206751	0.270719	0.999944	0.409293	0.80375	0.999972	-1.03931	0.000724	0.00942064
ENSMUSG00000047976	16485	Kcna1	potassium voltage-gated channel, shaker-related subfamily, member 1	MON_3D-Crush_All	-0.44252	0.700229	0.999944	0.383047	0.485897	0.999972	-1.13461	0.00430231	0.037777
ENSMUSG00000039377	15284	Hlx	H2.0-like homeobox	MON_3D-Crush_All	1.76172	0.475923	NA	-0.337517	0.673633	0.999972	1.99051	0.00129239	0.0148819
ENSMUSG00000027635	66934	Dsn1	DSN1 homolog, MIS12 kinetochore complex component	MON_3D-Crush_All	0.0113253	0.989694	0.999944	1.4674	0.00695392	0.306526	1.70758	0.00241724	0.0241529
ENSMUSG00000043631	407800	Ecm2	extracellular matrix protein 2, female organ and adipocyte specific	MON_3D-Crush_All	-0.523936	0.595123	0.999944	-0.721196	0.147158	0.999972	-2.31074	1.9e-06	6.38e-05
ENSMUSG00000026627	66950	Pacc1	proton activated chloride channel 1	MON_3D-Crush_All	0.0957322	0.723133	0.999944	0.00669061	0.988265	0.999972	1.41492	0.000179	0.00305926
ENSMUSG00000025932	14048	Eya1	EYA transcriptional coactivator and phosphatase 1	MON_3D-Crush_All	-0.835358	0.125176	0.999944	-0.259701	0.605798	0.999972	-1.67716	0.00618374	0.0492656
ENSMUSG00000079436	100040591	Kcnj13	potassium inwardly-rectifying channel, subfamily J, member 13	MON_3D-Crush_All	0.553849	0.265985	0.999944	-0.736041	0.247139	0.999972	-2.5626	0.000805	0.0102775
ENSMUSG00000105867	115490131	Gm42517	predicted gene 42517	MON_3D-Crush_All	-0.0916074	0.815154	0.999944	-1.91423	0.0149744	0.481836	-3.57219	1.5e-05	0.000383
ENSMUSG00000040414	246696	Slc25a28	solute carrier family 25, member 28	MON_3D-Crush_All	-0.260308	0.250573	0.999944	-0.238229	0.601777	0.999972	-1.41333	0.00098	0.011993
ENSMUSG00000002228	71887	Ppm1j	protein phosphatase 1J	MON_3D-Crush_All	-0.410802	0.059865	0.859667	0.920978	0.381481	0.999972	4.18531	0.000104	0.00192191
ENSMUSG00000020788	53313	Atp2a3	ATPase, Ca++ transporting, ubiquitous	MON_3D-Crush_All	-0.676057	0.366264	0.999944	-0.437973	0.601304	0.999972	2.379	2.78e-06	8.94e-05
ENSMUSG00000105283	NA	NA	NA	MON_3D-Crush_All	1.49701	0.180262	0.999944	0.350751	0.870054	0.999972	5.36687	0.00398948	0.0357769
ENSMUSG00000042363	216551	Lgalsl	lectin, galactoside binding-like	MON_3D-Crush_All	-0.467797	0.00542684	0.25385	-0.529001	0.241786	0.999972	-1.47691	0.0036982	0.0336996
ENSMUSG00000025473	11501	Adam8	a disintegrin and metallopeptidase domain 8	MON_3D-Crush_All	-0.170413	0.699039	0.999944	2.35722	0.00866675	0.353869	8.21321	1.42e-09	1.01e-07
ENSMUSG00000054626	22441	Xlr	X-linked lymphocyte-regulated	MON_3D-Crush_All	-5.2049	0.0684337	NA	0.50579	0.49691	0.999972	1.88717	0.00179013	0.0191445
ENSMUSG00000061436	15258	Hipk2	homeodomain interacting protein kinase 2	MON_3D-Crush_All	-0.126176	0.512029	0.999944	-0.552245	0.19336	0.999972	-1.08497	0.000342	0.00514453
ENSMUSG00000055430	58243	Nap1l5	nucleosome assembly protein 1-like 5	MON_3D-Crush_All	-0.365658	0.0202135	0.538924	-0.544005	0.225153	0.999972	-1.01617	0.00321244	0.0302346
ENSMUSG00000027994	66815	Mcub	mitochondrial calcium uniporter dominant negative beta subunit	MON_3D-Crush_All	0.206956	0.635221	0.999944	0.875158	0.0274941	0.634219	2.25193	2.83e-07	1.18e-05
ENSMUSG00000086712	381524	Mexis	macrophage expressed LXRa(NR1H3)-dependent amplifier of Abca1 transcription lncRNA	MON_3D-Crush_All	-0.513072	0.743454	0.999944	3.77379	0.0383364	0.747651	5.84347	2.88e-06	9.25e-05
ENSMUSG00000026228	15559	Htr2b	5-hydroxytryptamine (serotonin) receptor 2B	MON_3D-Crush_All	0.148582	0.849397	0.999944	0.194004	0.814274	0.999972	4.43897	0.000111	0.00204169
ENSMUSG00000022805	320214	Maats1	MYCBP-associated, testis expressed 1	MON_3D-Crush_All	-4.14233	0.0380216	0.721722	-0.347136	0.752126	0.999972	-2.74011	0.00349364	0.0322216
ENSMUSG00000091957	667279	Rps2-ps10	ribosomal protein S2, pseudogene 10	MON_3D-Crush_All	0.142971	0.594085	0.999944	0.48953	0.596173	0.999972	2.83166	5.8e-05	0.00119695
ENSMUSG00000037465	21847	Klf10	Kruppel-like factor 10	MON_3D-Crush_All	0.473056	0.115721	0.999944	0.383753	0.371561	0.999972	1.93925	4.43e-07	1.73e-05
ENSMUSG00000047539	67948	Fbxo28	F-box protein 28	MON_3D-Crush_All	-0.0375225	0.86504	0.999944	0.0624088	0.882089	0.999972	-2.00746	2.47e-05	0.000587
ENSMUSG00000030346	19362	Rad51ap1	RAD51 associated protein 1	MON_3D-Crush_All	0.493654	0.371875	0.999944	3.19206	0.00688219	0.304018	3.13659	2.12e-06	7.04e-05
ENSMUSG00000025176	67432	Hoga1	4-hydroxy-2-oxoglutarate aldolase 1	MON_3D-Crush_All	1.04508	0.416233	0.999944	-0.656641	0.307707	0.999972	-2.5363	0.00253916	0.0251298
ENSMUSG00000020250	50493	Txnrd1	thioredoxin reductase 1	MON_3D-Crush_All	0.0629003	0.796814	0.999944	-0.181305	0.701566	0.999972	1.47236	2.43e-05	0.000579
ENSMUSG00000021750	268709	Fam107a	family with sequence similarity 107, member A	MON_3D-Crush_All	-0.338534	0.294736	0.999944	-0.521416	0.229197	0.999972	-1.51227	0.000566	0.00772939
ENSMUSG00000043998	217664	Mgat2	mannoside acetylglucosaminyltransferase 2	MON_3D-Crush_All	-0.164824	0.421851	0.999944	-0.222769	0.566628	0.999972	1.23529	0.000552	0.0075951
ENSMUSG00000044505	320747	Lingo4	leucine rich repeat and Ig domain containing 4	MON_3D-Crush_All	-1.2141	0.14079	0.999944	-0.0724345	0.928242	0.999972	1.8164	0.00450811	0.0391705
ENSMUSG00000069302	319168	H2ac12	H2A clustered histone 12	MON_3D-Crush_All	-0.0989227	0.922586	0.999944	2.21956	0.0508479	0.828686	4.04616	1.8e-06	6.08e-05
ENSMUSG00000002233	11853	Rhoc	ras homolog family member C	MON_3D-Crush_All	0.177195	0.52515	0.999944	0.0606519	0.867655	0.999972	1.42925	0.000221	0.00362854
ENSMUSG00000034311	16571	Kif4	kinesin family member 4	MON_3D-Crush_All	0.628598	0.246791	0.999944	-0.543305	0.813313	0.999972	1.83073	0.000194	0.0032625
ENSMUSG00000035356	80859	Nfkbiz	nuclear factor of kappa light polypeptide gene enhancer in B cells inhibitor, zeta	MON_3D-Crush_All	-0.153606	0.624774	0.999944	1.18021	0.0230784	0.585753	2.2839	3.97e-07	1.58e-05
ENSMUSG00000056174	329941	Col8a2	collagen, type VIII, alpha 2	MON_3D-Crush_All	-0.0190047	0.969799	0.999944	-1.92511	0.000956	0.0823504	-2.73247	0.00138928	0.0156825
ENSMUSG00000030978	20133	Rrm1	ribonucleotide reductase M1	MON_3D-Crush_All	-0.0890474	0.688489	0.999944	0.541778	0.231566	0.999972	1.89878	5.49e-07	2.09e-05
ENSMUSG00000028871	192199	Rspo1	R-spondin 1	MON_3D-Crush_All	4.4795	0.121136	NA	-2.82012	0.0956827	0.995033	-2.233	0.00466667	0.0402086
ENSMUSG00000041423	68957	Paqr6	progestin and adipoQ receptor family member VI	MON_3D-Crush_All	-0.081063	0.828462	0.999944	-0.127091	0.737347	0.999972	-1.53841	0.00115512	0.0136285
ENSMUSG00000109517	NA	NA	NA	MON_3D-Crush_All	-0.252877	0.819693	0.999944	-0.0904812	0.887073	0.999972	-2.62568	4.31e-05	0.000933
ENSMUSG00000031555	11502	Adam9	a disintegrin and metallopeptidase domain 9 (meltrin gamma)	MON_3D-Crush_All	0.0465612	0.834636	0.999944	0.144994	0.704794	0.999972	1.25354	0.000269	0.00424458
ENSMUSG00000104901	NA	NA	NA	MON_3D-Crush_All	0.612715	0.693143	0.999944	-0.353526	0.64188	0.999972	-1.40367	0.00181831	0.0193724
ENSMUSG00000004530	23790	Coro1c	coronin, actin binding protein 1C	MON_3D-Crush_All	-0.0413605	0.967179	0.999944	-0.872663	0.0988418	0.999972	1.27447	8.27e-05	0.00161017
ENSMUSG00000041238	225182	Rbbp8	retinoblastoma binding protein 8, endonuclease	MON_3D-Crush_All	0.368112	0.361757	0.999944	0.447406	0.416233	0.999972	1.66366	0.00295191	0.028363
ENSMUSG00000026426	68724	Arl8a	ADP-ribosylation factor-like 8A	MON_3D-Crush_All	0.0628992	0.770507	0.999944	-0.0544511	0.901821	0.999972	-1.35215	0.000367	0.0054449
ENSMUSG00000040481	207165	Bptf	bromodomain PHD finger transcription factor	MON_3D-Crush_All	-0.269618	0.117609	0.999944	0.234452	0.590346	0.999972	-1.08808	0.00150766	0.0166829
ENSMUSG00000022132	58187	Cldn10	claudin 10	MON_3D-Crush_All	-0.866633	0.240775	0.999944	-1.71759	0.40466	0.999972	-5.16674	0.00174015	0.0187723
ENSMUSG00000073424	106648	Cyp4f15	cytochrome P450, family 4, subfamily f, polypeptide 15	MON_3D-Crush_All	-1.48264	0.343746	0.999944	-2.30355	0.348281	0.999972	-4.798	3.77e-09	2.47e-07
ENSMUSG00000032827	243725	Ppp1r9a	protein phosphatase 1, regulatory subunit 9A	MON_3D-Crush_All	-0.351546	0.120148	0.999944	-0.0147606	0.975806	0.999972	-1.12199	0.00261732	0.0257615
ENSMUSG00000031216	236920	Stard8	START domain containing 8	MON_3D-Crush_All	-0.700942	0.166536	0.999944	-0.0691939	0.886186	0.999972	1.62342	0.00017	0.00291833
ENSMUSG00000047361	381260	Gm973	predicted gene 973	MON_3D-Crush_All	0.258211	0.641713	0.999944	-0.557821	0.263745	0.999972	-2.50942	3.55e-06	0.00011
ENSMUSG00000069301	319167	H2ac11	H2A clustered histone 11	MON_3D-Crush_All	-0.0853892	0.874007	0.999944	2.15634	0.0106525	0.39789	4.19687	7.83e-14	1.08e-11
ENSMUSG00000028957	18628	Per3	period circadian clock 3	MON_3D-Crush_All	0.145672	0.376992	0.999944	0.29262	0.462535	0.999972	-1.07061	0.00165065	0.0179636
ENSMUSG00000043017	19222	Ptgir	prostaglandin I receptor (IP)	MON_3D-Crush_All	-1.19491	0.279964	0.999944	0.0358222	0.986232	0.999972	5.84619	0.000515	0.00718676
ENSMUSG00000045382	12767	Cxcr4	chemokine (C-X-C motif) receptor 4	MON_3D-Crush_All	-2.64983	0.321896	NA	0.998153	0.125387	0.999972	3.63072	2.91e-06	9.29e-05
ENSMUSG00000041319	386612	Thoc6	THO complex 6	MON_3D-Crush_All	0.0531445	0.806729	0.999944	0.416998	0.373899	0.999972	1.2215	0.00306007	0.0290912
ENSMUSG00000026630	381319	Batf3	basic leucine zipper transcription factor, ATF-like 3	MON_3D-Crush_All	5.74838	0.0197897	NA	1.00192	0.212423	0.999972	-1.8739	0.000891	0.0111228
ENSMUSG00000038650	107702	Rnh1	ribonuclease/angiogenin inhibitor 1	MON_3D-Crush_All	0.300253	0.0733233	0.920079	0.193009	0.601795	0.999972	1.43747	2.08e-05	0.000507
ENSMUSG00000024427	24066	Spry4	sprouty RTK signaling antagonist 4	MON_3D-Crush_All	0.342765	0.364106	0.999944	-0.0176773	0.974384	0.999972	1.49989	0.00263796	0.025926
ENSMUSG00000024732	108673	Ccdc86	coiled-coil domain containing 86	MON_3D-Crush_All	0.0166994	0.951518	0.999944	-0.241336	0.652697	0.999972	1.07943	0.00341844	0.0316462
ENSMUSG00000046807	192734	Lrrc75b	leucine rich repeat containing 75B	MON_3D-Crush_All	-0.761559	0.100876	0.999944	-0.941163	0.242989	0.999972	-2.93899	3.93e-08	2.02e-06
ENSMUSG00000046733	232431	Gprc5a	G protein-coupled receptor, family C, group 5, member A	MON_3D-Crush_All	3.92588	0.213855	NA	1.20782	0.245168	0.999972	2.34638	0.00615687	0.0491505
ENSMUSG00000020205	21664	Phlda1	pleckstrin homology like domain, family A, member 1	MON_3D-Crush_All	-0.449521	0.31439	0.999944	0.406026	0.399742	0.999972	1.25847	0.00178433	0.0191246
ENSMUSG00000020057	71712	Dram1	DNA-damage regulated autophagy modulator 1	MON_3D-Crush_All	0.674624	0.752154	NA	0.259545	0.704927	0.999972	3.75114	1.11e-06	3.91e-05
ENSMUSG00000033213	433470	AA467197	expressed sequence AA467197	MON_3D-Crush_All	0.508414	0.589384	0.999944	1.12681	0.269623	0.999972	5.77163	5.68e-14	8.39e-12
ENSMUSG00000076258	NA	NA	NA	MON_3D-Crush_All	-0.641369	1.78e-05	0.00347778	0.279216	0.476462	0.999972	-1.29954	0.00585156	0.0472474
ENSMUSG00000026095	70396	Asnsd1	asparagine synthetase domain containing 1	MON_3D-Crush_All	-0.0280756	0.902899	0.999944	-0.0850606	0.847477	0.999972	1.11588	0.00283715	0.0274874
ENSMUSG00000079415	12803	Cntf	ciliary neurotrophic factor	MON_3D-Crush_All	0.692323	0.0581248	0.855382	-0.0518655	0.904292	0.999972	-1.59029	0.00537554	0.0445125
ENSMUSG00000046410	52150	Kcnk6	potassium inwardly-rectifying channel, subfamily K, member 6	MON_3D-Crush_All	0.912616	0.480834	0.999944	-0.0660247	0.917506	0.999972	1.1589	0.00442649	0.0386614
ENSMUSG00000051111	75209	Sv2c	synaptic vesicle glycoprotein 2c	MON_3D-Crush_All	-0.235785	0.293708	0.999944	1.65239	0.138564	0.999972	3.46244	8.71e-07	3.13e-05
ENSMUSG00000115023	NA	NA	NA	MON_3D-Crush_All	-0.281359	0.600896	0.999944	1.84124	0.244863	0.999972	-1.73295	0.00447295	0.0389555
ENSMUSG00000024579	240334	Pcyox1l	prenylcysteine oxidase 1 like	MON_3D-Crush_All	-0.00697946	0.978995	0.999944	-0.275715	0.620962	0.999972	1.06873	0.00331802	0.0310215
ENSMUSG00000068129	13011	Cst7	cystatin F (leukocystatin)	MON_3D-Crush_All	0.504537	0.547774	0.999944	1.91177	0.00501381	0.246446	2.18728	7.04e-07	2.58e-05
ENSMUSG00000023912	74011	Slc25a27	solute carrier family 25, member 27	MON_3D-Crush_All	0.153744	0.435841	0.999944	-0.17003	0.840178	0.999972	-1.70365	6.06e-07	2.28e-05
ENSMUSG00000069515	17110	Lyz1	lysozyme 1	MON_3D-Crush_All	3.67787	0.136183	NA	1.45588	0.0518882	0.837342	2.63654	0.00342247	0.0316565
ENSMUSG00000006398	107995	Cdc20	cell division cycle 20	MON_3D-Crush_All	-0.586904	0.55547	0.999944	4.6266	0.0872239	0.970412	5.11659	2.89e-30	3.37e-27
ENSMUSG00000055322	21961	Tns1	tensin 1	MON_3D-Crush_All	0.0885665	0.730246	0.999944	-0.518843	0.163735	0.999972	-1.28123	5.5e-05	0.00114073
ENSMUSG00000031125	70691	3830403N18Rik	RIKEN cDNA 3830403N18 gene	MON_3D-Crush_All	0.131805	0.978959	NA	-1.18686	0.638799	0.999972	5.82355	0.00507564	0.0427283
ENSMUSG00000041707	69069	Tmem273	transmembrane protein 273	MON_3D-Crush_All	-0.45859	0.91694	NA	1.1766	0.111336	0.999972	2.57467	3.42e-05	0.00077
ENSMUSG00000026395	19264	Ptprc	protein tyrosine phosphatase, receptor type, C	MON_3D-Crush_All	0.307163	0.6907	0.999944	1.20249	0.0133264	0.450002	1.90017	2.48e-07	1.05e-05
ENSMUSG00000019979	11783	Apaf1	apoptotic peptidase activating factor 1	MON_3D-Crush_All	0.188548	0.627738	0.999944	0.987167	0.268093	0.999972	1.80602	0.000119	0.00216343
ENSMUSG00000010663	76267	Fads1	fatty acid desaturase 1	MON_3D-Crush_All	-0.147626	0.392534	0.999944	-0.677989	0.0751596	0.93451	-1.38037	0.00044	0.0062885
ENSMUSG00000021494	72935	Ddx41	DEAD box helicase 41	MON_3D-Crush_All	0.0165095	0.928513	0.999944	0.0508381	0.901363	0.999972	1.08743	0.00304077	0.0290194
ENSMUSG00000028655	76574	Mfsd2a	major facilitator superfamily domain containing 2A	MON_3D-Crush_All	-0.795443	0.155076	0.999944	-1.73576	0.00244684	0.157219	-1.94359	5.64e-06	0.000168
ENSMUSG00000064267	74096	Hvcn1	hydrogen voltage-gated channel 1	MON_3D-Crush_All	0.185329	0.823327	0.999944	0.661608	0.192943	0.999972	2.05481	1.89e-08	1.06e-06
ENSMUSG00000054951	71583	9130008F23Rik	RIKEN cDNA 9130008F23 gene	MON_3D-Crush_All	0.833705	0.456096	0.999944	1.28178	0.276106	0.999972	4.0252	0.0055817	0.0456338
ENSMUSG00000050199	107515	Lgr4	leucine-rich repeat-containing G protein-coupled receptor 4	MON_3D-Crush_All	-0.0732037	0.770436	0.999944	0.433592	0.457797	0.999972	-1.41189	0.00572897	0.0464853
ENSMUSG00000006219	74202	Fblim1	filamin binding LIM protein 1	MON_3D-Crush_All	1.18877	0.063617	0.871203	0.778529	0.115051	0.999972	3.47332	5.27e-18	1.63e-15
ENSMUSG00000032118	235180	Fez1	fasciculation and elongation protein zeta 1 (zygin I)	MON_3D-Crush_All	-0.0300535	0.861564	0.999944	-0.325505	0.371204	0.999972	-1.01409	0.00313839	0.0297216
ENSMUSG00000031934	55991	Panx1	pannexin 1	MON_3D-Crush_All	0.189673	0.653607	0.999944	1.0201	0.0725331	0.922837	2.30288	0.000105	0.00193841
ENSMUSG00000111329	100101457	A830035O19Rik	RIKEN cDNA A830035O19 gene	MON_3D-Crush_All	1.27893	0.180428	0.999944	0.900093	0.514061	0.999972	-4.91697	0.00147974	0.016457
ENSMUSG00000066150	20529	Slc31a1	solute carrier family 31, member 1	MON_3D-Crush_All	0.0341598	0.847344	0.999944	0.0135487	0.970748	0.999972	1.04991	0.00397967	0.0357375
ENSMUSG00000074165	67607	Zfp788	zinc finger protein 788	MON_3D-Crush_All	-0.00957579	0.969832	0.999944	-0.201948	0.708384	0.999972	-1.99111	0.0010052	0.0121944
ENSMUSG00000030793	66824	Pycard	PYD and CARD domain containing	MON_3D-Crush_All	1.41331	0.00825883	0.325323	0.998262	0.0435058	0.789565	2.42785	3.33e-10	2.59e-08
ENSMUSG00000034349	70099	Smc4	structural maintenance of chromosomes 4	MON_3D-Crush_All	-0.0178392	0.927387	0.999944	1.00236	0.0260557	0.616701	1.39046	0.000146	0.00257291
ENSMUSG00000043687	68918	1190005I06Rik	RIKEN cDNA 1190005I06 gene	MON_3D-Crush_All	-0.0143758	0.929793	0.999944	-0.472939	0.263566	0.999972	-1.94497	0.000107	0.00197426
ENSMUSG00000058290	105988	Espl1	extra spindle pole bodies 1, separase	MON_3D-Crush_All	-0.87109	0.266475	0.999944	2.03216	0.00222206	0.14505	2.92643	1.42e-07	6.5e-06
ENSMUSG00000030577	12483	Cd22	CD22 antigen	MON_3D-Crush_All	1.61227	0.426736	NA	0.247818	0.700265	0.999972	2.87015	4.39e-10	3.34e-08
ENSMUSG00000007833	69748	Aldh16a1	aldehyde dehydrogenase 16 family, member A1	MON_3D-Crush_All	0.573296	0.0265792	0.623734	0.186203	0.68689	0.999972	1.07398	0.00409917	0.0366276
ENSMUSG00000044006	68709	Cilp2	cartilage intermediate layer protein 2	MON_3D-Crush_All	-0.98054	0.186519	0.999944	-0.319601	0.663132	0.999972	-3.37326	0.000446	0.00635846
ENSMUSG00000031444	14058	F10	coagulation factor X	MON_3D-Crush_All	5.58054	0.100274	NA	4.45593	0.3301	0.999972	4.64304	9.38e-06	0.000256
ENSMUSG00000075415	14269	Fnbp1	formin binding protein 1	MON_3D-Crush_All	0.0170379	0.937484	0.999944	-0.165711	0.672126	0.999972	-1.25553	5.04e-05	0.00106268
ENSMUSG00000017760	19025	Ctsa	cathepsin A	MON_3D-Crush_All	-0.174108	0.251123	0.999944	0.0626214	0.880644	0.999972	1.29771	0.000119	0.00216343
ENSMUSG00000005481	68278	Ddx39a	DEAD box helicase 39a	MON_3D-Crush_All	0.267256	0.122698	0.999944	1.27543	0.00130423	0.0988441	2.20514	4.57e-09	2.97e-07
ENSMUSG00000066687	235320	Zbtb16	zinc finger and BTB domain containing 16	MON_3D-Crush_All	-1.25583	0.0102804	0.366927	-0.729341	0.69683	0.999972	-2.17118	1.69e-06	5.79e-05
ENSMUSG00000026029	12370	Casp8	caspase 8	MON_3D-Crush_All	0.570242	0.491475	0.999944	0.903654	0.0765441	0.942722	2.35322	4.19e-08	2.13e-06
ENSMUSG00000049969	71801	Plekhf2	pleckstrin homology domain containing, family F (with FYVE domain) member 2	MON_3D-Crush_All	-0.30962	0.0398967	0.738741	-0.0693372	0.867643	0.999972	1.19841	0.00300707	0.0287951
ENSMUSG00000034430	80292	Zxdc	ZXD family zinc finger C	MON_3D-Crush_All	-0.175069	0.442998	0.999944	-0.975417	0.0587648	0.867495	-1.61768	0.000255	0.00409323
ENSMUSG00000053137	19094	Mapk11	mitogen-activated protein kinase 11	MON_3D-Crush_All	0.205669	0.38888	0.999944	1.56741	0.0134087	0.451168	1.81001	0.00112112	0.0132749
ENSMUSG00000029182	75434	Fam166c	family with sequence similarity 166, member C	MON_3D-Crush_All	NA	NA	NA	-1.29454	0.769884	NA	-7.22246	0.00059	0.00801585
ENSMUSG00000022742	12892	Cpox	coproporphyrinogen oxidase	MON_3D-Crush_All	-0.253917	0.243554	0.999944	-0.49763	0.273651	0.999972	-1.59533	1.98e-07	8.69e-06
ENSMUSG00000049299	245828	Trappc1	trafficking protein particle complex 1	MON_3D-Crush_All	0.111342	0.508061	0.999944	0.508572	0.212931	0.999972	1.12548	0.00139805	0.0157547
ENSMUSG00000037628	72391	Cdkn3	cyclin-dependent kinase inhibitor 3	MON_3D-Crush_All	0.497571	0.695692	0.999944	5.06716	0.0214678	0.562693	5.22909	1.25e-12	1.44e-10
ENSMUSG00000027514	58203	Zbp1	Z-DNA binding protein 1	MON_3D-Crush_All	3.34389	0.010993	0.382038	-0.0506199	0.93936	0.999972	2.38074	0.000254	0.00408623
ENSMUSG00000078453	73112	Abracl	ABRA C-terminal like	MON_3D-Crush_All	-0.310604	0.547632	0.999944	1.7317	0.00426366	0.222087	2.60539	4.35e-06	0.000133
ENSMUSG00000074264	11722	Amy1	amylase 1, salivary	MON_3D-Crush_All	-0.198891	0.240489	0.999944	-0.492436	0.306842	0.999972	-2.51331	3.53e-06	0.00011
ENSMUSG00000022490	58200	Ppp1r1a	protein phosphatase 1, regulatory inhibitor subunit 1A	MON_3D-Crush_All	-0.0726287	0.673426	0.999944	-0.396194	0.541519	0.999972	-1.73671	0.000895	0.0111526
ENSMUSG00000050315	118449	Synpo2	synaptopodin 2	MON_3D-Crush_All	0.210349	0.297877	0.999944	-0.739595	0.0615339	0.880056	-1.91117	8.48e-05	0.00164457
ENSMUSG00000049130	12273	C5ar1	complement component 5a receptor 1	MON_3D-Crush_All	2.78194	0.0230054	0.580145	2.0592	0.000592	0.0564717	4.5937	1.22e-22	7.3e-20
ENSMUSG00000031169	53627	Porcn	porcupine O-acyltransferase	MON_3D-Crush_All	-0.123169	0.514142	0.999944	-0.414895	0.437622	0.999972	-1.28637	0.00199358	0.0208796
ENSMUSG00000036223	66468	Ska1	spindle and kinetochore associated complex subunit 1	MON_3D-Crush_All	-1.30693	0.793665	NA	6.74585	0.0854788	0.970133	6.25324	5.98e-07	2.26e-05
ENSMUSG00000027460	11602	Angpt4	angiopoietin 4	MON_3D-Crush_All	-1.1963	0.26098	0.999944	5.59599	0.0227048	0.583184	3.83298	0.000906	0.0112639
ENSMUSG00000071656	68852	Lrrn4cl	LRRN4 C-terminal like	MON_3D-Crush_All	0.503178	0.283955	0.999944	-0.306337	0.438324	0.999972	-1.02249	0.00628028	0.0498162
ENSMUSG00000061601	26875	Pclo	piccolo (presynaptic cytomatrix protein)	MON_3D-Crush_All	-0.120074	0.444997	0.999944	0.203625	0.737957	0.999972	-1.31431	0.00268601	0.0262806
ENSMUSG00000036390	13197	Gadd45a	growth arrest and DNA-damage-inducible 45 alpha	MON_3D-Crush_All	0.157384	0.378581	0.999944	0.597555	0.158812	0.999972	1.30435	0.000235	0.00383638
ENSMUSG00000040152	21825	Thbs1	thrombospondin 1	MON_3D-Crush_All	-0.282699	0.638473	0.999944	1.35689	0.00388204	0.211623	8.26791	4.32e-16	9.39e-14
ENSMUSG00000005124	22402	Ccn4	cellular communication network factor 4	MON_3D-Crush_All	0.583692	0.00252916	0.158212	0.232092	0.640721	0.999972	3.46962	0.00034	0.00511341
ENSMUSG00000025140	209027	Pycr1	pyrroline-5-carboxylate reductase 1	MON_3D-Crush_All	1.79702	0.00074	0.0678207	2.47413	0.00385311	0.211623	2.44838	0.00175073	0.0188556
ENSMUSG00000048939	268878	Atp13a5	ATPase type 13A5	MON_3D-Crush_All	-0.907819	0.397463	0.999944	-0.139352	0.875619	0.999972	-3.15376	6.56e-05	0.00132281
ENSMUSG00000022311	239420	Csmd3	CUB and Sushi multiple domains 3	MON_3D-Crush_All	-0.0250082	0.940201	0.999944	-0.539619	0.537856	0.999972	-1.65066	5.83e-05	0.00120074
ENSMUSG00000037337	26411	Map4k1	mitogen-activated protein kinase kinase kinase kinase 1	MON_3D-Crush_All	0.0481482	0.964402	0.999944	1.27324	0.399035	0.999972	3.25589	1.32e-07	6.06e-06
ENSMUSG00000047085	272381	Lrrc4b	leucine rich repeat containing 4B	MON_3D-Crush_All	0.093735	0.792426	0.999944	-0.0690467	0.893453	0.999972	-2.08421	5.01e-06	0.000151
ENSMUSG00000027699	13605	Ect2	ect2 oncogene	MON_3D-Crush_All	-0.872844	0.302677	0.999944	3.63811	0.0860174	0.970412	5.1815	1.08e-18	4.12e-16
ENSMUSG00000022388	239591	Ttll8	tubulin tyrosine ligase-like family, member 8	MON_3D-Crush_All	5.38814	0.167768	NA	1.57937	0.24114	0.999972	-6.09757	0.000888	0.0110972
ENSMUSG00000044092	319772	C130050O18Rik	RIKEN cDNA C130050O18 gene	MON_3D-Crush_All	-1.79575	0.503337	NA	0.973537	0.370805	0.999972	3.53092	3.31e-11	2.92e-09
ENSMUSG00000032115	12282	Hyou1	hypoxia up-regulated 1	MON_3D-Crush_All	0.25754	0.392331	0.999944	-0.110205	0.785562	0.999972	1.21706	0.000506	0.00707574
ENSMUSG00000020185	52679	E2f7	E2F transcription factor 7	MON_3D-Crush_All	-0.0441982	0.972266	0.999944	3.0573	0.00373413	0.208207	4.22548	9.91e-09	5.97e-07
ENSMUSG00000089647	102632231	Gm2245	predicted gene 2245	MON_3D-Crush_All	-2.18589	0.655971	NA	1.06256	0.615874	0.999972	6.99622	0.00238637	0.0239776
ENSMUSG00000034707	75612	Gns	glucosamine (N-acetyl)-6-sulfatase	MON_3D-Crush_All	-0.0231072	0.880588	0.999944	-0.326848	0.409432	0.999972	1.18078	0.000645	0.00858124
ENSMUSG00000055676	NA	NA	NA	MON_3D-Crush_All	-0.203705	0.771298	0.999944	-1.33366	0.00811288	0.337987	-2.62031	8.76e-05	0.00168752
ENSMUSG00000048450	17701	Msx1	msh homeobox 1	MON_3D-Crush_All	0.800124	0.593362	0.999944	-0.352021	0.380689	0.999972	-1.99169	2.76e-05	0.000641
ENSMUSG00000022698	72117	Naa50	N(alpha)-acetyltransferase 50, NatE catalytic subunit	MON_3D-Crush_All	0.0975458	0.665617	0.999944	-0.0336572	0.929587	0.999972	1.07073	0.00244277	0.0243342
ENSMUSG00000021390	18295	Ogn	osteoglycin	MON_3D-Crush_All	1.2069	0.128378	0.999944	-0.553586	0.310386	0.999972	-1.70994	0.00176764	0.0189964
ENSMUSG00000050777	170706	Tmem37	transmembrane protein 37	MON_3D-Crush_All	-0.0891554	0.877081	0.999944	0.203815	0.61837	0.999972	1.96632	1.03e-08	6.14e-07
ENSMUSG00000105322	NA	NA	NA	MON_3D-Crush_All	0.308436	0.473211	0.999944	0.94505	0.138492	0.999972	-2.14296	1.71e-05	0.000431
ENSMUSG00000049001	68169	Ndnf	neuron-derived neurotrophic factor	MON_3D-Crush_All	-0.0845081	0.594458	0.999944	-0.215674	0.666093	0.999972	2.66422	0.000476	0.00671433
ENSMUSG00000038967	18604	Pdk2	pyruvate dehydrogenase kinase, isoenzyme 2	MON_3D-Crush_All	-0.0984727	0.554739	0.999944	-0.428717	0.287264	0.999972	-1.10233	0.00122573	0.0142742
ENSMUSG00000055485	320706	Soga1	suppressor of glucose, autophagy associated 1	MON_3D-Crush_All	0.12246	0.774245	0.999944	-0.0592204	0.915784	0.999972	-1.21093	0.00296698	0.0284801
ENSMUSG00000055612	66953	Cdca7	cell division cycle associated 7	MON_3D-Crush_All	1.73135	0.020256	0.53937	0.744365	0.32054	0.999972	3.21774	4.86e-08	2.42e-06
ENSMUSG00000032258	75782	Lca5	Leber congenital amaurosis 5 (human)	MON_3D-Crush_All	0.199919	0.229606	0.999944	-0.568188	0.392027	0.999972	-1.45714	0.00546547	0.0450122
ENSMUSG00000024986	15242	Hhex	hematopoietically expressed homeobox	MON_3D-Crush_All	-1.20186	0.333936	0.999944	0.726387	0.210074	0.999972	1.4067	0.00133544	0.0152465
ENSMUSG00000029212	14400	Gabrb1	gamma-aminobutyric acid (GABA) A receptor, subunit beta 1	MON_3D-Crush_All	-0.577978	0.0183228	0.511963	-1.27405	0.00909721	0.36186	-2.13532	3.82e-05	0.000841
ENSMUSG00000074476	67629	Spc24	SPC24, NDC80 kinetochore complex component, homolog (S. cerevisiae)	MON_3D-Crush_All	0.631081	0.579963	0.999944	3.41046	0.190904	0.999972	4.76353	1.05e-16	2.53e-14
ENSMUSG00000044468	74645	Tent5c	terminal nucleotidyltransferase 5C	MON_3D-Crush_All	0.789013	0.277127	0.999944	0.145277	0.755364	0.999972	2.41635	6.63e-13	8.04e-11
ENSMUSG00000026778	18761	Prkcq	protein kinase C, theta	MON_3D-Crush_All	-0.400573	0.283748	0.999944	-0.211774	0.679257	0.999972	-1.00707	0.00391736	0.035226
ENSMUSG00000029189	231238	Sel1l3	sel-1 suppressor of lin-12-like 3 (C. elegans)	MON_3D-Crush_All	0.3471	0.308077	0.999944	0.560081	0.358866	0.999972	-1.25091	0.0029353	0.0282859
ENSMUSG00000021877	11843	Arf4	ADP-ribosylation factor 4	MON_3D-Crush_All	0.0243232	0.872695	0.999944	0.28175	0.449358	0.999972	1.041	0.00131707	0.0151153
ENSMUSG00000071203	17951	Naip5	NLR family, apoptosis inhibitory protein 5	MON_3D-Crush_All	4.82887	0.315162	NA	1.19558	0.127066	0.999972	1.77519	0.000875	0.0109641
ENSMUSG00000039286	72007	Fndc3b	fibronectin type III domain containing 3B	MON_3D-Crush_All	-0.0690494	0.806296	0.999944	0.0182667	0.966198	0.999972	1.6874	2.96e-06	9.4e-05
ENSMUSG00000063077	16561	Kif1b	kinesin family member 1B	MON_3D-Crush_All	0.123476	0.459943	0.999944	-0.538463	0.213645	0.999972	-1.41532	0.000449	0.00639654
ENSMUSG00000039187	208836	Fanci	Fanconi anemia, complementation group I	MON_3D-Crush_All	0.101593	0.951989	0.999944	0.226559	0.70557	0.999972	1.66552	0.00127339	0.0147166
ENSMUSG00000040528	380732	Milr1	mast cell immunoglobulin like receptor 1	MON_3D-Crush_All	-0.081349	0.891183	0.999944	0.787053	0.255608	0.999972	3.33735	1.43e-10	1.19e-08
ENSMUSG00000026456	72017	Cyb5r1	cytochrome b5 reductase 1	MON_3D-Crush_All	0.168414	0.274639	0.999944	0.11766	0.817706	0.999972	1.13333	0.00345454	0.0318908
ENSMUSG00000027966	12814	Col11a1	collagen, type XI, alpha 1	MON_3D-Crush_All	-0.0144562	0.970778	0.999944	0.148479	0.743394	0.999972	1.93162	2.14e-06	7.1e-05
ENSMUSG00000024534	67847	Sncaip	synuclein, alpha interacting protein (synphilin)	MON_3D-Crush_All	-0.175902	0.863159	0.999944	-0.774118	0.169163	0.999972	-1.54553	0.00216389	0.0222164
ENSMUSG00000017664	228875	Slc35c2	solute carrier family 35, member C2	MON_3D-Crush_All	0.374076	0.119744	0.999944	-0.291452	0.51425	0.999972	1.13537	0.00233537	0.023573
ENSMUSG00000074336	11425	Apoc4	apolipoprotein C-IV	MON_3D-Crush_All	3.63589	0.278784	NA	1.12615	0.112803	0.999972	4.29882	2.81e-11	2.54e-09
ENSMUSG00000018849	211652	Wwc1	WW, C2 and coiled-coil domain containing 1	MON_3D-Crush_All	0.185776	0.624259	0.999944	-0.188754	0.654713	0.999972	-1.43493	0.00495167	0.041969
ENSMUSG00000038840	329581	Birc7	baculoviral IAP repeat-containing 7 (livin)	MON_3D-Crush_All	2.39136	0.373485	NA	-0.293322	0.58049	0.999972	-3.03379	1.33e-05	0.000346
ENSMUSG00000028445	69638	Enho	energy homeostasis associated	MON_3D-Crush_All	-0.40867	0.0374233	0.717316	-0.70105	0.0649866	0.895182	-2.04826	9.29e-05	0.00175949
ENSMUSG00000036086	226409	Zranb3	zinc finger, RAN-binding domain containing 3	MON_3D-Crush_All	0.314008	0.513992	0.999944	0.233582	0.716228	0.999972	1.94285	0.000241	0.00391367
ENSMUSG00000033222	74044	Ttf2	transcription termination factor, RNA polymerase II	MON_3D-Crush_All	0.140089	0.780656	0.999944	0.648577	0.398133	0.999972	1.71436	0.000413	0.0059846
ENSMUSG00000037991	223970	Rmi2	RecQ mediated genome instability 2	MON_3D-Crush_All	2.70015	0.432834	NA	0.971159	0.635332	0.999972	2.74772	0.0058715	0.0473696
ENSMUSG00000045441	243385	Gprin3	GPRIN family member 3	MON_3D-Crush_All	-0.702201	0.0202941	0.5397	-1.20756	0.435439	0.999972	6.06997	0.00552615	0.0453384
ENSMUSG00000025027	170750	Xpnpep1	X-prolyl aminopeptidase (aminopeptidase P) 1, soluble	MON_3D-Crush_All	0.420504	0.0485327	0.791479	0.383398	0.301102	0.999972	1.16023	0.000239	0.00388467
ENSMUSG00000034329	237911	Brip1	BRCA1 interacting protein C-terminal helicase 1	MON_3D-Crush_All	5.32152	0.212932	NA	2.57799	0.0731419	0.922837	3.04922	0.000377	0.0055479
ENSMUSG00000071714	12984	Csf2rb2	colony stimulating factor 2 receptor, beta 2, low-affinity (granulocyte-macrophage)	MON_3D-Crush_All	6.22807	0.0488234	NA	2.5332	0.0812761	0.964074	2.92489	5.71e-07	2.16e-05
ENSMUSG00000025790	108116	Slco3a1	solute carrier organic anion transporter family, member 3a1	MON_3D-Crush_All	-0.27387	0.280204	0.999944	-0.365154	0.391998	0.999972	-1.06838	0.000824	0.0104631
ENSMUSG00000070524	435653	Fcrlb	Fc receptor-like B	MON_3D-Crush_All	0.00239976	0.998054	0.999944	5.09376	0.18102	NA	5.5998	0.000285	0.00444142
ENSMUSG00000084915	NA	NA	NA	MON_3D-Crush_All	-0.338321	0.672029	0.999944	0.133368	0.867322	0.999972	-1.95234	0.00124906	0.0144864
ENSMUSG00000014867	20932	Surf4	surfeit gene 4	MON_3D-Crush_All	0.0770771	0.609636	0.999944	-0.294773	0.448261	0.999972	1.02928	0.0026831	0.0262745
ENSMUSG00000022629	16564	Kif21a	kinesin family member 21A	MON_3D-Crush_All	-0.0155592	0.923459	0.999944	-0.986089	0.0916764	0.982036	-1.02179	0.00109906	0.0130842
ENSMUSG00000034462	18764	Pkd2	polycystin 2, transient receptor potential cation channel	MON_3D-Crush_All	-0.0524459	0.844176	0.999944	-0.567295	0.188295	0.999972	-1.1747	0.00142272	0.0159755
ENSMUSG00000022367	15117	Has2	hyaluronan synthase 2	MON_3D-Crush_All	NA	NA	NA	1.63417	0.217061	0.999972	4.92863	1.09e-15	2.18e-13
ENSMUSG00000040128	108767	Pnrc1	proline-rich nuclear receptor coactivator 1	MON_3D-Crush_All	-0.344827	0.455188	0.999944	0.231644	0.585076	0.999972	-2.52726	8.15e-11	6.92e-09
ENSMUSG00000042626	20416	Shc1	src homology 2 domain-containing transforming protein C1	MON_3D-Crush_All	-0.476595	0.120416	0.999944	-0.0589434	0.882634	0.999972	1.10015	0.000974	0.011939
ENSMUSG00000030560	13032	Ctsc	cathepsin C	MON_3D-Crush_All	0.458892	0.0470085	0.778946	1.19902	0.0116377	0.419152	3.31643	6.61e-17	1.7e-14
ENSMUSG00000022575	69146	Gsdmd	gasdermin D	MON_3D-Crush_All	-0.450694	0.585459	0.999944	0.4737	0.428771	0.999972	2.32166	1.73e-08	9.82e-07
ENSMUSG00000039934	212167	Gsap	gamma-secretase activating protein	MON_3D-Crush_All	-0.25394	0.403394	0.999944	0.433867	0.311882	0.999972	1.85985	4.64e-07	1.81e-05
ENSMUSG00000040658	381101	Dnph1	2'-deoxynucleoside 5'-phosphate N-hydrolase 1	MON_3D-Crush_All	0.288433	0.441388	0.999944	1.71328	0.00116885	0.0936589	1.3793	0.0024368	0.0243038
ENSMUSG00000054545	94284	Ugt1a6a	UDP glucuronosyltransferase 1 family, polypeptide A6A	MON_3D-Crush_All	-0.330305	0.774484	0.999944	0.873457	0.0980601	0.999972	2.45583	0.000103	0.00191705
ENSMUSG00000108543	NA	NA	NA	MON_3D-Crush_All	-0.999799	0.211067	0.999944	6.06805	0.00990952	0.383961	-2.5173	0.00548939	0.0451152
ENSMUSG00000004360	212448	9330159F19Rik	RIKEN cDNA 9330159F19 gene	MON_3D-Crush_All	0.0982421	0.810228	0.999944	-0.672637	0.139421	0.999972	-1.63443	0.000266	0.00422218
ENSMUSG00000019961	21917	Tmpo	thymopoietin	MON_3D-Crush_All	-0.188437	0.309042	0.999944	0.911143	0.0234591	0.587107	1.13057	0.00099	0.0120869
ENSMUSG00000074829	630836	2010315B03Rik	RIKEN cDNA 2010315B03 gene	MON_3D-Crush_All	-0.620764	0.0746134	0.9221	-0.737589	0.166392	0.999972	-1.6868	0.00316953	0.0299304
ENSMUSG00000042807	329152	Hecw2	HECT, C2 and WW domain containing E3 ubiquitin protein ligase 2	MON_3D-Crush_All	-0.271309	0.466643	0.999944	0.113331	0.851662	0.999972	-1.30691	0.000819	0.0104063
ENSMUSG00000040747	12508	Cd53	CD53 antigen	MON_3D-Crush_All	2.11261	0.00279731	0.16701	1.05497	0.0278807	0.638946	2.92618	2.52e-13	3.18e-11
ENSMUSG00000062515	11770	Fabp4	fatty acid binding protein 4, adipocyte	MON_3D-Crush_All	0.499901	0.160315	0.999944	-4.19828	0.0976232	0.999972	7.04159	2.61e-07	1.1e-05
ENSMUSG00000025584	18584	Pde8a	phosphodiesterase 8A	MON_3D-Crush_All	-0.284534	0.187094	0.999944	0.721029	0.184425	0.999972	-1.00982	0.00215923	0.0221801
ENSMUSG00000033467	57914	Crlf2	cytokine receptor-like factor 2	MON_3D-Crush_All	-0.241012	0.603879	0.999944	1.1832	0.0656736	0.896512	2.15776	0.000117	0.00213742
ENSMUSG00000034255	544817	Arhgap27	Rho GTPase activating protein 27	MON_3D-Crush_All	0.00479546	0.988614	0.999944	-0.42426	0.329479	0.999972	1.12215	0.0035811	0.0328347
ENSMUSG00000020524	14799	Gria1	glutamate receptor, ionotropic, AMPA1 (alpha 1)	MON_3D-Crush_All	-0.0486118	0.807799	0.999944	-0.718057	0.111379	0.999972	-1.40561	0.00227789	0.0231227
ENSMUSG00000017652	21939	Cd40	CD40 antigen	MON_3D-Crush_All	-1.53871	0.189815	0.999944	-0.631937	0.356991	0.999972	2.94301	2.31e-05	0.000555
ENSMUSG00000043131	232157	Mob1a	MOB kinase activator 1A	MON_3D-Crush_All	-0.0945893	0.64227	0.999944	1.76845	0.00316515	0.188047	1.10598	0.00239858	0.0240218
ENSMUSG00000107655	NA	NA	NA	MON_3D-Crush_All	-0.497167	0.558148	0.999944	-0.357352	0.567284	0.999972	-2.54884	0.000282	0.00440081
ENSMUSG00000022295	66335	Atp6v1c1	ATPase, H+ transporting, lysosomal V1 subunit C1	MON_3D-Crush_All	-0.051405	0.773082	0.999944	-0.0755791	0.839527	0.999972	1.17827	0.000403	0.00585603
ENSMUSG00000070498	208151	Tmem132b	transmembrane protein 132B	MON_3D-Crush_All	0.318949	0.303979	0.999944	-0.951282	0.143486	0.999972	-1.27934	0.000441	0.00630956
ENSMUSG00000042286	192187	Stab1	stabilin 1	MON_3D-Crush_All	0.80965	0.258537	0.999944	1.34613	0.00468016	0.234091	4.1731	2.02e-20	9.07e-18
ENSMUSG00000093930	208715	Hmgcs1	3-hydroxy-3-methylglutaryl-Coenzyme A synthase 1	MON_3D-Crush_All	-0.289525	0.112583	0.999944	-0.440838	0.22799	0.999972	-1.02402	0.00373232	0.0339323
ENSMUSG00000027574	58237	Nkain4	Na+/K+ transporting ATPase interacting 4	MON_3D-Crush_All	0.0847398	0.895418	0.999944	-0.153065	0.721537	0.999972	-1.59911	0.000894	0.0111526
ENSMUSG00000024965	108101	Fermt3	fermitin family member 3	MON_3D-Crush_All	-0.167813	0.708432	0.999944	1.3054	0.0751821	0.93451	1.76034	6.28e-06	0.000184
ENSMUSG00000048027	68799	Rgmb	repulsive guidance molecule family member B	MON_3D-Crush_All	-0.229775	0.264984	0.999944	-0.364463	0.452292	0.999972	-1.18301	0.00450952	0.0391705
ENSMUSG00000035842	320209	Ddx11	DEAD/H box helicase 11	MON_3D-Crush_All	-0.0797037	0.867178	0.999944	1.04042	0.470533	0.999972	3.47869	2.93e-07	1.21e-05
ENSMUSG00000023019	14555	Gpd1	glycerol-3-phosphate dehydrogenase 1 (soluble)	MON_3D-Crush_All	-0.340544	0.608206	0.999944	-0.373975	0.459086	0.999972	2.28814	6.74e-09	4.22e-07
ENSMUSG00000040751	56743	Lat2	linker for activation of T cells family, member 2	MON_3D-Crush_All	0.493198	0.592968	0.999944	0.608734	0.183202	0.999972	2.52057	2.04e-08	1.14e-06
ENSMUSG00000039518	386463	Cdsn	corneodesmosin	MON_3D-Crush_All	2.80844	0.00174662	0.119615	1.24683	0.00314686	0.187503	4.37126	7.53e-17	1.91e-14
ENSMUSG00000001525	22154	Tubb5	tubulin, beta 5 class I	MON_3D-Crush_All	-0.190754	0.229313	0.999944	0.994096	0.0184156	0.528618	1.78423	4.58e-08	2.3e-06
ENSMUSG00000036181	50708	H1f2	H1.2 linker histone, cluster member	MON_3D-Crush_All	0.274139	0.148952	0.999944	0.627505	0.100289	0.999972	1.07191	0.00136614	0.0154986
ENSMUSG00000026587	11899	Astn1	astrotactin 1	MON_3D-Crush_All	-0.190416	0.394592	0.999944	-0.591315	0.179544	0.999972	-1.11338	0.00382485	0.0345959
ENSMUSG00000038679	83925	Trps1	transcriptional repressor GATA binding 1	MON_3D-Crush_All	0.472433	0.0295476	0.648376	-0.128217	0.750229	0.999972	-1.2412	0.000935	0.0115685
ENSMUSG00000007030	27762	Vwa7	von Willebrand factor A domain containing 7	MON_3D-Crush_All	0.301462	0.744821	0.999944	0.763438	0.339048	0.999972	-4.68797	6.8e-05	0.00135467
ENSMUSG00000030201	16974	Lrp6	low density lipoprotein receptor-related protein 6	MON_3D-Crush_All	0.145088	0.564763	0.999944	-0.320366	0.595786	0.999972	-1.92501	2.8e-07	1.17e-05
ENSMUSG00000076033	100124641	Mir692-3	microRNA 692-3	MON_3D-Crush_All	0.523428	0.730428	0.999944	0.870594	0.547018	0.999972	3.39334	0.000874	0.0109641
ENSMUSG00000056598	74665	Drc3	dynein regulatory complex subunit 3	MON_3D-Crush_All	0.193928	0.392186	0.999944	-0.0917853	0.870782	0.999972	-1.9517	0.00133481	0.0152465
ENSMUSG00000036908	54445	Unc93b1	unc-93 homolog B1, TLR signaling regulator	MON_3D-Crush_All	1.15045	0.0160836	0.471932	0.514605	0.252729	0.999972	1.2095	0.000879	0.0110101
ENSMUSG00000030708	69387	Dnajb13	DnaJ heat shock protein family (Hsp40) member B13	MON_3D-Crush_All	5.42653	0.0747395	NA	0.100583	0.902202	0.999972	-1.78241	0.00256769	0.0253627
ENSMUSG00000006585	67177	Cdt1	chromatin licensing and DNA replication factor 1	MON_3D-Crush_All	-0.0815658	0.863123	0.999944	1.60221	0.173188	0.999972	5.16621	5.92e-21	2.93e-18
ENSMUSG00000018411	17762	Mapt	microtubule-associated protein tau	MON_3D-Crush_All	-0.281541	0.0671821	0.888245	-0.193169	0.710584	0.999972	-1.15734	0.000399	0.00581169
ENSMUSG00000105568	NA	NA	NA	MON_3D-Crush_All	-0.787631	0.128263	0.999944	0.96744	0.115236	0.999972	-2.04514	0.000156	0.00273093
ENSMUSG00000024750	22682	Zfand5	zinc finger, AN1-type domain 5	MON_3D-Crush_All	0.0967941	0.624802	0.999944	-0.192172	0.669004	0.999972	-1.45024	0.000679	0.00897676
ENSMUSG00000026956	227620	Uap1l1	UDP-N-acteylglucosamine pyrophosphorylase 1-like 1	MON_3D-Crush_All	0.446424	0.201628	0.999944	0.0717365	0.872497	0.999972	1.71885	2.96e-06	9.4e-05
ENSMUSG00000042367	14620	Gjb3	gap junction protein, beta 3	MON_3D-Crush_All	4.39026	0.362357	NA	4.74463	0.29527	0.999972	6.40333	1.17e-14	1.98e-12
ENSMUSG00000047407	21815	Tgif1	TGFB-induced factor homeobox 1	MON_3D-Crush_All	-0.0815759	0.863759	0.999944	0.192293	0.647878	0.999972	1.47232	8.68e-05	0.00167524
ENSMUSG00000024791	67849	Cdca5	cell division cycle associated 5	MON_3D-Crush_All	0.131801	0.978959	NA	3.0624	0.00208592	0.138366	5.91875	0.00134233	0.0152746
ENSMUSG00000000028	12544	Cdc45	cell division cycle 45	MON_3D-Crush_All	-0.113568	0.764362	0.999944	0.6043	0.358323	0.999972	2.62024	7.95e-07	2.87e-05
ENSMUSG00000032224	76886	Fam81a	family with sequence similarity 81, member A	MON_3D-Crush_All	-0.0923064	0.868554	0.999944	-0.59321	0.172389	0.999972	-1.28762	0.00286049	0.0276864
ENSMUSG00000048078	23966	Tenm4	teneurin transmembrane protein 4	MON_3D-Crush_All	0.290993	0.222949	0.999944	-0.589746	0.657509	0.999972	-1.78539	0.0010749	0.0128741
ENSMUSG00000020882	12295	Cacnb1	calcium channel, voltage-dependent, beta 1 subunit	MON_3D-Crush_All	-0.515478	0.176309	0.999944	-0.603492	0.168192	0.999972	-1.49218	0.00413141	0.0367993
ENSMUSG00000031431	14605	Tsc22d3	TSC22 domain family, member 3	MON_3D-Crush_All	-0.154175	0.529452	0.999944	-0.329991	0.388866	0.999972	-1.23978	5.35e-05	0.00111875
ENSMUSG00000022893	11504	Adamts1	a disintegrin-like and metallopeptidase (reprolysin type) with thrombospondin type 1 motif, 1	MON_3D-Crush_All	0.852918	0.00310388	0.177234	-0.493163	0.202911	0.999972	1.27794	0.00025	0.00402107
ENSMUSG00000074802	237436	Gas2l3	growth arrest-specific 2 like 3	MON_3D-Crush_All	-0.338889	0.576595	0.999944	-0.477703	0.389185	0.999972	3.64109	7.78e-17	1.92e-14
ENSMUSG00000042272	228071	Sestd1	SEC14 and spectrin domains 1	MON_3D-Crush_All	0.0350093	0.8904	0.999944	0.585611	0.166923	0.999972	1.24603	0.00590898	0.0475766
ENSMUSG00000049409	58182	Prokr1	prokineticin receptor 1	MON_3D-Crush_All	-0.87424	0.569719	0.999944	-0.359675	0.780671	0.999972	2.77478	3.55e-05	0.000795
ENSMUSG00000020029	71207	Nudt4	nudix (nucleoside diphosphate linked moiety X)-type motif 4	MON_3D-Crush_All	-0.18894	0.26242	0.999944	-0.227061	0.528827	0.999972	-1.02736	0.00471165	0.0404903
ENSMUSG00000022881	106344	Rfc4	replication factor C (activator 1) 4	MON_3D-Crush_All	-0.265139	0.280659	0.999944	1.1603	0.0727944	0.922837	2.11194	3.29e-05	0.000749
ENSMUSG00000040329	16196	Il7	interleukin 7	MON_3D-Crush_All	-0.536483	0.742682	0.999944	0.6383	0.836863	0.999972	7.74979	0.00136589	0.0154986
ENSMUSG00000027447	13010	Cst3	cystatin C	MON_3D-Crush_All	-0.161576	0.235548	0.999944	-0.221005	0.564357	0.999972	-1.60362	7.98e-05	0.00155518
ENSMUSG00000090272	100040462	Mndal	myeloid nuclear differentiation antigen like	MON_3D-Crush_All	-0.0431579	0.96517	0.999944	0.0807943	0.887052	0.999972	2.31706	0.00121594	0.0141943
ENSMUSG00000026880	13830	Stom	stomatin	MON_3D-Crush_All	0.0178881	0.919239	0.999944	0.306878	0.475243	0.999972	1.19433	0.000438	0.00627432
ENSMUSG00000026864	14828	Hspa5	heat shock protein 5	MON_3D-Crush_All	-0.122098	0.470235	0.999944	-0.238894	0.574008	0.999972	1.28734	0.000462	0.00654702
ENSMUSG00000040105	74411	Plpp6	phospholipid phosphatase 6	MON_3D-Crush_All	-0.2113	0.367932	0.999944	-0.41142	0.345719	0.999972	-2.92357	1.65e-07	7.45e-06
ENSMUSG00000048442	66528	Smim5	small integral membrane protein 5	MON_3D-Crush_All	-0.503228	0.627148	0.999944	-0.605126	0.428665	0.999972	-2.29242	0.00376649	0.0341802
ENSMUSG00000022150	13132	Dab2	disabled 2, mitogen-responsive phosphoprotein	MON_3D-Crush_All	0.268825	0.789476	0.999944	0.962969	0.0874529	0.970412	3.55403	3.3e-15	6.15e-13
ENSMUSG00000062082	239849	Cd200r4	CD200 receptor 4	MON_3D-Crush_All	3.83952	0.427024	NA	1.5865	0.295686	0.999972	6.49506	2.84e-16	6.45e-14
ENSMUSG00000027506	21985	Tpd52	tumor protein D52	MON_3D-Crush_All	0.0490243	0.7776	0.999944	0.245531	0.521105	0.999972	1.18829	0.000537	0.00743456
ENSMUSG00000024349	72512	Sting1	stimulator of interferon response cGAMP interactor 1	MON_3D-Crush_All	0.940409	0.277163	0.999944	1.06514	0.0611211	0.879786	1.51222	7.01e-05	0.00138866
ENSMUSG00000049154	75429	Fam183b	family with sequence similarity 183, member B	MON_3D-Crush_All	2.85716	0.0269126	0.625614	0.268582	0.797156	0.999972	-2.81716	0.00302946	0.0289394
ENSMUSG00000028382	230257	Ptbp3	polypyrimidine tract binding protein 3	MON_3D-Crush_All	0.155567	0.681774	0.999944	0.480886	0.275929	0.999972	1.25395	0.000299	0.00459591
ENSMUSG00000004266	15170	Ptpn6	protein tyrosine phosphatase, non-receptor type 6	MON_3D-Crush_All	1.37679	0.03212	0.671763	0.924161	0.137796	0.999972	1.92759	3.71e-08	1.92e-06
ENSMUSG00000047832	71963	Cdca4	cell division cycle associated 4	MON_3D-Crush_All	0.0154264	0.953004	0.999944	0.633202	0.161823	0.999972	1.61381	6.8e-05	0.00135467
ENSMUSG00000013033	330814	Adgrl1	adhesion G protein-coupled receptor L1	MON_3D-Crush_All	-0.798447	0.00152671	0.109567	0.641316	0.314876	0.999972	-1.33463	0.00255424	0.0252664
ENSMUSG00000021250	14281	Fos	FBJ osteosarcoma oncogene	MON_3D-Crush_All	0.727371	0.000447	0.0457298	1.54543	0.00143433	0.10606	1.25925	0.000262	0.00416854
ENSMUSG00000061414	381812	Cracr2a	calcium release activated channel regulator 2A	MON_3D-Crush_All	0.556005	0.443651	0.999944	0.496904	0.732142	0.999972	2.61742	0.00107911	0.0129089
ENSMUSG00000023236	20394	Scg5	secretogranin V	MON_3D-Crush_All	-0.268381	0.0948809	0.990186	-0.746363	0.0631097	0.885393	-1.90492	1.07e-05	0.000287
ENSMUSG00000073242	100038522	Dnmt3aos	DNA methyltransferase 3A, opposite strand	MON_3D-Crush_All	-0.535971	0.607318	0.999944	-5.15705	0.282486	NA	5.52587	0.000346	0.00518018
ENSMUSG00000050148	54609	Ubqln2	ubiquilin 2	MON_3D-Crush_All	-0.399826	0.0906862	0.973077	-0.121841	0.799139	0.999972	-1.55087	0.000353	0.00526875
ENSMUSG00000053166	104010	Cdh22	cadherin 22	MON_3D-Crush_All	0.00909628	0.978232	0.999944	0.520601	0.236877	0.999972	2.49686	1.1e-09	7.94e-08
ENSMUSG00000037300	234875	Ttc13	tetratricopeptide repeat domain 13	MON_3D-Crush_All	-0.0466084	0.846998	0.999944	0.316449	0.513012	0.999972	1.38387	0.00028	0.00438294
ENSMUSG00000032602	57279	Slc25a20	solute carrier family 25 (mitochondrial carnitine/acylcarnitine translocase), member 20	MON_3D-Crush_All	-0.181099	0.418721	0.999944	-0.0785665	0.840218	0.999972	1.01102	0.00534298	0.0443357
ENSMUSG00000032369	22038	Plscr1	phospholipid scramblase 1	MON_3D-Crush_All	0.655278	0.0325809	0.67467	0.376323	0.374369	0.999972	1.71733	2.45e-05	0.000582
ENSMUSG00000078485	231002	Plekhn1	pleckstrin homology domain containing, family N member 1	MON_3D-Crush_All	-0.284779	0.17919	0.999944	-0.516518	0.300856	0.999972	-1.042	0.00407688	0.0364614
ENSMUSG00000078485	231003	Klhl17	kelch-like 17	MON_3D-Crush_All	-0.284779	0.17919	0.999944	-0.516518	0.300856	0.999972	-1.042	0.00407688	0.0364614
ENSMUSG00000032181	20255	Scg3	secretogranin III	MON_3D-Crush_All	0.309059	0.111372	0.999944	-0.289833	0.510724	0.999972	-1.60699	0.000107	0.00198007
ENSMUSG00000117901	NA	NA	NA	MON_3D-Crush_All	0.21144	0.656079	0.999944	-0.943925	0.0484275	0.81984	-2.25415	0.000383	0.00561751
ENSMUSG00000029095	231148	Ablim2	actin-binding LIM protein 2	MON_3D-Crush_All	-0.263845	0.225745	0.999944	-1.23331	0.00305843	0.183796	-1.09154	0.00205166	0.0213075
ENSMUSG00000021190	19141	Lgmn	legumain	MON_3D-Crush_All	-0.111685	0.44784	0.999944	0.603899	0.0924451	0.98466	1.7056	9.55e-07	3.42e-05
ENSMUSG00000031963	73230	Bmper	BMP-binding endothelial regulator	MON_3D-Crush_All	-0.311322	0.697552	0.999944	8.59403	0.0302586	0.672679	3.19046	6.1e-05	0.00124286
ENSMUSG00000031618	110784	Nr3c2	nuclear receptor subfamily 3, group C, member 2	MON_3D-Crush_All	-0.0207864	0.920437	0.999944	-0.26659	0.512445	0.999972	-1.72832	0.000196	0.00329994
ENSMUSG00000059921	22253	Unc5c	unc-5 netrin receptor C	MON_3D-Crush_All	-0.128631	0.567727	0.999944	-0.221529	0.649962	0.999972	-1.04541	0.00401699	0.0359909
ENSMUSG00000018334	16706	Ksr1	kinase suppressor of ras 1	MON_3D-Crush_All	-0.117197	0.649174	0.999944	0.566401	0.229594	0.999972	-1.64829	0.000135	0.00240014
ENSMUSG00000038013	68524	Wipf2	WAS/WASL interacting protein family, member 2	MON_3D-Crush_All	0.0272956	0.913386	0.999944	0.195931	0.669524	0.999972	-1.25676	0.00130578	0.0149944
ENSMUSG00000035984	75533	Nme5	NME/NM23 family member 5	MON_3D-Crush_All	0.256289	0.28789	0.999944	0.13294	0.804343	0.999972	-2.11781	2.64e-05	0.000616
ENSMUSG00000062209	13869	Erbb4	erb-b2 receptor tyrosine kinase 4	MON_3D-Crush_All	-0.814404	0.0737827	0.920352	-0.168629	0.734771	0.999972	-1.51009	0.000621	0.00834784
ENSMUSG00000030530	18550	Furin	furin (paired basic amino acid cleaving enzyme)	MON_3D-Crush_All	-0.541431	0.16201	0.999944	-1.33173	0.00473966	0.236372	1.79489	0.000205	0.00342243
ENSMUSG00000050854	230678	Tmem125	transmembrane protein 125	MON_3D-Crush_All	0.105205	0.981606	NA	0.333139	0.728211	0.999972	1.40802	0.00148296	0.0164834
ENSMUSG00000074874	13025	Ctla2b	cytotoxic T lymphocyte-associated protein 2 beta	MON_3D-Crush_All	3.47149	0.0799243	NA	1.44649	0.0451583	0.802386	2.99582	2.01e-07	8.78e-06
ENSMUSG00000019849	19072	Prep	prolyl endopeptidase	MON_3D-Crush_All	0.0525744	0.79973	0.999944	-0.238065	0.536147	0.999972	1.67184	2.45e-06	8.03e-05
ENSMUSG00000071478	319165	H2ac7	H2A clustered histone 7	MON_3D-Crush_All	0.347923	0.780528	0.999944	2.54868	0.0533637	0.838986	3.5656	0.00458209	0.0396302
ENSMUSG00000063873	94249	Slc24a3	solute carrier family 24 (sodium/potassium/calcium exchanger), member 3	MON_3D-Crush_All	-0.490959	0.50623	0.999944	0.113105	0.863894	0.999972	-1.77518	0.00281019	0.0272556
ENSMUSG00000036853	171166	Mcoln3	mucolipin 3	MON_3D-Crush_All	NA	NA	NA	1.12165	0.599539	0.999972	7.25357	2.89e-11	2.59e-09
ENSMUSG00000028633	51797	Ctps	cytidine 5'-triphosphate synthase	MON_3D-Crush_All	0.0472357	0.829784	0.999944	0.154464	0.712055	0.999972	1.44962	2.47e-05	0.000587
ENSMUSG00000028354	54418	Fmn2	formin 2	MON_3D-Crush_All	-0.493625	0.0389103	0.72804	0.264592	0.614835	0.999972	-1.45821	0.000561	0.00769559
ENSMUSG00000097129	74706	4930507D05Rik	RIKEN cDNA 4930507D05 gene	MON_3D-Crush_All	-1.5646	0.393234	0.999944	2.25766	0.360607	0.999972	6.8917	0.00189735	0.0200847
ENSMUSG00000005087	12505	Cd44	CD44 antigen	MON_3D-Crush_All	-0.239226	0.499779	0.999944	0.424682	0.292336	0.999972	2.32791	4.61e-14	7.01e-12
ENSMUSG00000008734	64297	Gprc5b	G protein-coupled receptor, family C, group 5, member B	MON_3D-Crush_All	-1.04325	0.00905431	0.343114	0.111611	0.767566	0.999972	-1.70706	2.64e-06	8.6e-05
ENSMUSG00000031278	50790	Acsl4	acyl-CoA synthetase long-chain family member 4	MON_3D-Crush_All	-0.324897	0.233003	0.999944	-0.525541	0.249624	0.999972	1.76388	5.99e-07	2.26e-05
ENSMUSG00000064351	17708	COX1	cytochrome c oxidase subunit I	MON_3D-Crush_All	-0.357314	0.00690601	0.292569	10.8851	0.0197157	0.539858	-28.3196	1.67e-09	1.17e-07
ENSMUSG00000079685	77777	Ulbp1	UL16 binding protein 1	MON_3D-Crush_All	2.28236	0.434101	NA	1.95643	0.167701	0.999972	4.71804	9.11e-09	5.54e-07
ENSMUSG00000033589	72549	Reep4	receptor accessory protein 4	MON_3D-Crush_All	0.345784	0.323946	0.999944	0.982357	0.0835194	0.965899	1.37476	0.00149396	0.0165685
ENSMUSG00000046997	211949	Spsb4	splA/ryanodine receptor domain and SOCS box containing 4	MON_3D-Crush_All	0.0534257	0.8629	0.999944	-0.332274	0.654766	0.999972	1.95023	0.00373199	0.0339323
ENSMUSG00000040759	67272	Cmtm5	CKLF-like MARVEL transmembrane domain containing 5	MON_3D-Crush_All	-0.272945	0.498961	0.999944	-0.246452	0.495207	0.999972	-1.02227	0.00191381	0.0202265
ENSMUSG00000035711	27261	Dok3	docking protein 3	MON_3D-Crush_All	0.225717	0.55583	0.999944	1.55879	0.0192105	0.534456	1.62707	0.00430784	0.0378088
ENSMUSG00000094732	68994	1500015L24Rik	RIKEN cDNA 1500015L24 gene	MON_3D-Crush_All	1.7012	0.5117	NA	-1.15711	0.408797	0.999972	-2.14895	0.00157586	0.0172829
ENSMUSG00000033685	22228	Ucp2	uncoupling protein 2 (mitochondrial, proton carrier)	MON_3D-Crush_All	-0.151651	0.584564	0.999944	0.306429	0.597938	0.999972	1.30604	0.000706	0.00923651
ENSMUSG00000004709	18106	Cd244a	CD244 molecule A	MON_3D-Crush_All	1.12499	0.58761	NA	1.84727	0.0168253	0.505911	3.87959	3.82e-10	2.93e-08
ENSMUSG00000036046	223739	5031439G07Rik	RIKEN cDNA 5031439G07 gene	MON_3D-Crush_All	0.239298	0.811066	0.999944	-0.0799554	0.837212	0.999972	-1.02064	0.000973	0.0119311
ENSMUSG00000039716	208869	Dock3	dedicator of cyto-kinesis 3	MON_3D-Crush_All	-0.172539	0.473858	0.999944	1.21074	0.246406	0.999972	-1.5615	0.000727	0.00945013
ENSMUSG00000079304	71149	Tex52	testis expressed 52	MON_3D-Crush_All	3.84727	0.279641	NA	-0.286859	0.835031	0.999972	-1.35335	0.00101269	0.0122626
ENSMUSG00000030410	13401	Dmwd	dystrophia myotonica-containing WD repeat motif	MON_3D-Crush_All	-0.179723	0.334547	0.999944	0.53791	0.372526	0.999972	-1.4062	1.49e-05	0.000381
ENSMUSG00000043029	246788	Trpv3	transient receptor potential cation channel, subfamily V, member 3	MON_3D-Crush_All	-1.64764	0.271869	0.999944	-0.664136	0.697161	0.999972	-1.94311	0.00205053	0.021307
ENSMUSG00000030313	320560	Dennd5b	DENN/MADD domain containing 5B	MON_3D-Crush_All	-0.25868	0.17353	0.999944	-0.0347649	0.93852	0.999972	-1.33612	0.000276	0.00433557
ENSMUSG00000051391	22628	Ywhag	tyrosine 3-monooxygenase/tryptophan 5-monooxygenase activation protein, gamma polypeptide	MON_3D-Crush_All	0.0937011	0.545905	0.999944	0.0720805	0.842553	0.999972	1.10824	0.00037	0.00546112
ENSMUSG00000105176	NA	NA	NA	MON_3D-Crush_All	0.109639	0.720968	0.999944	-0.365706	0.600494	0.999972	-1.84851	0.00339877	0.0314788
ENSMUSG00000104554	100043726	Gm4610	predicted gene 4610	MON_3D-Crush_All	-1.22031	0.418027	0.999944	-2.11364	0.666256	NA	8.49265	8.54e-05	0.00165336
ENSMUSG00000010064	76257	Slc38a3	solute carrier family 38, member 3	MON_3D-Crush_All	0.13456	0.351877	0.999944	-0.794768	0.209051	0.999972	-1.69886	0.000118	0.00215275
ENSMUSG00000063975	108096	Slco1a5	solute carrier organic anion transporter family, member 1a5	MON_3D-Crush_All	0.509802	0.739831	0.999944	0.136101	0.840855	0.999972	2.37018	0.000129	0.00231712
ENSMUSG00000024737	65221	Slc15a3	solute carrier family 15, member 3	MON_3D-Crush_All	-0.665294	0.65578	0.999944	1.40155	0.0291245	0.656727	4.1069	1.29e-13	1.72e-11
ENSMUSG00000027800	17112	Tm4sf1	transmembrane 4 superfamily member 1	MON_3D-Crush_All	0.210586	0.526813	0.999944	0.351402	0.417792	0.999972	2.54701	1.81e-16	4.17e-14
ENSMUSG00000035901	19347	Dennd5a	DENN/MADD domain containing 5A	MON_3D-Crush_All	-0.150747	0.347464	0.999944	0.114788	0.756629	0.999972	-1.13752	0.000346	0.00517964
ENSMUSG00000024261	20983	Syt4	synaptotagmin IV	MON_3D-Crush_All	0.16412	0.286738	0.999944	1.60423	0.253234	0.999972	3.93371	2.44e-12	2.65e-10
ENSMUSG00000037003	209039	Tns2	tensin 2	MON_3D-Crush_All	0.187826	0.561258	0.999944	-0.793016	0.0283009	0.643822	-1.41195	0.0006	0.0081163
ENSMUSG00000017400	217154	Stac2	SH3 and cysteine rich domain 2	MON_3D-Crush_All	-0.152735	0.40142	0.999944	-0.572267	0.300172	0.999972	-1.436	0.00454686	0.0393995
ENSMUSG00000004328	53417	Hif3a	hypoxia inducible factor 3, alpha subunit	MON_3D-Crush_All	-0.209743	0.652282	0.999944	-3.09501	0.0192738	0.534581	-2.71391	1.78e-05	0.000445
ENSMUSG00000025792	27376	Slc25a10	solute carrier family 25 (mitochondrial carrier, dicarboxylate transporter), member 10	MON_3D-Crush_All	0.373748	0.111592	0.999944	0.74799	0.114027	0.999972	1.12315	0.00169071	0.018329
ENSMUSG00000033777	279572	Tlr13	toll-like receptor 13	MON_3D-Crush_All	1.12916	0.403859	0.999944	0.562355	0.275616	0.999972	3.00835	1.59e-10	1.31e-08
ENSMUSG00000020681	11421	Ace	angiotensin I converting enzyme (peptidyl-dipeptidase A) 1	MON_3D-Crush_All	0.719469	0.230871	0.999944	-0.813602	0.106424	0.999972	-1.91468	0.00125412	0.0145363
ENSMUSG00000023052	54615	Npff	neuropeptide FF-amide peptide precursor	MON_3D-Crush_All	1.08354	0.0619583	0.865237	0.530455	0.639156	0.999972	-3.50543	0.00360251	0.0329491
ENSMUSG00000032939	71805	Nup93	nucleoporin 93	MON_3D-Crush_All	0.198035	0.364888	0.999944	-0.0893149	0.824683	0.999972	1.38933	7.41e-05	0.00145835
ENSMUSG00000042671	67792	Rgs8	regulator of G-protein signaling 8	MON_3D-Crush_All	-0.570304	0.00106438	0.0871297	-0.92854	0.258428	0.999972	1.87916	0.00612277	0.0489574
ENSMUSG00000013419	270210	Zfp651	zinc finger protein 651	MON_3D-Crush_All	0.25065	0.366294	0.999944	-0.22065	0.633787	0.999972	-1.08669	0.00316906	0.0299304
ENSMUSG00000025935	72265	Tram1	translocating chain-associating membrane protein 1	MON_3D-Crush_All	-0.0828231	0.602404	0.999944	0.111937	0.766964	0.999972	1.07279	0.00132492	0.0151791
ENSMUSG00000042707	75563	Dnali1	dynein, axonemal, light intermediate polypeptide 1	MON_3D-Crush_All	0.293867	0.845037	0.999944	-0.443273	0.639528	0.999972	-2.07605	0.00155928	0.0171228
ENSMUSG00000056380	14765	Gpr50	G-protein-coupled receptor 50	MON_3D-Crush_All	-2.11179	0.607577	NA	-0.629593	0.124903	0.999972	-2.2469	1.99e-05	0.000489
ENSMUSG00000076431	20677	Sox4	SRY (sex determining region Y)-box 4	MON_3D-Crush_All	-0.486224	0.186663	0.999944	0.914129	0.0294894	0.662043	1.36172	0.000245	0.00397043
ENSMUSG00000087319	NA	NA	NA	MON_3D-Crush_All	-2.20106	0.654286	NA	0.717457	0.850388	NA	6.7341	0.0058448	0.0472121
ENSMUSG00000027115	228421	Kif18a	kinesin family member 18A	MON_3D-Crush_All	0.0494438	0.897757	0.999944	2.41111	0.0175848	0.512723	2.78203	2.11e-05	0.000513
ENSMUSG00000110205	NA	NA	NA	MON_3D-Crush_All	3.39626	0.246517	NA	1.45176	0.430635	0.999972	-2.12639	0.00103617	0.0124554
ENSMUSG00000039989	12418	Cbx4	chromobox 4	MON_3D-Crush_All	-0.022283	0.916005	0.999944	-0.513203	0.237957	0.999972	-1.48333	9.82e-05	0.00183947
ENSMUSG00000039405	76453	Prss23	protease, serine 23	MON_3D-Crush_All	0.632833	0.0790578	0.93429	0.0147175	0.971451	0.999972	1.36657	0.000122	0.0022098
ENSMUSG00000035274	21983	Tpbg	trophoblast glycoprotein	MON_3D-Crush_All	-0.39607	0.128763	0.999944	1.28173	0.149981	0.999972	3.67174	2.91e-06	9.29e-05
ENSMUSG00000034652	217303	Cd300a	CD300A molecule	MON_3D-Crush_All	0.896617	0.481438	0.999944	1.62755	0.0133803	0.451078	4.05708	1.25e-13	1.68e-11
ENSMUSG00000019303	19183	Psmc3ip	proteasome (prosome, macropain) 26S subunit, ATPase 3, interacting protein	MON_3D-Crush_All	-0.0445586	0.871202	0.999944	1.02133	0.117538	0.999972	1.911	0.000486	0.00684281
ENSMUSG00000029234	21982	Tmem165	transmembrane protein 165	MON_3D-Crush_All	-0.212627	0.484091	0.999944	0.256667	0.492966	0.999972	-1.13722	0.00255885	0.0252993
ENSMUSG00000024525	114663	Impa2	inositol monophosphatase 2	MON_3D-Crush_All	-0.884484	0.347184	0.999944	0.482199	0.624559	0.999972	3.37485	5.96e-06	0.000176
ENSMUSG00000025402	17937	Nab2	Ngfi-A binding protein 2	MON_3D-Crush_All	-0.0316859	0.909386	0.999944	0.425057	0.316556	0.999972	1.34713	0.00112049	0.0132749
ENSMUSG00000024937	114601	Ehbp1l1	EH domain binding protein 1-like 1	MON_3D-Crush_All	-0.771369	0.158033	0.999944	0.999559	0.0233776	0.585832	1.95091	4.29e-07	1.69e-05
ENSMUSG00000040022	74998	Rab11fip2	RAB11 family interacting protein 2 (class I)	MON_3D-Crush_All	-0.326979	0.357891	0.999944	-0.301661	0.685259	0.999972	-2.71388	0.00019	0.00320687
ENSMUSG00000045962	232341	Wnk1	WNK lysine deficient protein kinase 1	MON_3D-Crush_All	-0.00537862	0.974011	0.999944	-0.0127578	0.971623	0.999972	-1.01835	0.0013674	0.015504
ENSMUSG00000054408	76687	Spcs3	signal peptidase complex subunit 3 homolog (S. cerevisiae)	MON_3D-Crush_All	0.0457647	0.840345	0.999944	-0.252698	0.58442	0.999972	1.98873	1.32e-07	6.06e-06
ENSMUSG00000055296	242474	Tmem245	transmembrane protein 245	MON_3D-Crush_All	-0.184126	0.364101	0.999944	-0.180602	0.66097	0.999972	-1.5204	8.81e-06	0.000243
ENSMUSG00000039747	269717	Orai2	ORAI calcium release-activated calcium modulator 2	MON_3D-Crush_All	-0.0401622	0.896108	0.999944	-0.338984	0.470317	0.999972	2.1092	7.42e-06	0.000211
ENSMUSG00000043099	15248	Hic1	hypermethylated in cancer 1	MON_3D-Crush_All	0.156301	0.908436	0.999944	0.0854648	0.850345	0.999972	1.68615	0.00077	0.00991741
ENSMUSG00000059326	12982	Csf2ra	colony stimulating factor 2 receptor, alpha, low-affinity (granulocyte-macrophage)	MON_3D-Crush_All	-0.253986	0.418679	0.999944	0.160956	0.76785	0.999972	2.08298	6.67e-08	3.24e-06
ENSMUSG00000037148	78514	Arhgap10	Rho GTPase activating protein 10	MON_3D-Crush_All	0.0889878	0.662984	0.999944	0.134812	0.829094	0.999972	3.06067	9.42e-05	0.00177404
ENSMUSG00000026424	171469	Gpr37l1	G protein-coupled receptor 37-like 1	MON_3D-Crush_All	0.484219	0.418403	0.999944	-0.502961	0.181494	0.999972	-1.47812	0.000184	0.00313581
ENSMUSG00000032501	211770	Trib1	tribbles pseudokinase 1	MON_3D-Crush_All	-0.186745	0.345344	0.999944	0.527417	0.157471	0.999972	1.45667	4.9e-06	0.000148
ENSMUSG00000071516	319191	H2ac13	H2A clustered histone 13	MON_3D-Crush_All	0.371908	0.775447	0.999944	2.59345	0.0553999	0.848045	4.73338	0.000553	0.00760397
ENSMUSG00000022687	117606	Boc	biregional cell adhesion molecule-related/down-regulated by oncogenes (Cdon) binding protein	MON_3D-Crush_All	-0.118967	0.821443	0.999944	-0.199789	0.680749	0.999972	-1.72513	0.00153379	0.0169059
ENSMUSG00000033966	381113	Cdkl4	cyclin-dependent kinase-like 4	MON_3D-Crush_All	-1.0621	0.22432	0.999944	2.00598	0.160829	0.999972	-3.96585	0.000249	0.00401697
ENSMUSG00000102953	NA	NA	NA	MON_3D-Crush_All	0.567091	0.227373	0.999944	-1.07429	0.438947	0.999972	-2.21886	0.000621	0.00834784
ENSMUSG00000044583	170743	Tlr7	toll-like receptor 7	MON_3D-Crush_All	5.16999	0.00319248	0.181305	1.43814	0.046777	0.817306	1.94819	1.95e-05	0.000482
ENSMUSG00000085129	NA	NA	NA	MON_3D-Crush_All	2.67955	0.480716	NA	4.35219	0.0556417	0.84957	5.98323	0.000121	0.00219457
ENSMUSG00000033952	12316	Aspm	abnormal spindle microtubule assembly	MON_3D-Crush_All	-0.826862	0.300406	0.999944	5.37188	0.0160818	0.496094	3.51936	2.57e-11	2.33e-09
ENSMUSG00000024661	14319	Fth1	ferritin heavy polypeptide 1	MON_3D-Crush_All	-0.458972	0.00647107	0.280181	-0.0207749	0.967505	0.999972	-1.0928	0.000237	0.00386445
ENSMUSG00000052572	23859	Dlg2	discs large MAGUK scaffold protein 2	MON_3D-Crush_All	-0.20575	0.332201	0.999944	-0.249309	0.649322	0.999972	-1.04255	0.00601063	0.0482755
ENSMUSG00000093938	216984	Evi2b	ecotropic viral integration site 2b	MON_3D-Crush_All	NA	NA	NA	10.5756	0.00375475	0.208207	4.03125	4.87e-07	1.88e-05
ENSMUSG00000081953	100417846	Gm12435	heterogeneous nuclear ribonucleoprotein F pseudogene	MON_3D-Crush_All	0.139639	0.485042	0.999944	-0.194966	0.639731	0.999972	1.18579	0.00137758	0.0155925
ENSMUSG00000117494	NA	NA	NA	MON_3D-Crush_All	0.122262	0.83172	0.999944	-0.846771	0.624406	0.999972	-2.52128	0.00366813	0.0334664
ENSMUSG00000035673	216161	Sbno2	strawberry notch 2	MON_3D-Crush_All	0.225058	0.387063	0.999944	0.434551	0.357548	0.999972	1.96112	3.67e-08	1.9e-06
ENSMUSG00000027525	74189	Phactr3	phosphatase and actin regulator 3	MON_3D-Crush_All	-0.144196	0.578069	0.999944	0.172432	0.851364	0.999972	-1.97586	5.71e-09	3.63e-07
ENSMUSG00000027399	16175	Il1a	interleukin 1 alpha	MON_3D-Crush_All	-0.63906	0.809019	NA	-0.341105	0.657608	0.999972	2.05379	0.00123454	0.014343
ENSMUSG00000038319	16511	Kcnh2	potassium voltage-gated channel, subfamily H (eag-related), member 2	MON_3D-Crush_All	-0.462663	0.0738361	0.92047	-0.0466766	0.95465	0.999972	2.87057	0.00196981	0.0206746
ENSMUSG00000054027	103466	Nt5dc3	5'-nucleotidase domain containing 3	MON_3D-Crush_All	-1.40445	0.242983	0.999944	-1.19192	0.145677	0.999972	-2.46621	1.49e-05	0.000381
ENSMUSG00000030123	67784	Plxnd1	plexin D1	MON_3D-Crush_All	0.190039	0.79958	0.999944	0.7881	0.155941	0.999972	1.38305	0.00464735	0.0400771
ENSMUSG00000018126	207495	Baiap2l2	BAI1-associated protein 2-like 2	MON_3D-Crush_All	0.758866	0.622475	0.999944	0.576177	0.795458	0.999972	6.85519	0.00047	0.00664739
ENSMUSG00000034168	238330	Irf2bpl	interferon regulatory factor 2 binding protein-like	MON_3D-Crush_All	0.0986467	0.588218	0.999944	-0.151613	0.687383	0.999972	1.4567	2.43e-05	0.000579
ENSMUSG00000019817	22634	Plagl1	pleiomorphic adenoma gene-like 1	MON_3D-Crush_All	-0.00345529	0.990384	0.999944	0.746046	0.328272	0.999972	-1.9771	1.63e-06	5.6e-05
ENSMUSG00000034595	76448	Ppp1r18	protein phosphatase 1, regulatory subunit 18	MON_3D-Crush_All	0.0561868	0.843531	0.999944	0.335043	0.415122	0.999972	1.44776	0.000276	0.00433557
ENSMUSG00000032368	22771	Zic1	zinc finger protein of the cerebellum 1	MON_3D-Crush_All	-1.43702	0.221227	0.999944	0.0723179	0.852048	0.999972	-1.80774	0.000338	0.00509111
ENSMUSG00000020407	22271	Upp1	uridine phosphorylase 1	MON_3D-Crush_All	1.34097	0.205116	0.999944	-0.653383	0.26022	0.999972	2.2055	2.43e-06	7.97e-05
ENSMUSG00000020865	76408	Abcc3	ATP-binding cassette, sub-family C (CFTR/MRP), member 3	MON_3D-Crush_All	-0.161512	0.929963	0.999944	0.831197	0.167644	0.999972	4.6258	8.48e-18	2.4e-15
ENSMUSG00000052013	208154	Btla	B and T lymphocyte associated	MON_3D-Crush_All	-0.730696	0.680711	0.999944	-1.48716	0.302591	0.999972	5.976	0.00152683	0.0168479
ENSMUSG00000024899	23972	Papss2	3'-phosphoadenosine 5'-phosphosulfate synthase 2	MON_3D-Crush_All	0.772448	0.127663	0.999944	0.498917	0.361604	0.999972	2.93828	3.27e-07	1.33e-05
ENSMUSG00000016495	67759	Plgrkt	plasminogen receptor, C-terminal lysine transmembrane protein	MON_3D-Crush_All	0.107503	0.650005	0.999944	0.637046	0.163573	0.999972	1.21204	0.00467194	0.0402365
ENSMUSG00000030862	55987	Cpxm2	carboxypeptidase X 2 (M14 family)	MON_3D-Crush_All	-0.490769	0.549081	0.999944	-0.40789	0.399708	0.999972	-1.3766	0.00272257	0.0265989
ENSMUSG00000017344	22370	Vtn	vitronectin	MON_3D-Crush_All	-0.148108	0.271454	0.999944	-0.911857	0.0531612	0.838986	-1.75543	1.55e-05	0.000394
ENSMUSG00000046352	14619	Gjb2	gap junction protein, beta 2	MON_3D-Crush_All	0.131811	0.977374	NA	0.627907	0.661976	0.999972	-2.60476	0.00022	0.00362211
ENSMUSG00000027248	14827	Pdia3	protein disulfide isomerase associated 3	MON_3D-Crush_All	-0.0719261	0.617297	0.999944	-0.111551	0.751833	0.999972	1.11245	0.000425	0.00613657
ENSMUSG00000051212	321019	Gpr183	G protein-coupled receptor 183	MON_3D-Crush_All	0.755214	0.337046	0.999944	0.246642	0.696701	0.999972	1.37237	0.00137382	0.0155589
ENSMUSG00000057315	231532	Arhgap24	Rho GTPase activating protein 24	MON_3D-Crush_All	-0.146194	0.336902	0.999944	-0.723262	0.097366	0.999972	1.79927	0.000137	0.00242568
ENSMUSG00000022901	12524	Cd86	CD86 antigen	MON_3D-Crush_All	1.81333	0.135034	0.999944	0.511842	0.300697	0.999972	1.63298	5.92e-05	0.00121535
ENSMUSG00000016206	14991	H2-M3	histocompatibility 2, M region locus 3	MON_3D-Crush_All	0.842471	0.0860803	0.959522	0.0345083	0.939691	0.999972	1.65231	0.000159	0.00277258
ENSMUSG00000043939	328830	A530064D06Rik	RIKEN cDNA A530064D06 gene	MON_3D-Crush_All	-0.0435236	0.98799	NA	1.30557	0.77498	0.999972	4.04064	0.000123	0.00222352
ENSMUSG00000069272	319166	H2ac8	H2A clustered histone 8	MON_3D-Crush_All	0.217538	0.704203	0.999944	1.02242	0.19414	0.999972	3.65629	1.69e-05	0.000427
ENSMUSG00000049687	338368	Pheta2	PH domain containing endocytic trafficking adaptor 2	MON_3D-Crush_All	0.436268	0.542833	0.999944	-0.482919	0.61963	0.999972	2.45397	0.00562796	0.0458538
ENSMUSG00000030020	243548	Prickle2	prickle planar cell polarity protein 2	MON_3D-Crush_All	-0.320821	0.170688	0.999944	-1.08025	0.0503508	0.82782	-1.48931	7.06e-05	0.00139432
ENSMUSG00000024885	67689	Aldh3b1	aldehyde dehydrogenase 3 family, member B1	MON_3D-Crush_All	0.0844585	0.870972	0.999944	0.289455	0.502835	0.999972	1.20005	0.00118713	0.0139314
ENSMUSG00000104851	NA	NA	NA	MON_3D-Crush_All	-0.25466	0.730429	0.999944	-0.860847	0.708532	0.999972	-4.95066	0.0021805	0.0223753
ENSMUSG00000001348	11433	Acp5	acid phosphatase 5, tartrate resistant	MON_3D-Crush_All	0.559654	0.768303	0.999944	1.11801	0.0744039	0.929721	9.40974	7.12e-06	0.000203
ENSMUSG00000028327	74152	Stra6l	STRA6-like	MON_3D-Crush_All	0.787565	0.657871	NA	2.37475	0.120298	0.999972	4.61359	4.89e-10	3.66e-08
ENSMUSG00000035397	118445	Klf16	Kruppel-like factor 16	MON_3D-Crush_All	0.0390535	0.932843	0.999944	-0.452904	0.474724	0.999972	-2.8265	0.00124908	0.0144864
ENSMUSG00000038644	18971	Pold1	polymerase (DNA directed), delta 1, catalytic subunit	MON_3D-Crush_All	-0.0189046	0.932496	0.999944	0.293954	0.534687	0.999972	1.40431	0.00172738	0.018655
ENSMUSG00000019856	75906	Fam184a	family with sequence similarity 184, member A	MON_3D-Crush_All	-0.0743694	0.740157	0.999944	-0.689593	0.164234	0.999972	-2.79426	3.41e-11	2.99e-09
ENSMUSG00000022102	13449	Dok2	docking protein 2	MON_3D-Crush_All	-0.979468	0.552243	0.999944	1.8219	0.0240599	0.594426	4.04796	1.28e-09	9.17e-08
ENSMUSG00000048402	14633	Gli2	GLI-Kruppel family member GLI2	MON_3D-Crush_All	0.330901	0.641587	0.999944	-0.492141	0.403842	0.999972	-1.73667	0.00325054	0.0305495
ENSMUSG00000095609	100861753	Gm21188	predicted gene, 21188	MON_3D-Crush_All	-4.74171	0.323719	NA	0.250385	0.934604	0.999972	5.30943	1.78e-06	6.02e-05
ENSMUSG00000000317	12029	Bcl6b	B cell CLL/lymphoma 6, member B	MON_3D-Crush_All	2.47825	0.237111	NA	0.978217	0.275363	0.999972	3.55445	0.000366	0.0054449
[truncated: 541 more rows]

## Sheet: 2W-Crush-DEGs
ENSEMBL	ENTREZID	SYMBOL	GENENAME	Relationship	Retina_2W-Crush_log2FoldChange	Retina_2W-Crush_pvalue	Retina_2W-Crush_padj	UON_2W-Crush_log2FoldChange	UON_2W-Crush_pvalue	UON_2W-Crush_padj	MON_2W-Crush_log2FoldChange	MON_2W-Crush_pvalue	MON_2W-Crush_padj
ENSMUSG00000003657	12308	Calb2	calbindin 2	MON_2W-Crush_All Retina_2W-Crush_All UON_2W-Crush_All	-1.92578	1e-33	1.88e-30	-4.22346	7.95e-13	6.55e-10	-5.42745	3.56e-19	2.15e-16
ENSMUSG00000039114	68404	Nrn1	neuritin 1	MON_2W-Crush_All Retina_2W-Crush_All UON_2W-Crush_All	-3.71445	1.51e-31	2.42e-28	-3.12291	4.18e-05	0.00421989	-5.18956	1.12e-12	2.44e-10
ENSMUSG00000011751	80297	Sptbn4	spectrin beta, non-erythrocytic 4	MON_2W-Crush_All Retina_2W-Crush_All UON_2W-Crush_All	-1.819	9.18e-08	1.6e-05	-8.66591	5.37e-55	5.31e-51	-7.29841	4.4e-05	0.00127162
ENSMUSG00000036887	12259	C1qa	complement component 1, q subcomponent, alpha polypeptide	MON_2W-Crush_All Retina_2W-Crush_All UON_2W-Crush_All	1.43207	1.2e-05	0.00111275	2.00046	8.18e-05	0.00709965	2.11377	7.43e-08	5.52e-06
ENSMUSG00000000682	23833	Cd52	CD52 antigen	MON_2W-Crush_All Retina_2W-Crush_All UON_2W-Crush_All	2.01896	0.000716	0.0332506	2.63206	2.68e-08	8.29e-06	2.66614	7.87e-11	1.2e-08
ENSMUSG00000053519	70357	Kcnip1	Kv channel-interacting protein 1	MON_2W-Crush_All Retina_2W-Crush_All UON_2W-Crush_All	-1.02387	0.000178	0.0109559	-5.92253	1.88e-07	4.53e-05	-2.20251	0.000273	0.00573426
ENSMUSG00000030789	16411	Itgax	integrin alpha X	MON_2W-Crush_All Retina_2W-Crush_All UON_2W-Crush_All	7.47952	0.000808	0.0364557	3.37524	1.61e-10	8.19e-08	5.38348	4.1e-22	3.37e-19
ENSMUSG00000030579	22177	Tyrobp	TYRO protein tyrosine kinase binding protein	MON_2W-Crush_All Retina_2W-Crush_All UON_2W-Crush_All	1.78536	4.59e-06	0.000491	2.64585	1.4e-09	5.78e-07	2.71386	2.87e-12	6e-10
ENSMUSG00000034336	226180	Ina	internexin neuronal intermediate filament protein, alpha	MON_2W-Crush_All Retina_2W-Crush_All UON_2W-Crush_All	-1.21768	2.61e-13	1.33e-10	-4.14212	3.07e-11	1.84e-08	-4.20315	2.4e-15	8.63e-13
ENSMUSG00000059498	14131	Fcgr3	Fc receptor, IgG, low affinity III	MON_2W-Crush_All Retina_2W-Crush_All UON_2W-Crush_All	2.09309	9.37e-06	0.000916	3.2775	3.62e-14	4.77e-11	1.99998	7.72e-07	4.1e-05
ENSMUSG00000036896	12262	C1qc	complement component 1, q subcomponent, C chain	MON_2W-Crush_All Retina_2W-Crush_All UON_2W-Crush_All	1.64472	2.1e-08	4.41e-06	2.00781	1.55e-05	0.00201768	2.213	4.27e-09	4.25e-07
ENSMUSG00000022054	18040	Nefm	neurofilament, medium polypeptide	MON_2W-Crush_All Retina_2W-Crush_All UON_2W-Crush_All	-2.81218	3.63e-62	1.63e-58	-2.21265	0.000206	0.0140123	-3.06861	1.78e-05	0.0006
ENSMUSG00000046613	328643	Vwa5b2	von Willebrand factor A domain containing 5B2	MON_2W-Crush_All Retina_2W-Crush_All UON_2W-Crush_All	-1.7767	1.56e-05	0.00140788	-6.15077	5.67e-41	2.24e-37	-4.39691	8.19e-11	1.23e-08
ENSMUSG00000018774	12514	Cd68	CD68 antigen	MON_2W-Crush_All Retina_2W-Crush_All UON_2W-Crush_All	1.3377	0.000675	0.0316831	2.39055	0.000119	0.00927887	3.55952	4.11e-19	2.41e-16
ENSMUSG00000038642	13040	Ctss	cathepsin S	MON_2W-Crush_All Retina_2W-Crush_All UON_2W-Crush_All	1.49744	2.33e-08	4.8e-06	1.91585	1.13e-06	0.000219	1.83936	3.5e-07	2.11e-05
ENSMUSG00000023992	83433	Trem2	triggering receptor expressed on myeloid cells 2	MON_2W-Crush_All Retina_2W-Crush_All UON_2W-Crush_All	1.68641	0.000999	0.0429851	2.93459	2e-11	1.24e-08	2.98808	2.33e-14	6.94e-12
ENSMUSG00000042182	320705	Bend6	BEN domain containing 6	MON_2W-Crush_All Retina_2W-Crush_All UON_2W-Crush_All	-1.18526	1.31e-09	3.64e-07	-1.8371	8.9e-06	0.00124936	-1.85119	2.06e-06	9.37e-05
ENSMUSG00000022055	18039	Nefl	neurofilament, light polypeptide	MON_2W-Crush_All Retina_2W-Crush_All UON_2W-Crush_All	-3.03665	2.67e-83	3e-79	-4.51876	1.33e-20	2.64e-17	-8.34784	1.9e-51	7.78e-48
ENSMUSG00000101249	NA	NA	NA	MON_2W-Crush_All Retina_2W-Crush_All UON_2W-Crush_All	29.9728	3.75e-10	1.19e-07	23.5642	8.44e-07	0.000172	17.6109	0.000161	0.00377998
ENSMUSG00000049723	17381	Mmp12	matrix metallopeptidase 12	MON_2W-Crush_All Retina_2W-Crush_All UON_2W-Crush_All	2.42398	2.8e-09	7.08e-07	3.74594	4.9e-07	0.000108	6.33869	9.77e-27	1.18e-23
ENSMUSG00000036905	12260	C1qb	complement component 1, q subcomponent, beta polypeptide	MON_2W-Crush_All Retina_2W-Crush_All UON_2W-Crush_All	1.39593	2.46e-07	3.95e-05	1.9507	4.52e-05	0.004515	2.10323	6.25e-09	6.02e-07
ENSMUSG00000040747	12508	Cd53	CD53 antigen	MON_2W-Crush_All Retina_2W-Crush_All UON_2W-Crush_All	2.75263	8.8e-05	0.00627749	1.99478	3.15e-05	0.0034628	2.6421	3.97e-11	6.67e-09
ENSMUSG00000030111	232345	A2m	alpha-2-macroglobulin	MON_2W-Crush_All Retina_2W-Crush_All UON_2W-Crush_All	2.46608	2.51e-12	9.91e-10	-1.9336	0.000269	0.0170241	2.05883	3.3e-08	2.69e-06
ENSMUSG00000021423	17084	Ly86	lymphocyte antigen 86	MON_2W-Crush_All Retina_2W-Crush_All UON_2W-Crush_All	1.61261	0.000178	0.0109559	2.17133	4.21e-08	1.24e-05	1.73948	3.75e-05	0.00111701
ENSMUSG00000033615	12889	Cplx1	complexin 1	MON_2W-Crush_All Retina_2W-Crush_All UON_2W-Crush_All	-1.95571	3.38e-26	4.22e-23	-2.33526	4.84e-05	0.00474319	-3.30567	1.7e-05	0.000583
ENSMUSG00000020396	380684	Nefh	neurofilament, heavy polypeptide	MON_2W-Crush_All Retina_2W-Crush_All UON_2W-Crush_All	-2.43753	1.73e-29	2.6e-26	-9.25516	2.12e-41	1.4e-37	-7.09653	1.66e-17	8.33e-15
ENSMUSG00000060802	12010	B2m	beta-2 microglobulin	MON_2W-Crush_All Retina_2W-Crush_All UON_2W-Crush_All	1.3257	1.16e-07	1.98e-05	1.60232	1.26e-05	0.00166025	1.49234	6.58e-06	0.000262
ENSMUSG00000064032	NA	NA	NA	MON_2W-Crush_All UON_2W-Crush_All	-0.358825	0.818676	0.999987	5.85193	2.98e-06	0.0005	-9.78931	0.000286	0.00597828
ENSMUSG00000019942	12534	Cdk1	cyclin-dependent kinase 1	MON_2W-Crush_All UON_2W-Crush_All	0.62978	0.660758	0.999987	2.43166	0.000116	0.00914282	3.06236	4.96e-10	6.4e-08
ENSMUSG00000029608	19894	Rph3a	rabphilin 3A	MON_2W-Crush_All UON_2W-Crush_All	-0.761097	3.29e-06	0.000368	-8.66132	4.62e-86	9.13e-82	-7.97784	1.93e-71	1.32e-67
ENSMUSG00000030144	17474	Clec4d	C-type lectin domain family 4, member d	MON_2W-Crush_All UON_2W-Crush_All	-0.178444	0.969888	NA	4.77792	9.16e-05	0.0075168	8.71664	1.72e-07	1.14e-05
ENSMUSG00000004730	13733	Adgre1	adhesion G protein-coupled receptor E1	MON_2W-Crush_All UON_2W-Crush_All	2.26146	0.0368006	0.481622	1.82951	0.000239	0.0156715	2.75613	1.48e-11	2.71e-09
ENSMUSG00000038418	13653	Egr1	early growth response 1	MON_2W-Crush_All UON_2W-Crush_All	0.593259	0.00372046	0.11252	2.1531	3.3e-05	0.00356739	2.61966	9.69e-14	2.45e-11
ENSMUSG00000018008	72318	Cyth4	cytohesin 4	MON_2W-Crush_All UON_2W-Crush_All	1.30969	0.0569626	0.58878	1.40716	0.00110045	0.0459355	2.0984	5.4e-10	6.89e-08
ENSMUSG00000060012	16554	Kif13b	kinesin family member 13B	MON_2W-Crush_All UON_2W-Crush_All	0.642897	0.055103	0.578264	-2.33657	1.02e-06	0.000203	-1.57711	7.62e-05	0.00203862
ENSMUSG00000015355	12506	Cd48	CD48 antigen	MON_2W-Crush_All UON_2W-Crush_All	3.54891	0.00598028	0.155356	2.72867	5.33e-09	2.07e-06	3.55041	2.17e-15	7.94e-13
ENSMUSG00000025888	12362	Casp1	caspase 1	MON_2W-Crush_All UON_2W-Crush_All	2.30508	0.090208	0.714104	2.19739	0.000139	0.0106167	1.52448	0.0020682	0.0287043
ENSMUSG00000026126	19253	Ptpn18	protein tyrosine phosphatase, non-receptor type 18	MON_2W-Crush_All UON_2W-Crush_All	0.661744	0.0351052	0.474035	2.58453	2.47e-06	0.000429	2.2063	4.45e-07	2.55e-05
ENSMUSG00000112148	14728	Lilrb4a	leukocyte immunoglobulin-like receptor, subfamily B, member 4A	MON_2W-Crush_All UON_2W-Crush_All	1.78802	0.401748	0.999987	2.232	0.000267	0.0169953	6.09498	1.87e-44	5.47e-41
ENSMUSG00000050370	12642	Ch25h	cholesterol 25-hydroxylase	MON_2W-Crush_All UON_2W-Crush_All	0.719315	0.565481	0.999987	2.34581	1.37e-06	0.000259	2.88911	8.06e-14	2.12e-11
ENSMUSG00000071713	12983	Csf2rb	colony stimulating factor 2 receptor, beta, low-affinity (granulocyte-macrophage)	MON_2W-Crush_All UON_2W-Crush_All	6.07565	0.0308851	NA	2.01401	0.000466	0.0253394	4.30587	6.32e-18	3.32e-15
ENSMUSG00000022619	60597	Mapk8ip2	mitogen-activated protein kinase 8 interacting protein 2	MON_2W-Crush_All UON_2W-Crush_All	-0.290075	0.0652065	0.624569	-5.17647	7.22e-33	2.04e-29	-3.82386	6.49e-27	8.32e-24
ENSMUSG00000017679	76080	Ttpal	tocopherol (alpha) transfer protein-like	MON_2W-Crush_All UON_2W-Crush_All	-0.608424	0.0582517	0.596072	-3.53316	3.57e-05	0.00379619	-1.50325	0.00377383	0.0451598
ENSMUSG00000069516	17105	Lyz2	lysozyme 2	MON_2W-Crush_All UON_2W-Crush_All	1.57774	0.177572	0.886125	2.86018	9.14e-08	2.35e-05	5.06757	0.000309	0.00636163
ENSMUSG00000007891	13033	Ctsd	cathepsin D	MON_2W-Crush_All UON_2W-Crush_All	-0.0270268	0.850678	0.999987	1.38011	0.00062	0.0313968	3.37314	0.00219123	0.029906
ENSMUSG00000048978	22360	Nrsn1	neurensin 1	MON_2W-Crush_All UON_2W-Crush_All	-0.22829	0.261598	0.971548	-4.95476	4.92e-41	2.24e-37	-6.61043	6.3e-66	3.23e-62
ENSMUSG00000035778	14594	Ggta1	glycoprotein galactosyltransferase alpha 1, 3	MON_2W-Crush_All UON_2W-Crush_All	2.80888	0.0112196	0.239653	2.57712	0.000302	0.0184084	1.49911	0.000138	0.00333144
ENSMUSG00000028459	12517	Cd72	CD72 antigen	MON_2W-Crush_All UON_2W-Crush_All	-0.360855	0.616563	0.999987	1.98373	0.000101	0.00815152	4.56686	1.83e-30	3.13e-27
ENSMUSG00000026480	17970	Ncf2	neutrophil cytosolic factor 2	MON_2W-Crush_All UON_2W-Crush_All	0.189006	0.805045	0.999987	1.80867	0.000386	0.0219993	1.53416	8.42e-05	0.00221123
ENSMUSG00000037428	381677	Vgf	VGF nerve growth factor inducible	MON_2W-Crush_All UON_2W-Crush_All	0.0192441	0.963439	0.999987	4.77718	1.69e-11	1.08e-08	4.18919	4.73e-07	2.68e-05
ENSMUSG00000074141	14204	Il4i1	interleukin 4 induced 1	MON_2W-Crush_All UON_2W-Crush_All	0.486193	0.735788	0.999987	5.81654	0.00113872	0.0466476	5.03878	7.16e-07	3.85e-05
ENSMUSG00000074141	100328588	Il4i1b	interleukin 4 induced 1B	MON_2W-Crush_All UON_2W-Crush_All	0.486193	0.735788	0.999987	5.81654	0.00113872	0.0466476	5.03878	7.16e-07	3.85e-05
ENSMUSG00000023266	107971	Frs3	fibroblast growth factor receptor substrate 3	MON_2W-Crush_All UON_2W-Crush_All	-0.15373	0.536879	0.999987	-2.46001	0.000242	0.0157398	-1.23397	0.00337671	0.0417267
ENSMUSG00000027273	20614	Snap25	synaptosomal-associated protein 25	MON_2W-Crush_All UON_2W-Crush_All	-0.564139	0.000184	0.0112609	-2.47622	1.12e-06	0.000219	-3.96012	7.28e-16	2.93e-13
ENSMUSG00000027656	22403	Ccn5	cellular communication network factor 5	MON_2W-Crush_All UON_2W-Crush_All	-1.97629	0.438234	NA	4.85616	0.00113529	0.0466036	5.72275	6.75e-05	0.00184206
ENSMUSG00000022483	12824	Col2a1	collagen, type II, alpha 1	MON_2W-Crush_All UON_2W-Crush_All	0.154203	0.444483	0.999987	-3.23192	0.000377	0.0216321	1.9289	7.83e-06	0.000301
ENSMUSG00000050357	234695	Carmil2	capping protein regulator and myosin 1 linker 2	MON_2W-Crush_All UON_2W-Crush_All	-0.854441	0.0032583	0.101691	-3.27466	0.000195	0.0136088	-4.09338	8.78e-10	1.05e-07
ENSMUSG00000020120	56193	Plek	pleckstrin	MON_2W-Crush_All UON_2W-Crush_All	0.200866	0.572857	0.999987	1.37948	0.000423	0.0233936	2.89	1.61e-15	6.11e-13
ENSMUSG00000038811	14710	Gngt2	guanine nucleotide binding protein (G protein), gamma transducing activity polypeptide 2	MON_2W-Crush_All UON_2W-Crush_All	-0.0806846	0.601429	0.999987	2.27107	2.05e-05	0.00245592	2.22312	1.49e-07	1.01e-05
ENSMUSG00000038351	97761	Sgsm2	small G protein signaling modulator 2	MON_2W-Crush_All UON_2W-Crush_All	-0.41982	0.133161	0.823179	-2.4911	7.13e-09	2.57e-06	-1.35572	0.00119011	0.0186785
ENSMUSG00000013707	69769	Tnfaip8l2	tumor necrosis factor, alpha-induced protein 8-like 2	MON_2W-Crush_All UON_2W-Crush_All	0.90425	0.377946	0.999987	2.72027	5.94e-07	0.000128	1.80089	2.66e-05	0.000841
ENSMUSG00000004655	11826	Aqp1	aquaporin 1	MON_2W-Crush_All UON_2W-Crush_All	-0.0671848	0.706323	0.999987	2.49279	0.000142	0.0107656	4.74295	3.81e-10	4.98e-08
ENSMUSG00000023232	230779	Serinc2	serine incorporator 2	MON_2W-Crush_All UON_2W-Crush_All	-2.90466	0.0361328	0.478332	2.23108	0.000347	0.020419	5.33932	1.59e-13	3.94e-11
ENSMUSG00000026981	16181	Il1rn	interleukin 1 receptor antagonist	MON_2W-Crush_All UON_2W-Crush_All	3.53151	0.359728	NA	3.43351	0.000114	0.00902849	3.61618	8.62e-06	0.000323
ENSMUSG00000089929	12045	Bcl2a1b	B cell leukemia/lymphoma 2 related protein A1b	MON_2W-Crush_All UON_2W-Crush_All	2.26458	0.0655016	0.624569	2.37086	1.51e-06	0.000279	3.51873	3.8e-14	1.09e-11
ENSMUSG00000110040	NA	NA	NA	MON_2W-Crush_All UON_2W-Crush_All	-0.534607	0.828038	0.999987	3.11729	3.21e-12	2.35e-09	3.04004	2.41e-11	4.22e-09
ENSMUSG00000030310	232333	Slc6a1	solute carrier family 6 (neurotransmitter transporter, GABA), member 1	MON_2W-Crush_All UON_2W-Crush_All	0.03352	0.845613	0.999987	-2.03581	0.000328	0.0197771	-1.33591	0.000158	0.00370845
ENSMUSG00000022218	21816	Tgm1	transglutaminase 1, K polypeptide	MON_2W-Crush_All UON_2W-Crush_All	-0.215819	0.940866	NA	3.10455	5.99e-06	0.000926	5.50513	1.21e-07	8.52e-06
ENSMUSG00000026764	16574	Kif5c	kinesin family member 5C	MON_2W-Crush_All UON_2W-Crush_All	-0.424124	0.00469027	0.132572	-2.25418	8.03e-09	2.79e-06	-2.07436	1.97e-10	2.74e-08
ENSMUSG00000043008	239743	Klhl6	kelch-like 6	MON_2W-Crush_All UON_2W-Crush_All	1.73316	0.069191	0.641351	1.87868	2.21e-05	0.00260245	2.61635	2.72e-14	7.96e-12
ENSMUSG00000005465	50931	Il27ra	interleukin 27 receptor, alpha	MON_2W-Crush_All UON_2W-Crush_All	2.34899	0.445602	NA	3.34824	0.000758	0.0357019	3.13726	0.00364964	0.0442465
ENSMUSG00000037386	116838	Rims2	regulating synaptic membrane exocytosis 2	MON_2W-Crush_All UON_2W-Crush_All	0.15462	0.352867	0.999987	-4.31852	1.7e-18	3.06e-15	-2.38994	1.17e-06	5.88e-05
ENSMUSG00000025044	20288	Msr1	macrophage scavenger receptor 1	MON_2W-Crush_All UON_2W-Crush_All	3.85938	0.231905	NA	2.45945	0.00101445	0.0431653	6.21936	5.13e-06	0.00021
ENSMUSG00000063354	72027	Slc39a4	solute carrier family 39 (zinc transporter), member 4	MON_2W-Crush_All UON_2W-Crush_All	0.188342	0.882504	0.999987	2.83595	0.00111785	0.0461804	2.82725	1.19e-06	5.95e-05
ENSMUSG00000061132	17060	Blnk	B cell linker	MON_2W-Crush_All UON_2W-Crush_All	1.44273	0.176023	0.885474	2.13302	0.00097	0.0418013	2.62238	1.22e-10	1.77e-08
ENSMUSG00000046167	235379	Gldn	gliomedin	MON_2W-Crush_All UON_2W-Crush_All	-0.138422	0.853981	0.999987	2.12374	6.12e-08	1.66e-05	4.51608	1.91e-26	2.18e-23
ENSMUSG00000043279	384309	Trim56	tripartite motif-containing 56	MON_2W-Crush_All UON_2W-Crush_All	0.435118	0.725494	0.999987	2.08457	0.000147	0.0109734	-2.0451	0.00146828	0.0220812
ENSMUSG00000020143	94176	Dock2	dedicator of cyto-kinesis 2	MON_2W-Crush_All UON_2W-Crush_All	-0.362566	0.703061	0.999987	1.91988	0.000173	0.0122428	2.54894	1.57e-11	2.85e-09
ENSMUSG00000020901	320207	Pik3r5	phosphoinositide-3-kinase regulatory subunit 5	MON_2W-Crush_All UON_2W-Crush_All	0.509917	0.257685	0.970352	1.80384	7.76e-05	0.00682459	2.91264	2.29e-14	6.9e-12
ENSMUSG00000052837	16477	Junb	jun B proto-oncogene	MON_2W-Crush_All UON_2W-Crush_All	0.685824	0.00180043	0.0667616	1.83776	1.67e-05	0.00211668	2.20743	4.11e-09	4.13e-07
ENSMUSG00000021281	21928	Tnfaip2	tumor necrosis factor, alpha-induced protein 2	MON_2W-Crush_All UON_2W-Crush_All	0.726241	0.713142	0.999987	1.49272	0.000802	0.0369218	2.78854	4.12e-08	3.24e-06
ENSMUSG00000044024	225392	Rell2	RELT-like 2	MON_2W-Crush_All UON_2W-Crush_All	-0.712641	0.00443885	0.127064	-6.25595	5.11e-08	1.42e-05	-3.46984	8.65e-06	0.000324
ENSMUSG00000024672	109225	Ms4a7	membrane-spanning 4-domains, subfamily A, member 7	MON_2W-Crush_All UON_2W-Crush_All	0.412138	0.718347	0.999987	2.11346	0.000712	0.0339618	7.92405	3.81e-06	0.000163
ENSMUSG00000001131	21857	Timp1	tissue inhibitor of metalloproteinase 1	MON_2W-Crush_All UON_2W-Crush_All	0.955245	0.369899	0.999987	2.55476	1.26e-11	8.31e-09	3.836	4.46e-22	3.52e-19
ENSMUSG00000046447	66259	Camk2n1	calcium/calmodulin-dependent protein kinase II inhibitor 1	MON_2W-Crush_All UON_2W-Crush_All	-0.645455	0.000128	0.00848677	-1.29317	0.0005	0.0267449	-2.28197	3.67e-08	2.96e-06
ENSMUSG00000024334	15001	H2-Oa	histocompatibility 2, O region alpha locus	MON_2W-Crush_All UON_2W-Crush_All	4.28843	0.274387	NA	2.69884	8.74e-05	0.00735842	1.86025	0.00199451	0.0279272
ENSMUSG00000029204	74734	Rhoh	ras homolog family member H	MON_2W-Crush_All UON_2W-Crush_All	0.275071	0.793245	0.999987	2.14334	0.00123997	0.0493642	1.69104	0.00330604	0.0410762
ENSMUSG00000026358	50778	Rgs1	regulator of G-protein signaling 1	MON_2W-Crush_All UON_2W-Crush_All	-0.17842	0.97152	NA	3.38566	1.2e-05	0.00160714	6.24215	3.38e-05	0.00102181
ENSMUSG00000043157	219144	Arl11	ADP-ribosylation factor-like 11	MON_2W-Crush_All UON_2W-Crush_All	0.0994238	0.954847	0.999987	2.24467	0.000647	0.0321795	4.18971	9.87e-14	2.47e-11
ENSMUSG00000056888	73690	Glipr1	GLI pathogenesis-related 1 (glioma)	MON_2W-Crush_All UON_2W-Crush_All	0.673269	0.665702	0.999987	2.59277	0.00017	0.012125	4.62546	3.25e-10	4.38e-08
ENSMUSG00000018930	20303	Ccl4	chemokine (C-C motif) ligand 4	MON_2W-Crush_All UON_2W-Crush_All	1.63758	0.152077	0.850342	2.65616	3.5e-08	1.07e-05	4.36587	3.05e-26	3.29e-23
ENSMUSG00000030401	20167	Rtn2	reticulon 2 (Z-band associated protein)	MON_2W-Crush_All UON_2W-Crush_All	-0.303221	0.0990982	0.740445	-2.01956	0.000488	0.026288	-1.87099	4.39e-05	0.001271
ENSMUSG00000030717	56312	Nupr1	nuclear protein transcription regulator 1	MON_2W-Crush_All UON_2W-Crush_All	0.970865	2.55e-06	0.000297	1.47377	0.000434	0.0238092	1.07877	0.00306206	0.0387645
ENSMUSG00000030707	12721	Coro1a	coronin, actin binding protein 1A	MON_2W-Crush_All UON_2W-Crush_All	-0.393107	0.159258	0.862128	2.06062	6.55e-05	0.00596779	1.84041	5.86e-07	3.21e-05
ENSMUSG00000000982	20302	Ccl3	chemokine (C-C motif) ligand 3	MON_2W-Crush_All UON_2W-Crush_All	2.58887	0.28395	0.982969	2.07191	0.00100155	0.0428005	3.945	5.73e-20	4.05e-17
ENSMUSG00000027220	80976	Syt13	synaptotagmin XIII	MON_2W-Crush_All UON_2W-Crush_All	-0.455478	0.0176538	0.314093	-4.22312	2.66e-08	8.29e-06	-4.15921	9.08e-09	8.35e-07
ENSMUSG00000045294	231070	Insig1	insulin induced gene 1	MON_2W-Crush_All UON_2W-Crush_All	-0.586603	0.0242287	0.378611	-1.71311	9.13e-05	0.0075168	-2.5126	1.15e-09	1.32e-07
ENSMUSG00000037868	13654	Egr2	early growth response 2	MON_2W-Crush_All UON_2W-Crush_All	2.91256	0.0655773	0.624569	2.40377	6.1e-06	0.000936	4.99789	8.08e-16	3.19e-13
ENSMUSG00000099974	12047	Bcl2a1d	B cell leukemia/lymphoma 2 related protein A1d	MON_2W-Crush_All UON_2W-Crush_All	1.38874	0.456873	0.999987	2.53035	5.17e-05	0.0049803	3.86455	6.73e-14	1.79e-11
ENSMUSG00000049699	171530	Ucn2	urocortin 2	MON_2W-Crush_All UON_2W-Crush_All	-0.614459	0.72582	0.999987	4.83902	4.26e-08	1.24e-05	2.95086	0.000519	0.00963304
ENSMUSG00000028488	20404	Sh3gl2	SH3-domain GRB2-like 2	MON_2W-Crush_All UON_2W-Crush_All	0.340631	0.745378	0.999987	-3.11563	2.06e-05	0.00245977	-1.60373	0.000849	0.0144361
ENSMUSG00000000290	16414	Itgb2	integrin beta 2	MON_2W-Crush_All UON_2W-Crush_All	1.18929	0.11924	0.793441	1.75143	0.000952	0.0416551	2.81392	3.9e-13	9.16e-11
ENSMUSG00000021886	14744	Gpr65	G-protein coupled receptor 65	MON_2W-Crush_All UON_2W-Crush_All	-3.19301	0.0857921	0.70656	2.38006	6.18e-05	0.0056903	2.27503	0.00011	0.00275921
ENSMUSG00000045180	110380	Shroom2	shroom family member 2	MON_2W-Crush_All UON_2W-Crush_All	-0.0591356	0.777992	0.999987	-2.42189	1.12e-05	0.00151315	-1.2906	0.000264	0.00558889
ENSMUSG00000006740	16573	Kif5b	kinesin family member 5B	MON_2W-Crush_All UON_2W-Crush_All	-0.146494	0.312293	0.996924	-2.02598	8.99e-08	2.34e-05	-1.82576	6.96e-09	6.55e-07
ENSMUSG00000001349	12797	Cnn1	calponin 1	MON_2W-Crush_All UON_2W-Crush_All	-1.09694	0.545165	0.999987	-1.6492	6.87e-05	0.00623262	2.86094	9.42e-05	0.00240361
ENSMUSG00000040552	12267	C3ar1	complement component 3a receptor 1	MON_2W-Crush_All UON_2W-Crush_All	0.942994	0.156547	0.857781	2.24661	6.43e-08	1.72e-05	3.99953	6.82e-23	6.08e-20
ENSMUSG00000029919	54486	Hpgds	hematopoietic prostaglandin D synthase	MON_2W-Crush_All UON_2W-Crush_All	1.09675	0.0439191	0.523003	1.48379	0.00115288	0.0470677	1.93508	3.24e-07	1.98e-05
ENSMUSG00000025241	17281	Fyco1	FYVE and coiled-coil domain containing 1	MON_2W-Crush_All UON_2W-Crush_All	0.264083	0.0793114	0.684674	-3.32928	5.85e-15	8.91e-12	-1.23028	0.00047	0.00890409
ENSMUSG00000020053	16000	Igf1	insulin-like growth factor 1	MON_2W-Crush_All UON_2W-Crush_All	-0.370823	0.115316	0.787143	3.02647	5.87e-10	2.7e-07	5.52881	2.3e-27	3.15e-24
ENSMUSG00000003863	76787	Ppfia3	protein tyrosine phosphatase, receptor type, f polypeptide (PTPRF), interacting protein (liprin), alpha 3	MON_2W-Crush_All UON_2W-Crush_All	-0.192354	0.437538	0.999987	-7.20016	3.54e-33	1.17e-29	-4.7888	1.47e-28	2.32e-25
ENSMUSG00000041992	217944	Rapgef5	Rap guanine nucleotide exchange factor (GEF) 5	MON_2W-Crush_All UON_2W-Crush_All	0.362653	0.0251264	0.389122	-1.86223	0.000829	0.0377865	-1.35258	2.83e-05	0.00088
ENSMUSG00000044811	140497	Cd300c2	CD300C molecule 2	MON_2W-Crush_All UON_2W-Crush_All	2.04624	0.00736306	0.178651	2.59426	1.02e-06	0.000203	2.60044	1.36e-09	1.52e-07
ENSMUSG00000015852	80891	Fcrls	Fc receptor-like S, scavenger receptor	MON_2W-Crush_All UON_2W-Crush_All	1.14037	0.0938051	0.724534	3.89579	8.26e-21	1.82e-17	4.93494	8.48e-34	1.74e-30
ENSMUSG00000049044	56508	Rapgef4	Rap guanine nucleotide exchange factor (GEF) 4	MON_2W-Crush_All UON_2W-Crush_All	-0.810512	0.00343901	0.106005	-3.02184	1.69e-12	1.28e-09	-1.974	2.8e-06	0.000124
ENSMUSG00000027832	19288	Ptx3	pentraxin related gene	MON_2W-Crush_All UON_2W-Crush_All	-0.270773	0.711714	0.999987	2.0784	4.35e-06	0.000689	1.86134	1.29e-06	6.39e-05
ENSMUSG00000036644	76795	Tbc1d9b	TBC1 domain family, member 9B	MON_2W-Crush_All UON_2W-Crush_All	-0.208461	0.260404	0.971548	-2.64876	1.13e-10	5.88e-08	-1.09828	0.00158005	0.0234019
ENSMUSG00000087694	320846	A530058N18Rik	RIKEN cDNA A530058N18 gene	MON_2W-Crush_All UON_2W-Crush_All	0.0741631	0.642917	0.999987	-9.26018	6.81e-07	0.000143	-3.88947	0.000263	0.00558069
ENSMUSG00000054196	68588	Cthrc1	collagen triple helix repeat containing 1	MON_2W-Crush_All UON_2W-Crush_All	-0.389505	0.378609	0.999987	1.36633	0.000966	0.0417299	2.85589	7.18e-13	1.62e-10
ENSMUSG00000057455	19762	Rit2	Ras-like without CAAX 2	MON_2W-Crush_All UON_2W-Crush_All	-0.469795	0.00425983	0.123525	-5.74307	3.44e-07	7.92e-05	-3.44573	3.68e-08	2.96e-06
ENSMUSG00000050761	14724	Gp1bb	glycoprotein Ib, beta polypeptide	MON_2W-Crush_All UON_2W-Crush_All	-1.09724	0.0646817	0.623269	4.04954	0.000628	0.0316218	-3.37344	6.02e-05	0.0016696
ENSMUSG00000034579	237625	Pla2g3	phospholipase A2, group III	MON_2W-Crush_All UON_2W-Crush_All	-1.05664	0.0768516	0.67432	-6.15379	7.77e-07	0.000162	-4.77165	1.19e-11	2.22e-09
ENSMUSG00000059089	246256	Fcgr4	Fc receptor, IgG, low affinity IV	MON_2W-Crush_All UON_2W-Crush_All	1.62573	0.221357	0.938337	3.28899	7.86e-09	2.78e-06	2.32497	2.52e-05	0.000807
ENSMUSG00000058715	14127	Fcer1g	Fc receptor, IgE, high affinity I, gamma polypeptide	MON_2W-Crush_All UON_2W-Crush_All	1.13016	0.0285765	0.422185	2.32928	2.25e-06	0.000397	2.44582	8.44e-10	1.02e-07
ENSMUSG00000038147	12523	Cd84	CD84 antigen	MON_2W-Crush_All UON_2W-Crush_All	1.24848	0.225742	0.945155	2.39393	7.3e-08	1.92e-05	3.1998	5.84e-13	1.35e-10
ENSMUSG00000039601	53901	Rcan2	regulator of calcineurin 2	MON_2W-Crush_All UON_2W-Crush_All	-0.44963	0.017154	0.308127	-1.54298	0.001161	0.0471694	-1.12453	0.00287968	0.037035
ENSMUSG00000027379	12235	Bub1	BUB1, mitotic checkpoint serine/threonine kinase	MON_2W-Crush_All UON_2W-Crush_All	-0.299381	0.929548	NA	-4.34817	4.78e-05	0.00470876	3.23888	5.3e-05	0.00148564
ENSMUSG00000022094	213053	Slc39a14	solute carrier family 39 (zinc transporter), member 14	MON_2W-Crush_All UON_2W-Crush_All	0.122053	0.695312	0.999987	-1.44892	0.000692	0.0333231	1.37209	2.54e-05	0.000811
ENSMUSG00000028068	404710	Iqgap3	IQ motif containing GTPase activating protein 3	MON_2W-Crush_All UON_2W-Crush_All	1.49e-05	0.999987	0.999987	1.7365	0.00105676	0.044393	2.45094	3.69e-06	0.000159
ENSMUSG00000046805	17476	Mpeg1	macrophage expressed gene 1	MON_2W-Crush_All UON_2W-Crush_All	1.02481	0.0740905	0.664095	2.78262	4.02e-13	3.68e-10	2.30729	3.11e-11	5.36e-09
ENSMUSG00000046245	231805	Pilra	paired immunoglobin-like type 2 receptor alpha	MON_2W-Crush_All UON_2W-Crush_All	0.489857	0.761562	0.999987	4.84062	8.53e-17	1.41e-13	1.8716	0.000124	0.00303842
ENSMUSG00000068129	13011	Cst7	cystatin F (leukocystatin)	MON_2W-Crush_All UON_2W-Crush_All	1.56238	0.0595813	0.601191	4.43295	6.82e-11	3.75e-08	5.86653	1.17e-40	3e-37
ENSMUSG00000028655	76574	Mfsd2a	major facilitator superfamily domain containing 2A	MON_2W-Crush_All UON_2W-Crush_All	-0.978131	0.0798011	0.687539	-1.91871	0.000798	0.0368871	-1.66264	0.000103	0.00258668
ENSMUSG00000064267	74096	Hvcn1	hydrogen voltage-gated channel 1	MON_2W-Crush_All UON_2W-Crush_All	0.837784	0.307874	0.995311	2.14541	2.25e-05	0.00263525	2.99689	2.28e-16	9.73e-14
ENSMUSG00000030793	66824	Pycard	PYD and CARD domain containing	MON_2W-Crush_All UON_2W-Crush_All	1.48108	0.00552721	0.148036	1.703	0.000565	0.0294016	2.03094	1.51e-07	1.02e-05
ENSMUSG00000030577	12483	Cd22	CD22 antigen	MON_2W-Crush_All UON_2W-Crush_All	2.99183	0.135174	0.827586	2.99304	2.02e-06	0.000366	3.44708	6.34e-14	1.71e-11
ENSMUSG00000030677	110033	Kif22	kinesin family member 22	MON_2W-Crush_All UON_2W-Crush_All	-0.181693	0.492554	0.999987	3.06376	1.96e-08	6.27e-06	1.43743	0.00347318	0.0426874
ENSMUSG00000045991	225631	Onecut2	one cut domain, family member 2	MON_2W-Crush_All UON_2W-Crush_All	-0.527063	0.0825734	0.697035	-2.91704	3.21e-05	0.0035125	-2.31904	0.00133012	0.0203618
ENSMUSG00000015396	12522	Cd83	CD83 antigen	MON_2W-Crush_All UON_2W-Crush_All	-0.617175	0.0962685	0.732808	1.30634	0.00089	0.0400345	2.95077	7.51e-20	5.14e-17
ENSMUSG00000078776	319482	9530053A07Rik	RIKEN cDNA 9530053A07 gene	MON_2W-Crush_All UON_2W-Crush_All	2.85234	0.091163	0.716517	2.3002	9.46e-05	0.00773024	4.57534	3.64e-07	2.17e-05
ENSMUSG00000074336	11425	Apoc4	apolipoprotein C-IV	MON_2W-Crush_All UON_2W-Crush_All	5.97175	0.0698659	NA	2.33524	0.00092	0.0408127	6.42796	1.47e-23	1.37e-20
ENSMUSG00000022629	16564	Kif21a	kinesin family member 21A	MON_2W-Crush_All UON_2W-Crush_All	-0.0761496	0.638038	0.999987	-4.40743	5.14e-14	5.64e-11	-1.50937	1.48e-06	7.12e-05
ENSMUSG00000053825	327814	Ppfia2	protein tyrosine phosphatase, receptor type, f polypeptide (PTPRF), interacting protein (liprin), alpha 2	MON_2W-Crush_All UON_2W-Crush_All	-0.0243658	0.879648	0.999987	-4.32405	1.32e-09	5.55e-07	-2.73157	2.9e-07	1.79e-05
ENSMUSG00000068744	56742	Psrc1	proline/serine-rich coiled-coil 1	MON_2W-Crush_All UON_2W-Crush_All	-0.632813	0.552226	0.999987	2.93774	9.48e-06	0.00131185	2.45293	2.19e-05	0.000711
ENSMUSG00000039518	386463	Cdsn	corneodesmosin	MON_2W-Crush_All UON_2W-Crush_All	1.66254	0.0654802	0.624569	1.74148	3.62e-05	0.00383332	2.55004	1.5e-06	7.2e-05
ENSMUSG00000021069	110095	Pygl	liver glycogen phosphorylase	MON_2W-Crush_All UON_2W-Crush_All	-0.410988	0.188843	0.901034	2.18805	0.000661	0.032528	2.66027	8.92e-07	4.65e-05
ENSMUSG00000031431	14605	Tsc22d3	TSC22 domain family, member 3	MON_2W-Crush_All UON_2W-Crush_All	-0.703083	0.00415816	0.121506	-1.50058	8.94e-05	0.00745887	-1.62391	1.25e-07	8.68e-06
ENSMUSG00000021250	14281	Fos	FBJ osteosarcoma oncogene	MON_2W-Crush_All UON_2W-Crush_All	-0.171706	0.40905	0.999987	1.5875	0.00105629	0.044393	1.36099	8e-05	0.00212518
ENSMUSG00000064367	17721	ND5	NADH dehydrogenase subunit 5	MON_2W-Crush_All UON_2W-Crush_All	NA	NA	NA	-30	8.25e-10	3.63e-07	30	3.61e-10	4.81e-08
ENSMUSG00000074874	13025	Ctla2b	cytotoxic T lymphocyte-associated protein 2 beta	MON_2W-Crush_All UON_2W-Crush_All	3.13244	0.115148	0.787143	3.58712	5.76e-07	0.000125	2.77966	1.45e-06	7.03e-05
ENSMUSG00000064351	17708	COX1	cytochrome c oxidase subunit I	MON_2W-Crush_All UON_2W-Crush_All	-0.208008	0.115807	0.788297	-23.1089	2.25e-06	0.000397	-13.9385	0.00226477	0.0307053
ENSMUSG00000024737	65221	Slc15a3	solute carrier family 15, member 3	MON_2W-Crush_All UON_2W-Crush_All	1.65697	0.247414	0.963544	2.3393	0.000257	0.0165787	4.38038	2.75e-15	9.74e-13
ENSMUSG00000091636	320722	Akain1	A kinase (PRKA) anchor inhibitor 1	MON_2W-Crush_All UON_2W-Crush_All	0.0389211	0.857607	0.999987	-8.00097	8.23e-05	0.00711196	-7.29386	0.000617	0.0110934
ENSMUSG00000004328	53417	Hif3a	hypoxia inducible factor 3, alpha subunit	MON_2W-Crush_All UON_2W-Crush_All	-1.12736	0.0163158	0.297831	-6.63777	5.22e-06	0.00082	-3.9592	1.72e-09	1.88e-07
ENSMUSG00000041670	116837	Rims1	regulating synaptic membrane exocytosis 1	MON_2W-Crush_All UON_2W-Crush_All	0.0320697	0.86386	0.999987	-7.95999	8.63e-28	2.13e-24	-3.15359	2.12e-06	9.63e-05
ENSMUSG00000034652	217303	Cd300a	CD300A molecule	MON_2W-Crush_All UON_2W-Crush_All	1.34029	0.289418	0.985251	2.41943	0.000229	0.0151511	4.18857	1.99e-14	6.09e-12
ENSMUSG00000036928	50878	Stag3	stromal antigen 3	MON_2W-Crush_All UON_2W-Crush_All	0.0836499	0.820797	0.999987	7.84337	0.000292	0.0181149	3.07415	0.00392512	0.0465247
ENSMUSG00000044583	170743	Tlr7	toll-like receptor 7	MON_2W-Crush_All UON_2W-Crush_All	2.13013	0.24538	0.962892	2.41337	0.0008	0.036906	2.30708	4.21e-07	2.44e-05
ENSMUSG00000024268	108013	Celf4	CUGBP, Elav-like family member 4	MON_2W-Crush_All UON_2W-Crush_All	-0.271982	0.0947263	0.727612	-1.7701	0.000131	0.0100374	-2.54843	1.93e-05	0.000645
ENSMUSG00000070392	NA	NA	NA	MON_2W-Crush_All UON_2W-Crush_All	-4.02933	0.052605	0.565405	-2.94708	0.00124485	0.0494242	-6.85288	7.94e-06	0.000304
ENSMUSG00000028327	74152	Stra6l	STRA6-like	MON_2W-Crush_All UON_2W-Crush_All	-1.87593	0.313184	0.996924	5.14076	0.000592	0.0304868	4.1344	2.56e-08	2.14e-06
ENSMUSG00000004707	17085	Ly9	lymphocyte antigen 9	MON_2W-Crush_All UON_2W-Crush_All	2.23816	0.176564	0.885621	2.49492	6.54e-06	0.000979	3.985	2.52e-22	2.15e-19
ENSMUSG00000079293	56644	Clec7a	C-type lectin domain family 7, member a	MON_2W-Crush_All UON_2W-Crush_All	0.952861	0.349944	0.999987	2.36906	2.18e-06	0.000391	4.67597	1.05e-27	1.53e-24
ENSMUSG00000074657	16572	Kif5a	kinesin family member 5A	MON_2W-Crush_All UON_2W-Crush_All	-0.992958	4.52e-08	8.76e-06	-7.86433	4.7e-08	1.35e-05	-6.40589	7.33e-73	7.52e-69
ENSMUSG00000029177	12615	Cenpa	centromere protein A	MON_2W-Crush_All UON_2W-Crush_All	0.786598	0.0915271	0.716902	1.60319	0.000689	0.0332429	1.91936	0.000204	0.0045012
ENSMUSG00000031442	17207	Mcf2l	mcf.2 transforming sequence-like	MON_2W-Crush_All UON_2W-Crush_All	-0.00105303	0.995089	0.999987	-2.65299	1.71e-05	0.00211668	-1.30205	0.00171578	0.0249086
ENSMUSG00000078945	17948	Naip2	NLR family, apoptosis inhibitory protein 2	MON_2W-Crush_All UON_2W-Crush_All	2.07079	0.277553	0.975735	2.24129	5.99e-05	0.00556416	2.52998	1.58e-07	1.07e-05
ENSMUSG00000066189	54376	Cacng3	calcium channel, voltage-dependent, gamma subunit 3	MON_2W-Crush_All UON_2W-Crush_All	-0.327258	0.0674236	0.633275	-4.41485	5.01e-14	5.64e-11	-6.31313	1.58e-30	2.95e-27
ENSMUSG00000015568	16956	Lpl	lipoprotein lipase	MON_2W-Crush_All UON_2W-Crush_All	-0.368853	0.18782	0.899969	3.39302	8.38e-06	0.00119083	5.68633	6.89e-47	2.36e-43
ENSMUSG00000062151	208898	Unc13c	unc-13 homolog C	MON_2W-Crush_All UON_2W-Crush_All	-0.168612	0.307801	0.995311	-6.83982	1.19e-07	2.99e-05	-8.32649	3.31e-139	6.79e-135
ENSMUSG00000115230	NA	NA	NA	MON_2W-Crush_All UON_2W-Crush_All	0.463698	0.891173	NA	5.40948	0.00031	0.0188094	2.46503	0.000663	0.0117968
ENSMUSG00000028238	242341	Atp6v0d2	ATPase, H+ transporting, lysosomal V0 subunit D2	MON_2W-Crush_All UON_2W-Crush_All	-4.12047	0.393561	NA	5.61202	9.32e-08	2.36e-05	10.9374	2.92e-07	1.8e-05
ENSMUSG00000086322	77490	E130218I03Rik	RIKEN cDNA E130218I03 gene	MON_2W-Crush_All UON_2W-Crush_All	0.0722786	0.638889	0.999987	-2.1749	7.31e-05	0.00651435	-3.6316	1.27e-14	4.06e-12
ENSMUSG00000030263	16970	Lrmp	lymphoid-restricted membrane protein	MON_2W-Crush_All UON_2W-Crush_All	0.384705	0.7222	0.999987	2.9679	4.9e-05	0.00477674	3.37413	6.42e-12	1.24e-09
ENSMUSG00000026028	70827	Trak2	trafficking protein, kinesin binding 2	MON_2W-Crush_All UON_2W-Crush_All	0.23262	0.137963	0.831815	-1.80294	6.31e-06	0.00096	-1.01942	0.00419521	0.049166
ENSMUSG00000063193	217304	Cd300lb	CD300 molecule like family member B	MON_2W-Crush_All UON_2W-Crush_All	-0.178436	0.967616	NA	3.80418	6.67e-11	3.75e-08	5.46021	7.88e-20	5.21e-17
ENSMUSG00000050335	16854	Lgals3	lectin, galactose binding, soluble 3	MON_2W-Crush_All UON_2W-Crush_All	1.092	0.00307341	0.096998	1.46222	3.95e-05	0.00409035	1.77552	3.99e-09	4.03e-07
ENSMUSG00000007888	12931	Crlf1	cytokine receptor-like factor 1	MON_2W-Crush_All UON_2W-Crush_All	0.206031	0.838772	0.999987	1.98936	2.95e-05	0.00327576	2.36419	7.4e-06	0.000289
ENSMUSG00000075010	107350	AW112010	expressed sequence AW112010	MON_2W-Crush_All UON_2W-Crush_All	0.136518	0.837515	0.999987	1.74648	0.000547	0.0286381	1.97787	0.0010542	0.0171626
ENSMUSG00000068220	16852	Lgals1	lectin, galactose binding, soluble 1	MON_2W-Crush_All UON_2W-Crush_All	-0.410428	0.0949471	0.728673	1.49698	0.00105268	0.044393	1.38674	0.000121	0.00297649
ENSMUSG00000032661	246727	Oas3	2'-5' oligoadenylate synthetase 3	MON_2W-Crush_All UON_2W-Crush_All	0.175756	0.924061	0.999987	-4.58765	3.48e-05	0.00371668	3.36561	0.0019708	0.0276887
ENSMUSG00000112023	14727	Lilr4b	leukocyte immunoglobulin-like receptor, subfamily B, member 4B	MON_2W-Crush_All UON_2W-Crush_All	-0.178443	0.967462	NA	2.5711	1.59e-05	0.00204874	5.60032	9.77e-07	4.98e-05
ENSMUSG00000042997	212114	Nhlrc3	NHL repeat containing 3	MON_2W-Crush_All UON_2W-Crush_All	0.0521974	0.836631	0.999987	-1.61241	0.000994	0.0425695	1.04548	0.0029824	0.0379988
ENSMUSG00000032193	16835	Ldlr	low density lipoprotein receptor	MON_2W-Crush_All UON_2W-Crush_All	-0.760206	0.010752	0.232623	-1.98966	1.48e-06	0.000276	-3.17026	1.71e-14	5.38e-12
ENSMUSG00000028773	14077	Fabp3	fatty acid binding protein 3, muscle and heart	MON_2W-Crush_All UON_2W-Crush_All	-0.419228	0.0540342	0.574091	1.59828	0.00125513	0.0495818	2.2029	6.61e-06	0.000263
ENSMUSG00000042379	71690	Esm1	endothelial cell-specific molecule 1	MON_2W-Crush_All UON_2W-Crush_All	-3.63142	0.120619	0.797751	1.87733	1.5e-05	0.00196471	4.66869	5.83e-38	1.33e-34
ENSMUSG00000057191	382062	AB124611	cDNA sequence AB124611	MON_2W-Crush_All UON_2W-Crush_All	1.52825	0.117809	0.791463	2.51289	0.000196	0.0136323	2.89905	1.65e-06	7.73e-05
ENSMUSG00000024397	11629	Aif1	allograft inflammatory factor 1	MON_2W-Crush_All UON_2W-Crush_All	0.984593	0.136319	0.829428	2.42779	5.06e-08	1.42e-05	2.22751	7.57e-08	5.61e-06
ENSMUSG00000031304	16186	Il2rg	interleukin 2 receptor, gamma chain	MON_2W-Crush_All UON_2W-Crush_All	0.194145	0.76133	0.999987	2.0352	1.71e-05	0.00211668	2.85716	1.51e-12	3.23e-10
ENSMUSG00000052981	76980	Ube2ql1	ubiquitin-conjugating enzyme E2Q family-like 1	Retina_2W-Crush_All UON_2W-Crush_All	-1.09403	1.06e-05	0.00101088	-9.07966	1.16e-06	0.000222	-1.90962	0.036161	0.223399
ENSMUSG00000047986	74337	Palm3	paralemmin 3	Retina_2W-Crush_All UON_2W-Crush_All	-3.28894	0.000598	0.0289835	4.37323	0.000926	0.0409146	3.5427	0.282078	NA
ENSMUSG00000115232	NA	NA	NA	Retina_2W-Crush_All UON_2W-Crush_All	3.22844	7.27e-07	9.84e-05	2.75878	6.28e-07	0.000134	1.40803	0.615127	0.905497
ENSMUSG00000021303	14706	Gng4	guanine nucleotide binding protein (G protein), gamma 4	Retina_2W-Crush_All UON_2W-Crush_All	-1.29535	6.49e-07	8.9e-05	-4.84096	5.8e-08	1.59e-05	-0.285684	0.589035	0.896289
ENSMUSG00000031491	11440	Chrna6	cholinergic receptor, nicotinic, alpha polypeptide 6	Retina_2W-Crush_All UON_2W-Crush_All	-2.03283	6.56e-28	9.21e-25	-7.76211	0.000527	0.0279782	-4.67776	0.235007	NA
ENSMUSG00000024912	14283	Fosl1	fos-like antigen 1	Retina_2W-Crush_All UON_2W-Crush_All	7.57661	1.9e-05	0.00163969	3.59376	0.000852	0.0385874	3.70193	0.0940408	0.397498
ENSMUSG00000048349	18996	Pou4f1	POU domain, class 4, transcription factor 1	Retina_2W-Crush_All UON_2W-Crush_All	-3.93271	4.57e-22	4.89e-19	-7.12296	0.00122066	0.0487919	-4.82519	0.202784	NA
ENSMUSG00000029530	12769	Ccr9	chemokine (C-C motif) receptor 9	Retina_2W-Crush_All UON_2W-Crush_All	-1.80356	1.5e-09	3.97e-07	-4.85472	0.000463	0.0252546	-0.886145	0.522585	0.868477
ENSMUSG00000064329	20265	Scn1a	sodium channel, voltage-gated, type I, alpha	Retina_2W-Crush_All UON_2W-Crush_All	-1.37987	6.19e-08	1.12e-05	-8.89878	2.71e-06	0.000462	-0.153467	0.873596	0.979107
ENSMUSG00000039954	269019	Stk32a	serine/threonine kinase 32A	Retina_2W-Crush_All UON_2W-Crush_All	-1.29401	9.58e-05	0.00668251	-1.95727	0.00037	0.0214116	-0.778434	0.0305594	0.200597
ENSMUSG00000031492	108043	Chrnb3	cholinergic receptor, nicotinic, beta polypeptide 3	Retina_2W-Crush_All UON_2W-Crush_All	-1.57773	6.23e-11	2.12e-08	-9.46335	3.9e-07	8.88e-05	-2.64857	0.315965	0.725637
ENSMUSG00000049764	64453	Zfp280b	zinc finger protein 280B	Retina_2W-Crush_All UON_2W-Crush_All	-4.32039	2.33e-53	7.47e-50	-1.64177	0.000708	0.03384	0.333196	0.877028	0.979416
ENSMUSG00000096847	210573	Tmem151b	transmembrane protein 151B	Retina_2W-Crush_All UON_2W-Crush_All	-1.86553	3.95e-07	5.85e-05	-11.3277	5.91e-13	5.08e-10	-1.30686	0.102563	0.4181
ENSMUSG00000046807	192734	Lrrc75b	leucine rich repeat containing 75B	Retina_2W-Crush_All UON_2W-Crush_All	-1.52608	0.00103255	0.0439442	-3.18271	8.48e-05	0.00720676	-1.18331	0.0243879	0.17431
ENSMUSG00000030270	211232	Cpne9	copine family member IX	Retina_2W-Crush_All UON_2W-Crush_All	-1.02002	0.000482	0.024451	-8.26686	7.58e-05	0.00669435	-1.14563	0.483956	0.846685
ENSMUSG00000054074	72668	Skida1	SKI/DACH domain containing 1	Retina_2W-Crush_All UON_2W-Crush_All	-1.03507	1.48e-06	0.000181	2.90829	0.000786	0.0365039	2.92007	0.00949943	0.0896741
ENSMUSG00000033066	14457	Gas7	growth arrest specific 7	Retina_2W-Crush_All UON_2W-Crush_All	1.12583	4.72e-09	1.12e-06	1.38642	0.00125546	0.0495818	0.456256	0.146635	0.508526
ENSMUSG00000001025	20200	S100a6	S100 calcium binding protein A6 (calcyclin)	Retina_2W-Crush_All UON_2W-Crush_All	1.44691	3.44e-07	5.23e-05	1.48635	5.22e-05	0.00498629	0.361517	0.318799	0.728349
ENSMUSG00000026547	21346	Tagln2	transgelin 2	MON_2W-Crush_All Retina_2W-Crush_All	1.45978	1.9e-05	0.00163969	0.291549	0.459139	0.800048	1.21276	6.77e-05	0.00184278
ENSMUSG00000018865	29859	Sult4a1	sulfotransferase family 4A, member 1	MON_2W-Crush_All Retina_2W-Crush_All	-1.52358	8.16e-20	8.33e-17	-0.487142	0.560582	0.85103	-2.99246	1.68e-05	0.000578
ENSMUSG00000032517	17433	Mobp	myelin-associated oligodendrocytic basic protein	MON_2W-Crush_All Retina_2W-Crush_All	-1.91909	5.16e-07	7.29e-05	-1.25355	0.0692793	0.373594	-1.73493	1.2e-08	1.08e-06
ENSMUSG00000030921	20128	Trim30a	tripartite motif-containing 30A	MON_2W-Crush_All Retina_2W-Crush_All	2.51286	7.74e-05	0.00557224	1.24056	0.0807003	0.400682	1.52477	0.000459	0.00874355
ENSMUSG00000041515	15900	Irf8	interferon regulatory factor 8	MON_2W-Crush_All Retina_2W-Crush_All	1.77627	0.000301	0.0168239	0.835425	0.067758	0.369313	2.4316	5.75e-12	1.12e-09
ENSMUSG00000046160	50914	Olig1	oligodendrocyte transcription factor 1	MON_2W-Crush_All Retina_2W-Crush_All	-7.26997	0.000636	0.0303036	-0.892237	0.0881176	0.415118	-1.24547	1.98e-05	0.000656
ENSMUSG00000032387	71973	Rbpms2	RNA binding protein with multiple splicing 2	MON_2W-Crush_All Retina_2W-Crush_All	-4.76876	6.32e-43	1.42e-39	-1.44995	0.00346627	0.0872433	-2.42271	1.19e-07	8.44e-06
ENSMUSG00000058441	406218	Panx2	pannexin 2	MON_2W-Crush_All Retina_2W-Crush_All	-1.01855	0.000542	0.0268389	-2.13746	0.0103782	0.157231	-8.88254	4.32e-07	2.49e-05
ENSMUSG00000032946	19395	Rasgrp2	RAS, guanyl releasing protein 2	MON_2W-Crush_All Retina_2W-Crush_All	-1.50966	2.75e-05	0.00224527	-0.581856	0.404635	0.766041	-2.38151	8.32e-05	0.00219375
ENSMUSG00000005470	66929	Asf1b	anti-silencing function 1B histone chaperone	MON_2W-Crush_All Retina_2W-Crush_All	1.00837	0.000441	0.0228222	-0.66028	0.42791	0.781772	1.54062	0.00108051	0.0174387
ENSMUSG00000024338	16913	Psmb8	proteasome (prosome, macropain) subunit, beta type 8 (large multifunctional peptidase 7)	MON_2W-Crush_All Retina_2W-Crush_All	1.57167	5.84e-08	1.08e-05	0.49806	0.259056	0.645666	1.46723	1.06e-05	0.000385
ENSMUSG00000049721	53897	Gal3st1	galactose-3-O-sulfotransferase 1	MON_2W-Crush_All Retina_2W-Crush_All	-7.76361	0.000118	0.00798759	-0.372131	0.557148	0.84909	-1.27414	0.000166	0.00386262
ENSMUSG00000060371	140904	Caln1	calneuron 1	MON_2W-Crush_All Retina_2W-Crush_All	-1.38143	2.42e-08	4.91e-06	-3.21362	0.0184797	0.203828	-7.36929	0.00047	0.00890409
ENSMUSG00000038602	215085	Slc35f1	solute carrier family 35, member F1	MON_2W-Crush_All Retina_2W-Crush_All	-1.24251	6.13e-08	1.12e-05	-0.46022	0.341837	0.720604	1.17558	0.000738	0.0127815
ENSMUSG00000041538	15002	H2-Ob	histocompatibility 2, O region beta locus	MON_2W-Crush_All Retina_2W-Crush_All	7.60385	0.00104013	0.0440997	0.793506	0.420319	0.776829	1.88821	0.000674	0.0119384
ENSMUSG00000062380	22152	Tubb3	tubulin, beta 3 class III	MON_2W-Crush_All Retina_2W-Crush_All	-1.2344	9.73e-15	5.91e-12	0.162847	0.686543	0.902528	-1.84961	3.16e-07	1.93e-05
ENSMUSG00000071637	12609	Cebpd	CCAAT/enhancer binding protein (C/EBP), delta	MON_2W-Crush_All Retina_2W-Crush_All	1.33958	1.39e-09	3.77e-07	0.900577	0.0124013	0.171587	1.17055	0.000337	0.0067919
ENSMUSG00000003812	13423	Dnase2a	deoxyribonuclease II alpha	MON_2W-Crush_All Retina_2W-Crush_All	1.14623	0.000138	0.00899436	1.68401	0.00224253	0.068112	2.784	1.72e-08	1.5e-06
ENSMUSG00000003812	100503676	Gm38426	predicted gene, 38426	MON_2W-Crush_All Retina_2W-Crush_All	1.14623	0.000138	0.00899436	1.68401	0.00224253	0.068112	2.784	1.72e-08	1.5e-06
ENSMUSG00000023224	12258	Serping1	serine (or cysteine) peptidase inhibitor, clade G, member 1	MON_2W-Crush_All Retina_2W-Crush_All	1.64285	2.42e-08	4.91e-06	0.241698	0.502304	0.823208	1.52622	0.000909	0.0152036
ENSMUSG00000026628	11910	Atf3	activating transcription factor 3	MON_2W-Crush_All Retina_2W-Crush_All	1.07205	0.000107	0.00732372	1.49133	0.00236789	0.0705492	2.43914	4.59e-12	9.32e-10
ENSMUSG00000031425	18823	Plp1	proteolipid protein (myelin) 1	MON_2W-Crush_All Retina_2W-Crush_All	-1.06395	0.000343	0.0185823	-0.848125	0.0861333	0.411352	-1.38866	4.22e-05	0.00123001
ENSMUSG00000052688	226421	Rab7b	RAB7B, member RAS oncogene family	MON_2W-Crush_All Retina_2W-Crush_All	1.81154	0.000847	0.0378437	1.16908	0.00833428	0.141117	2.6973	1.14e-09	1.32e-07
ENSMUSG00000022523	14167	Fgf12	fibroblast growth factor 12	MON_2W-Crush_All Retina_2W-Crush_All	-1.10109	3.95e-07	5.85e-05	-2.04455	0.0121472	0.170216	-1.67043	0.00289843	0.0371597
ENSMUSG00000034648	16979	Lrrn1	leucine rich repeat protein 1, neuronal	MON_2W-Crush_All Retina_2W-Crush_All	-1.27602	0.000136	0.00888969	-0.960611	0.00977579	0.15368	-1.22444	0.00088	0.014848
ENSMUSG00000066129	76484	Kndc1	kinase non-catalytic C-lobe domain (KIND) containing 1	MON_2W-Crush_All Retina_2W-Crush_All	-2.49014	1.07e-06	0.00014	-1.12313	0.0764713	0.391151	-1.01584	0.00121634	0.0190029
ENSMUSG00000015806	110391	Qdpr	quinoid dihydropteridine reductase	MON_2W-Crush_All Retina_2W-Crush_All	-1.06004	1.06e-05	0.00101088	-0.665803	0.183308	0.568497	-1.7021	1.31e-05	0.000464
ENSMUSG00000006342	71733	Susd2	sushi domain containing 2	MON_2W-Crush_All Retina_2W-Crush_All	-1.11715	0.00103245	0.0439442	-1.26831	0.0622173	0.353948	2.21981	0.000989	0.0162613
ENSMUSG00000033880	19039	Lgals3bp	lectin, galactoside-binding, soluble, 3 binding protein	MON_2W-Crush_All Retina_2W-Crush_All	1.40056	2.14e-08	4.46e-06	-0.170884	0.73788	0.92196	2.47107	4.51e-14	1.27e-11
ENSMUSG00000031805	16453	Jak3	Janus kinase 3	MON_2W-Crush_All Retina_2W-Crush_All	2.77448	2.4e-05	0.00198466	0.357553	0.490108	0.816819	1.43129	0.00021	0.00463227
ENSMUSG00000027581	20262	Stmn3	stathmin-like 3	MON_2W-Crush_All Retina_2W-Crush_All	-1.0292	2.07e-12	8.44e-10	-0.130223	0.816223	0.949199	-1.33912	0.000864	0.0146122
ENSMUSG00000040703	74134	Cyp2s1	cytochrome P450, family 2, subfamily s, polypeptide 1	MON_2W-Crush_All Retina_2W-Crush_All	-3.1972	6.21e-09	1.42e-06	0.335636	0.84563	0.9596	7.85771	0.000309	0.00636163
ENSMUSG00000052160	104759	Pld4	phospholipase D family, member 4	MON_2W-Crush_All Retina_2W-Crush_All	1.78353	0.000164	0.010315	0.855394	0.150277	0.522287	1.23894	0.000306	0.00631163
ENSMUSG00000026778	18761	Prkcq	protein kinase C, theta	MON_2W-Crush_All Retina_2W-Crush_All	-1.2166	0.00123018	0.0496292	-0.463998	0.364082	0.736946	-1.11934	0.00136593	0.0208013
ENSMUSG00000027078	56791	Ube2l6	ubiquitin-conjugating enzyme E2L 6	MON_2W-Crush_All Retina_2W-Crush_All	2.73164	1.41e-15	9.59e-13	0.691976	0.156295	0.532997	1.38989	0.000393	0.00775991
ENSMUSG00000008734	64297	Gprc5b	G protein-coupled receptor, family C, group 5, member B	MON_2W-Crush_All Retina_2W-Crush_All	-1.72576	1.71e-05	0.00151447	0.660313	0.0802008	0.39961	-1.35388	0.000194	0.00436549
ENSMUSG00000037225	14173	Fgf2	fibroblast growth factor 2	MON_2W-Crush_All Retina_2W-Crush_All	4.61045	1.36e-15	9.57e-13	0.123748	0.802469	0.945267	1.38124	0.000252	0.00537093
ENSMUSG00000021091	20716	Serpina3n	serine (or cysteine) peptidase inhibitor, clade A, member 3N	MON_2W-Crush_All Retina_2W-Crush_All	3.23889	5.4e-19	4.85e-16	0.890293	0.0315062	0.261157	1.01151	0.000565	0.0103695
ENSMUSG00000022146	18414	Osmr	oncostatin M receptor	MON_2W-Crush_All Retina_2W-Crush_All	1.3919	3e-05	0.00243669	-0.224768	0.60963	0.872368	2.30128	4.73e-11	7.7e-09
ENSMUSG00000040666	50795	Sh3bgr	SH3-binding domain glutamic acid-rich protein	MON_2W-Crush_All Retina_2W-Crush_All	-2.003	5.59e-05	0.00415917	-0.219118	0.878807	0.968156	-4.06542	0.00358982	0.0436502
ENSMUSG00000038530	19736	Rgs4	regulator of G-protein signaling 4	MON_2W-Crush_All Retina_2W-Crush_All	-2.71264	6.41e-48	1.8e-44	-0.197507	0.684593	0.901962	1.51435	8.89e-05	0.00229913
ENSMUSG00000029338	71914	Antxr2	anthrax toxin receptor 2	MON_2W-Crush_All Retina_2W-Crush_All	1.40137	5.62e-08	1.05e-05	-0.653207	0.135197	0.50096	1.81107	0.000301	0.00622671
ENSMUSG00000039942	19219	Ptger4	prostaglandin E receptor 4 (subtype EP4)	MON_2W-Crush_All Retina_2W-Crush_All	-2.62707	0.00100287	0.043089	1.3108	0.168323	0.548563	2.87142	1.22e-07	8.55e-06
ENSMUSG00000028156	13684	Eif4e	eukaryotic translation initiation factor 4E	MON_2W-Crush_All Retina_2W-Crush_All	1.35393	4.36e-14	2.45e-11	-0.0754212	0.847976	0.959842	1.20872	0.00281343	0.0364343
ENSMUSG00000103502	NA	NA	NA	MON_2W-Crush_All Retina_2W-Crush_All	3.27944	0.001243	0.0499204	1.64544	0.145267	0.515879	-2.57517	0.00165871	0.0242459
ENSMUSG00000028444	12804	Cntfr	ciliary neurotrophic factor receptor	MON_2W-Crush_All Retina_2W-Crush_All	-1.03992	0.000188	0.0114366	-0.252435	0.680481	0.900531	-1.54611	0.000893	0.0149945
ENSMUSG00000045216	50785	Hs6st1	heparan sulfate 6-O-sulfotransferase 1	MON_2W-Crush_All Retina_2W-Crush_All	-2.51721	8.07e-14	4.32e-11	0.633515	0.33999	0.719708	-2.69521	1.37e-06	6.7e-05
ENSMUSG00000023064	20618	Sncg	synuclein, gamma	MON_2W-Crush_All Retina_2W-Crush_All	-3.25713	1.09e-87	2.45e-83	-0.107583	0.86093	0.963326	-2.04478	0.000197	0.0043906
ENSMUSG00000028581	16792	Laptm5	lysosomal-associated protein transmembrane 5	MON_2W-Crush_All Retina_2W-Crush_All	1.32368	0.000439	0.0227566	1.04296	0.0679346	0.369476	1.91729	8.61e-09	7.95e-07
ENSMUSG00000047228	232400	A2ml1	alpha-2-macroglobulin like 1	MON_2W-Crush_All Retina_2W-Crush_All	-4.09845	2.07e-08	4.39e-06	-5.95467	0.061363	0.352432	-6.09794	0.00208311	0.0288696
ENSMUSG00000102976	70579	Zc3h11a	zinc finger CCCH type containing 11A	MON_2W-Crush_All Retina_2W-Crush_All	1.591	6.28e-09	1.42e-06	0.540439	0.306331	0.691587	-1.48226	0.0018191	0.0261232
ENSMUSG00000046718	69550	Bst2	bone marrow stromal cell antigen 2	MON_2W-Crush_All Retina_2W-Crush_All	1.32089	0.000171	0.0106349	0.883712	0.0394205	0.293003	1.08482	0.00168502	0.0245489
ENSMUSG00000072812	100041194	Ahnak2	AHNAK nucleoprotein 2	MON_2W-Crush_All Retina_2W-Crush_All	-3.37229	7.2e-15	4.62e-12	0.201574	0.637082	0.884496	1.99904	1.95e-05	0.000648
ENSMUSG00000020914	21973	Top2a	topoisomerase (DNA) II alpha	MON_2W-Crush_All Retina_2W-Crush_All	-7.00215	0.000529	0.0265353	1.78258	0.0017544	0.0590349	2.91364	1.11e-11	2.08e-09
ENSMUSG00000033595	213469	Lgi3	leucine-rich repeat LGI family, member 3	MON_2W-Crush_All Retina_2W-Crush_All	-1.55349	4.8e-10	1.5e-07	0.101733	0.7985	0.944302	-1.21622	0.000242	0.00519189
ENSMUSG00000061451	381199	Tmem151a	transmembrane protein 151A	MON_2W-Crush_All Retina_2W-Crush_All	-1.32236	1.15e-09	3.28e-07	-1.04958	0.469185	0.806047	-1.18349	0.000105	0.00264776
ENSMUSG00000100131	NA	NA	NA	MON_2W-Crush_All Retina_2W-Crush_All	28.989	1.37e-09	3.76e-07	3.31127	0.424156	0.778656	14.24	0.000935	0.0154842
ENSMUSG00000029120	269643	Ppp2r2c	protein phosphatase 2, regulatory subunit B, gamma	MON_2W-Crush_All Retina_2W-Crush_All	-1.25626	3.81e-09	9.2e-07	-0.905129	0.0567819	0.340967	-1.45729	2.83e-06	0.000125
ENSMUSG00000044576	242915	Garem2	GRB2 associated regulator of MAPK1 subtype 2	MON_2W-Crush_All Retina_2W-Crush_All	-5.40423	0.000542	0.0268389	-1.73562	0.511002	0.827049	-1.59064	0.000125	0.00306654
ENSMUSG00000090958	434215	Lrrc32	leucine rich repeat containing 32	UON_2W-Crush_All	-0.659825	0.47659	0.999987	-1.66714	0.000266	0.0169533	1.07461	0.0345945	0.217436
ENSMUSG00000034471	140721	Caskin2	CASK-interacting protein 2	UON_2W-Crush_All	0.127727	0.67156	0.999987	-1.57403	0.000288	0.0179678	-0.483355	0.19829	0.589583
ENSMUSG00000115767	NA	NA	NA	UON_2W-Crush_All	0.0281548	0.965571	0.999987	-5.3442	0.0012085	0.048502	-5.38797	0.0216271	0.161434
ENSMUSG00000118219	NA	NA	NA	UON_2W-Crush_All	-1.99346	0.411726	0.999987	8.63105	3.8e-05	0.00395602	4.76934	0.258147	NA
ENSMUSG00000054146	16665	Krt15	keratin 15	UON_2W-Crush_All	3.34104	0.274378	0.974122	-4.85385	7.27e-10	3.27e-07	-1.22989	0.397105	0.792883
ENSMUSG00000024524	14680	Gnal	guanine nucleotide binding protein, alpha stimulating, olfactory type	UON_2W-Crush_All	-0.43211	0.106757	0.761218	-2.22145	2.81e-07	6.63e-05	-1.34756	0.0108211	0.0983052
ENSMUSG00000025885	17919	Myo5b	myosin VB	UON_2W-Crush_All	0.810127	0.00534577	0.144903	-7.85309	0.000725	0.0343863	-6.40468	0.0263501	0.183143
ENSMUSG00000096506	NA	NA	NA	UON_2W-Crush_All	-2.67747	0.578013	NA	7.88695	0.000159	0.0117696	0.846712	0.628811	0.908181
ENSMUSG00000029695	30956	Aass	aminoadipate-semialdehyde synthase	UON_2W-Crush_All	-0.645618	0.273529	0.972969	-2.47788	4.54e-05	0.00451659	-0.0749096	0.924411	0.98672
ENSMUSG00000038630	100041581	Zkscan16	zinc finger with KRAB and SCAN domains 16	UON_2W-Crush_All	0.611182	0.437066	0.999987	-7.38405	1.7e-05	0.00211668	0.435221	0.747812	0.945797
ENSMUSG00000074219	NA	NA	NA	UON_2W-Crush_All	-0.0597293	0.891192	0.999987	-3.62608	5.53e-05	0.00520581	-2.02465	0.0293433	0.195961
ENSMUSG00000011171	22355	Vipr2	vasoactive intestinal peptide receptor 2	UON_2W-Crush_All	-0.347765	0.0585594	0.596882	-7.84677	0.000538	0.0283109	-0.0350217	0.979878	0.995677
ENSMUSG00000051339	243219	2900026A02Rik	RIKEN cDNA 2900026A02 gene	UON_2W-Crush_All	0.0410819	0.86955	0.999987	-1.75441	0.000263	0.0168149	0.462327	0.277044	0.685511
ENSMUSG00000004031	240843	Brinp2	bone morphogenic protein/retinoic acid inducible neural-specific 2	UON_2W-Crush_All	-0.604716	0.033886	0.465042	-8.82638	7.67e-06	0.00110829	0.0552648	0.940305	0.990406
ENSMUSG00000022883	19876	Robo1	roundabout guidance receptor 1	UON_2W-Crush_All	-0.163557	0.683844	0.999987	-1.76175	0.000422	0.0233936	0.742168	0.15378	0.521056
ENSMUSG00000029380	14825	Cxcl1	chemokine (C-X-C motif) ligand 1	UON_2W-Crush_All	NA	NA	NA	6.81864	4.09e-13	3.68e-10	2.07028	0.0415348	0.243912
ENSMUSG00000024034	140765	Tmprss3	transmembrane protease, serine 3	UON_2W-Crush_All	NA	NA	NA	-8.07527	0.000211	0.014226	0.730472	0.758272	0.948904
ENSMUSG00000028551	12580	Cdkn2c	cyclin dependent kinase inhibitor 2C	UON_2W-Crush_All	0.316248	0.152559	0.850342	1.76439	0.000387	0.0219993	0.503208	0.232202	0.631216
ENSMUSG00000001021	20197	S100a3	S100 calcium binding protein A3	UON_2W-Crush_All	0.0163066	0.988528	0.999987	3.25388	9.84e-09	3.3e-06	1.57184	0.0133285	0.114179
ENSMUSG00000036459	101543	Wtip	WT1-interacting protein	UON_2W-Crush_All	0.818988	0.259543	0.971548	2.62362	0.000828	0.0377865	0.518036	0.585048	0.89457
ENSMUSG00000017740	57138	Slc12a5	solute carrier family 12, member 5	UON_2W-Crush_All	-0.360225	0.0130044	0.263059	-6.84884	0.000165	0.0119356	0.413298	0.751153	0.947139
ENSMUSG00000024201	193796	Kdm4b	lysine (K)-specific demethylase 4B	UON_2W-Crush_All	0.266917	0.10432	0.754335	-1.82157	0.00041	0.0229278	-0.186175	0.563603	0.885091
ENSMUSG00000019232	71760	Etnppl	ethanolamine phosphate phospholyase	UON_2W-Crush_All	-0.0744123	0.71831	0.999987	-2.33869	2.37e-07	5.65e-05	-1.71152	0.286281	0.696535
ENSMUSG00000046295	234396	Ankle1	ankyrin repeat and LEM domain containing 1	UON_2W-Crush_All	-0.233659	0.915971	NA	3.90011	0.000703	0.0337509	1.89445	0.0158997	0.129734
ENSMUSG00000028051	15168	Hcn3	hyperpolarization-activated, cyclic nucleotide-gated K+ 3	UON_2W-Crush_All	-0.114338	0.616482	0.999987	-7.48771	0.000661	0.032528	-0.846879	0.556136	0.884134
ENSMUSG00000054942	215708	Miga1	mitoguardin 1	UON_2W-Crush_All	0.00497931	0.982928	0.999987	-1.56873	0.000385	0.0219993	-0.111342	0.762092	0.950331
ENSMUSG00000032849	239273	Abcc4	ATP-binding cassette, sub-family C (CFTR/MRP), member 4	UON_2W-Crush_All	-0.706295	0.212146	0.928112	-1.70626	0.000373	0.0214957	0.139902	0.716631	0.936306
ENSMUSG00000032303	110834	Chrna3	cholinergic receptor, nicotinic, alpha polypeptide 3	UON_2W-Crush_All	-1.00249	0.0130317	0.263059	-11.1392	1.77e-10	8.78e-08	-4.41815	0.214975	NA
ENSMUSG00000059049	329872	Frem1	Fras1 related extracellular matrix protein 1	UON_2W-Crush_All	0.352993	0.330898	0.999987	-2.8241	0.000252	0.0163008	-0.0478819	0.964402	0.993787
ENSMUSG00000028078	70762	Dclk2	doublecortin-like kinase 2	UON_2W-Crush_All	-0.266451	0.233929	0.956348	-1.95053	3.36e-05	0.00360825	-0.84502	0.0489828	0.269204
ENSMUSG00000027194	74569	Ttc17	tetratricopeptide repeat domain 17	UON_2W-Crush_All	-0.120686	0.543366	0.999987	-1.49711	0.000566	0.0294016	0.274896	0.481413	0.845733
ENSMUSG00000079164	53791	Tlr5	toll-like receptor 5	UON_2W-Crush_All	-3.52579	0.299848	NA	-4.62783	0.00062	0.0313968	0.633907	0.658151	0.917734
ENSMUSG00000064342	NA	NA	NA	UON_2W-Crush_All	NA	NA	NA	-8.73642	0.000171	0.0121791	4.35733	0.036233	0.223399
ENSMUSG00000030148	26888	Clec4a2	C-type lectin domain family 4, member a2	UON_2W-Crush_All	5.73144	0.0279557	0.415472	3.47543	0.00039	0.0220697	2.06554	0.0245922	0.175278
ENSMUSG00000021702	21828	Thbs4	thrombospondin 4	UON_2W-Crush_All	0.607953	0.550331	0.999987	-4.7212	0.000262	0.0168149	1.5632	0.524223	0.869604
ENSMUSG00000027951	56417	Adar	adenosine deaminase, RNA-specific	UON_2W-Crush_All	-0.0113251	0.948568	0.999987	-1.95138	5.69e-05	0.00533681	0.390533	0.290104	0.69912
ENSMUSG00000074797	16434	Itpa	inosine triphosphatase (nucleoside triphosphate pyrophosphatase)	UON_2W-Crush_All	0.0900651	0.614218	0.999987	1.27766	0.00106366	0.0445882	-0.0503036	0.884983	0.980572
ENSMUSG00000089817	635617	Gm7162	RAN GTPase activating protein 1 pseudogene	UON_2W-Crush_All	0.763863	0.239157	0.959821	8.28905	0.000165	0.0119356	3.06509	0.441162	NA
ENSMUSG00000090243	NA	NA	NA	UON_2W-Crush_All	0.46019	0.656056	0.999987	7.7829	0.000627	0.0316218	1.43543	0.469923	0.839265
ENSMUSG00000118154	328957	9330117O12Rik	RIKEN cDNA 9330117O12 gene	UON_2W-Crush_All	0.76445	0.75552	NA	-5.1887	0.000553	0.028866	-0.995296	0.107043	0.426446
ENSMUSG00000046818	73284	Ddit4l	DNA-damage-inducible transcript 4-like	UON_2W-Crush_All	0.00840908	0.977509	0.999987	3.19531	8.49e-05	0.00720676	0.927409	0.0802804	0.366361
ENSMUSG00000021922	16427	Itih4	inter alpha-trypsin inhibitor, heavy chain 4	UON_2W-Crush_All	-4.88953	0.300571	NA	-8.99044	7.2e-06	0.0010555	-2.42928	0.619758	NA
ENSMUSG00000054280	215476	Prr14l	proline rich 14-like	UON_2W-Crush_All	0.370907	0.634777	0.999987	-2.44318	5.44e-09	2.07e-06	-0.364041	0.336393	0.742861
ENSMUSG00000015854	11801	Cd5l	CD5 antigen-like	UON_2W-Crush_All	NA	NA	NA	8.53589	0.000293	0.0181367	2.41219	0.0223519	0.164614
ENSMUSG00000046743	329628	Fat4	FAT atypical cadherin 4	UON_2W-Crush_All	-0.220276	0.457459	0.999987	-2.68254	0.000128	0.00992264	-0.300252	0.693165	0.931103
ENSMUSG00000073940	101488143	Hbb-bt	hemoglobin, beta adult t chain	UON_2W-Crush_All	0.164932	0.587906	0.999987	3.90195	4.03e-14	4.99e-11	-0.714063	0.102604	0.418182
ENSMUSG00000102692	100534287	Dchs2	dachsous cadherin related 2	UON_2W-Crush_All	0.358505	0.874814	0.999987	-7.11676	0.00120259	0.0483626	0.406499	0.778907	0.955839
ENSMUSG00000037703	241638	Lzts3	leucine zipper, putative tumor suppressor family member 3	UON_2W-Crush_All	-0.305032	0.274207	0.973843	-2.29531	0.000595	0.0306027	-0.163706	0.657364	0.917625
ENSMUSG00000053182	208166	Gm609	predicted gene 609	UON_2W-Crush_All	0.21229	0.960612	NA	-8.36095	0.000637	0.0318486	-5.33978	0.146666	NA
ENSMUSG00000024331	13506	Dsc2	desmocollin 2	UON_2W-Crush_All	-0.142959	0.86165	0.999987	-5.45623	0.000471	0.0255167	2.90026	0.553808	NA
ENSMUSG00000118642	NA	NA	NA	UON_2W-Crush_All	-0.347509	0.198446	0.912105	1.98853	4.22e-06	0.000679	-0.824667	0.10142	0.415008
ENSMUSG00000064341	17716	ND1	NADH dehydrogenase subunit 1	UON_2W-Crush_All	NA	NA	NA	-10.7157	0.000235	0.0154401	-11.2376	0.0183951	0.144796
ENSMUSG00000044296	214779	Zfp879	zinc finger protein 879	UON_2W-Crush_All	-0.00601285	0.987109	0.999987	-4.1869	0.000494	0.0265623	-0.232678	0.784836	0.95739
ENSMUSG00000058600	19946	Rpl30	ribosomal protein L30	UON_2W-Crush_All	-0.0563535	0.717199	0.999987	1.33975	0.00121574	0.0486936	-0.252961	0.477904	0.843434
ENSMUSG00000069919	15122	Hba-a1	hemoglobin alpha, adult chain 1	UON_2W-Crush_All	-0.0314683	0.887129	0.999987	3.49197	9.81e-14	9.7e-11	-0.879279	0.0646742	0.319482
ENSMUSG00000000318	17312	Clec10a	C-type lectin domain family 10, member A	UON_2W-Crush_All	-0.0616474	0.960479	0.999987	6.31791	1.57e-05	0.00203667	7.86417	0.100683	0.41306
ENSMUSG00000086596	382111	Susd5	sushi domain containing 5	UON_2W-Crush_All	-1.4443	0.295194	0.98731	-5.58276	0.00077	0.0361102	-0.255734	0.528828	0.872786
ENSMUSG00000028344	16348	Invs	inversin	UON_2W-Crush_All	0.375569	0.281051	0.980117	-1.60198	0.000362	0.0210123	0.00681078	0.987355	0.996488
ENSMUSG00000049804	100503043	Armcx4	armadillo repeat containing, X-linked 4	UON_2W-Crush_All	-0.130315	0.67612	0.999987	-2.2299	0.00120006	0.0483595	-0.911891	0.138011	0.491324
ENSMUSG00000024065	57440	Ehd3	EH-domain containing 3	UON_2W-Crush_All	-0.281049	0.099662	0.74112	-1.2661	0.000965	0.0417299	-0.493694	0.124453	0.465012
ENSMUSG00000026565	18986	Pou2f1	POU domain, class 2, transcription factor 1	UON_2W-Crush_All	0.0374885	0.851504	0.999987	-1.90139	0.000978	0.0419637	0.514128	0.254136	0.659301
ENSMUSG00000027684	14013	Mecom	MDS1 and EVI1 complex locus	UON_2W-Crush_All	-0.193248	0.83908	0.999987	-3.74996	0.00015	0.0111007	-0.108388	0.920828	0.98648
ENSMUSG00000052852	52250	Reep1	receptor accessory protein 1	UON_2W-Crush_All	-0.316292	0.133676	0.823862	-1.4434	0.000676	0.0329384	0.184876	0.702063	0.933094
ENSMUSG00000029729	74570	Zkscan1	zinc finger with KRAB and SCAN domains 1	UON_2W-Crush_All	-0.554611	0.00797439	0.188624	-1.42701	0.000898	0.0401413	0.698481	0.0819259	0.370736
ENSMUSG00000041842	229474	Fhdc1	FH2 domain containing 1	UON_2W-Crush_All	-0.387422	0.430343	0.999987	-1.68451	0.000122	0.00943621	0.310405	0.433948	0.818084
ENSMUSG00000000037	107815	Scml2	Scm polycomb group protein like 2	UON_2W-Crush_All	-0.932692	0.198842	0.912444	-7.30227	0.00022	0.0146931	0.42254	0.739007	0.942037
ENSMUSG00000022412	239555	Mief1	mitochondrial elongation factor 1	UON_2W-Crush_All	0.19335	0.388676	0.999987	-1.71024	0.000229	0.0151511	0.483526	0.191426	0.580276
ENSMUSG00000002265	18616	Peg3	paternally expressed 3	UON_2W-Crush_All	-0.0347414	0.85073	0.999987	-2.11067	2.67e-05	0.00298525	-0.198266	0.593853	0.897527
ENSMUSG00000031558	20563	Slit2	slit guidance ligand 2	UON_2W-Crush_All	-0.210603	0.217571	0.935449	-1.54101	0.00023	0.0151511	0.481047	0.292802	0.701993
ENSMUSG00000046312	329828	Myorg	myogenesis regulating glycosidase (putative)	UON_2W-Crush_All	-0.344428	0.569348	0.999987	-5.85059	5.96e-09	2.23e-06	-0.560069	0.271179	0.678293
ENSMUSG00000030109	14411	Slc6a12	solute carrier family 6 (neurotransmitter transporter, betaine/GABA), member 12	UON_2W-Crush_All	-0.167068	0.696791	0.999987	-2.25199	8.31e-05	0.00715192	-0.94776	0.268385	0.675011
ENSMUSG00000024479	105853	Mal2	mal, T cell differentiation protein 2	UON_2W-Crush_All	-0.936139	0.0570191	0.589051	-9.19506	1.63e-06	0.000299	-4.0477	0.116469	0.447152
ENSMUSG00000043572	230577	Pars2	prolyl-tRNA synthetase (mitochondrial)(putative)	UON_2W-Crush_All	0.976936	0.0404887	0.502941	-2.30245	8.73e-05	0.00735842	-0.954088	0.142023	0.499712
ENSMUSG00000027474	228788	Ccm2l	cerebral cavernous malformation 2-like	UON_2W-Crush_All	1.51541	0.48199	0.999987	3.47524	0.000768	0.0361102	0.1056	0.941358	0.990406
ENSMUSG00000020431	432530	Adcy1	adenylate cyclase 1	UON_2W-Crush_All	0.259137	0.0748793	0.6685	-2.24598	0.000897	0.0401413	-0.823708	0.182681	0.568779
ENSMUSG00000031700	108682	Gpt2	glutamic pyruvate transaminase (alanine aminotransferase) 2	UON_2W-Crush_All	0.00884021	0.975278	0.999987	-1.88209	0.000276	0.0174012	-0.632698	0.058765	0.301027
ENSMUSG00000085576	320752	Dpy19l2	dpy-19-like 2 (C. elegans)	UON_2W-Crush_All	NA	NA	NA	-7.66991	9.03e-05	0.0074733	2.89508	0.347713	NA
ENSMUSG00000049775	19241	Tmsb4x	thymosin, beta 4, X chromosome	UON_2W-Crush_All	0.320051	0.0276804	0.412745	1.64805	0.000356	0.0207883	0.700676	0.0381237	0.230567
ENSMUSG00000030048	68888	Gkn3	gastrokine 3	UON_2W-Crush_All	0.386102	0.558939	0.999987	2.37993	0.000848	0.0384764	0.311853	0.736957	0.941943
ENSMUSG00000001020	20198	S100a4	S100 calcium binding protein A4	UON_2W-Crush_All	-0.303826	0.657704	0.999987	2.59719	8.52e-12	5.82e-09	0.886034	0.0254303	0.179017
ENSMUSG00000047182	16369	Irs3	insulin receptor substrate 3	UON_2W-Crush_All	7.10757	0.00571062	0.151146	-2.28054	0.00105052	0.044393	-0.257691	0.739035	0.942037
ENSMUSG00000031139	109904	Mcf2	mcf.2 transforming sequence	UON_2W-Crush_All	-1.29566	0.114173	0.783384	-9.03389	9.49e-05	0.00773024	-2.61035	0.194622	0.584949
ENSMUSG00000038058	107607	Nod1	nucleotide-binding oligomerization domain containing 1	UON_2W-Crush_All	0.31217	0.598675	0.999987	-1.4756	0.000922	0.0408127	-0.311206	0.456433	0.832243
ENSMUSG00000027164	22034	Traf6	TNF receptor-associated factor 6	UON_2W-Crush_All	-0.196564	0.487885	0.999987	-2.02049	3.61e-06	0.000595	-0.0207243	0.955811	0.99264
ENSMUSG00000069601	11735	Ank3	ankyrin 3, epithelial	UON_2W-Crush_All	0.000556	0.997698	0.999987	-2.90494	9.16e-06	0.00127697	-0.906894	0.00336347	0.0415882
ENSMUSG00000030641	74041	Ddias	DNA damage-induced apoptosis suppressor	UON_2W-Crush_All	0.0838003	0.892497	0.999987	2.70531	0.000394	0.0222276	1.60642	0.0459425	0.259318
ENSMUSG00000043372	71059	Hexim2	hexamethylene bis-acetamide inducible 2	UON_2W-Crush_All	-0.267187	0.304167	0.992349	-2.01555	0.000899	0.0401413	-0.347842	0.752755	0.947139
ENSMUSG00000053025	64176	Sv2b	synaptic vesicle glycoprotein 2 b	UON_2W-Crush_All	-0.0035401	0.983271	0.999987	-1.86259	0.00104233	0.0441617	-1.27756	0.130128	0.476557
ENSMUSG00000020135	23805	Apc2	APC regulator of WNT signaling pathway 2	UON_2W-Crush_All	-0.382782	0.0275394	0.411188	-1.42676	0.000302	0.0184084	-0.602215	0.106007	0.424463
ENSMUSG00000112112	NA	NA	NA	UON_2W-Crush_All	-3.88015	0.310571	NA	-8.4656	3.09e-05	0.00341433	-1.53014	0.00632109	0.0676509
ENSMUSG00000102336	NA	NA	NA	UON_2W-Crush_All	-0.308546	0.943935	0.999987	-7.02999	0.00110654	0.0459392	2.08454	0.159374	0.530633
ENSMUSG00000030996	11870	Art1	ADP-ribosyltransferase 1	UON_2W-Crush_All	-3.79877	0.220083	NA	8.95317	4.29e-06	0.000685	-0.741369	0.745183	0.944859
ENSMUSG00000118332	67238	Fam220a	family with sequence similarity 220, member A	UON_2W-Crush_All	0.648616	0.0692503	0.641436	2.95258	6.45e-06	0.000974	0.169826	0.833121	0.971609
ENSMUSG00000063362	207958	Alg11	asparagine-linked glycosylation 11 (alpha-1,2-mannosyltransferase)	UON_2W-Crush_All	-0.473465	0.672928	0.999987	2.16214	4.03e-05	0.00415587	0.993061	0.0418235	0.244772
ENSMUSG00000020534	20425	Shmt1	serine hydroxymethyltransferase 1 (soluble)	UON_2W-Crush_All	-0.0687489	0.913996	0.999987	-4.9156	0.000334	0.0199477	-1.25632	0.016428	0.132798
ENSMUSG00000046897	68744	Zfp740	zinc finger protein 740	UON_2W-Crush_All	0.0821327	0.663663	0.999987	-1.5609	0.00063	0.0316218	-0.553042	0.080766	0.367958
ENSMUSG00000033501	12970	Crygs	crystallin, gamma S	UON_2W-Crush_All	-0.178435	0.963653	NA	1.8232	0.000671	0.0327849	0.659536	0.34117	0.746418
ENSMUSG00000025907	12421	Rb1cc1	RB1-inducible coiled-coil 1	UON_2W-Crush_All	-0.000454	0.997794	0.999987	-1.5986	6.05e-05	0.005593	-0.544748	0.104543	0.421701
ENSMUSG00000073077	636104	Cfap47	cilia and flagella associated protein 47	UON_2W-Crush_All	-0.547559	0.551242	0.999987	-4.74378	0.00112162	0.0462339	0.558382	0.457892	0.832909
ENSMUSG00000022723	224273	Crybg3	beta-gamma crystallin domain containing 3	UON_2W-Crush_All	0.0568996	0.823296	0.999987	-2.42491	0.000778	0.0363844	-0.889167	0.0138318	0.117293
ENSMUSG00000027339	215653	Rassf2	Ras association (RalGDS/AF-6) domain family member 2	UON_2W-Crush_All	-0.310474	0.645347	0.999987	-2.02618	4.11e-05	0.00416886	-0.737297	0.0175514	0.139927
ENSMUSG00000092103	102636903	Gm17039	predicted gene 17039	UON_2W-Crush_All	2.96019	0.118623	0.792554	6.24094	0.000301	0.0184084	-2.71781	0.112353	0.438909
ENSMUSG00000032289	207596	Thsd4	thrombospondin, type I, domain containing 4	UON_2W-Crush_All	-0.293537	0.429738	0.999987	-1.68557	0.00115374	0.0470677	0.209362	0.588145	0.896064
ENSMUSG00000024846	73720	Cst6	cystatin E/M	UON_2W-Crush_All	-1.10608	0.0554289	0.579592	2.00818	0.000781	0.0364625	1.23818	0.178004	0.561666
ENSMUSG00000107155	NA	NA	NA	UON_2W-Crush_All	1.48465	0.0152104	0.286498	3.408	0.000343	0.0202764	-1.09198	0.235858	0.636034
ENSMUSG00000058135	14862	Gstm1	glutathione S-transferase, mu 1	UON_2W-Crush_All	0.138358	0.491762	0.999987	-1.35031	0.000213	0.0143483	-0.883013	0.00669789	0.0701355
ENSMUSG00000033342	75769	Plppr5	phospholipid phosphatase related 5	UON_2W-Crush_All	-0.419187	0.124625	0.805675	-4.97771	0.000146	0.0109723	0.0339618	0.955229	0.992582
ENSMUSG00000032252	93683	Glce	glucuronyl C5-epimerase	UON_2W-Crush_All	0.548515	0.0408036	0.504324	-1.57825	0.0011075	0.0459392	1.16304	0.0495461	0.271096
ENSMUSG00000017390	11676	Aldoc	aldolase C, fructose-bisphosphate	UON_2W-Crush_All	-0.279558	0.042565	0.513407	-1.9534	8.01e-06	0.00114874	-0.957506	0.340827	0.746224
ENSMUSG00000025262	207375	Fam120c	family with sequence similarity 120, member C	UON_2W-Crush_All	0.0108553	0.96577	0.999987	-1.67973	0.000162	0.0119356	0.202206	0.626869	0.907734
ENSMUSG00000064023	259277	Klk8	kallikrein related-peptidase 8	UON_2W-Crush_All	0.715053	0.666169	0.999987	3.02287	2.43e-05	0.00280691	2.60452	0.0172138	0.137771
ENSMUSG00000075502	432879	Kbtbd6	kelch repeat and BTB (POZ) domain containing 6	UON_2W-Crush_All	-0.32728	0.627427	0.999987	-4.71071	0.000115	0.0090664	-0.309349	0.779301	0.955844
[truncated: 1,885 more rows]
