# Supplementary material for: Regional Gene Expression in the Retina, Optic Nerve Head, and Optic Nerve of Mice with Optic Nerve Crush and Experimental Glaucoma
Source: Int J Mol Sci. 2023 Sep 6;24(18):13719. doi: 10.3390/ijms241813719 (PMC10531004; doi:10.3390/ijms241813719)
Supplement: Supplementary file 1 [file ijms-24-13719-s001.zip › Spreadsheet-S2.xlsx]

## Sheet: 3D-GL-DEGs
ENSEMBL	ENTREZID	SYMBOL	GENENAME	Relationship	Retina_3D-GL_log2FoldChange	Retina_3D-GL_pvalue	Retina_3D-GL_padj	UON_3D-GL_log2FoldChange	UON_3D-GL_pvalue	UON_3D-GL_padj	MON_3D-GL_log2FoldChange	MON_3D-GL_pvalue	MON_3D-GL_padj
ENSMUSG00000001131	21857	Timp1	tissue inhibitor of metalloproteinase 1	MON_3D-GL_All Retina_3D-GL_All UON_3D-GL_All	3.60269	1.88e-06	0.000829	2.22406	4.97e-11	9.43e-08	3.05	1.89e-06	0.00046
ENSMUSG00000059498	14131	Fcgr3	Fc receptor, IgG, low affinity III	MON_3D-GL_All Retina_3D-GL_All UON_3D-GL_All	2.78065	5.21e-07	0.000347	1.91991	1.5e-05	0.00452061	1.11526	0.000104	0.00934248
ENSMUSG00000018774	12514	Cd68	CD68 antigen	MON_3D-GL_All Retina_3D-GL_All UON_3D-GL_All	2.25431	2.76e-08	2.55e-05	1.41227	0.000164	0.0317635	1.84578	3.14e-06	0.000692
ENSMUSG00000019942	12534	Cdk1	cyclin-dependent kinase 1	MON_3D-GL_All UON_3D-GL_All	-0.175215	0.893012	0.999808	3.76348	2.77e-12	7.22e-09	3.61387	2.28e-09	2.03e-06
ENSMUSG00000079419	73656	Ms4a6c	membrane-spanning 4-domains, subfamily A, member 6C	MON_3D-GL_All UON_3D-GL_All	1.69406	0.047178	0.710806	1.48393	0.000221	0.0383793	1.99839	7.44e-05	0.0072551
ENSMUSG00000026622	18005	Nek2	NIMA (never in mitosis gene a)-related expressed kinase 2	MON_3D-GL_All UON_3D-GL_All	-0.616414	0.483722	0.999808	3.27022	4.08e-09	3.87e-06	2.61088	0.00049	0.028374
ENSMUSG00000020897	20877	Aurkb	aurora kinase B	MON_3D-GL_All UON_3D-GL_All	3.34169	0.274184	NA	2.78982	0.000206	0.0366952	3.69917	9.3e-06	0.00156053
ENSMUSG00000027496	20878	Aurka	aurora kinase A	MON_3D-GL_All UON_3D-GL_All	-0.496663	0.426987	0.999808	2.95136	2.94e-06	0.00115624	2.43102	7.43e-05	0.0072551
ENSMUSG00000112148	14728	Lilrb4a	leukocyte immunoglobulin-like receptor, subfamily B, member 4A	MON_3D-GL_All UON_3D-GL_All	4.1446	0.00423761	0.216494	1.55702	0.000196	0.0352011	4.20826	0.000113	0.00981137
ENSMUSG00000093938	216984	Evi2b	ecotropic viral integration site 2b	MON_3D-GL_All UON_3D-GL_All	0.370624	0.925377	NA	6.51919	2.08e-06	0.000875	3.83771	2.98e-08	1.7e-05
ENSMUSG00000099009	NA	NA	NA	MON_3D-GL_All UON_3D-GL_All	1.64713	0.107793	0.902622	7.62211	9.96e-05	0.021874	-8.80687	4.68e-07	0.000151
ENSMUSG00000020649	20135	Rrm2	ribonucleotide reductase M2	MON_3D-GL_All UON_3D-GL_All	-2.6877	0.313063	NA	2.94234	4.27e-09	3.87e-06	4.17258	4.14e-07	0.000146
ENSMUSG00000027715	12428	Ccna2	cyclin A2	MON_3D-GL_All UON_3D-GL_All	0.0760509	0.808721	0.999808	2.72784	1.73e-07	9.64e-05	2.89646	0.000429	0.0254105
ENSMUSG00000041431	268697	Ccnb1	cyclin B1	MON_3D-GL_All UON_3D-GL_All	2.7038	0.185906	NA	4.43416	1.26e-10	1.87e-07	2.87033	0.000878	0.0406999
ENSMUSG00000029641	68895	Rasl11a	RAS-like, family 11, member A	MON_3D-GL_All UON_3D-GL_All	-0.310664	0.356588	0.999808	2.22479	0.000183	0.0341558	2.03608	0.000695	0.0351518
ENSMUSG00000023015	26934	Racgap1	Rac GTPase-activating protein 1	MON_3D-GL_All UON_3D-GL_All	-0.149254	0.592753	0.999808	2.33491	2.22e-06	0.000908	1.82371	0.0006	0.0322512
ENSMUSG00000021965	219114	Ska3	spindle and kinetochore associated complex subunit 3	MON_3D-GL_All UON_3D-GL_All	-0.742924	0.468888	0.999808	3.20579	0.000192	0.0349612	3.54879	0.000246	0.0174274
ENSMUSG00000051378	70218	Kif18b	kinesin family member 18B	MON_3D-GL_All UON_3D-GL_All	-1.12913	0.551827	NA	3.34953	3.14e-06	0.00119164	4.30075	1.17e-06	0.000308
ENSMUSG00000026605	108000	Cenpf	centromere protein F	MON_3D-GL_All UON_3D-GL_All	0.426031	0.643903	0.999808	1.98684	3.1e-09	3.24e-06	2.33333	0.000208	0.015486
ENSMUSG00000031004	17345	Mki67	antigen identified by monoclonal antibody Ki 67	MON_3D-GL_All UON_3D-GL_All	-0.0565704	0.980413	NA	4.2115	3.16e-08	2.08e-05	3.28718	3.53e-06	0.000737
ENSMUSG00000038943	233406	Prc1	protein regulator of cytokinesis 1	MON_3D-GL_All UON_3D-GL_All	-0.532541	0.417997	0.999808	3.9365	6.69e-10	7.75e-07	2.69503	4.46e-06	0.000863
ENSMUSG00000022385	29870	Gtse1	G two S phase expressed protein 1	MON_3D-GL_All UON_3D-GL_All	1.23634	0.481007	0.999808	2.81827	0.00018	0.0337477	2.71247	0.000768	0.0375662
ENSMUSG00000006398	107995	Cdc20	cell division cycle 20	MON_3D-GL_All UON_3D-GL_All	0.638756	0.479232	0.999808	3.37193	4.64e-14	1.38e-10	2.781	1.36e-05	0.00203168
ENSMUSG00000028678	73804	Kif2c	kinesin family member 2C	MON_3D-GL_All UON_3D-GL_All	1.62011	0.633847	NA	7.6941	5.48e-16	2.86e-12	3.61132	0.000284	0.0190478
ENSMUSG00000020914	21973	Top2a	topoisomerase (DNA) II alpha	MON_3D-GL_All UON_3D-GL_All	-0.391725	0.815794	0.999808	4.24598	9.72e-20	6.76e-16	2.75161	0.000188	0.0142534
ENSMUSG00000030677	110033	Kif22	kinesin family member 22	MON_3D-GL_All UON_3D-GL_All	-0.0714623	0.784172	0.999808	4.06299	3.45e-10	4.5e-07	2.58991	2.44e-05	0.00320006
ENSMUSG00000027699	13605	Ect2	ect2 oncogene	MON_3D-GL_All UON_3D-GL_All	-0.678543	0.401336	0.999808	3.30976	1.75e-06	0.000767	2.98953	2.4e-05	0.00316622
ENSMUSG00000005470	66929	Asf1b	anti-silencing function 1B histone chaperone	MON_3D-GL_All UON_3D-GL_All	0.983756	0.00756957	0.301096	2.90152	2.1e-06	0.000875	2.26155	8.36e-05	0.00792284
ENSMUSG00000078776	319482	9530053A07Rik	RIKEN cDNA 9530053A07 gene	MON_3D-GL_All UON_3D-GL_All	2.10077	0.351496	NA	1.88222	0.000226	0.0389622	5.2557	0.000229	0.0166808
ENSMUSG00000042286	192187	Stab1	stabilin 1	MON_3D-GL_All UON_3D-GL_All	0.646933	0.403378	0.999808	1.48389	5.37e-05	0.0131907	1.55734	0.000481	0.0280861
ENSMUSG00000040552	12267	C3ar1	complement component 3a receptor 1	MON_3D-GL_All UON_3D-GL_All	0.809689	0.275493	0.999808	1.42118	2.81e-05	0.00762654	2.70108	2.15e-09	2e-06
ENSMUSG00000074874	13025	Ctla2b	cytotoxic T lymphocyte-associated protein 2 beta	Retina_3D-GL_All UON_3D-GL_All	4.83738	0.000369	0.0431539	2.52521	0.000162	0.0317635	1.25923	0.0800676	0.499669
ENSMUSG00000021091	20716	Serpina3n	serine (or cysteine) peptidase inhibitor, clade A, member 3N	Retina_3D-GL_All UON_3D-GL_All	4.073	5.68e-07	0.000367	2.13521	1.76e-06	0.000767	0.694488	0.0146111	0.222007
ENSMUSG00000015852	80891	Fcrls	Fc receptor-like S, scavenger receptor	Retina_3D-GL_All UON_3D-GL_All	3.09851	4.76e-05	0.00947009	2.46693	1.16e-11	2.42e-08	1.85168	0.00129684	0.0539884
ENSMUSG00000101249	NA	NA	NA	Retina_3D-GL_All UON_3D-GL_All	30	3.61e-10	9.64e-07	27.4866	2.21e-10	3.08e-07	-0.920361	0.846837	0.973589
ENSMUSG00000091764	636741	Zfp964	zinc finger protein 964	Retina_3D-GL_All UON_3D-GL_All	-1.76419	3.41e-05	0.00743495	1.57249	0.000265	0.0435806	-1.10909	0.0111874	0.192554
ENSMUSG00000046805	17476	Mpeg1	macrophage expressed gene 1	Retina_3D-GL_All UON_3D-GL_All	2.23951	1.79e-05	0.00463104	1.90951	5.9e-05	0.0141314	1.2303	0.00154998	0.0595621
ENSMUSG00000040026	20210	Saa3	serum amyloid A 3	Retina_3D-GL_All UON_3D-GL_All	9.45399	3.43e-09	6.08e-06	4.9363	2.44e-07	0.000127	6.07687	0.0452879	0.392214
ENSMUSG00000026547	21346	Tagln2	transgelin 2	MON_3D-GL_All Retina_3D-GL_All	2.01897	2.25e-08	2.21e-05	-0.14592	0.596948	0.999292	1.09772	0.000152	0.0121578
ENSMUSG00000029454	17165	Mapkapk5	MAP kinase-activated protein kinase 5	MON_3D-GL_All Retina_3D-GL_All	-1.071	0.00015	0.0213891	-0.0800275	0.808568	0.999292	-1.17219	0.00098	0.0438436
ENSMUSG00000069792	100034251	Wfdc17	WAP four-disulfide core domain 17	MON_3D-GL_All Retina_3D-GL_All	6.31405	1.93e-08	2.16e-05	1.89219	0.00219716	0.187866	2.68181	7.22e-05	0.00719008
ENSMUSG00000004730	13733	Adgre1	adhesion G protein-coupled receptor E1	MON_3D-GL_All Retina_3D-GL_All	3.98212	2.25e-05	0.0052106	1.03904	0.00868905	0.383255	1.64263	1.67e-05	0.0023325
ENSMUSG00000060550	15018	H2-Q7	histocompatibility 2, Q region locus 7	MON_3D-GL_All Retina_3D-GL_All	1.99247	6.13e-06	0.00203978	1.19466	0.0235951	0.584735	1.68133	0.000465	0.0273139
ENSMUSG00000060550	110558	H2-Q9	histocompatibility 2, Q region locus 9	MON_3D-GL_All Retina_3D-GL_All	1.99247	6.13e-06	0.00203978	1.19466	0.0235951	0.584735	1.68133	0.000465	0.0273139
ENSMUSG00000022146	18414	Osmr	oncostatin M receptor	MON_3D-GL_All Retina_3D-GL_All	2.04141	1.9e-08	2.16e-05	-0.206879	0.553587	0.999292	1.00794	0.000894	0.0411483
ENSMUSG00000002602	26362	Axl	AXL receptor tyrosine kinase	MON_3D-GL_All Retina_3D-GL_All	1.05645	0.000102	0.0163887	-0.0228115	0.941577	0.999292	1.02892	0.000268	0.0186
ENSMUSG00000025877	212032	Hk3	hexokinase 3	MON_3D-GL_All Retina_3D-GL_All	7.29777	8.08e-05	0.013766	1.42033	0.0601831	0.805476	2.03303	2e-06	0.00047
ENSMUSG00000040212	13732	Emp3	epithelial membrane protein 3	MON_3D-GL_All Retina_3D-GL_All	2.69195	1.53e-05	0.00421014	0.118857	0.731866	0.999292	1.06002	0.000753	0.0372637
ENSMUSG00000053113	12702	Socs3	suppressor of cytokine signaling 3	MON_3D-GL_All Retina_3D-GL_All	1.57695	0.000117	0.0181047	0.843923	0.0738891	0.851937	1.8998	3.78e-06	0.000765
ENSMUSG00000030717	56312	Nupr1	nuclear protein transcription regulator 1	MON_3D-GL_All Retina_3D-GL_All	1.08232	6.81e-05	0.0121002	0.403948	0.209757	0.999292	1.26322	0.000113	0.00981137
ENSMUSG00000026628	11910	Atf3	activating transcription factor 3	MON_3D-GL_All Retina_3D-GL_All	1.55818	1.65e-05	0.00433268	0.300964	0.499783	0.999292	1.06334	0.000535	0.0300266
ENSMUSG00000073421	14961	H2-Ab1	histocompatibility 2, class II antigen A, beta 1	MON_3D-GL_All Retina_3D-GL_All	2.4622	2.91e-06	0.00112671	-0.285174	0.320418	0.999292	1.83723	6.3e-12	2.15e-08
ENSMUSG00000029622	11867	Arpc1b	actin related protein 2/3 complex, subunit 1B	MON_3D-GL_All Retina_3D-GL_All	1.33024	0.000246	0.0313265	0.48234	0.0798133	0.865397	1.1571	5.15e-07	0.00016
ENSMUSG00000052688	226421	Rab7b	RAB7B, member RAS oncogene family	MON_3D-GL_All Retina_3D-GL_All	2.05878	0.000182	0.0250552	0.347115	0.459566	0.999292	1.45653	0.000429	0.0254105
ENSMUSG00000024610	16149	Cd74	CD74 antigen (invariant polypeptide of major histocompatibility complex, class II antigen-associated)	MON_3D-GL_All Retina_3D-GL_All	4.05908	4.34e-05	0.00881294	-0.723813	0.0212879	0.5638	1.84624	2.07e-11	4.7e-08
ENSMUSG00000040747	12508	Cd53	CD53 antigen	MON_3D-GL_All Retina_3D-GL_All	3.22914	0.000168	0.0236904	0.878777	0.0267812	0.611308	1.58893	0.000161	0.0125681
ENSMUSG00000036594	14960	H2-Aa	histocompatibility 2, class II antigen A, alpha	MON_3D-GL_All Retina_3D-GL_All	4.71036	1.56e-09	3.33e-06	-0.339973	0.261778	0.999292	1.22735	0.000147	0.0119611
ENSMUSG00000012428	117167	Steap4	STEAP family member 4	MON_3D-GL_All Retina_3D-GL_All	4.65794	0.000139	0.0203675	1.32621	0.0354809	0.670772	3.40566	2.76e-05	0.00349619
ENSMUSG00000034990	246190	Otoa	otoancorin	UON_3D-GL_All	-2.8666	0.28695	NA	4.3219	6.85e-05	0.0160474	-6.04797	0.0367853	NA
ENSMUSG00000025666	192216	Tmem47	transmembrane protein 47	UON_3D-GL_All	0.16966	0.51692	0.999808	1.49904	0.000149	0.0304273	0.403273	0.692664	0.941146
ENSMUSG00000045328	229841	Cenpe	centromere protein E	UON_3D-GL_All	-0.0269025	0.944501	0.999808	3.91313	5.07e-09	4.41e-06	1.36831	0.00986586	0.178632
ENSMUSG00000028873	52276	Cdca8	cell division cycle associated 8	UON_3D-GL_All	-0.163724	0.801923	0.999808	3.85963	2.97e-08	2.06e-05	2.05198	0.00250094	0.0785649
ENSMUSG00000020143	94176	Dock2	dedicator of cyto-kinesis 2	UON_3D-GL_All	1.0508	0.180642	0.999808	1.86486	2.18e-07	0.000117	1.15035	0.00137691	0.0554062
ENSMUSG00000038550	229599	Ciart	circadian associated repressor of transcription	UON_3D-GL_All	-0.175065	0.543398	0.999808	-1.73186	4.14e-05	0.0106545	0.164701	0.785582	0.961566
ENSMUSG00000102602	NA	NA	NA	UON_3D-GL_All	-0.0789098	0.773715	0.999808	3.1158	8.08e-06	0.00267646	-1.15445	0.0178427	0.248335
ENSMUSG00000026580	20344	Selp	selectin, platelet	UON_3D-GL_All	5.09044	0.0863045	NA	2.42876	2.2e-05	0.00619663	1.87385	0.0316345	0.331256
ENSMUSG00000111521	NA	NA	NA	UON_3D-GL_All	-0.597153	0.476342	0.999808	-2.39899	1.76e-07	9.64e-05	1.43906	0.00493216	0.120428
ENSMUSG00000015437	14939	Gzmb	granzyme B	UON_3D-GL_All	3.21535	0.480494	NA	8.7205	1.2e-05	0.00378383	-2.06786	0.426946	0.851149
ENSMUSG00000036928	50878	Stag3	stromal antigen 3	UON_3D-GL_All	-0.326405	0.395042	0.999808	8.53239	0.000164	0.0317635	2.70359	0.071607	0.478057
ENSMUSG00000039065	68073	Atpsckmt	ATP synthase C subunit lysine N-methyltransferase	UON_3D-GL_All	-0.0935962	0.830671	0.999808	1.5438	8.91e-05	0.0199788	1.15171	0.00898246	0.171302
ENSMUSG00000115018	NA	NA	NA	UON_3D-GL_All	1.16696	0.0921132	0.863987	-4.40806	4.09e-06	0.00148724	-1.04758	0.212614	0.703001
ENSMUSG00000030867	18817	Plk1	polo like kinase 1	UON_3D-GL_All	1.22365	0.022855	0.50892	4.30876	3.68e-08	2.33e-05	2.69078	0.0187254	0.254501
ENSMUSG00000029380	14825	Cxcl1	chemokine (C-X-C motif) ligand 1	UON_3D-GL_All	4.48044	0.0974558	NA	4.99046	1.38e-05	0.00424186	-0.886749	0.57661	0.912528
ENSMUSG00000033952	12316	Aspm	abnormal spindle microtubule assembly	UON_3D-GL_All	-0.280005	0.70797	0.999808	4.17053	3.23e-05	0.00854199	1.31616	0.0891193	0.520413
ENSMUSG00000018907	11685	Alox12e	arachidonate lipoxygenase, epidermal	UON_3D-GL_All	-4.60309	0.113287	NA	-7.99705	5.87e-05	0.0141314	-1.98415	0.389531	0.832996
ENSMUSG00000110480	NA	NA	NA	UON_3D-GL_All	0.0574251	0.954547	0.999808	4.63884	0.000247	0.0418606	-1.44481	0.27983	0.761693
ENSMUSG00000028551	12580	Cdkn2c	cyclin dependent kinase inhibitor 2C	UON_3D-GL_All	0.148676	0.567643	0.999808	1.919	3.64e-05	0.00949315	0.464087	0.243893	0.732377
ENSMUSG00000068101	66570	Cenpm	centromere protein M	UON_3D-GL_All	0.195257	0.667199	0.999808	2.53589	4.93e-05	0.0122341	1.43946	0.0715181	0.478057
ENSMUSG00000080268	107392	Brms1	breast cancer metastasis-suppressor 1	UON_3D-GL_All	0.0769172	0.956057	0.999808	1.80159	2.29e-05	0.00637614	-0.895959	0.484799	0.878497
ENSMUSG00000113053	100416801	Gm18262	R3H domain containing 2 pseudogene	UON_3D-GL_All	3.88309	0.423554	NA	-25.3933	9.98e-11	1.6e-07	-7.41087	0.121938	NA
ENSMUSG00000046295	234396	Ankle1	ankyrin repeat and LEM domain containing 1	UON_3D-GL_All	1.73969	0.260654	NA	6.00198	3.1e-05	0.0082876	2.13593	0.0371012	0.356095
ENSMUSG00000022476	78929	Polr3h	polymerase (RNA) III (DNA directed) polypeptide H	UON_3D-GL_All	0.519592	0.0426425	0.686356	-1.15679	0.000125	0.0268229	0.397646	0.278249	0.760793
ENSMUSG00000052143	NA	NA	NA	UON_3D-GL_All	-1.23274	0.155121	0.970542	-2.67283	0.000152	0.0304273	0.448141	0.523785	0.896108
ENSMUSG00000047534	217653	Mis18bp1	MIS18 binding protein 1	UON_3D-GL_All	0.704577	0.479297	0.999808	4.33548	3.01e-06	0.00116129	0.769825	0.506543	0.887285
ENSMUSG00000097057	NA	NA	NA	UON_3D-GL_All	0.966991	0.147661	0.959951	7.6289	0.000152	0.0304273	-1.34373	0.11455	0.574834
ENSMUSG00000031262	102920	Cenpi	centromere protein I	UON_3D-GL_All	-0.220098	0.791822	0.999808	2.56874	0.000131	0.0276208	0.682394	0.45088	0.863874
ENSMUSG00000027331	51944	Knstrn	kinetochore-localized astrin/SPAG5 binding	UON_3D-GL_All	-0.76664	0.128168	0.933351	3.24226	2.71e-05	0.0074412	2.10035	0.0064897	0.141859
ENSMUSG00000059149	213006	Mfsd4a	major facilitator superfamily domain containing 4A	UON_3D-GL_All	-0.235124	0.318716	0.999808	3.2231	1.63e-05	0.0048203	0.671093	0.682542	0.939738
ENSMUSG00000001228	18140	Uhrf1	ubiquitin-like, containing PHD and RING finger domains, 1	UON_3D-GL_All	0.170204	0.886837	0.999808	1.61188	8.13e-05	0.0184272	2.13267	0.00131317	0.0541789
ENSMUSG00000106386	NA	NA	NA	UON_3D-GL_All	-0.78174	0.0500293	0.721127	-7.05246	0.000258	0.0430145	-0.59016	0.452191	0.864374
ENSMUSG00000001517	14235	Foxm1	forkhead box M1	UON_3D-GL_All	-2.78512	0.103833	NA	5.27832	2.68e-08	1.93e-05	2.22706	0.00695099	0.147629
ENSMUSG00000098318	381822	Lockd	lncRNA downstream of Cdkn1b	UON_3D-GL_All	0.703562	0.149597	0.962644	4.42087	1.16e-20	1.21e-16	1.34989	0.130533	0.600027
ENSMUSG00000044197	80290	Gpr146	G protein-coupled receptor 146	UON_3D-GL_All	0.139409	0.553875	0.999808	-1.9798	0.000154	0.0306761	-0.289519	0.367956	0.821239
ENSMUSG00000032186	50876	Tmod2	tropomodulin 2	UON_3D-GL_All	-0.17267	0.4475	0.999808	-1.17883	7.69e-05	0.0177831	-0.323156	0.151161	0.630694
ENSMUSG00000015880	54392	Ncapg	non-SMC condensin I complex, subunit G	UON_3D-GL_All	0.981461	0.409017	0.999808	2.66347	0.000299	0.0483387	0.724625	0.504982	0.886189
ENSMUSG00000029177	12615	Cenpa	centromere protein A	UON_3D-GL_All	0.383723	0.438445	0.999808	4.70701	5.43e-21	1.13e-16	2.36394	0.00131731	0.0541789
ENSMUSG00000020330	15366	Hmmr	hyaluronan mediated motility receptor (RHAMM)	UON_3D-GL_All	-0.559835	0.797014	0.999808	4.50675	3.55e-09	3.52e-06	2.15526	0.023586	0.285131
ENSMUSG00000029359	57816	Tesc	tescalcin	UON_3D-GL_All	-1.07344	0.11014	0.903995	-1.25566	0.000129	0.0273679	-0.310772	0.489516	0.879958
ENSMUSG00000073590	NA	NA	NA	UON_3D-GL_All	2.34762	0.33139	0.999808	-4.35526	4.78e-08	2.93e-05	-1.77147	0.00199091	0.0699448
ENSMUSG00000043311	114585	D17H6S53E	DNA segment, Chr 17, human D6S53E	UON_3D-GL_All	-0.0886051	0.960118	0.999808	4.35216	7.23e-07	0.000351	-1.16897	0.332695	0.800552
ENSMUSG00000027469	72119	Tpx2	TPX2, microtubule-associated	UON_3D-GL_All	0.282018	0.707973	0.999808	3.88085	3.97e-10	4.87e-07	1.99219	0.00133195	0.0543448
ENSMUSG00000052512	78286	Nav2	neuron navigator 2	UON_3D-GL_All	0.259377	0.450876	0.999808	1.48598	9.14e-05	0.0202896	0.699859	0.0213701	0.273223
ENSMUSG00000040907	232975	Atp1a3	ATPase, Na+/K+ transporting, alpha 3 polypeptide	UON_3D-GL_All	-0.244478	0.232593	0.999808	1.56692	0.000254	0.0426656	0.971633	0.00544833	0.127215
ENSMUSG00000037428	381677	Vgf	VGF nerve growth factor inducible	UON_3D-GL_All	0.00630947	0.988844	0.999808	3.92098	5.29e-09	4.42e-06	4.59893	0.00136927	0.0552718
ENSMUSG00000041064	208084	Pif1	PIF1 5'-to-3' DNA helicase	UON_3D-GL_All	0.416993	0.923225	NA	6.11719	0.000217	0.0379638	3.60965	0.0223124	0.279989
ENSMUSG00000108255	NA	NA	NA	UON_3D-GL_All	0.329706	0.786793	0.999808	-5.15629	5.96e-05	0.0141314	2.0156	0.104786	0.555187
ENSMUSG00000020333	216739	Acsl6	acyl-CoA synthetase long-chain family member 6	UON_3D-GL_All	0.2572	0.173928	0.99408	-1.25489	1.13e-05	0.00363589	-0.351165	0.322558	0.793495
ENSMUSG00000061527	110308	Krt5	keratin 5	UON_3D-GL_All	-6.41634	0.0580772	NA	-6.84792	1.31e-08	9.75e-06	-2.19684	0.567022	0.908744
ENSMUSG00000026683	66977	Nuf2	NUF2, NDC80 kinetochore complex component	UON_3D-GL_All	-0.720018	0.494754	0.999808	3.94686	2.92e-06	0.00115624	1.17703	0.151069	0.630694
ENSMUSG00000037474	76843	Dtl	denticleless E3 ubiquitin protein ligase	UON_3D-GL_All	-1.23434	0.361914	0.999808	3.2429	1.35e-06	0.000627	1.52962	0.086635	0.515404
ENSMUSG00000037544	218977	Dlgap5	DLG associated protein 5	UON_3D-GL_All	2.38368	0.185691	NA	3.22789	1.31e-06	0.000621	1.86816	0.0313265	0.330426
ENSMUSG00000028068	404710	Iqgap3	IQ motif containing GTPase activating protein 3	UON_3D-GL_All	-0.667289	0.491952	0.999808	4.01855	4.13e-06	0.00148724	1.63761	0.0320715	0.333473
ENSMUSG00000027326	76464	Knl1	kinetochore scaffold 1	UON_3D-GL_All	-0.0599349	0.927072	0.999808	3.56526	6.43e-06	0.00216366	2.04695	0.0156147	0.230477
ENSMUSG00000092274	66961	Neat1	nuclear paraspeckle assembly transcript 1 (non-protein coding)	UON_3D-GL_All	-0.284543	0.899794	0.999808	3.20632	6.93e-15	2.89e-11	-0.335029	0.177569	0.665744
ENSMUSG00000046245	231805	Pilra	paired immunoglobin-like type 2 receptor alpha	UON_3D-GL_All	1.42346	0.193683	0.999808	3.99396	9.8e-09	7.86e-06	1.30314	0.00227772	0.0756115
ENSMUSG00000037725	80986	Ckap2	cytoskeleton associated protein 2	UON_3D-GL_All	0.0695127	0.963065	0.999808	4.37134	2.85e-09	3.13e-06	1.69151	0.0408671	0.372515
ENSMUSG00000029414	208628	Kntc1	kinetochore associated 1	UON_3D-GL_All	0.205504	0.890059	0.999808	3.50512	5.2e-06	0.00177745	1.60328	0.0655469	0.464081
ENSMUSG00000031821	272551	Gins2	GINS complex subunit 2 (Psf2 homolog)	UON_3D-GL_All	-0.17952	0.868129	0.999808	2.81245	6.16e-07	0.000306	-0.204824	0.740836	0.951775
ENSMUSG00000003779	19348	Kif20a	kinesin family member 20A	UON_3D-GL_All	0.570702	0.429859	0.999808	4.6511	5.74e-12	1.33e-08	2.14392	0.00299099	0.0880193
ENSMUSG00000055976	71908	Cldn23	claudin 23	UON_3D-GL_All	-0.259164	0.339099	0.999808	-8.22474	4.46e-05	0.0112016	-0.538578	0.839036	0.972063
ENSMUSG00000021647	27220	Cartpt	CART prepropeptide	UON_3D-GL_All	-0.18066	0.588118	0.999808	-1.65875	0.000193	0.0349612	0.691869	0.0473449	0.401104
ENSMUSG00000085183	100040617	Wincr1	WNT induced non-coding RNA 1	UON_3D-GL_All	-1.38792	0.777928	NA	-2.72185	0.000244	0.0416508	-1.57658	0.491491	0.880881
ENSMUSG00000062248	66197	Cks2	CDC28 protein kinase regulatory subunit 2	UON_3D-GL_All	0.284353	0.613823	0.999808	3.63725	1.3e-08	9.75e-06	1.24821	0.158035	0.640229
ENSMUSG00000043931	231932	Gimap7	GTPase, IMAP family member 7	UON_3D-GL_All	-3.26882	0.499396	NA	7.3498	0.000168	0.0321476	2.95976	0.290493	NA
ENSMUSG00000032254	71819	Kif23	kinesin family member 23	UON_3D-GL_All	1.20129	0.47886	0.999808	4.73491	1.68e-05	0.00487933	1.65911	0.0423574	0.379844
ENSMUSG00000029135	14284	Fosl2	fos-like antigen 2	UON_3D-GL_All	1.02419	0.130804	0.934177	1.49853	1.42e-06	0.000642	0.393049	0.294734	0.771608
ENSMUSG00000027306	108907	Nusap1	nucleolar and spindle associated protein 1	UON_3D-GL_All	-0.297018	0.580674	0.999808	2.69662	0.000265	0.0435806	1.2055	0.207822	0.69865
ENSMUSG00000052609	263406	Plekhg3	pleckstrin homology domain containing, family G (with RhoGef domain) member 3	UON_3D-GL_All	-0.11374	0.693573	0.999808	1.38525	4.25e-05	0.0108235	-0.648388	0.00378016	0.100814
ENSMUSG00000020808	109212	Pimreg	PICALM interacting mitotic regulator	UON_3D-GL_All	-1.6133	0.0879493	0.854283	4.50613	7.1e-08	4.11e-05	2.6649	0.010235	0.182207
ENSMUSG00000049556	235402	Lingo1	leucine rich repeat and Ig domain containing 1	UON_3D-GL_All	-0.341545	0.224292	0.999808	-1.48591	8.77e-06	0.00285846	-0.626444	0.133586	0.605336
ENSMUSG00000006143	69665	Upk3bl	uroplakin 3B-like	UON_3D-GL_All	-0.582963	0.423298	0.999808	-3.75662	0.000114	0.0248388	-0.654428	0.740517	0.951775
ENSMUSG00000110067	NA	NA	NA	UON_3D-GL_All	-0.052862	0.962141	0.999808	-7.47026	0.000306	0.0490824	1.08775	0.738274	NA
ENSMUSG00000037628	72391	Cdkn3	cyclin-dependent kinase inhibitor 3	UON_3D-GL_All	-1.05521	0.357299	0.999808	3.39416	4.91e-06	0.00173756	2.89899	0.0392679	0.364756
ENSMUSG00000009670	83558	Tex11	testis expressed gene 11	UON_3D-GL_All	-0.186758	0.818779	0.999808	-3.78364	7.76e-05	0.0177831	-1.01282	0.225707	0.716041
ENSMUSG00000032739	378460	Pram1	PML-RAR alpha-regulated adaptor molecule 1	UON_3D-GL_All	0.546456	0.463069	0.999808	8.43921	3.23e-06	0.00120238	2.78702	0.140452	0.616666
ENSMUSG00000100131	NA	NA	NA	UON_3D-GL_All	3.94492	0.408313	0.999808	26.3263	6.82e-11	1.19e-07	-1.11148	0.815557	0.967352
ENSMUSG00000051517	230098	Arhgef39	Rho guanine nucleotide exchange factor (GEF) 39	UON_3D-GL_All	0.229406	0.788791	0.999808	6.05877	2.75e-07	0.00014	2.33425	0.0119753	0.197379
ENSMUSG00000074476	67629	Spc24	SPC24, NDC80 kinetochore complex component, homolog (S. cerevisiae)	UON_3D-GL_All	-1.05562	0.43591	0.999808	2.54316	1.64e-05	0.0048203	2.09123	0.00520646	0.124168
ENSMUSG00000024660	16319	Incenp	inner centromere protein	UON_3D-GL_All	0.349389	0.224585	0.999808	1.68468	0.000149	0.0304273	0.911396	0.0826276	0.506594
ENSMUSG00000020889	217166	Nr1d1	nuclear receptor subfamily 1, group D, member 1	UON_3D-GL_All	-0.516214	0.0227986	0.50892	-2.1061	6.64e-08	3.96e-05	-0.924348	0.0333493	0.339289
ENSMUSG00000025574	21877	Tk1	thymidine kinase 1	UON_3D-GL_All	0.46775	0.638301	0.999808	2.41532	0.000213	0.0376963	1.42076	0.0914495	0.524816
ENSMUSG00000064337	NA	NA	NA	UON_3D-GL_All	-0.0764069	0.665188	0.999808	27.0179	3.19e-08	2.08e-05	8.18467	0.0795632	0.498797
ENSMUSG00000023505	14793	Cdca3	cell division cycle associated 3	UON_3D-GL_All	0.479157	0.31386	0.999808	3.76234	2.73e-14	9.48e-11	2.24574	0.0123213	0.200608
ENSMUSG00000089764	100417756	Gm16580	poly(A) binding protein, cytoplasmic 1 pseudogene	UON_3D-GL_All	-0.0337231	0.928796	0.999808	3.00813	0.000175	0.033198	-0.881299	0.162609	0.644777
ENSMUSG00000035455	60530	Fignl1	fidgetin-like 1	UON_3D-GL_All	-0.936657	0.293477	0.999808	2.23064	0.000292	0.0475769	2.63152	0.00308148	0.0899072
ENSMUSG00000040133	381413	Gpr176	G protein-coupled receptor 176	UON_3D-GL_All	-1.1947	0.474137	0.999808	5.13383	5.15e-06	0.00177745	0.548449	0.635453	0.928644
ENSMUSG00000040084	12236	Bub1b	BUB1B, mitotic checkpoint serine/threonine kinase	UON_3D-GL_All	0.59312	0.00713954	0.293631	2.38761	1.84e-05	0.00526069	1.61965	0.0639793	0.458832
ENSMUSG00000021069	110095	Pygl	liver glycogen phosphorylase	UON_3D-GL_All	-0.253726	0.409292	0.999808	1.99256	0.000191	0.0349612	1.25585	0.0181616	0.251172
ENSMUSG00000106447	NA	NA	NA	UON_3D-GL_All	0.129474	0.922991	0.999808	-4.59854	1.22e-05	0.00380682	3.84975	0.0816115	0.504396
ENSMUSG00000048677	233979	Tpcn2	two pore segment channel 2	MON_3D-GL_All	-0.064242	0.907049	0.999808	0.641019	0.101785	0.908392	1.52041	0.000187	0.0142534
ENSMUSG00000001435	12822	Col18a1	collagen, type XVIII, alpha 1	MON_3D-GL_All	0.0973593	0.769612	0.999808	-0.235916	0.513792	0.999292	1.61409	3.09e-06	0.000688
ENSMUSG00000035273	15442	Hpse	heparanase	MON_3D-GL_All	-0.700495	0.366902	0.999808	1.34082	0.277363	0.999292	5.41516	0.000766	0.0375662
ENSMUSG00000090958	434215	Lrrc32	leucine rich repeat containing 32	MON_3D-GL_All	0.0624121	0.949459	0.999808	-0.283701	0.809268	0.999292	1.70039	0.000948	0.0430753
ENSMUSG00000053166	104010	Cdh22	cadherin 22	MON_3D-GL_All	-0.141282	0.637181	0.999808	0.601471	0.218482	0.999292	1.70085	0.000275	0.0188328
ENSMUSG00000071757	387609	Zhx2	zinc fingers and homeoboxes 2	MON_3D-GL_All	-0.081253	0.826935	0.999808	-0.297004	0.386992	0.999292	-1.0815	9.01e-06	0.00156053
ENSMUSG00000064032	NA	NA	NA	MON_3D-GL_All	0.00614677	0.995718	0.999808	5.2746	0.000458	0.0663085	-6.01423	2.6e-11	5.2e-08
ENSMUSG00000049103	12772	Ccr2	chemokine (C-C motif) receptor 2	MON_3D-GL_All	3.76225	0.0147854	0.418949	2.08778	0.0236551	0.584735	3.94423	2.7e-08	1.58e-05
ENSMUSG00000031101	74131	Sash3	SAM and SH3 domain containing 3	MON_3D-GL_All	-0.0740167	0.960945	0.999808	1.26212	0.0526249	0.764266	1.44087	0.000322	0.0207635
ENSMUSG00000032332	12816	Col12a1	collagen, type XII, alpha 1	MON_3D-GL_All	-0.186804	0.631111	0.999808	0.243856	0.721476	0.999292	1.68904	6.95e-06	0.00127143
ENSMUSG00000001473	67951	Tubb6	tubulin, beta 6 class V	MON_3D-GL_All	2.52083	0.000769	0.075224	-0.0245841	0.955343	0.999292	1.68238	1.95e-11	4.7e-08
ENSMUSG00000038615	18023	Nfe2l1	nuclear factor, erythroid derived 2,-like 1	MON_3D-GL_All	0.246479	0.726988	0.999808	-0.731327	0.116995	0.93202	-1.29147	1.2e-06	0.000311
ENSMUSG00000050410	106795	Tcf19	transcription factor 19	MON_3D-GL_All	-1.09801	0.0545021	0.742982	1.36893	0.00476072	0.278215	2.84109	3.47e-07	0.000127
ENSMUSG00000030786	16409	Itgam	integrin alpha M	MON_3D-GL_All	1.08187	0.214807	0.999808	0.854826	0.0234774	0.583107	1.53412	1.5e-05	0.00218768
ENSMUSG00000099696	73040	2900052N01Rik	RIKEN cDNA 2900052N01 gene	MON_3D-GL_All	-0.0626744	0.854454	0.999808	-0.0672161	0.926744	0.999292	-1.58417	0.00084	0.0393806
ENSMUSG00000019849	19072	Prep	prolyl endopeptidase	MON_3D-GL_All	0.13985	0.554443	0.999808	-0.192552	0.616498	0.999292	1.04964	0.000277	0.0188876
ENSMUSG00000115426	100503021	Gm19510	predicted gene, 19510	MON_3D-GL_All	-3.82572	0.427102	NA	-1.66016	0.610555	NA	8.21071	2.35e-05	0.00312322
ENSMUSG00000020399	171285	Havcr2	hepatitis A virus cellular receptor 2	MON_3D-GL_All	0.811349	0.532758	0.999808	0.190632	0.715071	0.999292	1.19902	0.000136	0.0113977
ENSMUSG00000090230	NA	NA	NA	MON_3D-GL_All	-0.693055	0.389271	0.999808	-0.355005	0.847594	0.999292	6.11107	0.0011403	0.0497988
ENSMUSG00000040631	114255	Dok4	docking protein 4	MON_3D-GL_All	-0.461907	0.125111	0.933351	0.304109	0.535724	0.999292	2.18539	1.86e-06	0.000458
ENSMUSG00000063727	18383	Tnfrsf11b	tumor necrosis factor receptor superfamily, member 11b (osteoprotegerin)	MON_3D-GL_All	-0.947524	0.604674	NA	-0.0346073	0.937159	0.999292	2.08898	2.79e-11	5.2e-08
ENSMUSG00000037411	18787	Serpine1	serine (or cysteine) peptidase inhibitor, clade E, member 1	MON_3D-GL_All	-1.15612	0.499694	0.999808	0.27476	0.716507	0.999292	7.30157	9e-08	4.61e-05
ENSMUSG00000059901	237360	Adamts14	a disintegrin-like and metallopeptidase (reprolysin type) with thrombospondin type 1 motif, 14	MON_3D-GL_All	-2.86227	0.531698	NA	1.9247	0.0166412	0.516083	3.67223	0.000409	0.0248859
ENSMUSG00000038418	13653	Egr1	early growth response 1	MON_3D-GL_All	0.362006	0.212439	0.999808	0.727832	0.133188	0.956961	2.03592	3.65e-10	4.92e-07
ENSMUSG00000061132	17060	Blnk	B cell linker	MON_3D-GL_All	1.17346	0.292205	0.999808	1.93911	0.000421	0.0626788	1.09107	0.000328	0.0209626
ENSMUSG00000048038	329366	Ccdc187	coiled-coil domain containing 187	MON_3D-GL_All	-0.896649	0.371237	0.999808	0.156811	0.812985	0.999292	-1.69856	0.000615	0.0327872
ENSMUSG00000054640	20541	Slc8a1	solute carrier family 8 (sodium/calcium exchanger), member 1	MON_3D-GL_All	-0.319329	0.125963	0.933351	1.41049	0.0363397	0.678136	1.74868	7.84e-06	0.00140866
ENSMUSG00000034773	217216	Hrob	homologous recombination factor with OB-fold	MON_3D-GL_All	-0.36229	0.808625	0.999808	1.45305	0.240212	0.999292	4.63567	6.59e-05	0.00675297
ENSMUSG00000046167	235379	Gldn	gliomedin	MON_3D-GL_All	0.00934491	0.992218	0.999808	0.590247	0.173952	0.999292	2.48261	4.2e-08	2.33e-05
ENSMUSG00000018927	20305	Ccl6	chemokine (C-C motif) ligand 6	MON_3D-GL_All	2.18781	0.110658	0.903995	0.660821	0.0677767	0.83188	2.76515	6.48e-07	0.000192
ENSMUSG00000047798	246746	Cd300lf	CD300 molecule like family member F	MON_3D-GL_All	0.675607	0.347491	0.999808	2.48183	0.00793299	0.368409	4.83198	0.000498	0.0286678
ENSMUSG00000004709	18106	Cd244a	CD244 molecule A	MON_3D-GL_All	1.4767	0.246019	0.999808	1.55021	0.0139911	0.485589	2.41147	0.000801	0.0382521
ENSMUSG00000074063	71839	Osgin1	oxidative stress induced growth inhibitor 1	MON_3D-GL_All	0.670004	0.396693	0.999808	-0.0278376	0.97305	0.999292	2.62901	1.8e-05	0.00249304
ENSMUSG00000099519	NA	NA	NA	MON_3D-GL_All	-1.22387	0.125372	0.933351	-2.12484	0.386808	NA	-7.33213	6.14e-11	1.05e-07
ENSMUSG00000036819	194952	Jmjd4	jumonji domain containing 4	MON_3D-GL_All	0.0959173	0.70282	0.999808	0.00934807	0.982608	0.999292	1.3423	0.000134	0.01136
ENSMUSG00000020901	320207	Pik3r5	phosphoinositide-3-kinase regulatory subunit 5	MON_3D-GL_All	0.299322	0.548482	0.999808	1.21781	0.0271962	0.614729	1.90978	2.17e-08	1.39e-05
ENSMUSG00000079654	101359	Prrt4	proline-rich transmembrane protein 4	MON_3D-GL_All	-0.389241	0.425618	0.999808	-0.0799226	0.969642	0.999292	-4.02019	0.00065	0.0338001
ENSMUSG00000027217	241556	Tspan18	tetraspanin 18	MON_3D-GL_All	0.0387034	0.958038	0.999808	-0.203576	0.663729	0.999292	1.41839	0.000146	0.0119265
ENSMUSG00000031502	12826	Col4a1	collagen, type IV, alpha 1	MON_3D-GL_All	0.398579	0.162599	0.979394	0.259784	0.496691	0.999292	1.0024	0.000109	0.00970657
ENSMUSG00000027800	17112	Tm4sf1	transmembrane 4 superfamily member 1	MON_3D-GL_All	0.448557	0.253649	0.999808	0.0116695	0.970457	0.999292	1.53747	0.00072	0.0362128
ENSMUSG00000052837	16477	Junb	jun B proto-oncogene	MON_3D-GL_All	0.631102	0.0298148	0.57447	0.471632	0.272916	0.999292	1.61137	4.93e-09	3.88e-06
ENSMUSG00000050708	14325	Ftl1	ferritin light polypeptide 1	MON_3D-GL_All	0.297928	0.27693	0.999808	0.260672	0.322306	0.999292	1.20325	0.00106117	0.0471472
ENSMUSG00000004328	53417	Hif3a	hypoxia inducible factor 3, alpha subunit	MON_3D-GL_All	-0.284946	0.529517	0.999808	-1.86997	0.0453337	0.733744	-2.01649	1.65e-05	0.0023279
ENSMUSG00000071713	12983	Csf2rb	colony stimulating factor 2 receptor, beta, low-affinity (granulocyte-macrophage)	MON_3D-GL_All	5.52701	0.143188	NA	1.13926	0.0119288	0.450274	2.80401	9.26e-07	0.000256
ENSMUSG00000049988	211228	Lrrc25	leucine rich repeat containing 25	MON_3D-GL_All	4.35912	0.112149	NA	2.11744	0.0195189	0.551673	5.36479	1.4e-07	6.29e-05
ENSMUSG00000033777	279572	Tlr13	toll-like receptor 13	MON_3D-GL_All	1.80538	0.119506	0.928963	0.0415463	0.92453	0.999292	1.52139	0.000261	0.018257
ENSMUSG00000057454	72434	Lypd3	Ly6/Plaur domain containing 3	MON_3D-GL_All	5.83868	0.204146	NA	1.04858	0.752094	0.999292	-19.0257	0.000104	0.00936604
ENSMUSG00000021986	72125	Amer2	APC membrane recruitment 2	MON_3D-GL_All	-0.725052	0.0103924	0.352865	-0.451798	0.263103	0.999292	-1.14929	0.00114841	0.0499399
ENSMUSG00000021281	21928	Tnfaip2	tumor necrosis factor, alpha-induced protein 2	MON_3D-GL_All	0.959941	0.550515	0.999808	-0.0115253	0.983981	0.999292	1.06961	0.000588	0.0320179
ENSMUSG00000034652	217303	Cd300a	CD300A molecule	MON_3D-GL_All	2.87114	0.0110799	0.362591	1.38682	0.022839	0.577797	2.24863	0.000309	0.0202709
ENSMUSG00000025804	12768	Ccr1	chemokine (C-C motif) receptor 1	MON_3D-GL_All	2.46915	0.125419	0.933351	1.05259	0.275896	0.999292	3.18606	1.18e-05	0.00186884
ENSMUSG00000091985	NA	NA	NA	MON_3D-GL_All	0.562855	0.361206	0.999808	1.3159	0.169404	0.997111	-2.4152	0.000727	0.0364085
ENSMUSG00000070348	12443	Ccnd1	cyclin D1	MON_3D-GL_All	0.188699	0.590853	0.999808	0.0668475	0.798303	0.999292	1.10379	8.96e-05	0.00842238
ENSMUSG00000034641	217305	Cd300ld	CD300 molecule like family member d	MON_3D-GL_All	1.67352	0.471889	0.999808	0.991793	0.172173	0.999228	3.75443	1.69e-11	4.7e-08
ENSMUSG00000019997	14219	Ccn2	cellular communication network factor 2	MON_3D-GL_All	0.407741	0.0559931	0.753419	-0.133741	0.830605	0.999292	1.58938	4.74e-05	0.00541948
ENSMUSG00000025017	83490	Pik3ap1	phosphoinositide-3-kinase adaptor protein 1	MON_3D-GL_All	0.0481713	0.922066	0.999808	0.537913	0.188695	0.999292	1.33373	2.78e-07	0.000105
ENSMUSG00000034205	94352	Loxl2	lysyl oxidase-like 2	MON_3D-GL_All	0.598048	0.318616	0.999808	0.402623	0.149244	0.973808	1.14698	0.000948	0.0430753
ENSMUSG00000024937	114601	Ehbp1l1	EH domain binding protein 1-like 1	MON_3D-GL_All	-0.368336	0.433949	0.999808	1.15854	0.00189297	0.169989	1.14945	0.000632	0.0332804
ENSMUSG00000054408	76687	Spcs3	signal peptidase complex subunit 3 homolog (S. cerevisiae)	MON_3D-GL_All	0.15238	0.500144	0.999808	-0.340023	0.380039	0.999292	1.39852	2.46e-05	0.00320641
ENSMUSG00000002068	12447	Ccne1	cyclin E1	MON_3D-GL_All	-0.528666	0.245451	0.999808	0.196516	0.869627	0.999292	3.00618	0.000826	0.0387885
ENSMUSG00000032501	211770	Trib1	tribbles pseudokinase 1	MON_3D-GL_All	-0.121727	0.569391	0.999808	0.404117	0.246427	0.999292	1.12467	0.000361	0.0226307
ENSMUSG00000066952	231646	Myo1h	myosin 1H	MON_3D-GL_All	-0.87117	0.614256	0.999808	0.115622	0.902176	0.999292	4.6554	0.000254	0.0179064
ENSMUSG00000113250	NA	NA	NA	MON_3D-GL_All	-0.228847	0.655004	0.999808	0.757879	0.44127	0.999292	-2.07371	0.000213	0.0157378
ENSMUSG00000063382	80288	Bcl9l	B cell CLL/lymphoma 9-like	MON_3D-GL_All	0.00652727	0.982166	0.999808	1.35847	0.0242094	0.58873	-1.30655	3.56e-05	0.00428934
ENSMUSG00000070392	NA	NA	NA	MON_3D-GL_All	-0.345525	0.927192	0.999808	-0.6316	0.845584	0.999292	-5.53348	0.000498	0.0286678
ENSMUSG00000027399	16175	Il1a	interleukin 1 alpha	MON_3D-GL_All	2.50277	0.194293	0.999808	0.351569	0.775557	0.999292	1.54788	0.000156	0.0123226
ENSMUSG00000003355	66120	Fkbp11	FK506 binding protein 11	MON_3D-GL_All	0.327424	0.526068	0.999808	-0.0521042	0.930241	0.999292	1.97424	0.000771	0.0375662
ENSMUSG00000054027	103466	Nt5dc3	5'-nucleotidase domain containing 3	MON_3D-GL_All	-2.94098	0.0165991	0.442034	0.686711	0.478153	0.999292	-2.11432	1.33e-05	0.00203168
ENSMUSG00000110899	NA	NA	NA	MON_3D-GL_All	-0.895736	0.327639	0.999808	0.089161	0.955377	0.999292	-5.73515	2.9e-06	0.000653
ENSMUSG00000020865	76408	Abcc3	ATP-binding cassette, sub-family C (CFTR/MRP), member 3	MON_3D-GL_All	1.31532	0.216372	0.999808	0.871147	0.0869362	0.879607	2.20405	0.000144	0.0118621
ENSMUSG00000035506	171286	Slc12a8	solute carrier family 12 (potassium/chloride transporters), member 8	MON_3D-GL_All	0.749401	0.495669	0.999808	-0.497908	0.157996	0.987205	2.29686	1.99e-06	0.00047
ENSMUSG00000001021	20197	S100a3	S100 calcium binding protein A3	MON_3D-GL_All	-0.049279	0.962241	0.999808	1.35359	0.0170468	0.520226	1.61673	5.03e-05	0.00562674
ENSMUSG00000015476	260297	Prrt1	proline-rich transmembrane protein 1	MON_3D-GL_All	-0.676131	0.263864	0.999808	0.479072	0.431443	0.999292	-1.95478	0.000514	0.0291706
ENSMUSG00000063856	14775	Gpx1	glutathione peroxidase 1	MON_3D-GL_All	-0.488452	0.123727	0.933351	-1.56609	0.0112747	0.444376	-1.56216	0.000211	0.0156408
ENSMUSG00000022901	12524	Cd86	CD86 antigen	MON_3D-GL_All	2.60929	0.00563878	0.254437	0.364799	0.352448	0.999292	1.5298	7.53e-06	0.00136541
ENSMUSG00000044827	21897	Tlr1	toll-like receptor 1	MON_3D-GL_All	0.389173	0.861626	NA	1.4085	0.117468	0.932545	2.05493	0.000148	0.011984
ENSMUSG00000016206	14991	H2-M3	histocompatibility 2, M region locus 3	MON_3D-GL_All	0.598902	0.304281	0.999808	0.227065	0.528186	0.999292	1.19807	0.000333	0.0212283
ENSMUSG00000029552	21753	Tes	testin LIM domain protein	MON_3D-GL_All	0.883467	0.0155682	0.431294	-0.247491	0.380144	0.999292	1.86805	1.05e-07	5.14e-05
ENSMUSG00000001119	12833	Col6a1	collagen, type VI, alpha 1	MON_3D-GL_All	-0.221881	0.446718	0.999808	0.722124	0.128428	0.951093	1.38192	0.000103	0.00934248
ENSMUSG00000022769	64136	Sdf2l1	stromal cell-derived factor 2-like 1	MON_3D-GL_All	0.539588	0.134479	0.943064	0.126775	0.65291	0.999292	1.04398	1.19e-05	0.00186884
ENSMUSG00000022969	16155	Il10rb	interleukin 10 receptor, beta	MON_3D-GL_All	0.403074	0.301986	0.999808	-0.14519	0.724888	0.999292	1.35629	2.9e-07	0.000108
ENSMUSG00000027995	24088	Tlr2	toll-like receptor 2	MON_3D-GL_All	1.98576	0.0728976	0.809281	0.684601	0.120966	0.941129	1.03696	0.00107055	0.0472804
ENSMUSG00000040867	380785	Begain	brain-enriched guanylate kinase-associated	MON_3D-GL_All	-0.549718	0.122081	0.932789	0.663915	0.448728	0.999292	-1.22758	0.000231	0.0167366
ENSMUSG00000106061	NA	NA	NA	MON_3D-GL_All	-0.196501	0.814211	0.999808	-1.4463	0.37636	0.999292	-3.44171	0.000622	0.0328986
ENSMUSG00000043740	320148	B430306N03Rik	RIKEN cDNA B430306N03 gene	MON_3D-GL_All	1.56388	0.338938	0.999808	0.647308	0.505499	0.999292	2.29853	3.79e-06	0.000765
ENSMUSG00000024672	109225	Ms4a7	membrane-spanning 4-domains, subfamily A, member 7	MON_3D-GL_All	2.08306	0.021704	0.500414	1.09779	0.0150038	0.492836	5.34789	4.8e-09	3.88e-06
ENSMUSG00000069516	17105	Lyz2	lysozyme 2	MON_3D-GL_All	4.08797	0.00210463	0.141827	1.46699	0.00074	0.093628	3.09671	9.35e-09	6.61e-06
ENSMUSG00000110027	77383	C030029H02Rik	RIKEN cDNA C030029H02 gene	MON_3D-GL_All	5.44061	0.229049	NA	-0.585638	0.500677	0.999292	-1.21841	1.36e-05	0.00203168
ENSMUSG00000039497	212898	Dse	dermatan sulfate epimerase	MON_3D-GL_All	0.367108	0.565282	0.999808	0.0137536	0.981908	0.999292	1.42841	0.000294	0.0195538
ENSMUSG00000023284	675812	Zfp605	zinc finger protein 605	MON_3D-GL_All	0.773191	0.00617812	0.269133	-0.152599	0.785579	0.999292	-1.65383	0.000283	0.0190478
ENSMUSG00000002944	12491	Cd36	CD36 molecule	MON_3D-GL_All	-1.36839	0.0165398	0.442034	0.469647	0.478423	0.999292	4.03712	1.67e-05	0.0023325
ENSMUSG00000004707	17085	Ly9	lymphocyte antigen 9	MON_3D-GL_All	2.0295	0.272527	0.999808	0.957415	0.138316	0.962505	2.14086	1.49e-09	1.45e-06
ENSMUSG00000007891	13033	Ctsd	cathepsin D	MON_3D-GL_All	0.22791	0.230754	0.999808	0.670691	0.0133214	0.474816	1.46314	1.82e-06	0.000456
ENSMUSG00000064080	14115	Fbln2	fibulin 2	MON_3D-GL_All	0.31731	0.642357	0.999808	-0.428327	0.333632	0.999292	1.7351	0.000811	0.0383953
ENSMUSG00000022415	20972	Syngr1	synaptogyrin 1	MON_3D-GL_All	-0.185588	0.304812	0.999808	0.230771	0.452985	0.999292	1.14641	0.000179	0.0137549
ENSMUSG00000022951	54720	Rcan1	regulator of calcineurin 1	MON_3D-GL_All	-0.0133654	0.942562	0.999808	-0.165421	0.766689	0.999292	1.67816	1.18e-05	0.00186884
ENSMUSG00000027322	20612	Siglec1	sialic acid binding Ig-like lectin 1, sialoadhesin	MON_3D-GL_All	-0.444474	0.809884	NA	1.76059	0.00873074	0.384282	4.02377	1.4e-07	6.29e-05
ENSMUSG00000053980	NA	NA	NA	MON_3D-GL_All	0.796188	0.466827	0.999808	1.67503	0.294725	0.999292	-5.46573	0.000388	0.0238152
ENSMUSG00000107676	NA	NA	NA	MON_3D-GL_All	-0.0145569	0.99544	NA	4.23417	0.0514434	0.761724	-7.75071	0.000153	0.0121578
ENSMUSG00000079293	56644	Clec7a	C-type lectin domain family 7, member a	MON_3D-GL_All	1.69549	0.104949	0.89585	1.03371	0.0700882	0.837966	2.39996	2.6e-07	0.0001
ENSMUSG00000037313	21335	Tacc3	transforming, acidic coiled-coil containing protein 3	MON_3D-GL_All	0.0925347	0.78262	0.999808	1.58349	0.000818	0.100151	1.57694	0.000138	0.0115092
ENSMUSG00000033268	99439	Duox1	dual oxidase 1	MON_3D-GL_All	0.669234	0.770442	NA	0.970324	0.605217	0.999292	-19.6663	5.84e-05	0.00616521
ENSMUSG00000028494	11520	Plin2	perilipin 2	MON_3D-GL_All	0.555806	0.0878163	0.854203	0.146502	0.591433	0.999292	2.48304	9.2e-06	0.00156053
ENSMUSG00000029304	20750	Spp1	secreted phosphoprotein 1	MON_3D-GL_All	0.518168	0.0652361	0.791002	1.05709	0.00110686	0.12154	5.46017	0.000187	0.0142534
ENSMUSG00000030536	29875	Iqgap1	IQ motif containing GTPase activating protein 1	MON_3D-GL_All	0.491635	0.0721155	0.806999	0.290031	0.456804	0.999292	1.0837	0.000453	0.0266911
ENSMUSG00000103751	NA	NA	NA	MON_3D-GL_All	0.569629	0.783882	0.999808	-3.61261	0.0974857	0.904268	-8.24876	0.00023	0.0167039
ENSMUSG00000111312	NA	NA	NA	MON_3D-GL_All	2.29553	0.0908321	0.861954	5.96561	0.206071	0.999292	-18.736	2.57e-07	0.0001
ENSMUSG00000026193	14268	Fn1	fibronectin 1	MON_3D-GL_All	0.461404	0.0483195	0.713301	0.957916	0.420585	0.999292	2.02886	6.01e-05	0.00628043
ENSMUSG00000074939	213788	Chrm5	cholinergic receptor, muscarinic 5	MON_3D-GL_All	-1.05805	0.508599	0.999808	4.16759	0.0163469	0.51393	24.0149	1.11e-10	1.63e-07
ENSMUSG00000004642	20492	Slbp	stem-loop binding protein	MON_3D-GL_All	0.328137	0.138312	0.949534	0.309303	0.303089	0.999292	1.14963	5.91e-05	0.00621116
ENSMUSG00000058818	18733	Pirb	paired Ig-like receptor B	MON_3D-GL_All	1.80196	0.243877	0.999808	1.57025	0.000546	0.0754751	1.6206	0.000291	0.0194275
ENSMUSG00000054196	68588	Cthrc1	collagen triple helix repeat containing 1	MON_3D-GL_All	-0.0669058	0.894577	0.999808	0.447807	0.164939	0.993185	1.93461	5.31e-05	0.00578563
ENSMUSG00000033717	11551	Adra2a	adrenergic receptor, alpha 2a	MON_3D-GL_All	-0.846045	0.00786583	0.307474	-0.296118	0.874356	0.999292	-1.76042	0.000779	0.0375662
ENSMUSG00000048047	56805	Zbtb33	zinc finger and BTB domain containing 33	MON_3D-GL_All	-0.104884	0.791983	0.999808	2.93271	0.00680942	0.336647	-2.53125	0.000114	0.00991812
ENSMUSG00000105745	NA	NA	NA	MON_3D-GL_All	0.502299	0.696015	0.999808	3.13528	0.116249	0.930342	-8.02493	0.000122	0.0105173
ENSMUSG00000022126	16365	Acod1	aconitate decarboxylase 1	MON_3D-GL_All	-3.08556	0.524368	NA	0.832832	0.706815	0.999292	7.97111	0.000241	0.0172763
ENSMUSG00000028458	21754	Tesk1	testis specific protein kinase 1	MON_3D-GL_All	-0.188865	0.475985	0.999808	-0.595553	0.350096	0.999292	-1.74337	0.00015	0.012106
ENSMUSG00000040613	11810	Apobec1	apolipoprotein B mRNA editing enzyme, catalytic polypeptide 1	MON_3D-GL_All	1.26978	0.140226	0.95264	0.243135	0.459223	0.999292	1.04779	0.000793	0.0379298
ENSMUSG00000039262	227723	Prrc2b	proline-rich coiled-coil 2B	MON_3D-GL_All	0.116749	0.696489	0.999808	0.433844	0.369474	0.999292	-1.15503	0.000321	0.0207285
ENSMUSG00000049807	58996	Arhgap23	Rho GTPase activating protein 23	MON_3D-GL_All	-0.546384	0.0312821	0.591335	0.653194	0.293655	0.999292	-1.41263	0.000383	0.023579
ENSMUSG00000078429	52468	Ctdsp2	CTD (carboxy-terminal domain, RNA polymerase II, polypeptide A) small phosphatase 2	MON_3D-GL_All	0.0367212	0.908525	0.999808	0.375681	0.298947	0.999292	-1.25657	0.000136	0.0113777
ENSMUSG00000031841	12554	Cdh13	cadherin 13	MON_3D-GL_All	0.347805	0.290169	0.999808	-0.266218	0.49944	0.999292	1.15084	5.82e-05	0.00616521
ENSMUSG00000017737	17395	Mmp9	matrix metallopeptidase 9	MON_3D-GL_All	-0.754751	0.0246351	0.526179	2.35038	0.0142789	0.485589	6.64404	8.75e-09	6.52e-06
ENSMUSG00000049551	14371	Fzd9	frizzled class receptor 9	MON_3D-GL_All	-1.23514	0.0185417	0.464802	-1.14806	0.0650845	0.822944	-1.34861	0.000571	0.0315672
ENSMUSG00000050761	14724	Gp1bb	glycoprotein Ib, beta polypeptide	MON_3D-GL_All	-0.0819126	0.858968	0.999808	2.61714	0.0213133	0.5638	-4.35887	1.12e-06	0.000297
ENSMUSG00000022180	50934	Slc7a8	solute carrier family 7 (cationic amino acid transporter, y+ system), member 8	MON_3D-GL_All	0.380487	0.099632	0.881096	0.727704	0.110438	0.920725	1.08472	6.75e-05	0.00684511
ENSMUSG00000001403	68612	Ube2c	ubiquitin-conjugating enzyme E2C	MON_3D-GL_All	2.93237	0.156774	0.973126	3.61165	0.0368216	0.681036	4.37705	9.91e-06	0.00163698
ENSMUSG00000046223	18793	Plaur	plasminogen activator, urokinase receptor	MON_3D-GL_All	3.30393	0.00730556	0.296453	1.09449	0.0576899	0.793398	3.97711	3.21e-12	1.31e-08
ENSMUSG00000075054	67008	Yae1d1	Yae1 domain containing 1	MON_3D-GL_All	0.805036	0.014638	0.418628	-0.496548	0.291732	0.999292	-1.0505	0.000204	0.0152947
ENSMUSG00000024300	17916	Myo1f	myosin IF	MON_3D-GL_All	1.5781	0.129734	0.933351	1.06434	0.0104036	0.425615	1.34866	9.02e-05	0.00843577
ENSMUSG00000027204	14118	Fbn1	fibrillin 1	MON_3D-GL_All	-0.0941554	0.761667	0.999808	-0.02492	0.955603	0.999292	1.31228	0.00107023	0.0472804
ENSMUSG00000021978	54616	Extl3	exostosin-like glycosyltransferase 3	MON_3D-GL_All	-0.157811	0.448505	0.999808	0.433595	0.392408	0.999292	1.31732	6.65e-05	0.00678017
ENSMUSG00000047180	214854	Neurl3	neuralized E3 ubiquitin protein ligase 3	MON_3D-GL_All	0.136567	0.860549	0.999808	1.28365	0.042539	0.719782	1.458	6.28e-05	0.00650087
ENSMUSG00000001763	232670	Tspan33	tetraspanin 33	MON_3D-GL_All	-0.829962	0.0409333	0.672072	-0.0850474	0.906124	0.999292	-1.51297	0.000592	0.0320264
ENSMUSG00000029762	14187	Akr1b8	aldo-keto reductase family 1, member B8	MON_3D-GL_All	1.05956	0.186503	0.999808	0.0301167	0.94743	0.999292	2.55739	1.28e-08	8.45e-06
ENSMUSG00000021701	20620	Plk2	polo like kinase 2	MON_3D-GL_All	-0.0166754	0.944536	0.999808	0.615457	0.256556	0.999292	1.47486	4.24e-05	0.00499614
ENSMUSG00000024679	68774	Ms4a6d	membrane-spanning 4-domains, subfamily A, member 6D	MON_3D-GL_All	4.17003	0.0024123	0.151597	1.26107	0.012379	0.457428	2.20005	0.000325	0.0208471
ENSMUSG00000027962	22329	Vcam1	vascular cell adhesion molecule 1	MON_3D-GL_All	0.928345	0.00740762	0.298315	0.564731	0.0765803	0.856875	1.01942	0.00107109	0.0472804
ENSMUSG00000045594	12091	Glb1	galactosidase, beta 1	MON_3D-GL_All	-0.00151499	0.996129	0.999808	0.192391	0.571814	0.999292	1.12163	3.6e-05	0.00431743
ENSMUSG00000043895	14739	S1pr2	sphingosine-1-phosphate receptor 2	MON_3D-GL_All	0.799289	0.190895	0.999808	-0.19459	0.505922	0.999292	1.07753	0.000763	0.0375662
ENSMUSG00000024989	74107	Cep55	centrosomal protein 55	MON_3D-GL_All	1.47067	0.630493	NA	3.26849	0.00558041	0.304775	4.24925	0.000693	0.035131
ENSMUSG00000026278	51800	Bok	BCL2-related ovarian killer	MON_3D-GL_All	-0.423227	0.222317	0.999808	-0.157435	0.698348	0.999292	1.22557	0.000281	0.0190302
ENSMUSG00000063229	16828	Ldha	lactate dehydrogenase A	MON_3D-GL_All	0.0864797	0.639503	0.999808	-0.263097	0.312991	0.999292	1.11642	1.16e-05	0.00186884
ENSMUSG00000034947	217203	Tmem106a	transmembrane protein 106A	MON_3D-GL_All	0.391382	0.563702	0.999808	0.449065	0.227667	0.999292	2.18167	9.43e-07	0.000258
ENSMUSG00000054013	104885	Tmem179	transmembrane protein 179	MON_3D-GL_All	-0.251749	0.24312	0.999808	1.34076	0.223827	0.999292	2.15545	0.000518	0.0293149
ENSMUSG00000052102	26384	Gnpda1	glucosamine-6-phosphate deaminase 1	MON_3D-GL_All	0.338417	0.12216	0.932789	0.0213543	0.953616	0.999292	1.1001	3.63e-05	0.00431914
ENSMUSG00000018930	20303	Ccl4	chemokine (C-C motif) ligand 4	MON_3D-GL_All	2.423	0.107661	0.902286	0.496453	0.57888	0.999292	2.52433	1.05e-06	0.000282
ENSMUSG00000001128	18636	Cfp	complement factor properdin	MON_3D-GL_All	-0.25041	0.461004	0.999808	1.95417	0.000387	0.0585286	2.19917	1.02e-05	0.00166978
ENSMUSG00000022994	11512	Adcy6	adenylate cyclase 6	MON_3D-GL_All	0.312979	0.618269	0.999808	0.767434	0.243947	0.999292	-2.38108	0.000139	0.0115092
ENSMUSG00000074743	21824	Thbd	thrombomodulin	MON_3D-GL_All	0.349821	0.551021	0.999808	0.465754	0.686284	0.999292	1.5173	0.000378	0.0233295
ENSMUSG00000023942	63959	Slc29a1	solute carrier family 29 (nucleoside transporters), member 1	MON_3D-GL_All	0.146961	0.616859	0.999808	-0.267638	0.468065	0.999292	1.25564	0.000731	0.0365297
ENSMUSG00000026828	241391	Galnt5	polypeptide N-acetylgalactosaminyltransferase 5	MON_3D-GL_All	-4.40958	0.358913	NA	-1.54062	0.455523	0.999292	-2.07264	0.000574	0.0316043
ENSMUSG00000029816	93695	Gpnmb	glycoprotein (transmembrane) nmb	MON_3D-GL_All	0.847377	0.263848	0.999808	0.751103	0.051415	0.761724	1.51655	0.000179	0.0137549
ENSMUSG00000026970	56878	Rbms1	RNA binding motif, single stranded interacting protein 1	MON_3D-GL_All	0.0162704	0.961089	0.999808	0.116364	0.739547	0.999292	1.05705	0.000314	0.0204885
ENSMUSG00000029084	12494	Cd38	CD38 antigen	MON_3D-GL_All	1.60448	0.059899	0.774796	-0.313285	0.49571	0.999292	1.13572	0.000892	0.0411483
ENSMUSG00000033669	223669	Zfp7	zinc finger protein 7	MON_3D-GL_All	0.0647792	0.87787	0.999808	-0.74953	0.473413	0.999292	-2.33222	0.000429	0.0254105
ENSMUSG00000033386	20321	Frrs1	ferric-chelate reductase 1	MON_3D-GL_All	-0.119594	0.887004	0.999808	0.200317	0.730744	0.999292	1.54112	0.000235	0.0169753
ENSMUSG00000020647	17977	Ncoa1	nuclear receptor coactivator 1	MON_3D-GL_All	-0.500291	0.00967756	0.343618	0.0363888	0.929613	0.999292	-1.11355	0.000649	0.0338001
ENSMUSG00000021998	18826	Lcp1	lymphocyte cytosolic protein 1	MON_3D-GL_All	1.95102	0.00115479	0.0957266	0.78361	0.0474535	0.747484	1.51094	2.24e-08	1.39e-05
ENSMUSG00000035493	21810	Tgfbi	transforming growth factor, beta induced	MON_3D-GL_All	2.34048	0.00211565	0.141827	0.286621	0.456419	0.999292	1.57978	2.77e-05	0.00349619
ENSMUSG00000002111	20375	Spi1	spleen focus forming virus (SFFV) proviral integration oncogene	MON_3D-GL_All	2.48864	0.0170543	0.44799	0.928249	0.0354187	0.670772	1.03232	0.000245	0.0174274
ENSMUSG00000035373	20306	Ccl7	chemokine (C-C motif) ligand 7	MON_3D-GL_All	5.05564	0.0546687	NA	0.909444	0.269149	0.999292	3.96997	1.53e-13	1.05e-09
ENSMUSG00000030790	11535	Adm	adrenomedullin	MON_3D-GL_All	0.994641	0.249298	0.999808	-0.0440427	0.879364	0.999292	1.84448	3.28e-06	0.000714
ENSMUSG00000059839	408067	Zfp874b	zinc finger protein 874b	MON_3D-GL_All	0.258601	0.350751	0.999808	-0.940977	0.229055	0.999292	-2.12695	4.73e-07	0.000151
ENSMUSG00000028459	12517	Cd72	CD72 antigen	MON_3D-GL_All	0.470601	0.518579	0.999808	1.46855	0.000621	0.0845654	2.41251	7.65e-08	4.12e-05
ENSMUSG00000012443	16551	Kif11	kinesin family member 11	MON_3D-GL_All	-0.802381	0.503929	0.999808	2.80678	0.00126585	0.130096	2.4292	3.29e-05	0.00403251
ENSMUSG00000032577	102626	Mapkapk3	mitogen-activated protein kinase-activated protein kinase 3	MON_3D-GL_All	1.85614	0.00447289	0.224213	-0.117255	0.791372	0.999292	1.31234	2.36e-06	0.000537
ENSMUSG00000002147	20852	Stat6	signal transducer and activator of transcription 6	MON_3D-GL_All	0.0291505	0.942028	0.999808	-0.165511	0.711342	0.999292	1.19509	6.19e-05	0.00643175
ENSMUSG00000028156	13684	Eif4e	eukaryotic translation initiation factor 4E	MON_3D-GL_All	0.230304	0.401007	0.999808	-0.337084	0.413178	0.999292	1.79827	4.59e-07	0.000151
ENSMUSG00000025810	18186	Nrp1	neuropilin 1	MON_3D-GL_All	0.168193	0.585242	0.999808	-0.401975	0.239973	0.999292	1.01375	0.000643	0.0336604
ENSMUSG00000046764	208079	A530053G22Rik	RIKEN cDNA A530053G22 gene	MON_3D-GL_All	-4.07253	0.188949	NA	1.06897	0.79379	NA	-7.77473	0.0001	0.00915368
ENSMUSG00000019832	67844	Rab32	RAB32, member RAS oncogene family	MON_3D-GL_All	1.09187	0.103283	0.891733	0.856844	0.0448916	0.733744	1.75208	9.98e-08	4.98e-05
ENSMUSG00000021939	13030	Ctsb	cathepsin B	MON_3D-GL_All	0.114405	0.485068	0.999808	0.255034	0.368294	0.999292	1.40633	2.49e-08	1.5e-05
ENSMUSG00000003812	13423	Dnase2a	deoxyribonuclease II alpha	MON_3D-GL_All	0.543172	0.565746	0.999808	1.02059	0.0280388	0.618662	1.34737	3.27e-05	0.0040307
ENSMUSG00000003812	100503676	Gm38426	predicted gene, 38426	MON_3D-GL_All	0.543172	0.565746	0.999808	1.02059	0.0280388	0.618662	1.34737	3.27e-05	0.0040307
ENSMUSG00000029163	100952	Emilin1	elastin microfibril interfacer 1	MON_3D-GL_All	0.585881	0.229674	0.999808	0.159287	0.664219	0.999292	1.28215	1.77e-07	7.41e-05
ENSMUSG00000018339	14778	Gpx3	glutathione peroxidase 3	MON_3D-GL_All	1.51576	0.366883	0.999808	-0.740288	0.494336	0.999292	1.40587	0.000881	0.0407192
ENSMUSG00000025348	16404	Itga7	integrin alpha 7	MON_3D-GL_All	-0.173134	0.687895	0.999808	-0.858697	0.0525782	0.764266	1.21949	2.16e-05	0.00290742
ENSMUSG00000035385	20296	Ccl2	chemokine (C-C motif) ligand 2	MON_3D-GL_All	6.46781	0.00249057	0.154242	0.82409	0.1468	0.972588	3.22507	1.63e-05	0.00231774
ENSMUSG00000021175	217946	Cdca7l	cell division cycle associated 7 like	MON_3D-GL_All	1.46685	0.244627	0.999808	-0.38234	0.649639	0.999292	2.78597	0.00113373	0.0496177
ENSMUSG00000048756	56484	Foxo3	forkhead box O3	MON_3D-GL_All	-0.261403	0.192744	0.999808	0.28296	0.547069	0.999292	-1.14497	0.000871	0.0404419
ENSMUSG00000024981	433256	Acsl5	acyl-CoA synthetase long-chain family member 5	MON_3D-GL_All	-0.0481678	0.86644	0.999808	-0.158907	0.722164	0.999292	1.12645	0.000113	0.00981137
ENSMUSG00000049133	229574	Flg2	filaggrin family member 2	MON_3D-GL_All	0.370639	0.940878	NA	2.04045	0.611223	0.999292	-8.22589	0.00108614	0.0477751
ENSMUSG00000028599	21938	Tnfrsf1b	tumor necrosis factor receptor superfamily, member 1b	MON_3D-GL_All	1.83864	0.00828082	0.312792	0.512187	0.212336	0.999292	1.2961	7.23e-05	0.00719008
ENSMUSG00000105987	433855	AI506816	expressed sequence AI506816	MON_3D-GL_All	0.37571	0.371692	0.999808	0.981762	0.00195349	0.17417	1.69389	0.000256	0.0179314
ENSMUSG00000020000	59012	Moxd1	monooxygenase, DBH-like 1	MON_3D-GL_All	-0.0285819	0.935757	0.999808	0.539429	0.429151	0.999292	2.11943	0.000525	0.0295576
ENSMUSG00000029759	269823	Pon3	paraoxonase 3	MON_3D-GL_All	0.746364	0.425154	0.999808	0.521329	0.126474	0.950431	1.46967	1.1e-05	0.00178416
ENSMUSG00000002699	16822	Lcp2	lymphocyte cytosolic protein 2	MON_3D-GL_All	2.27587	0.0731806	0.810664	0.770152	0.158444	0.988226	1.25853	0.000176	0.0136653
ENSMUSG00000052142	320484	Rasal3	RAS protein activator like 3	MON_3D-GL_All	1.40289	0.346809	0.999808	0.85997	0.0563743	0.785243	1.66592	2.11e-07	8.49e-05
ENSMUSG00000048865	226652	Arhgap30	Rho GTPase activating protein 30	MON_3D-GL_All	1.33196	0.131422	0.936369	0.609273	0.22093	0.999292	1.2367	0.00032	0.0207285
ENSMUSG00000026749	59126	Nek6	NIMA (never in mitosis gene a)-related expressed kinase 6	MON_3D-GL_All	0.1851	0.481127	0.999808	-0.526429	0.106689	0.916168	1.15639	4.44e-07	0.000149
ENSMUSG00000025007	56454	Aldh18a1	aldehyde dehydrogenase 18 family, member A1	MON_3D-GL_All	0.381753	0.299678	0.999808	-0.645343	0.307637	0.999292	1.71839	3.19e-05	0.00396572
ENSMUSG00000028860	269589	Sytl1	synaptotagmin-like 1	MON_3D-GL_All	-1.12936	0.102386	0.890595	-2.17403	0.201508	0.999292	-20.8631	1.98e-05	0.00268495
ENSMUSG00000024069	210148	Slc30a6	solute carrier family 30 (zinc transporter), member 6	MON_3D-GL_All	0.268212	0.220215	0.999808	-0.302042	0.395017	0.999292	1.02906	0.000412	0.0249905
ENSMUSG00000022479	22337	Vdr	vitamin D (1,25-dihydroxyvitamin D3) receptor	MON_3D-GL_All	-1.22866	0.33408	0.999808	1.18625	0.176575	0.999292	3.77812	0.000299	0.0198181
ENSMUSG00000001017	66511	Chtop	chromatin target of PRMT1	MON_3D-GL_All	-0.12789	0.504063	0.999808	-0.191349	0.611745	0.999292	1.48708	5.82e-10	7.01e-07
ENSMUSG00000053411	52609	Cbx7	chromobox 7	MON_3D-GL_All	-0.352771	0.165094	0.985203	-0.301059	0.50278	0.999292	-1.21571	0.000316	0.0205528
ENSMUSG00000038151	12142	Prdm1	PR domain containing 1, with ZNF domain	MON_3D-GL_All	-0.408025	0.205424	0.999808	-0.56518	0.28013	0.999292	2.09397	0.000141	0.011674
ENSMUSG00000036931	243910	Nfkbid	nuclear factor of kappa light polypeptide gene enhancer in B cells inhibitor, delta	MON_3D-GL_All	-0.161447	0.744718	0.999808	1.0746	0.207417	0.999292	5.3014	6.03e-06	0.00113248
ENSMUSG00000020737	15374	Jpt1	Jupiter microtubule associated homolog 1	MON_3D-GL_All	0.115007	0.549356	0.999808	0.627373	0.0309576	0.640938	1.01783	7.2e-05	0.00719008
ENSMUSG00000021379	15904	Id4	inhibitor of DNA binding 4	MON_3D-GL_All	-0.284679	0.313578	0.999808	0.655057	0.354542	0.999292	-1.41512	8.22e-06	0.0014637
ENSMUSG00000027435	17064	Cd93	CD93 antigen	MON_3D-GL_All	0.906138	0.143086	0.956541	0.866954	0.0387553	0.694803	1.99026	7.06e-07	0.000207
ENSMUSG00000039741	268515	Bahcc1	BAH domain and coiled-coil containing 1	MON_3D-GL_All	-0.265157	0.441735	0.999808	0.352298	0.602679	0.999292	-1.51895	0.000421	0.0253062
ENSMUSG00000040414	246696	Slc25a28	solute carrier family 25, member 28	MON_3D-GL_All	-0.478991	0.0688654	0.800281	0.19839	0.70543	0.999292	-1.22501	0.00104946	0.0467282
ENSMUSG00000031207	17698	Msn	moesin	MON_3D-GL_All	0.962837	7.87e-05	0.0135252	-0.420061	0.346852	0.999292	1.01161	0.00016	0.0125563
ENSMUSG00000002228	71887	Ppm1j	protein phosphatase 1J	MON_3D-GL_All	-0.370404	0.113172	0.912569	0.858941	0.263379	0.999292	3.60597	0.000214	0.0157378
ENSMUSG00000024331	13506	Dsc2	desmocollin 2	MON_3D-GL_All	1.11956	0.141431	0.955041	-2.70566	0.024232	0.58873	16.5793	0.00031	0.0202989
ENSMUSG00000085887	653030	Arhgap27os3	Rho GTPase activating protein 27, opposite strand 3	MON_3D-GL_All	-0.970441	0.792313	NA	3.45199	0.233937	NA	6.9089	0.000392	0.0239628
ENSMUSG00000040260	76441	Daam2	dishevelled associated activator of morphogenesis 2	MON_3D-GL_All	0.168784	0.803573	0.999808	0.31276	0.561604	0.999292	-1.46183	0.0003	0.0198403
ENSMUSG00000116184	NA	NA	NA	MON_3D-GL_All	-3.25058	0.128541	0.933351	-0.520398	0.665633	0.999292	-1.99176	0.00058	0.0317438
ENSMUSG00000056632	13512	Dsg3	desmoglein 3	MON_3D-GL_All	1.27594	0.708928	NA	-0.537086	0.842825	0.999292	-19.5299	5.12e-05	0.00564268
ENSMUSG00000018362	16647	Kpna2	karyopherin (importin) alpha 2	MON_3D-GL_All	-0.10424	0.548053	0.999808	0.469753	0.203333	0.999292	1.41474	2.97e-05	0.00373791
ENSMUSG00000027994	66815	Mcub	mitochondrial calcium uniporter dominant negative beta subunit	MON_3D-GL_All	0.54662	0.283983	0.999808	0.311264	0.354094	0.999292	1.25786	0.000349	0.0220782
ENSMUSG00000027859	18049	Ngf	nerve growth factor	MON_3D-GL_All	0.538679	0.638245	0.999808	1.32428	0.251041	0.999292	6.91151	0.000418	0.0251594
ENSMUSG00000073490	226691	Ifi207	interferon activated gene 207	MON_3D-GL_All	3.33385	0.139671	0.95187	0.839179	0.161113	0.989797	2.15864	0.000217	0.0158964
ENSMUSG00000026305	16978	Lrrfip1	leucine rich repeat (in FLII) interacting protein 1	MON_3D-GL_All	0.389538	0.219257	0.999808	0.194363	0.586132	0.999292	1.6547	8.15e-07	0.000229
ENSMUSG00000064341	17716	ND1	NADH dehydrogenase subunit 1	MON_3D-GL_All	NA	NA	NA	-3.91628	0.295484	0.999292	-30	8.2e-10	8.84e-07
ENSMUSG00000024677	69774	Ms4a6b	membrane-spanning 4-domains, subfamily A, member 6B	MON_3D-GL_All	2.2909	0.0924178	0.864677	0.989606	0.0191496	0.546967	1.66115	0.000103	0.00934248
ENSMUSG00000037465	21847	Klf10	Kruppel-like factor 10	MON_3D-GL_All	0.284141	0.406762	0.999808	0.189318	0.678143	0.999292	1.56502	4.06e-07	0.000146
ENSMUSG00000038777	20360	Sema6c	sema domain, transmembrane domain (TM), and cytoplasmic domain, (semaphorin) 6C	MON_3D-GL_All	-0.640885	0.0792349	0.827056	-0.0861655	0.88842	0.999292	-2.20743	0.000503	0.0287426
ENSMUSG00000023272	76737	Creld2	cysteine-rich with EGF-like domains 2	MON_3D-GL_All	0.113918	0.629776	0.999808	0.39618	0.169735	0.997481	1.2258	9.29e-06	0.00156053
ENSMUSG00000028108	13601	Ecm1	extracellular matrix protein 1	MON_3D-GL_All	0.395508	0.366502	0.999808	0.277306	0.437604	0.999292	2.05193	5.65e-07	0.00017
ENSMUSG00000028480	384009	Glipr2	GLI pathogenesis-related 2	MON_3D-GL_All	1.78758	0.0213657	0.497748	-0.290404	0.397154	0.999292	1.22861	4.13e-06	0.000814
ENSMUSG00000043998	217664	Mgat2	mannoside acetylglucosaminyltransferase 2	MON_3D-GL_All	-0.38824	0.109882	0.903995	-0.116179	0.747623	0.999292	1.05264	0.000336	0.0213843
ENSMUSG00000044505	320747	Lingo4	leucine rich repeat and Ig domain containing 4	MON_3D-GL_All	-0.847621	0.236468	0.999808	-0.306541	0.76298	0.999292	1.88679	0.000909	0.0416327
ENSMUSG00000000753	20317	Serpinf1	serine (or cysteine) peptidase inhibitor, clade F, member 1	MON_3D-GL_All	0.261811	0.514931	0.999808	-0.425958	0.414168	0.999292	1.77089	8.13e-07	0.000229
ENSMUSG00000049128	16447	Ivl	involucrin	MON_3D-GL_All	2.84439	0.562573	NA	0.561265	0.910577	NA	17.0854	4.63e-06	0.000886
ENSMUSG00000050931	74442	Sgms2	sphingomyelin synthase 2	MON_3D-GL_All	0.651637	0.294195	0.999808	-0.455763	0.368181	0.999292	1.11332	0.000964	0.0435713
ENSMUSG00000043782	212733	Bicdl2	BICD family like cargo adaptor 2	MON_3D-GL_All	-1.50923	0.667157	NA	-2.07675	0.38648	0.999292	-16.7269	0.000639	0.0335509
ENSMUSG00000111107	NA	NA	NA	MON_3D-GL_All	-3.65515	0.0047672	0.234931	0.442539	0.610934	0.999292	-2.10132	5.79e-05	0.00616521
ENSMUSG00000053838	209586	Nudcd3	NudC domain containing 3	MON_3D-GL_All	-0.263977	0.125996	0.933351	0.209038	0.73216	0.999292	-1.26984	1.27e-08	8.45e-06
ENSMUSG00000028871	192199	Rspo1	R-spondin 1	MON_3D-GL_All	0.370547	0.940694	NA	-0.999344	0.562036	0.999292	-1.97546	0.000583	0.0318506
ENSMUSG00000026042	12832	Col5a2	collagen, type V, alpha 2	MON_3D-GL_All	-0.383822	0.643946	0.999808	0.492461	0.286892	0.999292	1.16943	0.000273	0.0188089
ENSMUSG00000031803	72297	B3gnt3	UDP-GlcNAc:betaGal beta-1,3-N-acetylglucosaminyltransferase 3	MON_3D-GL_All	2.18183	0.0242929	0.523969	-0.164593	0.738353	0.999292	1.80035	0.000589	0.0320179
ENSMUSG00000036826	101883	Igflr1	IGF-like family receptor 1	MON_3D-GL_All	3.28025	0.0214741	0.498349	0.561222	0.908977	NA	-21.2768	1.35e-05	0.00203168
ENSMUSG00000053687	319446	Dpep2	dipeptidase 2	MON_3D-GL_All	2.0534	0.403811	0.999808	-1.07206	0.525648	0.999292	5.29936	4.13e-06	0.000814
ENSMUSG00000038268	246257	Ovca2	candidate tumor suppressor in ovarian cancer 2	MON_3D-GL_All	0.157011	0.671567	0.999808	-0.183228	0.65182	0.999292	1.06205	0.000905	0.0415777
ENSMUSG00000043017	19222	Ptgir	prostaglandin I receptor (IP)	MON_3D-GL_All	-0.503845	0.578694	0.999808	-1.12444	0.57044	0.999292	5.15969	0.00052	0.0293281
ENSMUSG00000030263	16970	Lrmp	lymphoid-restricted membrane protein	MON_3D-GL_All	1.25003	0.263761	0.999808	1.60978	0.0222847	0.571863	1.8487	0.000355	0.0222876
ENSMUSG00000044726	239368	Erich5	glutamate rich 5	MON_3D-GL_All	0.225078	0.610269	0.999808	-3.87537	0.115557	0.929079	-7.85706	0.000205	0.0153092
ENSMUSG00000039109	74145	F13a1	coagulation factor XIII, A1 subunit	MON_3D-GL_All	0.175766	0.918607	0.999808	2.23241	0.0110217	0.43633	3.00557	7.95e-08	4.17e-05
ENSMUSG00000026475	19734	Rgs16	regulator of G-protein signaling 16	MON_3D-GL_All	-0.16456	0.594925	0.999808	-0.565242	0.245061	0.999292	1.5651	0.000784	0.0377029
ENSMUSG00000021806	18074	Nid2	nidogen 2	MON_3D-GL_All	-0.332646	0.682701	0.999808	0.241158	0.58864	0.999292	1.16555	8.17e-05	0.00777904
ENSMUSG00000076138	NA	NA	NA	MON_3D-GL_All	-0.135459	0.955594	NA	-4.21382	0.00440647	0.269689	5.63328	0.000435	0.0256709
ENSMUSG00000034394	16878	Lif	leukemia inhibitory factor	MON_3D-GL_All	1.42406	0.119672	0.928963	0.589653	0.424986	0.999292	3.79868	0.000285	0.0190478
ENSMUSG00000040721	239102	Zfhx2	zinc finger homeobox 2	MON_3D-GL_All	-0.158157	0.537946	0.999808	-0.123509	0.734088	0.999292	-1.12135	0.000308	0.0202709
ENSMUSG00000004891	18008	Nes	nestin	MON_3D-GL_All	1.06339	0.00771337	0.302808	-0.240779	0.423117	0.999292	1.30232	1.2e-05	0.00186884
ENSMUSG00000037868	13654	Egr2	early growth response 2	MON_3D-GL_All	3.57209	0.00913976	0.328972	0.988599	0.0986876	0.904415	3.99897	1.83e-06	0.000456
ENSMUSG00000030214	66857	Plbd1	phospholipase B domain containing 1	MON_3D-GL_All	1.05007	0.232619	0.999808	1.10463	0.0130092	0.467435	3.26799	2.61e-05	0.0033609
ENSMUSG00000074923	214230	Pak6	p21 (RAC1) activated kinase 6	MON_3D-GL_All	0.900933	0.157984	0.973126	0.586649	0.715703	0.999292	7.36277	0.000964	0.0435713
ENSMUSG00000020120	56193	Plek	pleckstrin	MON_3D-GL_All	0.0231948	0.945271	0.999808	0.650618	0.0388371	0.694805	1.58452	4.32e-07	0.000148
ENSMUSG00000029153	433904	Ociad2	OCIA domain containing 2	MON_3D-GL_All	-0.0320354	0.903493	0.999808	-0.389626	0.161079	0.989797	1.09285	4.36e-06	0.00085
ENSMUSG00000068196	12837	Col8a1	collagen, type VIII, alpha 1	MON_3D-GL_All	-0.37236	0.402876	0.999808	0.163156	0.687817	0.999292	1.62392	4.21e-07	0.000146
ENSMUSG00000049699	171530	Ucn2	urocortin 2	MON_3D-GL_All	0.185234	0.899006	0.999808	3.61051	0.0254482	0.595651	4.78945	0.000219	0.0160179
ENSMUSG00000032122	56857	Slc37a2	solute carrier family 37 (glycerol-3-phosphate transporter), member 2	MON_3D-GL_All	0.179385	0.780865	0.999808	1.0446	0.0729641	0.850627	2.17421	3.84e-10	4.92e-07
ENSMUSG00000020097	20397	Sgpl1	sphingosine phosphate lyase 1	MON_3D-GL_All	-0.228542	0.348492	0.999808	-0.10633	0.768095	0.999292	1.02119	4.98e-05	0.00560754
ENSMUSG00000005233	66442	Spc25	SPC25, NDC80 kinetochore complex component, homolog (S. cerevisiae)	MON_3D-GL_All	-0.144869	0.585326	0.999808	1.46408	0.00359471	0.243273	2.08277	0.000355	0.0222876
ENSMUSG00000034906	215387	Ncaph	non-SMC condensin I complex, subunit H	MON_3D-GL_All	-0.0508862	0.970403	0.999808	2.65853	0.00127242	0.13013	2.47316	0.00109656	0.0480936
ENSMUSG00000050335	16854	Lgals3	lectin, galactose binding, soluble 3	MON_3D-GL_All	1.53823	0.000818	0.0774064	0.281505	0.494663	0.999292	1.84954	1.01e-10	1.58e-07
ENSMUSG00000064357	17705	ATP6	ATP synthase F0 subunit 6	MON_3D-GL_All	NA	NA	NA	-0.072649	0.987294	0.999292	-30	8.2e-10	8.84e-07
ENSMUSG00000064267	74096	Hvcn1	hydrogen voltage-gated channel 1	MON_3D-GL_All	1.0942	0.147998	0.961452	0.32417	0.558782	0.999292	1.41342	2.65e-05	0.00339092
ENSMUSG00000036098	225908	Myrf	myelin regulatory factor	MON_3D-GL_All	-0.405021	0.689842	0.999808	1.53196	0.0298286	0.6338	-1.09622	0.000428	0.0254105
ENSMUSG00000006219	74202	Fblim1	filamin binding LIM protein 1	MON_3D-GL_All	1.1605	0.0411394	0.672362	-0.01424	0.968223	0.999292	1.86668	9.6e-06	0.00159832
ENSMUSG00000043004	14702	Gng2	guanine nucleotide binding protein (G protein), gamma 2	MON_3D-GL_All	-0.134853	0.531279	0.999808	0.128103	0.730133	0.999292	1.07459	0.000682	0.0348263
ENSMUSG00000031934	55991	Panx1	pannexin 1	MON_3D-GL_All	-0.395967	0.279138	0.999808	0.770851	0.134575	0.960202	2.11002	1.2e-05	0.00186884
ENSMUSG00000094526	100862072	Gm21451	predicted gene, 21451	MON_3D-GL_All	1.03632	0.143132	0.956541	-0.129369	0.751343	0.999292	1.45765	0.000283	0.0190478
ENSMUSG00000022144	14573	Gdnf	glial cell line derived neurotrophic factor	MON_3D-GL_All	-1.29148	0.606372	NA	-2.33942	0.179861	0.999292	7.42211	0.000648	0.0338001
ENSMUSG00000022322	20419	Shcbp1	Shc SH2-domain binding protein 1	MON_3D-GL_All	-0.103733	0.893818	0.999808	1.46712	0.0748961	0.853303	3.61682	0.000812	0.0383953
ENSMUSG00000066026	20148	Dhrs3	dehydrogenase/reductase (SDR family) member 3	MON_3D-GL_All	0.0334726	0.841075	0.999808	0.632646	0.189422	0.999292	1.14102	2.56e-05	0.00331426
ENSMUSG00000033491	244954	Prss35	protease, serine 35	MON_3D-GL_All	-0.239843	0.72147	0.999808	-0.477867	0.336067	0.999292	2.00995	1.65e-07	7.2e-05
ENSMUSG00000028007	76561	Snx7	sorting nexin 7	MON_3D-GL_All	0.68726	0.230234	0.999808	-0.116311	0.776462	0.999292	1.28539	1.61e-05	0.0023087
ENSMUSG00000005481	68278	Ddx39a	DEAD box helicase 39a	MON_3D-GL_All	0.218475	0.264392	0.999808	0.719113	0.0273727	0.616366	1.03061	0.00108696	0.0477751
ENSMUSG00000000290	16414	Itgb2	integrin beta 2	MON_3D-GL_All	1.92249	0.0153604	0.427203	1.0882	0.000517	0.0730369	1.50917	3.39e-06	0.000723
ENSMUSG00000026029	12370	Casp8	caspase 8	MON_3D-GL_All	1.5806	0.0186738	0.464802	0.831266	0.0145271	0.488836	1.45648	1.37e-05	0.00203168
ENSMUSG00000053797	16666	Krt16	keratin 16	MON_3D-GL_All	NA	NA	NA	-3.87921	0.42014	NA	-16.7798	0.000616	0.0327899
ENSMUSG00000032890	242662	Rims3	regulating synaptic membrane exocytosis 3	MON_3D-GL_All	2.32781	0.0255197	0.533011	0.224943	0.679662	0.999292	-2.0497	0.000193	0.014586
ENSMUSG00000029366	13178	Dck	deoxycytidine kinase	MON_3D-GL_All	-0.225766	0.36063	0.999808	-0.337394	0.653347	0.999292	1.30261	0.000776	0.0375662
ENSMUSG00000114959	619327	G630093K05Rik	RIKEN cDNA G630093K05 gene	MON_3D-GL_All	-3.99284	0.406842	NA	1.15666	0.484249	0.999292	-2.49061	7.56e-05	0.00733812
ENSMUSG00000015340	13058	Cybb	cytochrome b-245, beta polypeptide	MON_3D-GL_All	1.6538	0.0373249	0.647601	0.781919	0.0483691	0.750591	1.96255	3.81e-06	0.000765
ENSMUSG00000046794	244416	Ppp1r3b	protein phosphatase 1, regulatory subunit 3B	MON_3D-GL_All	-0.667182	0.505402	0.999808	0.359822	0.552432	0.999292	1.85178	0.000108	0.00963724
ENSMUSG00000049130	12273	C5ar1	complement component 5a receptor 1	MON_3D-GL_All	3.40521	0.00157122	0.116952	0.911951	0.0244905	0.589735	2.75071	8.69e-10	8.9e-07
ENSMUSG00000068220	16852	Lgals1	lectin, galactose binding, soluble 1	MON_3D-GL_All	0.197787	0.524351	0.999808	0.120347	0.64866	0.999292	1.49581	0.00081	0.0383953
ENSMUSG00000029171	66681	Pgm2	phosphoglucomutase 2	MON_3D-GL_All	0.589231	0.169053	0.990267	-0.0704019	0.863252	0.999292	1.32507	4.53e-05	0.00521408
ENSMUSG00000072980	70645	Oip5	Opa interacting protein 5	MON_3D-GL_All	-0.0720959	0.937729	0.999808	2.37738	0.0180102	0.532466	4.98926	0.000504	0.0287426
ENSMUSG00000040152	21825	Thbs1	thrombospondin 1	MON_3D-GL_All	-0.428918	0.492541	0.999808	1.54744	0.0292475	0.627122	4.90549	0.000745	0.037033
ENSMUSG00000024165	52009	Jpt2	Jupiter microtubule associated homolog 2	MON_3D-GL_All	0.920395	0.0496969	0.718926	0.220019	0.757438	0.999292	1.00625	0.000479	0.0280169
ENSMUSG00000032661	246727	Oas3	2'-5' oligoadenylate synthetase 3	MON_3D-GL_All	1.17557	0.582522	NA	0.796525	0.407595	0.999292	3.11239	0.00085	0.0397611
ENSMUSG00000024486	15200	Hbegf	heparin-binding EGF-like growth factor	MON_3D-GL_All	0.0952519	0.756564	0.999808	0.783952	0.00491693	0.285743	2.03554	4.84e-05	0.00547619
ENSMUSG00000032218	12442	Ccnb2	cyclin B2	MON_3D-GL_All	0.397939	0.625776	0.999808	5.90867	0.000708	0.0934518	4.3723	2.06e-06	0.00048
ENSMUSG00000040447	216892	Spns2	spinster homolog 2	MON_3D-GL_All	-0.418909	0.278602	0.999808	1.59585	0.0396468	0.697122	-1.214	0.000507	0.0288642
ENSMUSG00000038991	105245	Txndc5	thioredoxin domain containing 5	MON_3D-GL_All	-0.0229291	0.902903	0.999808	-0.263962	0.51315	0.999292	1.33321	7.17e-07	0.000207
ENSMUSG00000047085	272381	Lrrc4b	leucine rich repeat containing 4B	MON_3D-GL_All	-0.67922	0.205789	0.999808	0.727088	0.412634	0.999292	-3.44246	3.26e-09	2.78e-06
ENSMUSG00000090877	15511	Hspa1b	heat shock protein 1B	MON_3D-GL_All	-0.125005	0.515924	0.999808	0.217261	0.648242	0.999292	1.03398	5.5e-05	0.00595972
ENSMUSG00000029767	12321	Calu	calumenin	MON_3D-GL_All	0.101199	0.578051	0.999808	-0.139852	0.680042	0.999292	1.35742	5.21e-05	0.00571168
ENSMUSG00000058441	406218	Panx2	pannexin 2	MON_3D-GL_All	-0.873125	0.00296987	0.170539	-0.251448	0.698164	0.999292	-2.59669	0.00057	0.0315672
ENSMUSG00000018983	242705	E2f2	E2F transcription factor 2	MON_3D-GL_All	-0.913133	0.478681	0.999808	2.45327	0.00122064	0.127998	4.7619	3.59e-06	0.000742
ENSMUSG00000019960	67603	Dusp6	dual specificity phosphatase 6	MON_3D-GL_All	0.32118	0.242601	0.999808	0.209486	0.55008	0.999292	1.33072	0.000366	0.0227908
ENSMUSG00000016256	64138	Ctsz	cathepsin Z	MON_3D-GL_All	0.13607	0.538991	0.999808	0.514153	0.0752874	0.855513	1.15968	2.17e-05	0.00290801
ENSMUSG00000050777	170706	Tmem37	transmembrane protein 37	MON_3D-GL_All	0.731104	0.146359	0.959405	-0.0826195	0.834446	0.999292	1.12023	0.000111	0.00977615
ENSMUSG00000025358	12566	Cdk2	cyclin-dependent kinase 2	MON_3D-GL_All	1.02798	0.0549117	0.744131	0.615068	0.102277	0.908392	1.0438	0.00114274	0.0497991
ENSMUSG00000005580	11515	Adcy9	adenylate cyclase 9	MON_3D-GL_All	-0.795859	0.00683669	0.287844	-0.300483	0.375236	0.999292	-1.85906	0.000369	0.0228722
ENSMUSG00000015396	12522	Cd83	CD83 antigen	MON_3D-GL_All	-0.293135	0.352313	0.999808	-0.182109	0.714831	0.999292	1.60789	3.49e-05	0.0042333
ENSMUSG00000030307	243616	Slc6a11	solute carrier family 6 (neurotransmitter transporter, GABA), member 11	MON_3D-GL_All	-0.208094	0.281713	0.999808	-0.561332	0.239409	0.999292	-1.06958	0.000156	0.0123226
ENSMUSG00000040528	380732	Milr1	mast cell immunoglobulin like receptor 1	MON_3D-GL_All	-0.390507	0.604024	0.999808	1.25363	0.0357304	0.672177	2.15951	0.000275	0.0188328
ENSMUSG00000038546	56705	Ranbp9	RAN binding protein 9	MON_3D-GL_All	-0.184126	0.442123	0.999808	0.362309	0.438339	0.999292	-1.22697	0.000669	0.0344322
ENSMUSG00000042265	58217	Trem1	triggering receptor expressed on myeloid cells 1	MON_3D-GL_All	2.22965	0.524736	NA	5.28395	0.271958	NA	6.66109	0.000777	0.0375662
ENSMUSG00000061928	225256	Dsg1b	desmoglein 1 beta	MON_3D-GL_All	-0.157443	0.973327	NA	0.0850637	0.985519	NA	-19.3258	7.97e-05	0.00766292
ENSMUSG00000018507	22368	Trpv2	transient receptor potential cation channel, subfamily V, member 2	MON_3D-GL_All	0.125956	0.765827	0.999808	0.9325	0.108082	0.916168	1.14643	8.14e-05	0.00777904
ENSMUSG00000096929	320977	A330023F24Rik	RIKEN cDNA A330023F24 gene	MON_3D-GL_All	0.318164	0.739164	0.999808	0.495554	0.312054	0.999292	-2.50459	0.000105	0.00938341
ENSMUSG00000051439	12475	Cd14	CD14 antigen	MON_3D-GL_All	1.73853	0.0482678	0.713301	0.00248568	0.993938	0.999658	1.6069	3.43e-06	0.000725
ENSMUSG00000038179	75345	Slamf7	SLAM family member 7	MON_3D-GL_All	4.91995	0.136168	NA	0.822834	0.293644	0.999292	5.61937	3.14e-05	0.00391587
ENSMUSG00000063455	330286	D630045J12Rik	RIKEN cDNA D630045J12 gene	MON_3D-GL_All	0.58111	0.599676	0.999808	-0.766191	0.098986	0.904415	-1.04627	0.000967	0.0436215
ENSMUSG00000042250	384997	Pglyrp4	peptidoglycan recognition protein 4	MON_3D-GL_All	NA	NA	NA	0.561225	0.910583	NA	-19.1184	9.56e-05	0.00882459
ENSMUSG00000024883	225870	Rin1	Ras and Rab interactor 1	MON_3D-GL_All	0.152113	0.877307	0.999808	0.246924	0.673472	0.999292	1.88229	3.39e-05	0.00412691
ENSMUSG00000028249	53378	Sdcbp	syndecan binding protein	MON_3D-GL_All	0.388648	0.0489611	0.716659	-0.0462676	0.895628	0.999292	1.2569	5.05e-07	0.000159
ENSMUSG00000060301	72128	2610008E11Rik	RIKEN cDNA 2610008E11 gene	MON_3D-GL_All	-0.030111	0.884434	0.999808	-0.0811308	0.810145	0.999292	-1.17626	9.16e-05	0.00852456
ENSMUSG00000038840	329581	Birc7	baculoviral IAP repeat-containing 7 (livin)	MON_3D-GL_All	-0.87777	0.800387	NA	-0.475733	0.384161	0.999292	-1.16435	0.000578	0.0317438
ENSMUSG00000021676	544963	Iqgap2	IQ motif containing GTPase activating protein 2	MON_3D-GL_All	0.129548	0.768363	0.999808	-0.0199163	0.956466	0.999292	1.43671	0.000483	0.0281221
ENSMUSG00000017057	16164	Il13ra1	interleukin 13 receptor, alpha 1	MON_3D-GL_All	0.38333	0.645345	0.999808	0.360884	0.619471	0.999292	1.71808	1.38e-07	6.29e-05
ENSMUSG00000025161	80879	Slc16a3	solute carrier family 16 (monocarboxylic acid transporters), member 3	MON_3D-GL_All	-0.00484586	0.98381	0.999808	0.317656	0.343291	0.999292	1.90783	0.000488	0.0283391
ENSMUSG00000113311	NA	NA	NA	MON_3D-GL_All	0.638395	0.318404	0.999808	0.303635	0.487752	0.999292	1.55167	0.000868	0.0403896
ENSMUSG00000031799	326618	Tpm4	tropomyosin 4	MON_3D-GL_All	0.422713	0.0631396	0.785286	-0.38589	0.291444	0.999292	1.12936	1.41e-07	6.29e-05
ENSMUSG00000036513	52245	Commd2	COMM domain containing 2	MON_3D-GL_All	-0.345291	0.121767	0.932789	0.34091	0.296507	0.999292	1.18969	0.000717	0.0361725
ENSMUSG00000030560	13032	Ctsc	cathepsin C	MON_3D-GL_All	0.82529	0.000471	0.0527834	0.333196	0.381349	0.999292	1.92217	6.19e-16	6.34e-12
ENSMUSG00000028044	54124	Cks1b	CDC28 protein kinase 1b	MON_3D-GL_All	0.369733	0.458289	0.999808	1.23578	0.00679863	0.336647	1.78196	0.000674	0.0345812
ENSMUSG00000039934	212167	Gsap	gamma-secretase activating protein	MON_3D-GL_All	-0.35422	0.260651	0.999808	0.159165	0.640743	0.999292	1.05202	0.000187	0.0142534
ENSMUSG00000022575	69146	Gsdmd	gasdermin D	MON_3D-GL_All	1.30837	0.0444713	0.70179	0.614908	0.0995252	0.904415	1.32237	0.000428	0.0254105
ENSMUSG00000058013	52398	Septin11	septin 11	MON_3D-GL_All	0.0167339	0.929274	0.999808	0.11258	0.804594	0.999292	1.04746	8.9e-06	0.00155832
ENSMUSG00000047963	52331	Stbd1	starch binding domain 1	MON_3D-GL_All	0.208172	0.636242	0.999808	-0.349208	0.282679	0.999292	1.54944	0.000593	0.0320264
ENSMUSG00000026271	64095	Gpr35	G protein-coupled receptor 35	MON_3D-GL_All	-0.109961	0.885467	0.999808	2.25457	0.016535	0.516083	2.879	0.000134	0.01136
ENSMUSG00000002020	16997	Ltbp2	latent transforming growth factor beta binding protein 2	MON_3D-GL_All	0.351853	0.676632	0.999808	1.21952	0.0193363	0.549363	2.18349	2.16e-06	0.000497
ENSMUSG00000043008	239743	Klhl6	kelch-like 6	MON_3D-GL_All	1.72841	0.0569497	0.759975	1.12451	0.00579361	0.311427	1.16166	0.000175	0.0135942
ENSMUSG00000042379	71690	Esm1	endothelial cell-specific molecule 1	MON_3D-GL_All	-0.431508	0.823879	NA	0.780088	0.0626308	0.815138	3.73017	9.94e-17	2.04e-12
ENSMUSG00000003378	14809	Grik5	glutamate receptor, ionotropic, kainate 5 (gamma 2)	MON_3D-GL_All	-0.768013	0.0163345	0.439381	0.572014	0.414898	0.999292	-2.03543	7.73e-05	0.00746608
ENSMUSG00000037731	230787	Themis2	thymocyte selection associated family member 2	MON_3D-GL_All	1.47646	0.536205	NA	1.00023	0.066937	0.826335	2.01577	0.000349	0.0220782
ENSMUSG00000042349	56489	Ikbke	inhibitor of kappaB kinase epsilon	MON_3D-GL_All	0.163549	0.892813	0.999808	0.929038	0.038146	0.690512	1.83779	0.000808	0.0383953
ENSMUSG00000109603	NA	NA	NA	MON_3D-GL_All	0.370604	0.940884	NA	2.47892	0.2401	0.999292	-9.56842	0.000752	0.0372637
ENSMUSG00000040663	56708	Clcf1	cardiotrophin-like cytokine factor 1	MON_3D-GL_All	-0.329556	0.625442	0.999808	0.732798	0.05178	0.762375	1.97431	7.44e-05	0.0072551
ENSMUSG00000026355	17219	Mcm6	minichromosome maintenance complex component 6	MON_3D-GL_All	0.634848	0.14099	0.955041	0.183147	0.596592	0.999292	1.28461	1.83e-05	0.00251048
ENSMUSG00000005089	20511	Slc1a2	solute carrier family 1 (glial high affinity glutamate transporter), member 2	MON_3D-GL_All	-0.14483	0.632534	0.999808	0.0547313	0.908254	0.999292	-1.1923	0.000378	0.0233295
ENSMUSG00000024965	108101	Fermt3	fermitin family member 3	MON_3D-GL_All	-0.190988	0.668978	0.999808	0.943641	0.0130173	0.467435	1.11385	5.79e-05	0.00616521
ENSMUSG00000006445	13836	Epha2	Eph receptor A2	MON_3D-GL_All	1.21018	0.0315025	0.594445	1.06386	0.0138252	0.484246	1.61555	0.000245	0.0174274
ENSMUSG00000001349	12797	Cnn1	calponin 1	MON_3D-GL_All	-2.86272	0.077591	0.821532	-1.78546	0.00168336	0.158692	2.84707	4.76e-05	0.00541948
ENSMUSG00000018920	66102	Cxcl16	chemokine (C-X-C motif) ligand 16	MON_3D-GL_All	0.314654	0.237158	0.999808	0.137694	0.737329	0.999292	1.39189	0.000134	0.01136
ENSMUSG00000040751	56743	Lat2	linker for activation of T cells family, member 2	MON_3D-GL_All	0.859653	0.273484	0.999808	0.677992	0.0912682	0.891196	1.25335	1.91e-06	0.00046
ENSMUSG00000039518	386463	Cdsn	corneodesmosin	MON_3D-GL_All	2.57583	0.0203111	0.485674	1.15158	0.0268563	0.612235	2.16074	0.000135	0.01136
ENSMUSG00000009687	18301	Fxyd5	FXYD domain-containing ion transport regulator 5	MON_3D-GL_All	0.958211	0.0168747	0.445512	0.638652	0.0923098	0.893944	1.73829	9.19e-06	0.00156053
ENSMUSG00000006585	67177	Cdt1	chromatin licensing and DNA replication factor 1	MON_3D-GL_All	0.258196	0.582437	0.999808	1.56765	0.0781949	0.860532	3.11414	5.57e-07	0.00017
ENSMUSG00000039879	380629	Heca	hdc homolog, cell cycle regulator	MON_3D-GL_All	0.225328	0.892057	0.999808	1.63303	0.0874768	0.881657	-3.17877	1.77e-07	7.41e-05
ENSMUSG00000000555	16402	Itga5	integrin alpha 5 (fibronectin receptor alpha)	MON_3D-GL_All	1.04499	0.0799221	0.829352	0.333376	0.443847	0.999292	2.56366	8.74e-13	4.47e-09
ENSMUSG00000069670	432450	Nkain2	Na+/K+ transporting ATPase interacting 2	MON_3D-GL_All	0.265025	0.88975	0.999808	0.852772	0.306982	0.999292	-1.15739	0.000151	0.0121578
ENSMUSG00000069094	18583	Pde7a	phosphodiesterase 7A	MON_3D-GL_All	0.459423	0.57435	0.999808	-1.04029	0.0668835	0.826335	-1.99222	6.82e-05	0.00687771
ENSMUSG00000025044	20288	Msr1	macrophage scavenger receptor 1	MON_3D-GL_All	2.81008	0.227589	0.999808	2.44693	0.00844488	0.378894	6.2324	8.68e-06	0.00153272
ENSMUSG00000003484	72054	Cyp4f18	cytochrome P450, family 4, subfamily f, polypeptide 18	MON_3D-GL_All	1.90444	0.0368113	0.64321	1.14491	0.00185542	0.169088	2.26321	1.54e-06	0.000394
ENSMUSG00000028195	16007	Ccn1	cellular communication network factor 1	MON_3D-GL_All	1.30635	0.00128144	0.101486	-0.0625707	0.880798	0.999292	2.69827	8.91e-09	6.52e-06
ENSMUSG00000040724	16490	Kcna2	potassium voltage-gated channel, shaker-related subfamily, member 2	MON_3D-GL_All	-0.174675	0.38217	0.999808	0.446015	0.613747	0.999292	-2.38013	6.38e-05	0.00656214
ENSMUSG00000030465	234353	Psd3	pleckstrin and Sec7 domain containing 3	MON_3D-GL_All	-0.187871	0.414021	0.999808	0.85422	0.0850074	0.875957	-1.96679	5.55e-05	0.00597866
ENSMUSG00000048078	23966	Tenm4	teneurin transmembrane protein 4	MON_3D-GL_All	-0.0538748	0.783173	0.999808	-0.224467	0.787303	0.999292	-1.60842	1.57e-05	0.00225971
ENSMUSG00000002831	57435	Plin4	perilipin 4	MON_3D-GL_All	1.36067	0.271026	0.999808	0.2266	0.757971	0.999292	-1.728	1.51e-05	0.00218768
ENSMUSG00000005547	13087	Cyp2a5	cytochrome P450, family 2, subfamily a, polypeptide 5	MON_3D-GL_All	NA	NA	NA	-1.85309	0.686997	0.999292	-17.215	0.000504	0.0287426
ENSMUSG00000024521	58801	Pmaip1	phorbol-12-myristate-13-acetate-induced protein 1	MON_3D-GL_All	0.312764	0.712492	0.999808	0.135321	0.832162	0.999292	4.02758	3.38e-06	0.000723
ENSMUSG00000074802	237436	Gas2l3	growth arrest-specific 2 like 3	MON_3D-GL_All	0.0643082	0.900431	0.999808	0.179541	0.63028	0.999292	1.92784	0.000116	0.00999037
ENSMUSG00000026430	54354	Rassf5	Ras association (RalGDS/AF-6) domain family member 5	MON_3D-GL_All	-0.149001	0.66224	0.999808	0.449152	0.245205	0.999292	1.32431	5.11e-05	0.00564268
ENSMUSG00000030748	16190	Il4ra	interleukin 4 receptor, alpha	MON_3D-GL_All	0.130395	0.71168	0.999808	0.912676	0.0206116	0.55989	1.44217	1.98e-05	0.00268495
ENSMUSG00000024056	67052	Ndc80	NDC80 kinetochore complex component	MON_3D-GL_All	0.450883	0.825635	0.999808	2.99758	0.00286798	0.216792	4.05091	5.49e-06	0.00104194
ENSMUSG00000022346	17869	Myc	myelocytomatosis oncogene	MON_3D-GL_All	1.0752	0.232805	0.999808	0.572294	0.334206	0.999292	1.79552	5.08e-05	0.00564268
ENSMUSG00000082062	NA	NA	NA	MON_3D-GL_All	0.551868	0.849131	0.999808	0.669319	0.0809004	0.868467	1.44372	7.4e-05	0.0072551
ENSMUSG00000103291	NA	NA	NA	MON_3D-GL_All	0.38758	0.397044	0.999808	0.208518	0.771863	0.999292	-1.27553	1.38e-05	0.00203168
ENSMUSG00000022150	13132	Dab2	disabled 2, mitogen-responsive phosphoprotein	MON_3D-GL_All	0.230612	0.828776	0.999808	0.982134	0.145173	0.970644	1.78888	6.5e-06	0.00119952
ENSMUSG00000024349	72512	Sting1	stimulator of interferon response cGAMP interactor 1	MON_3D-GL_All	1.45296	0.0752368	0.816528	0.496539	0.161258	0.989797	1.05218	0.000611	0.0326796
ENSMUSG00000021185	217830	Dglucy	D-glutamate cyclase	MON_3D-GL_All	-0.11936	0.752745	0.999808	0.46242	0.414033	0.999292	1.4409	0.000677	0.034674
ENSMUSG00000037033	229927	Clca3b	chloride channel accessory 3B	MON_3D-GL_All	-4.59796	0.301043	NA	0.0122686	0.994411	0.999658	6.7813	0.000401	0.024421
ENSMUSG00000022945	110749	Chaf1b	chromatin assembly factor 1, subunit B (p60)	MON_3D-GL_All	0.781088	0.495043	0.999808	1.90379	0.0790415	0.862898	2.66535	0.000549	0.0307164
ENSMUSG00000069441	13510	Dsg1a	desmoglein 1 alpha	MON_3D-GL_All	2.22383	0.652012	NA	0.393297	0.934836	NA	-19.1891	1.82e-07	7.46e-05
ENSMUSG00000024529	16948	Lox	lysyl oxidase	MON_3D-GL_All	-3.30774	0.136379	NA	0.477475	0.450592	0.999292	1.78979	0.000365	0.0227908
ENSMUSG00000031304	16186	Il2rg	interleukin 2 receptor, gamma chain	MON_3D-GL_All	0.664219	0.262996	0.999808	1.06365	0.0388648	0.694805	1.70402	6.38e-06	0.00118709
ENSMUSG00000006567	11979	Atp7b	ATPase, Cu++ transporting, beta polypeptide	MON_3D-GL_All	-0.00626291	0.984482	0.999808	-1.20303	0.527056	0.999292	-1.48201	0.000414	0.0250218
ENSMUSG00000018819	16985	Lsp1	lymphocyte specific 1	MON_3D-GL_All	1.28177	0.01136	0.367205	-0.565691	0.0306796	0.637989	1.25348	1.34e-05	0.00203168
ENSMUSG00000102222	93722	Pcdhga10	protocadherin gamma subfamily A, 10	Retina_3D-GL_All	-2.0308	0.000107	0.0168722	-0.680078	0.285801	0.999292	0.269178	0.622461	0.925164
ENSMUSG00000016559	15081	H3f3b	H3.3 histone B	Retina_3D-GL_All	1.81251	1.5e-17	1.07e-13	0.746984	0.0357176	0.672177	0.710692	0.103344	0.552954
ENSMUSG00000035352	20293	Ccl12	chemokine (C-C motif) ligand 12	Retina_3D-GL_All	3.32224	1.03e-05	0.00304668	0.569013	0.31119	0.999292	0.994457	0.00372826	0.0996896
ENSMUSG00000047604	212398	Frat2	frequently rearranged in advanced T cell lymphomas 2	Retina_3D-GL_All	-1.27859	1.62e-05	0.00430236	0.239203	0.879229	0.999292	-0.229283	0.864455	0.976169
ENSMUSG00000037225	14173	Fgf2	fibroblast growth factor 2	Retina_3D-GL_All	4.85975	1.86e-05	0.00465053	-0.411262	0.837333	0.999292	0.333059	0.50524	0.886367
ENSMUSG00000108900	619297	Ccdc194	coiled-coil domain containing 194	Retina_3D-GL_All	7.06308	0.00039	0.0451404	1.19892	0.799719	NA	-0.775831	0.876627	NA
ENSMUSG00000041782	16763	Lad1	ladinin	Retina_3D-GL_All	2.34466	0.000195	0.0262589	1.11942	0.358136	0.999292	-0.374424	0.588312	0.915768
ENSMUSG00000041530	236511	Ago1	argonaute RISC catalytic subunit 1	Retina_3D-GL_All	2.42983	2.51e-06	0.00100696	0.933996	0.097214	0.904268	0.282488	0.678897	0.938587
ENSMUSG00000020262	110532	Adarb1	adenosine deaminase, RNA-specific, B1	Retina_3D-GL_All	-1.47856	2.9e-10	9.64e-07	-0.210792	0.629983	0.999292	0.161606	0.72245	0.946784
ENSMUSG00000071637	12609	Cebpd	CCAAT/enhancer binding protein (C/EBP), delta	Retina_3D-GL_All	1.91063	2e-06	0.000852	0.41945	0.383655	0.999292	0.70436	0.0691469	0.470632
ENSMUSG00000001227	20359	Sema6b	sema domain, transmembrane domain (TM), and cytoplasmic domain, (semaphorin) 6B	Retina_3D-GL_All	-1.35567	0.00018	0.02488	-0.91403	0.0249735	0.593852	-0.444012	0.294489	0.771441
ENSMUSG00000052419	66520	2610001J05Rik	RIKEN cDNA 2610001J05 gene	Retina_3D-GL_All	2.13129	9.78e-17	5.21e-13	-0.0242271	0.931264	0.999292	0.605014	0.159905	0.641691
ENSMUSG00000038560	83395	Sp6	trans-acting transcription factor 6	Retina_3D-GL_All	-22.5336	2.49e-06	0.00100696	NA	NA	NA	2.48575	0.608018	NA
ENSMUSG00000050334	320203	C130071C03Rik	RIKEN cDNA C130071C03 gene	Retina_3D-GL_All	1.94285	2.05e-05	0.00494129	0.833909	0.53455	0.999292	0.398959	0.508441	0.888666
ENSMUSG00000039405	76453	Prss23	protease, serine 23	Retina_3D-GL_All	1.47118	1.8e-05	0.00463104	-0.427151	0.177799	0.999292	0.795645	0.0191158	0.257624
ENSMUSG00000113741	NA	NA	NA	Retina_3D-GL_All	1.20262	5.26e-05	0.0101914	2.47013	0.604179	NA	-1.80734	0.701405	NA
ENSMUSG00000020932	14580	Gfap	glial fibrillary acidic protein	Retina_3D-GL_All	1.26996	2.2e-09	4.27e-06	-0.132916	0.640918	0.999292	0.258262	0.335388	0.801897
ENSMUSG00000024206	19725	Rfx2	regulatory factor X, 2 (influences HLA class II expression)	Retina_3D-GL_All	1.43854	1.55e-06	0.000735	-0.515191	0.162097	0.990069	-0.234167	0.606069	0.920665
ENSMUSG00000073418	12268	C4b	complement component 4B (Chido blood group)	Retina_3D-GL_All	2.21402	4.72e-09	7.73e-06	0.146757	0.64069	0.999292	-0.173965	0.504822	0.886189
ENSMUSG00000039804	228869	Ncoa5	nuclear receptor coactivator 5	Retina_3D-GL_All	1.2798	1e-08	1.42e-05	-0.468371	0.286536	0.999292	0.0525756	0.890993	0.97965
ENSMUSG00000071076	16478	Jund	jun D proto-oncogene	Retina_3D-GL_All	-1.86525	1.79e-06	0.00081	-1.20752	0.43095	0.999292	-0.0696799	0.957398	0.98996
ENSMUSG00000031765	17748	Mt1	metallothionein 1	Retina_3D-GL_All	1.20204	1.94e-05	0.00476257	0.174648	0.695157	0.999292	-0.438098	0.171091	0.657136
ENSMUSG00000116988	NA	NA	NA	Retina_3D-GL_All	9.39911	1.34e-08	1.68e-05	0.561273	0.910576	NA	3.61391	0.452486	NA
ENSMUSG00000105801	NA	NA	NA	Retina_3D-GL_All	2.89904	4.58e-05	0.00920312	-3.00994	0.373273	NA	-0.775872	0.865789	NA
ENSMUSG00000110104	NA	NA	NA	Retina_3D-GL_All	30	3.62e-10	9.64e-07	-4.72984	0.103703	0.911491	0.392413	0.213556	0.704153
ENSMUSG00000030579	22177	Tyrobp	TYRO protein tyrosine kinase binding protein	Retina_3D-GL_All	2.02663	5.67e-06	0.00191574	0.92162	0.0416122	0.714081	0.658732	0.115844	0.577096
ENSMUSG00000074576	69372	Mocs3	molybdenum cofactor synthesis 3	Retina_3D-GL_All	-1.65572	0.000153	0.0217393	-1.42218	0.022148	0.57071	0.358087	0.623242	0.925164
ENSMUSG00000002763	224824	Pex6	peroxisomal biogenesis factor 6	Retina_3D-GL_All	-1.15966	4.35e-07	0.000309	-0.504499	0.240056	0.999292	-0.171232	0.684055	0.939738
ENSMUSG00000045591	94222	Olig3	oligodendrocyte transcription factor 3	Retina_3D-GL_All	-7.3381	1.53e-05	0.00421014	NA	NA	NA	NA	NA	NA
ENSMUSG00000025492	66141	Ifitm3	interferon induced transmembrane protein 3	Retina_3D-GL_All	1.78139	4.59e-06	0.00162561	0.027708	0.919747	0.999292	-0.0242779	0.922227	0.984836
ENSMUSG00000012640	69930	Zfp715	zinc finger protein 715	Retina_3D-GL_All	1.61717	0.000136	0.0201486	0.0469924	0.912479	0.999292	-0.037171	0.93349	0.986468
ENSMUSG00000021804	57811	Rgr	retinal G protein coupled receptor	Retina_3D-GL_All	-1.49149	4.86e-05	0.00959645	0.16215	0.883778	0.999292	0.580567	0.748535	0.954181
ENSMUSG00000009470	238799	Tnpo1	transportin 1	Retina_3D-GL_All	1.17098	0.000144	0.0208701	-0.0466995	0.915689	0.999292	-0.423157	0.340814	0.803165
ENSMUSG00000044502	69556	Bod1	biorientation of chromosomes in cell division 1	Retina_3D-GL_All	-1.03365	6.57e-05	0.0119049	-0.878973	0.146596	0.972099	-0.186247	0.747822	0.953789
ENSMUSG00000030341	21937	Tnfrsf1a	tumor necrosis factor receptor superfamily, member 1a	Retina_3D-GL_All	1.434	3.44e-05	0.00743495	0.0427386	0.887682	0.999292	0.233313	0.4241	0.850131
ENSMUSG00000031762	17750	Mt2	metallothionein 2	Retina_3D-GL_All	1.54812	2.09e-05	0.00494129	0.370169	0.463833	0.999292	-0.344781	0.34016	0.803165
ENSMUSG00000004040	20848	Stat3	signal transducer and activator of transcription 3	Retina_3D-GL_All	1.12741	2.78e-06	0.00109614	0.053549	0.857875	0.999292	0.159711	0.485966	0.878669
ENSMUSG00000033880	19039	Lgals3bp	lectin, galactoside-binding, soluble, 3 binding protein	Retina_3D-GL_All	1.15791	0.000256	0.0320487	0.349936	0.213144	0.999292	0.630372	0.0579047	0.438125
ENSMUSG00000026188	271711	Tmem169	transmembrane protein 169	Retina_3D-GL_All	1.18193	9.78e-06	0.00293559	0.519028	0.679414	0.999292	0.499298	0.477337	0.874257
ENSMUSG00000072647	280668	Adam1a	a disintegrin and metallopeptidase domain 1a	Retina_3D-GL_All	1.29585	1.28e-05	0.00363598	1.07848	0.169781	0.997481	0.399067	0.449579	0.863118
ENSMUSG00000058715	14127	Fcer1g	Fc receptor, IgE, high affinity I, gamma polypeptide	Retina_3D-GL_All	2.07873	8.92e-05	0.0146248	1.22366	0.00796399	0.368409	1.06346	0.00904922	0.171859
ENSMUSG00000087168	NA	NA	NA	Retina_3D-GL_All	1.44684	9.07e-06	0.00280174	0.580066	0.769463	0.999292	-0.164622	0.927226	0.985874
ENSMUSG00000062563	12879	Cys1	cystin 1	Retina_3D-GL_All	1.13138	0.000415	0.0475271	0.311074	0.394144	0.999292	-0.160819	0.731674	0.950136
ENSMUSG00000001025	20200	S100a6	S100 calcium binding protein A6 (calcyclin)	Retina_3D-GL_All	1.68996	8.24e-06	0.00262016	0.159812	0.681431	0.999292	-0.132388	0.689597	0.940698
ENSMUSG00000002006	245469	Pdzd4	PDZ domain containing 4	Retina_3D-GL_All	2.01604	2.21e-05	0.00517337	0.211398	0.837651	0.999292	-2.3487	0.0350554	0.347066
ENSMUSG00000029338	71914	Antxr2	anthrax toxin receptor 2	Retina_3D-GL_All	1.33354	1.99e-07	0.000155	-0.105396	0.83303	0.999292	0.657742	0.0845267	0.511583
ENSMUSG00000034472	75141	Rasd2	RASD family, member 2	Retina_3D-GL_All	-1.09131	9.69e-06	0.00293559	-1.48136	0.0288611	0.625235	-0.653892	0.447967	0.862878
ENSMUSG00000116358	NA	NA	NA	Retina_3D-GL_All	-14.3178	0.0001	0.0163243	0.561189	0.910589	0.999292	6.38721	0.0889001	0.520095
ENSMUSG00000017631	109934	Abr	active BCR-related gene	Retina_3D-GL_All	1.10288	0.00011	0.0172625	-0.130346	0.71883	0.999292	-0.174416	0.52014	0.89462
ENSMUSG00000046020	140484	Pofut1	protein O-fucosyltransferase 1	Retina_3D-GL_All	1.57864	1.56e-05	0.00421379	-0.381466	0.411889	0.999292	0.515055	0.0970197	0.539252
ENSMUSG00000023349	56620	Clec4n	C-type lectin domain family 4, member n	Retina_3D-GL_All	24.983	1.8e-07	0.000148	1.21577	0.3952	0.999292	10.7954	0.00935515	0.174155
ENSMUSG00000042784	17829	Muc1	mucin 1, transmembrane	Retina_3D-GL_All	7.26738	0.000311	0.0376075	0.450093	0.601744	0.999292	0.127142	0.934913	0.98673
ENSMUSG00000027195	56348	Hsd17b12	hydroxysteroid (17-beta) dehydrogenase 12	Retina_3D-GL_All	1.10638	1.1e-05	0.00317725	-0.153982	0.596257	0.999292	0.557013	0.139017	0.614219
ENSMUSG00000019320	71893	Noxo1	NADPH oxidase organizer 1	Retina_3D-GL_All	3.0426	5.51e-05	0.0104924	-0.0263683	0.951357	0.999292	-0.012432	0.973768	0.99445
ENSMUSG00000067212	15040	H2-T23	histocompatibility 2, T region locus 23	Retina_3D-GL_All	1.39269	7.48e-07	0.000429	0.353841	0.210325	0.999292	0.138415	0.692875	0.941146
ENSMUSG00000099021	103948	Rn7s1	7S RNA 1	Retina_3D-GL_All	-25.6131	1.58e-07	0.000135	NA	NA	NA	NA	NA	NA
ENSMUSG00000078919	13480	Dpm1	dolichol-phosphate (beta-D) mannosyltransferase 1	Retina_3D-GL_All	2.25267	1.55e-18	1.65e-14	-0.396753	0.485238	0.999292	-0.347205	0.522426	0.896108
ENSMUSG00000031491	11440	Chrna6	cholinergic receptor, nicotinic, alpha polypeptide 6	Retina_3D-GL_All	-1.02891	0.000207	0.0273769	-0.596977	0.586613	0.999292	-0.0557148	0.974025	0.994458
ENSMUSG00000093769	15077	H3c14	H3 clustered histone 14	Retina_3D-GL_All	22.2772	3.23e-06	0.00122975	1.10624	0.808437	0.999292	9.56472	0.0038965	0.102846
ENSMUSG00000037190	56368	Cyb561d2	cytochrome b-561 domain containing 2	Retina_3D-GL_All	1.86345	0.000232	0.030083	-0.373205	0.413352	0.999292	0.211179	0.471365	0.872312
ENSMUSG00000034926	74754	Dhcr24	24-dehydrocholesterol reductase	Retina_3D-GL_All	-1.09538	8.68e-05	0.0145586	0.831274	0.210381	0.999292	-0.82535	0.0552144	0.427736
ENSMUSG00000053706	NA	NA	NA	Retina_3D-GL_All	-20.7911	2.08e-05	0.00494129	NA	NA	NA	NA	NA	NA
ENSMUSG00000033768	18190	Nrxn2	neurexin II	Retina_3D-GL_All	-1.07273	3.49e-05	0.00743495	0.347855	0.654628	0.999292	-0.587447	0.104019	0.553185
ENSMUSG00000036887	12259	C1qa	complement component 1, q subcomponent, alpha polypeptide	Retina_3D-GL_All	1.61924	0.000117	0.0181047	0.695879	0.102194	0.908392	0.58321	0.0810194	0.502556
ENSMUSG00000061232	14972	H2-K1	histocompatibility 2, K1, K region	Retina_3D-GL_All	1.12718	6.82e-05	0.0121002	0.746018	0.0450838	0.733744	0.359133	0.224833	0.715014
ENSMUSG00000036896	12262	C1qc	complement component 1, q subcomponent, C chain	Retina_3D-GL_All	2.00235	7.65e-07	0.000429	0.658103	0.128859	0.951093	0.854419	0.00594573	0.134564
ENSMUSG00000052160	104759	Pld4	phospholipase D family, member 4	Retina_3D-GL_All	2.35172	1.23e-08	1.63e-05	0.757799	0.058626	0.798377	0.622385	0.0529302	0.420526
ENSMUSG00000101389	666907	Ms4a4a	membrane-spanning 4-domains, subfamily A, member 4A	Retina_3D-GL_All	7.43154	0.000322	0.0387565	1.1826	0.359473	0.999292	2.89415	0.0250876	0.292956
ENSMUSG00000118642	NA	NA	NA	Retina_3D-GL_All	-1.13799	3.37e-05	0.00743495	1.72809	0.0122613	0.455837	-1.29402	0.0293778	0.320504
ENSMUSG00000032850	269695	Rnft2	ring finger protein, transmembrane 2	Retina_3D-GL_All	1.97859	0.000244	0.031318	-0.339597	0.641622	0.999292	-0.516834	0.398846	0.838135
ENSMUSG00000106214	NA	NA	NA	Retina_3D-GL_All	-1.4662	8.79e-05	0.0146248	0.56808	0.433511	0.999292	-1.10905	0.135761	0.609659
ENSMUSG00000044934	238673	Zfp367	zinc finger protein 367	Retina_3D-GL_All	2.67011	2.04e-07	0.000155	0.240627	0.496005	0.999292	1.78761	0.0621291	0.452535
ENSMUSG00000002325	16391	Irf9	interferon regulatory factor 9	Retina_3D-GL_All	1.19024	0.000118	0.0181489	-0.599808	0.111388	0.921731	0.14143	0.71996	0.9466
ENSMUSG00000045216	50785	Hs6st1	heparan sulfate 6-O-sulfotransferase 1	Retina_3D-GL_All	-2.5443	4.65e-06	0.00162561	-0.737312	0.226086	0.999292	-1.55645	0.00915697	0.172225
ENSMUSG00000072620	20556	Slfn2	schlafen 2	Retina_3D-GL_All	2.87331	0.000331	0.0396319	0.127576	0.804764	0.999292	1.02842	0.00562635	0.130117
ENSMUSG00000058900	380855	Rsl1	regulator of sex limited protein 1	Retina_3D-GL_All	-2.7055	1.05e-06	0.000557	-0.583711	0.415069	0.999292	1.66766	0.0216946	0.274951
ENSMUSG00000117797	73009	2900057B20Rik	RIKEN cDNA 2900057B20 gene	Retina_3D-GL_All	3.16459	4.31e-06	0.00158491	5.31385	0.269487	NA	-0.775812	0.87663	NA
ENSMUSG00000027848	99543	Olfml3	olfactomedin-like 3	Retina_3D-GL_All	1.31654	2.87e-05	0.00656956	0.747003	0.270122	0.999292	-0.265761	0.5692	0.910027
ENSMUSG00000028581	16792	Laptm5	lysosomal-associated protein transmembrane 5	Retina_3D-GL_All	1.54793	1.1e-05	0.00317725	0.812745	0.0226728	0.576153	0.604051	0.0106128	0.185788
ENSMUSG00000028167	69772	Bdh2	3-hydroxybutyrate dehydrogenase, type 2	Retina_3D-GL_All	1.45811	2.98e-05	0.00675263	-0.290724	0.435789	0.999292	-0.541706	0.145432	0.623482
ENSMUSG00000097828	NA	NA	NA	Retina_3D-GL_All	1.28673	6.31e-06	0.00206662	-0.359808	0.758896	0.999292	0.584007	0.487903	0.878912
ENSMUSG00000073409	110557	H2-Q6	histocompatibility 2, Q region locus 6	Retina_3D-GL_All	2.04905	6.69e-07	0.000419	0.904124	0.0530591	0.765012	1.08765	0.0341051	0.342254
ENSMUSG00000029561	23962	Oasl2	2'-5' oligoadenylate synthetase-like 2	Retina_3D-GL_All	1.14695	4.6e-06	0.00162561	-0.421519	0.271421	0.999292	-0.409908	0.430881	0.853804
ENSMUSG00000025036	94279	Sfxn2	sideroflexin 2	Retina_3D-GL_All	1.08216	0.000145	0.0208701	0.312006	0.548094	0.999292	0.0865191	0.815745	0.967362
ENSMUSG00000081094	100041511	Rpl19-ps11	ribosomal protein L19, pseudogene 11	Retina_3D-GL_All	9.54245	5.8e-10	1.37e-06	5.90526	0.197983	0.999292	-5.23996	0.107082	0.561741
ENSMUSG00000051705	71599	Senp8	SUMO/sentrin specific peptidase 8	Retina_3D-GL_All	1.01716	7.46e-05	0.0129229	0.376379	0.498977	0.999292	0.0488554	0.913911	0.983374
ENSMUSG00000034361	234577	Cpne2	copine II	Retina_3D-GL_All	1.91098	5.8e-05	0.0107373	-0.496734	0.0650108	0.822944	0.758375	0.0087244	0.168261
ENSMUSG00000022500	56722	Litaf	LPS-induced TN factor	Retina_3D-GL_All	1.47321	5.58e-05	0.0105255	1.02127	0.0213219	0.5638	-0.0494704	0.860926	0.974926
ENSMUSG00000013707	69769	Tnfaip8l2	tumor necrosis factor, alpha-induced protein 8-like 2	Retina_3D-GL_All	2.72083	0.000345	0.0408247	1.26662	0.0171331	0.520303	0.521152	0.195359	0.686635
ENSMUSG00000008730	15257	Hipk1	homeodomain interacting protein kinase 1	Retina_3D-GL_All	1.45535	2.12e-10	9.04e-07	0.464997	0.111005	0.921568	0.178407	0.761663	0.956162
ENSMUSG00000091133	NA	NA	NA	Retina_3D-GL_All	4.00981	0.000129	0.019509	1.55689	0.738601	NA	-0.0727633	0.941124	0.987423
ENSMUSG00000025813	26557	Homer2	homer scaffolding protein 2	Retina_3D-GL_All	-1.22419	0.000104	0.0165895	0.380103	0.30981	0.999292	0.442489	0.494956	0.882382
ENSMUSG00000060586	14969	H2-Eb1	histocompatibility 2, class II antigen E beta	Retina_3D-GL_All	3.67471	2.28e-08	2.21e-05	-0.460737	0.242716	0.999292	0.929715	0.0348445	0.346113
ENSMUSG00000024818	107375	Slc25a45	solute carrier family 25, member 45	Retina_3D-GL_All	2.77874	0.000368	0.0431539	0.410268	0.243678	0.999292	-0.100836	0.724814	0.947512
ENSMUSG00000000682	23833	Cd52	CD52 antigen	Retina_3D-GL_All	2.53257	0.000249	0.031408	1.31554	0.0113645	0.444376	0.589033	0.199053	0.689579
ENSMUSG00000003617	12870	Cp	ceruloplasmin	Retina_3D-GL_All	1.03303	0.000101	0.0163421	-0.14232	0.674643	0.999292	0.338425	0.189137	0.67702
ENSMUSG00000045532	23829	C1ql1	complement component 1, q subcomponent-like 1	Retina_3D-GL_All	-1.01626	8.54e-06	0.00267707	-0.319769	0.67821	0.999292	-0.445035	0.550839	0.904834
ENSMUSG00000069874	54396	Irgm2	immunity-related GTPase family M member 2	Retina_3D-GL_All	1.99328	4.02e-05	0.00831661	-0.584704	0.196184	0.999292	0.150869	0.777631	0.959753
ENSMUSG00000053175	12051	Bcl3	B cell leukemia/lymphoma 3	Retina_3D-GL_All	2.17744	0.000267	0.0328965	0.326199	0.544515	0.999292	0.205939	0.706746	0.945111
ENSMUSG00000026656	14130	Fcgr2b	Fc receptor, IgG, low affinity IIb	Retina_3D-GL_All	2.7706	4.91e-05	0.00960392	0.901748	0.0224962	0.573063	0.625781	0.0103446	0.182972
ENSMUSG00000030218	17313	Mgp	matrix Gla protein	Retina_3D-GL_All	1.38616	3.82e-05	0.00797093	0.943724	0.00541935	0.300531	-0.356425	0.271804	0.756192
ENSMUSG00000028635	13615	Edn2	endothelin 2	Retina_3D-GL_All	3.90323	4.47e-19	9.52e-15	NA	NA	NA	-0.790115	0.874313	NA
ENSMUSG00000038533	12396	Cbfa2t2	CBFA2/RUNX1 translocation partner 2	Retina_3D-GL_All	1.1004	1.91e-06	0.000829	-0.657642	0.0395073	0.696737	0.373846	0.40788	0.842344
ENSMUSG00000001930	22371	Vwf	Von Willebrand factor	Retina_3D-GL_All	1.66707	2.11e-08	2.21e-05	0.0944245	0.751203	0.999292	-0.621914	0.233835	0.722712
ENSMUSG00000036905	12260	C1qb	complement component 1, q subcomponent, beta polypeptide	Retina_3D-GL_All	1.86504	1.01e-06	0.000554	0.685731	0.0807295	0.868467	0.790822	0.0102393	0.182207
ENSMUSG00000020589	76820	Cyria	CYFIP related Rac1 interactor A	Retina_3D-GL_All	1.63938	7.18e-06	0.00231705	0.0955728	0.773795	0.999292	0.599257	0.0669546	0.466237
ENSMUSG00000020396	380684	Nefh	neurofilament, heavy polypeptide	Retina_3D-GL_All	-1.39159	3.3e-06	0.00123168	-0.709899	0.0300888	0.634373	-0.750922	0.185012	0.673484
ENSMUSG00000085403	NA	NA	NA	Retina_3D-GL_All	-3.17521	6.43e-05	0.0118128	1.18002	0.510744	0.999292	-2.43548	0.243826	NA
ENSMUSG00000039252	246316	Lgi2	leucine-rich repeat LGI family, member 2	Retina_3D-GL_All	-1.20009	0.000248	0.031408	0.0232059	0.975491	0.999292	-1.6958	0.669223	0.936202
ENSMUSG00000079598	665180	Clec2l	C-type lectin domain family 2, member L	Retina_3D-GL_All	-1.06251	4.33e-05	0.00881294	0.526974	0.59365	0.999292	-0.631048	0.283345	0.764179
ENSMUSG00000036282	70646	Naa30	N(alpha)-acetyltransferase 30, NatC catalytic subunit	Retina_3D-GL_All	-1.28966	7.08e-07	0.000419	-0.487126	0.358608	0.999292	-0.494402	0.371879	0.823639
ENSMUSG00000050359	20753	Sprr1a	small proline-rich protein 1A	Retina_3D-GL_All	10.4735	0.000145	0.0208701	5.99936	0.211508	NA	15.4529	0.00161803	0.0612579
ENSMUSG00000060802	12010	B2m	beta-2 microglobulin	Retina_3D-GL_All	1.46123	5.52e-05	0.0104924	0.427698	0.351912	0.999292	0.19036	0.590181	0.915768
ENSMUSG00000106279	NA	NA	NA	Retina_3D-GL_All	-28.4717	5.6e-09	8.52e-06	NA	NA	NA	NA	NA	NA
ENSMUSG00000107705	NA	NA	NA	Retina_3D-GL_All	23.0476	1.46e-06	0.000708	NA	NA	NA	-0.775829	0.846414	0.973429
ENSMUSG00000038521	50908	C1s1	complement component 1, s subcomponent 1	Retina_3D-GL_All	2.74739	0.000131	0.0196222	0.249395	0.743187	0.999292	1.10034	0.149894	0.629116
ENSMUSG00000041570	67886	Camsap2	calmodulin regulated spectrin-associated protein family, member 2	Retina_3D-GL_All	1.11537	4.96e-06	0.0017041	0.0161431	0.959639	0.999292	-0.317364	0.340067	0.803165
ENSMUSG00000092083	98741	Kcnb2	potassium voltage gated channel, Shab-related subfamily, member 2	Retina_3D-GL_All	-1.16929	1.4e-06	0.000691	1.12634	0.482151	0.999292	-1.06839	0.495673	0.882586
ENSMUSG00000103073	NA	NA	NA	Retina_3D-GL_All	2.53511	1.72e-06	0.000796	-2.47799	0.600136	NA	2.48575	0.608018	NA
ENSMUSG00000040896	56543	Kcnd3	potassium voltage-gated channel, Shal-related family, member 3	Retina_3D-GL_All	-1.45466	1.86e-05	0.00465053	0.739789	0.185478	0.999292	-1.11279	0.0240657	0.28757
ENSMUSG00000028270	14469	Gbp2	guanylate binding protein 2	Retina_3D-GL_All	1.67034	3.55e-05	0.00749561	-0.12492	0.730067	0.999292	0.167448	0.702	0.943866
ENSMUSG00000027907	20195	S100a11	S100 calcium binding protein A11	Retina_3D-GL_All	2.02147	4.58e-07	0.000315	0.37584	0.163588	0.991483	0.73552	0.110965	0.570048
ENSMUSG00000098112	668218	Bin2	bridging integrator 2	Retina_3D-GL_All	1.99731	0.000184	0.0251088	0.549514	0.271023	0.999292	0.772411	0.0294951	0.321339
ENSMUSG00000079017	76933	Ifi27l2a	interferon, alpha-inducible protein 27 like 2A	Retina_3D-GL_All	3.09028	8.9e-05	0.0146248	1.07913	0.00128211	0.130481	0.476001	0.301239	0.778349
ENSMUSG00000038642	13040	Ctss	cathepsin S	Retina_3D-GL_All	1.55612	5.65e-05	0.0105649	0.422914	0.34102	0.999292	0.804356	0.00130566	0.0541694
ENSMUSG00000029790	83922	Cep41	centrosomal protein 41	Retina_3D-GL_All	2.18015	2.89e-07	0.000212	0.252092	0.616266	0.999292	-0.144961	0.82675	0.968588
ENSMUSG00000027078	56791	Ube2l6	ubiquitin-conjugating enzyme E2L 6	Retina_3D-GL_All	2.73302	1.45e-07	0.000128	0.282291	0.415333	0.999292	0.798893	0.099196	0.542714
ENSMUSG00000072214	18951	Septin5	septin 5	Retina_3D-GL_All	-1.09504	8.55e-05	0.0144587	-0.195266	0.677779	0.999292	-0.0786393	0.82753	0.968623
ENSMUSG00000117296	NA	NA	NA	Retina_3D-GL_All	4.31792	6.91e-07	0.000419	-3.20568	0.506698	NA	-5.94749	0.215631	NA
ENSMUSG00000063632	20666	Sox11	SRY (sex determining region Y)-box 11	Retina_3D-GL_All	2.03571	0.000236	0.0304903	-0.0311347	0.964481	0.999292	0.452918	0.285936	0.765562
ENSMUSG00000029088	80334	Kcnip4	Kv channel interacting protein 4	Retina_3D-GL_All	-1.22896	1.2e-06	0.000621	0.78765	0.242277	0.999292	0.539347	0.468281	0.871702
ENSMUSG00000023067	12575	Cdkn1a	cyclin-dependent kinase inhibitor 1A (P21)	Retina_3D-GL_All	1.3713	0.000133	0.0198828	1.03239	0.00333332	0.234152	0.631996	0.162615	0.644777
ENSMUSG00000030111	232345	A2m	alpha-2-macroglobulin	Retina_3D-GL_All	1.79414	3.47e-05	0.00743495	0.412716	0.27151	0.999292	0.316914	0.350467	0.809352

## Sheet: 2W-GL-DEGs
ENSEMBL	ENTREZID	SYMBOL	GENENAME	Relationship	Retina_2W-GL_log2FoldChange	Retina_2W-GL_pvalue	Retina_2W-GL_padj	UON_2W-GL_log2FoldChange	UON_2W-GL_pvalue	UON_2W-GL_padj	MON_2W-GL_log2FoldChange	MON_2W-GL_pvalue	MON_2W-GL_padj
ENSMUSG00000015852	80891	Fcrls	Fc receptor-like S, scavenger receptor	MON_2W-GL_All UON_2W-GL_All	1.14796	0.135184	0.849236	1.91534	1.44e-07	0.000313	2.18291	0.00015	0.0112437
ENSMUSG00000034579	237625	Pla2g3	phospholipase A2, group III	MON_2W-GL_All UON_2W-GL_All	-0.199474	0.691157	0.9923	-2.94503	8.3e-05	0.036764	-2.40033	6.65e-05	0.00627998
ENSMUSG00000039830	50913	Olig2	oligodendrocyte transcription factor 2	MON_2W-GL_All UON_2W-GL_All	-3.15192	0.51564	NA	-3.40764	1.04e-05	0.00790996	-1.45061	0.00026	0.0161804
ENSMUSG00000031431	14605	Tsc22d3	TSC22 domain family, member 3	MON_2W-GL_All UON_2W-GL_All	-0.391721	0.0426644	0.671333	-1.64797	8.61e-05	0.036844	-1.33346	5.57e-08	2.76e-05
ENSMUSG00000001131	21857	Timp1	tissue inhibitor of metalloproteinase 1	Retina_2W-GL_All UON_2W-GL_All	3.32815	1.06e-05	0.00422999	1.56041	4.11e-06	0.00429951	1.40557	0.0283691	0.300086
ENSMUSG00000112148	14728	Lilrb4a	leukocyte immunoglobulin-like receptor, subfamily B, member 4A	MON_2W-GL_All Retina_2W-GL_All	5.27692	0.00025	0.0475454	1.18916	0.00460424	0.363596	4.03228	0.000216	0.0143267
ENSMUSG00000022146	18414	Osmr	oncostatin M receptor	MON_2W-GL_All Retina_2W-GL_All	1.42545	8.89e-05	0.0227906	-0.291359	0.404201	0.999924	1.64012	6.52e-08	3.01e-05
ENSMUSG00000033852	102238433	Gm28042	predicted gene, 28042	MON_2W-GL_All Retina_2W-GL_All	2.24329	2.83e-06	0.00141592	0.402338	0.884112	0.999924	-7.99263	1.31e-05	0.001858
ENSMUSG00000102976	70579	Zc3h11a	zinc finger CCCH type containing 11A	MON_2W-GL_All Retina_2W-GL_All	1.67563	6.84e-09	1.16e-05	-0.55806	0.694091	0.999924	-2.17769	7.91e-05	0.00706025
ENSMUSG00000020097	20397	Sgpl1	sphingosine phosphate lyase 1	MON_2W-GL_All Retina_2W-GL_All	-1.19291	1.15e-06	0.000727	-0.0625372	0.862341	0.999924	1.06806	2.23e-05	0.00281895
ENSMUSG00000028270	14469	Gbp2	guanylate binding protein 2	MON_2W-GL_All Retina_2W-GL_All	1.68676	2.8e-05	0.00893371	-0.793795	0.0284666	0.787411	1.42636	0.00111509	0.0442105
ENSMUSG00000028195	16007	Ccn1	cellular communication network factor 1	MON_2W-GL_All Retina_2W-GL_All	1.5513	0.000124	0.0298207	1.19353	0.00419668	0.352724	2.28144	1.17e-06	0.000315
ENSMUSG00000012428	117167	Steap4	STEAP family member 4	MON_2W-GL_All Retina_2W-GL_All	5.51598	6.18e-06	0.00272388	0.252034	0.692535	0.999924	3.08747	0.000162	0.0119097
ENSMUSG00000064340	NA	NA	NA	UON_2W-GL_All	NA	NA	NA	-29.6228	5.98e-10	3.13e-06	NA	NA	NA
ENSMUSG00000103424	NA	NA	NA	UON_2W-GL_All	-4.80584	0.258689	NA	-18.5755	6.38e-05	0.0314803	-5.87102	0.221159	NA
ENSMUSG00000067597	668257	Dgat2l6	diacylglycerol O-acyltransferase 2-like 6	UON_2W-GL_All	-0.466014	0.824403	NA	-18.9979	1.06e-05	0.00790996	-6.02761	0.168369	NA
ENSMUSG00000091462	NA	NA	NA	UON_2W-GL_All	0.0535234	0.968123	0.999244	5.69991	7.05e-05	0.0334971	-0.714729	0.640763	0.927933
ENSMUSG00000093593	NA	NA	NA	UON_2W-GL_All	0.460211	0.569897	0.98009	2.03141	4.14e-05	0.0230378	0.561443	0.673643	0.936705
ENSMUSG00000102602	NA	NA	NA	UON_2W-GL_All	0.29802	0.274662	0.917336	3.09821	9.57e-06	0.00790996	-0.441693	0.366035	0.822126
ENSMUSG00000070336	72973	Fbxo47	F-box protein 47	UON_2W-GL_All	1.40287	0.246681	0.901804	-20.1366	1.24e-07	0.000295	-1.04256	0.371205	0.825941
ENSMUSG00000025194	12780	Abcc2	ATP-binding cassette, sub-family C (CFTR/MRP), member 2	UON_2W-GL_All	1.18497	0.374767	0.941188	-19.1754	1.35e-06	0.00176399	1.50138	0.595144	0.917623
ENSMUSG00000025194	100038628	Gm10768	predicted gene 10768	UON_2W-GL_All	1.18497	0.374767	0.941188	-19.1754	1.35e-06	0.00176399	1.50138	0.595144	0.917623
ENSMUSG00000015437	14939	Gzmb	granzyme B	UON_2W-GL_All	6.08067	0.17394	NA	8.39857	2.51e-05	0.0152833	2.89755	0.243858	0.732119
ENSMUSG00000051786	328580	Tubgcp6	tubulin, gamma complex associated protein 6	UON_2W-GL_All	0.569336	0.100254	0.821593	1.33441	0.00011	0.043469	-0.213497	0.460168	0.868783
ENSMUSG00000107804	NA	NA	NA	UON_2W-GL_All	0.963846	0.496355	0.969467	2.46139	1.12e-06	0.00162674	1.03764	0.112368	0.549289
ENSMUSG00000110480	NA	NA	NA	UON_2W-GL_All	0.71898	0.469039	0.96592	5.68303	6.64e-06	0.00643255	-1.01845	0.449602	0.864631
ENSMUSG00000023000	13363	Dhh	desert hedgehog	UON_2W-GL_All	0.0969475	0.9527	0.998699	1.84509	2.73e-05	0.0162439	0.5662	0.103747	0.53435
ENSMUSG00000030117	14562	Gdf3	growth differentiation factor 3	UON_2W-GL_All	0.844476	0.255301	0.907777	6.06722	1.6e-06	0.00199021	-5.68419	0.226311	0.713355
ENSMUSG00000109584	NA	NA	NA	UON_2W-GL_All	0.0675853	0.98921	NA	-18.1959	8.74e-05	0.036844	-0.500588	0.69079	0.939339
ENSMUSG00000067424	240068	Zfp563	zinc finger protein 563	UON_2W-GL_All	-0.0666395	0.86377	0.995695	-2.49614	1.43e-05	0.0103882	-1.66407	0.00459798	0.108569
ENSMUSG00000064356	17706	ATP8	ATP synthase F0 subunit 8	UON_2W-GL_All	-0.402038	0.0274179	0.597038	-24.3912	3.44e-07	0.000642	7.39201	0.11344	0.551776
ENSMUSG00000063362	207958	Alg11	asparagine-linked glycosylation 11 (alpha-1,2-mannosyltransferase)	UON_2W-GL_All	-0.998915	0.331572	0.932891	2.41785	1.06e-05	0.00790996	1.51271	0.00832702	0.153609
ENSMUSG00000112592	NA	NA	NA	UON_2W-GL_All	-2.18974	0.655471	NA	-19.0761	1.57e-05	0.0109999	0.0594188	0.990513	NA
ENSMUSG00000034459	15957	Ifit1	interferon-induced protein with tetratricopeptide repeats 1	UON_2W-GL_All	0.864606	0.0484677	0.700663	-2.29992	4.53e-05	0.0238803	0.971632	0.36479	0.821275
ENSMUSG00000098318	381822	Lockd	lncRNA downstream of Cdkn1b	UON_2W-GL_All	-0.510942	0.299463	0.925511	1.99887	3.42e-05	0.0198721	-0.266642	0.768684	0.958045
ENSMUSG00000031802	18689	Phxr4	per-hexamer repeat gene 4	UON_2W-GL_All	0.347029	0.492644	0.969138	1.8304	0.000124	0.0469328	-0.085737	0.876749	0.981602
ENSMUSG00000115470	100417550	Gm18683	coronin, actin binding protein 1B pseudogene	UON_2W-GL_All	NA	NA	NA	6.45374	2.49e-05	0.0152833	16.2782	0.00091	NA
ENSMUSG00000105302	NA	NA	NA	UON_2W-GL_All	0.201992	0.794921	0.995695	2.84868	2.4e-06	0.00272512	1.28755	0.0595403	0.41929
ENSMUSG00000015829	21960	Tnr	tenascin R	UON_2W-GL_All	-0.0587707	0.780927	0.995695	-3.86616	1.02e-06	0.00157075	-0.178161	0.647816	0.930162
ENSMUSG00000043311	114585	D17H6S53E	DNA segment, Chr 17, human D6S53E	UON_2W-GL_All	-1.48473	0.402654	0.947296	4.33353	7.98e-07	0.00130391	-0.566914	0.638933	0.927203
ENSMUSG00000039601	53901	Rcan2	regulator of calcineurin 2	UON_2W-GL_All	-0.0362782	0.854685	0.995695	-1.13395	7.57e-05	0.0347335	-0.471872	0.12459	0.571888
ENSMUSG00000102070	NA	NA	NA	UON_2W-GL_All	-8.96801	0.0493633	0.700663	-30	3.61e-10	2.36e-06	-0.77276	0.871165	0.980776
ENSMUSG00000040907	232975	Atp1a3	ATPase, Na+/K+ transporting, alpha 3 polypeptide	UON_2W-GL_All	0.103469	0.613381	0.984448	1.90873	8.28e-06	0.00746069	1.0299	0.0032866	0.0862371
ENSMUSG00000101249	NA	NA	NA	UON_2W-GL_All	8.7159	0.0747952	0.770938	29.964	4.59e-12	5.99e-08	-0.682447	0.886113	0.983065
ENSMUSG00000037428	381677	Vgf	VGF nerve growth factor inducible	UON_2W-GL_All	-0.0689786	0.878288	0.995695	3.79673	1.6e-08	5.23e-05	-0.157347	0.92049	0.988607
ENSMUSG00000091764	636741	Zfp964	zinc finger protein 964	UON_2W-GL_All	-0.796114	0.0564921	0.726586	1.70407	8.08e-05	0.0364011	-0.38934	0.373898	0.827418
ENSMUSG00000084390	NA	NA	NA	UON_2W-GL_All	0.519287	0.289772	0.923275	5.15115	5.91e-06	0.0059369	0.0873564	0.979154	NA
ENSMUSG00000083305	NA	NA	NA	UON_2W-GL_All	3.16442	0.109576	0.831258	8.68819	4.62e-05	0.0238803	-0.146152	0.949525	0.992931
ENSMUSG00000046245	231805	Pilra	paired immunoglobin-like type 2 receptor alpha	UON_2W-GL_All	1.79774	0.0963487	0.815098	3.14365	7.12e-06	0.00664753	1.20725	0.00493814	0.11368
ENSMUSG00000114996	NA	NA	NA	UON_2W-GL_All	1.66569	0.148513	0.858452	2.85596	8.57e-05	0.036844	-0.428742	0.515912	0.892111
ENSMUSG00000033355	67775	Rtp4	receptor transporter protein 4	UON_2W-GL_All	0.716391	0.246772	0.901804	-2.01879	3.74e-07	0.000652	0.715134	0.219831	0.707336
ENSMUSG00000027313	69065	Chac1	ChaC, cation transport regulator 1	UON_2W-GL_All	-0.090491	0.837357	0.995695	2.60104	3.94e-06	0.00429076	2.58843	0.00376506	0.094131
ENSMUSG00000007659	12048	Bcl2l1	BCL2-like 1	UON_2W-GL_All	0.589917	0.437772	0.958923	-2.61074	3.28e-07	0.000642	-0.659141	0.0079859	0.150451
ENSMUSG00000031821	272551	Gins2	GINS complex subunit 2 (Psf2 homolog)	UON_2W-GL_All	0.708439	0.512013	0.971752	3.04041	7.17e-08	0.000187	-0.166164	0.788906	0.962782
ENSMUSG00000092470	NA	NA	NA	UON_2W-GL_All	3.70228	0.195906	0.885888	-24.5892	2.29e-11	1.99e-07	-4.05492	0.349551	0.815025
ENSMUSG00000067736	100142658	Gm10222	predicted gene 10222	UON_2W-GL_All	-7.52358	0.0993152	0.820089	-28.0667	4.47e-09	1.95e-05	-0.751546	0.86066	0.978889
ENSMUSG00000043931	231932	Gimap7	GTPase, IMAP family member 7	UON_2W-GL_All	-3.57185	0.460479	NA	7.64348	9.04e-05	0.0375236	6.63135	0.0152931	NA
ENSMUSG00000030214	66857	Plbd1	phospholipase B domain containing 1	UON_2W-GL_All	0.0945003	0.915103	0.995695	1.70279	0.000122	0.0468418	2.29888	0.00325058	0.0857049
ENSMUSG00000061576	13483	Dpp6	dipeptidylpeptidase 6	UON_2W-GL_All	-0.185742	0.321767	0.931008	-7.40362	2.09e-05	0.0140101	-0.61532	0.156325	0.62754
ENSMUSG00000024186	50782	Rgs11	regulator of G-protein signaling 11	UON_2W-GL_All	0.240272	0.17241	0.869341	1.80296	9.5e-09	3.55e-05	0.268971	0.426412	0.854839
ENSMUSG00000028655	76574	Mfsd2a	major facilitator superfamily domain containing 2A	UON_2W-GL_All	-0.763305	0.117826	0.834187	-1.82263	0.000103	0.0415825	-0.894956	0.000236	0.0154117
ENSMUSG00000086596	382111	Susd5	sushi domain containing 5	UON_2W-GL_All	-1.13724	0.526771	0.974578	-7.63767	8.67e-06	0.00755571	-0.203129	0.603197	0.9192
ENSMUSG00000028678	73804	Kif2c	kinesin family member 2C	UON_2W-GL_All	-3.42111	0.350541	NA	4.68226	1.32e-06	0.00176399	1.57949	0.118402	0.559348
ENSMUSG00000111212	NA	NA	NA	UON_2W-GL_All	0.845728	0.0329482	0.638936	2.02207	4.66e-05	0.0238803	0.124268	0.791715	0.963533
ENSMUSG00000092460	NA	NA	NA	UON_2W-GL_All	NA	NA	NA	-18.0695	6.73e-05	0.0325673	-2.27203	0.643344	NA
ENSMUSG00000097580	NA	NA	NA	UON_2W-GL_All	0.927613	0.495467	0.969247	-18.7751	1.6e-05	0.0109999	0.766064	0.68933	0.938862
ENSMUSG00000032739	378460	Pram1	PML-RAR alpha-regulated adaptor molecule 1	UON_2W-GL_All	1.51991	0.0394334	0.658034	7.06533	0.000118	0.046109	1.80436	0.342992	0.809802
ENSMUSG00000100131	NA	NA	NA	UON_2W-GL_All	9.92392	0.0337312	0.641524	28.7482	1.04e-12	2.72e-08	-0.565583	0.905515	0.986756
ENSMUSG00000020591	18217	Ntsr2	neurotensin receptor 2	UON_2W-GL_All	-1.18167	0.262077	0.912168	-1.94625	2.32e-05	0.0148004	-0.440347	0.198214	0.683526
ENSMUSG00000089764	100417756	Gm16580	poly(A) binding protein, cytoplasmic 1 pseudogene	UON_2W-GL_All	0.518055	0.163994	0.864306	3.2835	4.29e-05	0.0233377	-0.448838	0.478796	0.877298
ENSMUSG00000105975	NA	NA	NA	UON_2W-GL_All	0.239052	0.865321	0.995695	2.49301	9.84e-06	0.00790996	0.925052	0.311426	0.787821
ENSMUSG00000039879	380629	Heca	hdc homolog, cell cycle regulator	UON_2W-GL_All	-1.06567	0.521266	0.972952	3.70531	9.91e-05	0.04046	0.65449	0.263623	0.748566
ENSMUSG00000103047	NA	NA	NA	UON_2W-GL_All	-0.214828	0.705678	0.9923	2.51587	1.77e-06	0.00210811	0.512812	0.29849	0.777641
ENSMUSG00000041073	192950	Nacad	NAC alpha domain containing	UON_2W-GL_All	0.117288	0.649725	0.988853	-1.94064	2.27e-08	6.61e-05	-0.22871	0.430487	0.856206
ENSMUSG00000090949	546983	Vmn2r77	vomeronasal 2, receptor 77	UON_2W-GL_All	-2.76253	0.246797	NA	-18.5867	2.28e-05	0.0148004	0.0456333	0.992711	NA
ENSMUSG00000045994	76898	B3gat1	beta-1,3-glucuronyltransferase 1 (glucuronosyltransferase P)	UON_2W-GL_All	0.0457701	0.875714	0.995695	-7.39884	7.46e-05	0.0347335	-0.598	0.204446	0.690352
ENSMUSG00000104735	NA	NA	NA	UON_2W-GL_All	-0.347913	0.514174	0.972375	2.62805	3.73e-05	0.0212161	1.44788	0.0523982	0.39497
ENSMUSG00000104030	NA	NA	NA	UON_2W-GL_All	0.922873	0.0133767	0.461393	1.82767	5.82e-05	0.0292409	0.281769	0.584292	0.914864
ENSMUSG00000033762	79456	Recql4	RecQ protein-like 4	MON_2W-GL_All	0.174832	0.772428	0.995695	2.99626	0.0196017	0.699501	-2.71859	0.00038	0.0210397
ENSMUSG00000064367	17721	ND5	NADH dehydrogenase subunit 5	MON_2W-GL_All	NA	NA	NA	-8.3906	0.0659094	0.999924	22.5659	3.85e-06	0.000802
ENSMUSG00000039013	233186	Siglecf	sialic acid binding Ig-like lectin F	MON_2W-GL_All	0.194023	0.948473	NA	0.7626	0.27467	0.999924	2.83253	8.26e-07	0.000234
ENSMUSG00000035273	15442	Hpse	heparanase	MON_2W-GL_All	0.746434	0.324621	0.93237	-0.882155	0.486845	0.999924	5.68324	0.000419	0.0224383
ENSMUSG00000053166	104010	Cdh22	cadherin 22	MON_2W-GL_All	-0.208132	0.485588	0.969138	0.306201	0.531625	0.999924	1.53891	0.00103718	0.0420631
ENSMUSG00000002983	19698	Relb	avian reticuloendotheliosis viral (v-rel) oncogene related B	MON_2W-GL_All	0.586534	0.200006	0.886855	0.615263	0.0652167	0.999924	1.10472	0.000784	0.0349449
ENSMUSG00000050463	332131	Krt78	keratin 78	MON_2W-GL_All	0.0675927	0.989209	NA	5.70114	0.14928	0.999924	19.5665	6.19e-05	0.00603249
ENSMUSG00000022439	64099	Parvg	parvin, gamma	MON_2W-GL_All	0.656169	0.361704	0.940156	0.77059	0.079917	0.999924	1.33378	0.00121188	0.0464868
ENSMUSG00000049103	12772	Ccr2	chemokine (C-C motif) receptor 2	MON_2W-GL_All	2.32173	0.134017	0.848604	1.5121	0.102882	0.999924	3.12954	1.19e-05	0.00175885
ENSMUSG00000031101	74131	Sash3	SAM and SH3 domain containing 3	MON_2W-GL_All	0.103266	0.945268	0.997639	-0.265548	0.686734	0.999924	1.57837	8.51e-05	0.00735314
ENSMUSG00000063354	72027	Slc39a4	solute carrier family 39 (zinc transporter), member 4	MON_2W-GL_All	-0.481391	0.600247	0.982286	3.01482	0.00556864	0.411279	3.33146	6.35e-06	0.00113115
ENSMUSG00000030268	12035	Bcat1	branched chain aminotransferase 1, cytosolic	MON_2W-GL_All	-0.145994	0.632408	0.987225	-0.743317	0.535767	0.999924	-2.62366	4.23e-06	0.000833
ENSMUSG00000030786	16409	Itgam	integrin alpha M	MON_2W-GL_All	0.299586	0.732135	0.99492	0.450249	0.233448	0.999924	1.13991	0.00131251	0.0492796
ENSMUSG00000020053	16000	Igf1	insulin-like growth factor 1	MON_2W-GL_All	-0.248714	0.265735	0.914349	0.891589	0.0288569	0.787411	2.46586	0.00075	0.0340364
ENSMUSG00000050854	230678	Tmem125	transmembrane protein 125	MON_2W-GL_All	4.59574	0.196316	NA	0.107394	0.949904	0.999924	1.6412	8.7e-08	3.85e-05
ENSMUSG00000031538	18791	Plat	plasminogen activator, tissue	MON_2W-GL_All	-0.252139	0.356542	0.939176	-0.179682	0.630725	0.999924	1.17693	3.1e-06	0.000695
ENSMUSG00000026288	16331	Inpp5d	inositol polyphosphate-5-phosphatase D	MON_2W-GL_All	0.63179	0.207994	0.887359	0.430716	0.343365	0.999924	1.07522	0.000916	0.0387596
ENSMUSG00000057177	606496	Gsk3a	glycogen synthase kinase 3 alpha	MON_2W-GL_All	0.193523	0.499406	0.969607	-0.00285844	0.995705	0.999924	-1.4886	0.000642	0.0307064
ENSMUSG00000062380	22152	Tubb3	tubulin, beta 3 class III	MON_2W-GL_All	-0.368193	0.0813698	0.7825	-1.63927	0.00580827	0.413685	-1.5651	8.56e-06	0.00136874
ENSMUSG00000079419	73656	Ms4a6c	membrane-spanning 4-domains, subfamily A, member 6C	MON_2W-GL_All	1.02582	0.231187	0.896236	0.627046	0.123269	0.999924	1.69554	0.000806	0.0355543
ENSMUSG00000039264	83408	Gimap3	GTPase, IMAP family member 3	MON_2W-GL_All	2.22055	0.520682	NA	0.672557	0.409893	0.999924	2.48908	0.000868	0.0373278
ENSMUSG00000115426	100503021	Gm19510	predicted gene, 19510	MON_2W-GL_All	-4.12875	0.391408	NA	0.739504	0.813038	0.999924	6.94495	0.000373	0.0208293
ENSMUSG00000114340	NA	NA	NA	MON_2W-GL_All	-0.189973	0.87879	0.995695	2.099	0.593351	0.999924	7.29423	0.000546	0.0270455
ENSMUSG00000020399	171285	Havcr2	hepatitis A virus cellular receptor 2	MON_2W-GL_All	-0.218482	0.867858	0.995695	-0.230671	0.659277	0.999924	1.41731	6.76e-06	0.00115864
ENSMUSG00000044626	239759	Liph	lipase, member H	MON_2W-GL_All	0.434913	0.639504	0.988092	-0.393197	0.46931	0.999924	2.78865	4.57e-06	0.000883
ENSMUSG00000021594	78925	Srd5a1	steroid 5 alpha-reductase 1	MON_2W-GL_All	0.117825	0.619618	0.98474	-0.586701	0.28599	0.999924	-1.25969	8.12e-07	0.000233
ENSMUSG00000089810	NA	NA	NA	MON_2W-GL_All	0.305053	0.398595	0.946223	0.200862	0.733734	0.999924	-1.60528	0.000114	0.00901297
ENSMUSG00000063727	18383	Tnfrsf11b	tumor necrosis factor receptor superfamily, member 11b (osteoprotegerin)	MON_2W-GL_All	0.130158	0.940338	0.996996	-0.507712	0.248259	0.999924	2.50167	1.73e-15	1.23e-11
ENSMUSG00000037411	18787	Serpine1	serine (or cysteine) peptidase inhibitor, clade E, member 1	MON_2W-GL_All	2.38968	0.126814	0.845308	-0.155596	0.8382	0.999924	5.12443	0.000194	0.0132678
ENSMUSG00000038418	13653	Egr1	early growth response 1	MON_2W-GL_All	0.714417	0.0135677	0.463002	1.06345	0.0282104	0.787411	1.61543	6.96e-07	0.000208
ENSMUSG00000003657	12308	Calb2	calbindin 2	MON_2W-GL_All	-0.446546	0.0629177	0.754494	-1.24311	0.0205266	0.704554	-1.29651	0.000383	0.0211505
ENSMUSG00000061132	17060	Blnk	B cell linker	MON_2W-GL_All	0.966713	0.384758	0.944201	1.68608	0.00222065	0.257658	1.5477	3.62e-07	0.00012
ENSMUSG00000054640	20541	Slc8a1	solute carrier family 8 (sodium/calcium exchanger), member 1	MON_2W-GL_All	-0.0847371	0.683958	0.9923	1.6539	0.0141142	0.614885	1.80288	4.15e-06	0.000824
ENSMUSG00000054146	16665	Krt15	keratin 15	MON_2W-GL_All	-5.857	0.000737	0.0971207	0.0647436	0.974711	0.999924	8.06469	0.00130541	0.0490995
ENSMUSG00000031659	11513	Adcy7	adenylate cyclase 7	MON_2W-GL_All	0.322696	0.456218	0.963474	1.04504	0.00234331	0.262883	1.15084	0.000106	0.00852142
ENSMUSG00000091475	NA	NA	NA	MON_2W-GL_All	-0.0636335	0.863675	0.995695	-0.0633019	0.915444	0.999924	-1.52902	0.000117	0.00920572
ENSMUSG00000018008	72318	Cyth4	cytohesin 4	MON_2W-GL_All	1.26606	0.0795742	0.780516	0.628807	0.0859658	0.999924	1.086	6.79e-05	0.00633333
ENSMUSG00000046167	235379	Gldn	gliomedin	MON_2W-GL_All	-0.793861	0.409394	0.949714	0.439321	0.312015	0.999924	2.70165	2.57e-09	2.1e-06
ENSMUSG00000018927	20305	Ccl6	chemokine (C-C motif) ligand 6	MON_2W-GL_All	2.11402	0.123127	0.84119	0.032392	0.928857	0.999924	1.95476	0.000438	0.0232528
ENSMUSG00000043263	236312	Ifi209	interferon activated gene 209	MON_2W-GL_All	1.29802	0.528888	0.975252	0.345031	0.603367	0.999924	1.87181	8.58e-05	0.00735314
ENSMUSG00000028037	99899	Ifi44	interferon-induced protein 44	MON_2W-GL_All	-0.834755	0.578786	0.981124	-0.614011	0.308592	0.999924	3.77898	6.2e-05	0.00603249
ENSMUSG00000029569	101118	Tmem168	transmembrane protein 168	MON_2W-GL_All	0.0278169	0.897789	0.995695	0.255616	0.591968	0.999924	1.63073	5.11e-06	0.000952
ENSMUSG00000063564	237759	Col23a1	collagen, type XXIII, alpha 1	MON_2W-GL_All	0.0684524	0.742029	0.99492	0.392911	0.426346	0.999924	-1.2745	0.00049	0.0251923
ENSMUSG00000015355	12506	Cd48	CD48 antigen	MON_2W-GL_All	2.70855	0.0215395	0.542092	0.681393	0.0942253	0.999924	2.24134	3.42e-05	0.00386774
ENSMUSG00000011034	20537	Slc5a1	solute carrier family 5 (sodium/glucose cotransporter), member 1	MON_2W-GL_All	0.559151	0.556887	0.98009	2.78553	0.0124534	0.58758	6.56078	0.000897	0.0382758
ENSMUSG00000098557	239217	Kctd12	potassium channel tetramerisation domain containing 12	MON_2W-GL_All	7.87099	0.0140836	0.474684	-0.773335	0.866606	0.999924	-24.23	4.11e-07	0.00013
ENSMUSG00000020143	94176	Dock2	dedicator of cyto-kinesis 2	MON_2W-GL_All	0.629131	0.422681	0.954702	1.37147	0.000145	0.0506691	1.66416	3.72e-06	0.000792
ENSMUSG00000031283	83453	Chrdl1	chordin-like 1	MON_2W-GL_All	-0.123477	0.631954	0.987225	0.923299	0.129813	0.999924	2.32487	0.000123	0.00953213
ENSMUSG00000099519	NA	NA	NA	MON_2W-GL_All	2.05273	0.00739838	0.353025	-1.0541	0.663729	0.999924	-5.29008	3.81e-07	0.000123
ENSMUSG00000034854	73822	Mfsd12	major facilitator superfamily domain containing 12	MON_2W-GL_All	0.23761	0.361821	0.940156	0.19203	0.641555	0.999924	1.30673	2.64e-06	0.000626
ENSMUSG00000051159	12705	Cited1	Cbp/p300-interacting transactivator with Glu/Asp-rich carboxy-terminal domain 1	MON_2W-GL_All	-0.0826758	0.876215	0.995695	0.714262	0.0908309	0.999924	1.95958	0.000156	0.0115249
ENSMUSG00000028536	66451	2610528J11Rik	RIKEN cDNA 2610528J11 gene	MON_2W-GL_All	0.0676152	0.989205	NA	-2.9537	0.540953	NA	26.7205	2.36e-08	1.47e-05
ENSMUSG00000036819	194952	Jmjd4	jumonji domain containing 4	MON_2W-GL_All	0.214067	0.392841	0.946223	0.192167	0.654039	0.999924	1.51756	1.7e-05	0.00223783
ENSMUSG00000020901	320207	Pik3r5	phosphoinositide-3-kinase regulatory subunit 5	MON_2W-GL_All	0.622493	0.208941	0.887359	0.616712	0.264738	0.999924	1.52053	8.89e-06	0.00139993
ENSMUSG00000063975	108096	Slco1a5	solute carrier organic anion transporter family, member 1a5	MON_2W-GL_All	-1.72658	0.318245	0.930081	0.819718	0.0626983	0.996034	3.04089	1.56e-06	0.000414
ENSMUSG00000020723	54377	Cacng4	calcium channel, voltage-dependent, gamma subunit 4	MON_2W-GL_All	0.187136	0.484293	0.969138	-0.344541	0.753415	0.999924	-1.41115	0.000174	0.0124565
ENSMUSG00000104891	NA	NA	NA	MON_2W-GL_All	0.238862	0.609749	0.983198	2.016	0.0890951	0.999924	-3.36283	1.57e-05	0.00210436
ENSMUSG00000068267	12616	Cenpb	centromere protein B	MON_2W-GL_All	0.0124568	0.958062	0.999108	0.640522	0.203033	0.999924	-1.20705	0.00032	0.0187236
ENSMUSG00000052837	16477	Junb	jun B proto-oncogene	MON_2W-GL_All	0.427089	0.141153	0.854935	0.313574	0.466164	0.999924	1.44365	1.68e-07	6.62e-05
ENSMUSG00000017400	217154	Stac2	SH3 and cysteine rich domain 2	MON_2W-GL_All	0.0632488	0.736618	0.99492	-0.0239855	0.949968	0.999924	-1.58532	1.78e-05	0.00233003
ENSMUSG00000086866	NA	NA	NA	MON_2W-GL_All	-1.7622	0.147379	0.858452	-0.963664	0.447457	0.999924	7.3956	0.00058	0.0284337
ENSMUSG00000020806	217344	Rhbdf2	rhomboid 5 homolog 2	MON_2W-GL_All	0.427363	0.175591	0.872352	1.06043	0.0593072	0.986922	2.4113	0.000185	0.012987
ENSMUSG00000071713	12983	Csf2rb	colony stimulating factor 2 receptor, beta, low-affinity (granulocyte-macrophage)	MON_2W-GL_All	0.0675497	0.986595	NA	1.5503	0.000604	0.13164	2.50255	1.23e-05	0.00178869
ENSMUSG00000004328	53417	Hif3a	hypoxia inducible factor 3, alpha subunit	MON_2W-GL_All	-0.339146	0.452096	0.962948	-2.1283	0.023408	0.743662	-3.19742	5.02e-11	1.13e-07
ENSMUSG00000049988	211228	Lrrc25	leucine rich repeat containing 25	MON_2W-GL_All	-2.8392	0.357754	NA	3.21776	0.000347	0.0880692	4.7792	3.1e-06	0.000695
ENSMUSG00000041670	116837	Rims1	regulating synaptic membrane exocytosis 1	MON_2W-GL_All	-0.18888	0.336444	0.934707	-1.14902	0.000798	0.153383	-1.80391	3.52e-05	0.00395043
ENSMUSG00000030711	20887	Sult1a1	sulfotransferase family 1A, phenol-preferring, member 1	MON_2W-GL_All	-0.488635	0.357936	0.940156	-0.912021	0.0696936	0.999924	-1.56374	0.000209	0.0139969
ENSMUSG00000015090	19215	Ptgds	prostaglandin D2 synthase (brain)	MON_2W-GL_All	-0.538183	0.0666205	0.764406	-0.207933	0.821811	0.999924	-1.77213	2.25e-06	0.00055
ENSMUSG00000032359	13036	Ctsh	cathepsin H	MON_2W-GL_All	0.13671	0.683527	0.9923	0.0232745	0.943076	0.999924	1.1049	5.21e-06	0.000964
ENSMUSG00000111521	NA	NA	NA	MON_2W-GL_All	0.878163	0.283566	0.922118	-0.356399	0.431237	0.999924	2.14899	2.71e-05	0.00326511
ENSMUSG00000040998	114249	Npnt	nephronectin	MON_2W-GL_All	-0.200641	0.539	0.977164	0.809843	0.174053	0.999924	1.35614	0.00103147	0.0419117
ENSMUSG00000060550	15018	H2-Q7	histocompatibility 2, Q region locus 7	MON_2W-GL_All	0.919574	0.0380158	0.65652	0.563607	0.286422	0.999924	2.08413	1.47e-05	0.00206139
ENSMUSG00000060550	110558	H2-Q9	histocompatibility 2, Q region locus 9	MON_2W-GL_All	0.919574	0.0380158	0.65652	0.563607	0.286422	0.999924	2.08413	1.47e-05	0.00206139
ENSMUSG00000076498	100125263	Trbc2	T cell receptor beta, constant 2	MON_2W-GL_All	-3.39988	0.21188	NA	0.911671	0.314872	0.999924	5.22201	0.000459	0.0239752
ENSMUSG00000031391	16728	L1cam	L1 cell adhesion molecule	MON_2W-GL_All	-0.287337	0.395481	0.946223	0.360523	0.659696	0.999924	2.00409	0.000102	0.00829075
ENSMUSG00000021281	21928	Tnfaip2	tumor necrosis factor, alpha-induced protein 2	MON_2W-GL_All	1.4504	0.362994	0.940391	0.427648	0.455869	0.999924	1.86106	2.27e-09	1.93e-06
ENSMUSG00000041771	238384	Slc24a4	solute carrier family 24 (sodium/potassium/calcium exchanger), member 4	MON_2W-GL_All	-0.00062	0.99807	0.999753	0.143546	0.753266	0.999924	1.45044	1.04e-05	0.0015497
ENSMUSG00000063952	268936	Brpf3	bromodomain and PHD finger containing, 3	MON_2W-GL_All	0.274257	0.400252	0.946587	0.110021	0.867889	0.999924	-2.0196	6.15e-06	0.00110677
ENSMUSG00000030921	20128	Trim30a	tripartite motif-containing 30A	MON_2W-GL_All	1.86276	0.00437583	0.275086	-0.335726	0.477	0.999924	1.41652	4.93e-05	0.00510274
ENSMUSG00000041789	78449	2700046A07Rik	RIKEN cDNA 2700046A07 gene	MON_2W-GL_All	1.31325	0.301029	0.925977	-0.183871	0.581445	0.999924	-1.1721	0.000436	0.0232
ENSMUSG00000034641	217305	Cd300ld	CD300 molecule like family member d	MON_2W-GL_All	0.358877	0.878135	0.995695	-0.041373	0.955061	0.999924	2.37341	2.63e-05	0.00321497
ENSMUSG00000025017	83490	Pik3ap1	phosphoinositide-3-kinase adaptor protein 1	MON_2W-GL_All	0.207473	0.671833	0.9923	0.092162	0.822237	0.999924	1.51896	5.25e-09	3.85e-06
ENSMUSG00000019970	20393	Sgk1	serum/glucocorticoid regulated kinase 1	MON_2W-GL_All	-0.103606	0.511309	0.971752	-0.315768	0.365011	0.999924	-1.25829	0.000216	0.0143267
ENSMUSG00000070369	381924	Itgad	integrin, alpha D	MON_2W-GL_All	-3.72183	0.440761	NA	-7.5999	0.000417	0.0982977	-2.22424	7.88e-06	0.00132334
ENSMUSG00000054408	76687	Spcs3	signal peptidase complex subunit 3 homolog (S. cerevisiae)	MON_2W-GL_All	-0.0963408	0.669529	0.992254	-0.48251	0.213058	0.999924	1.10056	0.00091	0.0386233
ENSMUSG00000041293	77596	Adgrf1	adhesion G protein-coupled receptor F1	MON_2W-GL_All	NA	NA	NA	4.06857	0.375006	0.999924	11.088	0.00100113	0.0409922
ENSMUSG00000047735	209086	Samd9l	sterile alpha motif domain containing 9-like	MON_2W-GL_All	-0.179392	0.776224	0.995695	-0.56798	0.365107	0.999924	1.56613	0.000519	0.0260162
ENSMUSG00000024268	108013	Celf4	CUGBP, Elav-like family member 4	MON_2W-GL_All	-0.252613	0.13799	0.851385	-0.667966	0.0662248	0.999924	-1.26025	0.00119212	0.0459659
ENSMUSG00000048546	57259	Tob2	transducer of ERBB2, 2	MON_2W-GL_All	-0.0491663	0.862608	0.995695	-0.570712	0.0823612	0.999924	-1.42842	6.73e-06	0.00115864
ENSMUSG00000057963	217837	Itpk1	inositol 1,3,4-triphosphate 5/6 kinase	MON_2W-GL_All	-0.135348	0.512273	0.971752	0.226589	0.595182	0.999924	-1.00838	0.00110455	0.043954
ENSMUSG00000093938	216984	Evi2b	ecotropic viral integration site 2b	MON_2W-GL_All	6.6793	0.0705471	NA	4.4401	0.00155792	0.21897	2.90176	3.28e-05	0.00377314
ENSMUSG00000027525	74189	Phactr3	phosphatase and actin regulator 3	MON_2W-GL_All	-0.536163	0.0398039	0.658638	-2.10362	0.00960692	0.522069	-2.3302	1.03e-16	1.09e-12
ENSMUSG00000027399	16175	Il1a	interleukin 1 alpha	MON_2W-GL_All	0.835605	0.668172	0.991726	-1.57645	0.209881	0.999924	2.22225	5.85e-08	2.82e-05
ENSMUSG00000024164	12266	C3	complement component 3	MON_2W-GL_All	3.70749	0.00978745	0.391788	-0.202192	0.513573	0.999924	1.34552	0.00102876	0.0418814
ENSMUSG00000110899	NA	NA	NA	MON_2W-GL_All	-0.098871	0.911541	0.995695	-0.824833	0.606376	0.999924	-5.91054	4.06e-06	0.000813
ENSMUSG00000029484	11745	Anxa3	annexin A3	MON_2W-GL_All	-0.0861527	0.803493	0.995695	-0.124451	0.734898	0.999924	1.72383	7.97e-06	0.00132334
ENSMUSG00000026285	18566	Pdcd1	programmed cell death 1	MON_2W-GL_All	0.635198	0.785466	NA	0.196711	0.788961	0.999924	1.48604	0.000508	0.0257198
ENSMUSG00000019817	22634	Plagl1	pleiomorphic adenoma gene-like 1	MON_2W-GL_All	0.166898	0.560203	0.98009	-0.433689	0.361581	0.999924	-1.12614	7.54e-05	0.00687329
ENSMUSG00000005057	23921	Sh2b2	SH2B adaptor protein 2	MON_2W-GL_All	-0.504717	0.422585	0.954702	0.340437	0.544759	0.999924	-1.49487	0.000975	0.0403547
ENSMUSG00000020865	76408	Abcc3	ATP-binding cassette, sub-family C (CFTR/MRP), member 3	MON_2W-GL_All	0.845049	0.427736	0.955882	1.18187	0.0201049	0.702055	2.052	0.000411	0.0221386
ENSMUSG00000035506	171286	Slc12a8	solute carrier family 12 (potassium/chloride transporters), member 8	MON_2W-GL_All	1.08996	0.31855	0.930081	-0.27897	0.429005	0.999924	2.22333	4.42e-06	0.000861
ENSMUSG00000022488	105855	Nckap1l	NCK associated protein 1 like	MON_2W-GL_All	1.33599	0.0153815	0.488595	0.720358	0.084697	0.999924	1.60234	2.42e-05	0.00303138
ENSMUSG00000001021	20197	S100a3	S100 calcium binding protein A3	MON_2W-GL_All	0.0172864	0.986641	0.999609	0.286899	0.614379	0.999924	1.65886	3.4e-05	0.00386774
ENSMUSG00000025083	226250	Afap1l2	actin filament associated protein 1-like 2	MON_2W-GL_All	1.15064	0.0898123	0.799242	-0.383963	0.148478	0.999924	1.00103	0.000499	0.025526
ENSMUSG00000019947	71371	Arid5b	AT rich interactive domain 5B (MRF1-like)	MON_2W-GL_All	-0.00867067	0.963446	0.999244	0.562679	0.101895	0.999924	-1.07449	0.000446	0.0234591
ENSMUSG00000051212	321019	Gpr183	G protein-coupled receptor 183	MON_2W-GL_All	1.25426	0.055083	0.720019	0.689416	0.115909	0.999924	1.99668	3.84e-06	0.000802
ENSMUSG00000063856	14775	Gpx1	glutathione peroxidase 1	MON_2W-GL_All	-0.404819	0.201757	0.886855	0.057642	0.925683	0.999924	-1.5977	0.000151	0.0112961
ENSMUSG00000022901	12524	Cd86	CD86 antigen	MON_2W-GL_All	1.71409	0.071233	0.767678	0.500467	0.201597	0.999924	1.63456	1.81e-06	0.000473
ENSMUSG00000015243	11303	Abca1	ATP-binding cassette, sub-family A (ABC1), member 1	MON_2W-GL_All	0.133459	0.550492	0.979501	0.494789	0.0827949	0.999924	1.78351	8.45e-06	0.00136874
ENSMUSG00000044827	21897	Tlr1	toll-like receptor 1	MON_2W-GL_All	-3.13887	0.18881	0.882626	1.49916	0.0954938	0.999924	2.64225	1.1e-06	0.000305
ENSMUSG00000016206	14991	H2-M3	histocompatibility 2, M region locus 3	MON_2W-GL_All	0.520538	0.370409	0.940768	-0.0374254	0.917446	0.999924	1.34268	6.13e-05	0.00603249
ENSMUSG00000033863	16601	Klf9	Kruppel-like factor 9	MON_2W-GL_All	-0.159451	0.628297	0.986243	-0.635069	0.098981	0.999924	-1.3299	0.000173	0.0124565
ENSMUSG00000034159	71874	Mab21l4	mab-21-like 4	MON_2W-GL_All	0.0676061	0.989206	NA	1.39412	0.662289	0.999924	9.07498	0.000271	0.0166727
ENSMUSG00000001119	12833	Col6a1	collagen, type VI, alpha 1	MON_2W-GL_All	0.339467	0.242612	0.899084	0.41515	0.382152	0.999924	1.19943	0.000757	0.0341009
ENSMUSG00000028631	60613	Kcnq4	potassium voltage-gated channel, subfamily Q, member 4	MON_2W-GL_All	-0.234911	0.674723	0.9923	-0.382503	0.438233	0.999924	1.88378	3.73e-06	0.000792
ENSMUSG00000051427	216516	Ccdc157	coiled-coil domain containing 157	MON_2W-GL_All	0.295675	0.205683	0.887359	-0.0132195	0.968735	0.999924	1.06688	0.00126511	0.0477529
ENSMUSG00000030789	16411	Itgax	integrin alpha X	MON_2W-GL_All	5.5553	0.00830234	0.369748	0.0849237	0.897884	0.999924	3.53059	2.03e-06	0.00052
ENSMUSG00000031089	56774	Slc6a14	solute carrier family 6 (neurotransmitter transporter), member 14	MON_2W-GL_All	0.165474	0.972547	NA	1.79873	0.385374	0.999924	11.8461	7.5e-05	0.00686594
ENSMUSG00000022969	16155	Il10rb	interleukin 10 receptor, beta	MON_2W-GL_All	0.312222	0.422806	0.954702	-0.0770293	0.851911	0.999924	1.37608	2.04e-07	7.47e-05
ENSMUSG00000090053	677884	Pakap	paralemmin A kinase anchor protein	MON_2W-GL_All	0.0169535	0.983385	0.999558	-1.33114	0.150271	0.999924	-1.07229	0.000664	0.0315181
ENSMUSG00000027995	24088	Tlr2	toll-like receptor 2	MON_2W-GL_All	1.22415	0.270301	0.917336	0.530827	0.229727	0.999924	1.80133	1.33e-08	8.6e-06
ENSMUSG00000118332	67238	Fam220a	family with sequence similarity 220, member A	MON_2W-GL_All	1.40074	0.208403	0.887359	0.764971	0.279088	0.999924	-3.28161	0.000688	0.0320049
ENSMUSG00000023972	71461	Ptk7	PTK7 protein tyrosine kinase 7	MON_2W-GL_All	0.368637	0.446856	0.96201	0.305889	0.506109	0.999924	1.13516	8.51e-05	0.00735314
ENSMUSG00000032000	11796	Birc3	baculoviral IAP repeat-containing 3	MON_2W-GL_All	-0.158643	0.874509	0.995695	0.127208	0.799852	0.999924	1.09561	0.000725	0.0332007
ENSMUSG00000002602	26362	Axl	AXL receptor tyrosine kinase	MON_2W-GL_All	0.581628	0.0325286	0.634035	-0.0912817	0.769344	0.999924	1.3136	3.29e-06	0.00072
ENSMUSG00000039835	215819	Nhsl1	NHS-like 1	MON_2W-GL_All	-0.365542	0.579167	0.981161	0.0829042	0.896236	0.999924	1.21069	0.00108031	0.0433982
ENSMUSG00000109244	NA	NA	NA	MON_2W-GL_All	-1.60446	0.434557	0.95628	0.0108727	0.997374	0.999945	7.58077	0.000259	0.0161804
ENSMUSG00000024672	109225	Ms4a7	membrane-spanning 4-domains, subfamily A, member 7	MON_2W-GL_All	2.08063	0.0215265	0.542092	1.42274	0.00161936	0.221615	5.5957	9.21e-10	8.9e-07
ENSMUSG00000069516	17105	Lyz2	lysozyme 2	MON_2W-GL_All	4.24804	0.0013954	0.149328	1.37199	0.00160152	0.220327	2.35969	1.21e-05	0.00177757
ENSMUSG00000007613	21812	Tgfbr1	transforming growth factor, beta receptor I	MON_2W-GL_All	-0.204312	0.576181	0.980691	-0.246761	0.489895	0.999924	1.60591	3.63e-05	0.00403495
ENSMUSG00000031382	68854	Asb11	ankyrin repeat and SOCS box-containing 11	MON_2W-GL_All	0.161156	0.973315	NA	-0.379035	0.89926	0.999924	5.70991	4.9e-05	0.00510274
ENSMUSG00000017697	11486	Ada	adenosine deaminase	MON_2W-GL_All	0.393891	0.742	0.99492	0.0210877	0.980064	0.999924	-2.20023	0.000174	0.0124565
ENSMUSG00000001123	16859	Lgals9	lectin, galactose binding, soluble 9	MON_2W-GL_All	0.33217	0.394282	0.946223	-0.0192388	0.947164	0.999924	1.01451	7.7e-05	0.00693275
ENSMUSG00000004707	17085	Ly9	lymphocyte antigen 9	MON_2W-GL_All	-0.272024	0.885558	0.995695	0.356995	0.582223	0.999924	2.61303	1.76e-13	9.34e-10
ENSMUSG00000007891	13033	Ctsd	cathepsin D	MON_2W-GL_All	-0.128851	0.498053	0.969574	0.375903	0.165392	0.999924	1.51431	7.86e-07	0.000229
ENSMUSG00000031262	102920	Cenpi	centromere protein I	MON_2W-GL_All	-0.411707	0.620208	0.98474	0.236437	0.733321	0.999924	-3.22108	0.000973	0.0403547
ENSMUSG00000037321	21354	Tap1	transporter 1, ATP-binding cassette, sub-family B (MDR/TAP)	MON_2W-GL_All	0.92224	0.0748381	0.770938	-0.37499	0.29035	0.999924	1.56138	2.39e-07	8.41e-05
ENSMUSG00000069893	667214	9930111J21Rik1	RIKEN cDNA 9930111J21 gene 1	MON_2W-GL_All	-1.72255	0.272612	0.917336	-1.86305	0.293187	0.999924	2.50118	0.000155	0.0115249
ENSMUSG00000113529	NA	NA	NA	MON_2W-GL_All	-0.153685	0.604223	0.982286	4.37648	0.00432029	0.358371	-3.46709	4.01e-06	0.000812
ENSMUSG00000079339	667373	Ifit1bl1	interferon induced protein with tetratricpeptide repeats 1B like 1	MON_2W-GL_All	-1.30976	0.177085	0.873678	1.20395	0.181184	0.999924	11.3873	8.81e-06	0.00139649
ENSMUSG00000040525	80794	Cblc	Casitas B-lineage lymphoma c	MON_2W-GL_All	-0.501442	0.872162	NA	-0.179835	0.924387	0.999924	4.13038	0.000818	0.0359905
ENSMUSG00000025880	17131	Smad7	SMAD family member 7	MON_2W-GL_All	0.15147	0.791571	0.995695	-0.200173	0.774962	0.999924	-1.4866	0.00011	0.00875504
ENSMUSG00000027322	20612	Siglec1	sialic acid binding Ig-like lectin 1, sialoadhesin	MON_2W-GL_All	0.496965	0.783604	NA	0.789252	0.244192	0.999924	4.22793	3.25e-08	1.87e-05
ENSMUSG00000056498	320782	Tmem154	transmembrane protein 154	MON_2W-GL_All	1.79454	0.145604	0.858452	0.27174	0.446532	0.999924	1.23733	0.00123044	0.0469444
ENSMUSG00000079293	56644	Clec7a	C-type lectin domain family 7, member a	MON_2W-GL_All	0.420839	0.691056	0.9923	-0.366682	0.523928	0.999924	2.98989	1.42e-10	2.74e-07
ENSMUSG00000015702	71790	Anxa9	annexin A9	MON_2W-GL_All	0.389733	0.831665	0.995695	0.407417	0.534986	0.999924	3.19689	0.000694	0.032204
ENSMUSG00000074939	213788	Chrm5	cholinergic receptor, muscarinic 5	MON_2W-GL_All	1.1437	0.460169	0.964946	-0.526561	0.781761	0.999924	16.2546	2.72e-05	0.00326511
ENSMUSG00000029086	19126	Prom1	prominin 1	MON_2W-GL_All	-0.0124105	0.938198	0.996816	-0.52019	0.322735	0.999924	1.25005	0.000753	0.0340692
ENSMUSG00000022876	67742	Samsn1	SAM domain, SH3 domain and nuclear localization signals, 1	MON_2W-GL_All	-0.382734	0.163032	0.864275	-0.459987	0.491271	0.999924	1.51048	3.37e-05	0.00385149
ENSMUSG00000058756	21833	Thra	thyroid hormone receptor alpha	MON_2W-GL_All	-0.000316	0.998638	0.999753	0.841895	0.125383	0.999924	-1.08306	0.000353	0.0200509
ENSMUSG00000028458	21754	Tesk1	testis specific protein kinase 1	MON_2W-GL_All	0.340484	0.195071	0.885555	0.336973	0.594785	0.999924	-2.92455	1.1e-09	9.71e-07
ENSMUSG00000006389	17480	Mpl	myeloproliferative leukemia virus oncogene	MON_2W-GL_All	-2.87751	0.553876	NA	-2.20495	0.35152	0.999924	-4.24472	0.00120514	0.046312
ENSMUSG00000029641	68895	Rasl11a	RAS-like, family 11, member A	MON_2W-GL_All	-0.328065	0.328245	0.93287	-0.820383	0.179231	0.999924	2.35661	8.73e-05	0.00744222
ENSMUSG00000040613	11810	Apobec1	apolipoprotein B mRNA editing enzyme, catalytic polypeptide 1	MON_2W-GL_All	0.609672	0.479375	0.969138	0.254149	0.439591	0.999924	1.3002	3.22e-05	0.00371604
ENSMUSG00000046447	66259	Camk2n1	calcium/calmodulin-dependent protein kinase II inhibitor 1	MON_2W-GL_All	-0.319111	0.102823	0.826891	-0.382314	0.292733	0.999924	-1.20013	7.96e-06	0.00132334
ENSMUSG00000021264	22632	Yy1	YY1 transcription factor	MON_2W-GL_All	0.113421	0.584172	0.982173	0.14427	0.716245	0.999924	-1.59146	3.63e-08	2.03e-05
ENSMUSG00000049807	58996	Arhgap23	Rho GTPase activating protein 23	MON_2W-GL_All	-0.338378	0.179885	0.880617	-0.201017	0.746728	0.999924	-1.31629	0.000942	0.0394069
ENSMUSG00000078429	52468	Ctdsp2	CTD (carboxy-terminal domain, RNA polymerase II, polypeptide A) small phosphatase 2	MON_2W-GL_All	0.582414	0.0672706	0.764423	-0.167873	0.642759	0.999924	-1.09941	0.00085	0.0367762
ENSMUSG00000031841	12554	Cdh13	cadherin 13	MON_2W-GL_All	0.160793	0.624408	0.985295	0.477991	0.225116	0.999924	1.20305	2.75e-05	0.00326511
ENSMUSG00000097836	NA	NA	NA	MON_2W-GL_All	4.76325	0.193247	NA	-0.918366	0.834417	0.999924	7.96427	0.000643	0.0307064
ENSMUSG00000104687	NA	NA	NA	MON_2W-GL_All	0.408348	0.348117	0.93762	2.68514	0.000226	0.0687787	1.3586	0.00104733	0.0423132
ENSMUSG00000017737	17395	Mmp9	matrix metallopeptidase 9	MON_2W-GL_All	-0.327947	0.326061	0.93256	-1.29909	0.220115	0.999924	4.57096	9e-05	0.00758965
ENSMUSG00000031833	546071	Mast3	microtubule associated serine/threonine kinase 3	MON_2W-GL_All	0.374751	0.657846	0.988853	0.736122	0.112955	0.999924	-1.19578	2.2e-05	0.00281432
ENSMUSG00000033880	19039	Lgals3bp	lectin, galactoside-binding, soluble, 3 binding protein	MON_2W-GL_All	0.850829	0.0072013	0.348151	0.0540842	0.847458	0.999924	1.29498	9.8e-05	0.00800972
ENSMUSG00000055782	26874	Abcd2	ATP-binding cassette, sub-family D (ALD), member 2	MON_2W-GL_All	-0.274365	0.256917	0.909033	-0.281641	0.493419	0.999924	1.33994	0.000608	0.0295601
ENSMUSG00000050761	14724	Gp1bb	glycoprotein Ib, beta polypeptide	MON_2W-GL_All	0.628941	0.167604	0.866721	2.46242	0.0299065	0.799311	-3.15097	0.000385	0.0211646
ENSMUSG00000022180	50934	Slc7a8	solute carrier family 7 (cationic amino acid transporter, y+ system), member 8	MON_2W-GL_All	0.30758	0.182529	0.881178	0.277095	0.544103	0.999924	1.20623	9.76e-06	0.00149273
ENSMUSG00000033184	66676	Tmed7	transmembrane p24 trafficking protein 7	MON_2W-GL_All	-1.15312	0.0241958	0.568002	-0.454536	0.379734	0.999924	-2.94735	3.24e-08	1.87e-05
ENSMUSG00000055413	15016	H2-Q5	histocompatibility 2, Q region locus 5	MON_2W-GL_All	1.14929	0.363802	0.940544	0.128105	0.8803	0.999924	3.09604	0.000668	0.0316326
ENSMUSG00000068699	68794	Flnc	filamin C, gamma	MON_2W-GL_All	0.71134	0.414529	0.952145	-0.32635	0.436518	0.999924	1.04477	0.000332	0.0191671
ENSMUSG00000056692	224647	Ilrun	inflammation and lipid regulator with UBA-like and NBR1-like domains	MON_2W-GL_All	0.106284	0.604884	0.982286	0.280393	0.491595	0.999924	-1.28789	4.6e-05	0.00491718
ENSMUSG00000028042	22724	Zbtb7b	zinc finger and BTB domain containing 7B	MON_2W-GL_All	0.0490392	0.859341	0.995695	-0.0689349	0.871769	0.999924	-1.60999	5.84e-06	0.00106055
ENSMUSG00000017144	74194	Rnd3	Rho family GTPase 3	MON_2W-GL_All	-0.462938	0.0982422	0.81919	-0.183396	0.663636	0.999924	1.22737	0.00112849	0.0444926
ENSMUSG00000046223	18793	Plaur	plasminogen activator, urokinase receptor	MON_2W-GL_All	2.29507	0.0631696	0.755238	0.469857	0.416548	0.999924	2.8511	6.33e-07	0.000192
ENSMUSG00000024300	17916	Myo1f	myosin IF	MON_2W-GL_All	-0.659526	0.535901	0.976659	0.916376	0.0275378	0.781951	1.60727	3.11e-06	0.000695
ENSMUSG00000005836	14465	Gata6	GATA binding protein 6	MON_2W-GL_All	-3.17817	0.512811	NA	1.04333	0.614009	0.999924	-7.32425	0.000329	0.0190555
ENSMUSG00000021978	54616	Extl3	exostosin-like glycosyltransferase 3	MON_2W-GL_All	-0.00122826	0.995282	0.999753	-0.950931	0.0609069	0.993895	1.49058	6.44e-06	0.00113115
ENSMUSG00000041515	15900	Irf8	interferon regulatory factor 8	MON_2W-GL_All	1.484	0.00186858	0.178324	0.311034	0.404119	0.999924	1.32325	8.57e-06	0.00136874
ENSMUSG00000047180	214854	Neurl3	neuralized E3 ubiquitin protein ligase 3	MON_2W-GL_All	0.320015	0.677868	0.9923	0.496968	0.434909	0.999924	1.7322	2.16e-06	0.00054
ENSMUSG00000056737	12332	Capg	capping protein (actin filament), gelsolin-like	MON_2W-GL_All	0.690661	0.151323	0.858452	0.451293	0.121942	0.999924	1.31355	0.000875	0.0374988
ENSMUSG00000026358	50778	Rgs1	regulator of G-protein signaling 1	MON_2W-GL_All	2.40436	0.591034	NA	0.920884	0.285429	0.999924	5.33935	0.000117	0.00920572
ENSMUSG00000029762	14187	Akr1b8	aldo-keto reductase family 1, member B8	MON_2W-GL_All	0.789155	0.324746	0.93237	0.524286	0.250621	0.999924	1.57724	0.000524	0.0261868
ENSMUSG00000021701	20620	Plk2	polo like kinase 2	MON_2W-GL_All	-0.346842	0.147655	0.858452	0.236331	0.663792	0.999924	1.19151	0.000989	0.0407299
ENSMUSG00000027962	22329	Vcam1	vascular cell adhesion molecule 1	MON_2W-GL_All	0.789232	0.0226908	0.552981	0.436273	0.171372	0.999924	1.95	3.92e-10	4.82e-07
ENSMUSG00000045594	12091	Glb1	galactosidase, beta 1	MON_2W-GL_All	-0.715574	0.0224237	0.549137	0.479302	0.158985	0.999924	1.09048	6.15e-05	0.00603249
ENSMUSG00000056888	73690	Glipr1	GLI pathogenesis-related 1 (glioma)	MON_2W-GL_All	0.791818	0.49105	0.969138	0.8229	0.272922	0.999924	3.11101	0.000688	0.0320049
ENSMUSG00000020182	13195	Ddc	dopa decarboxylase	MON_2W-GL_All	-1.04183	0.296298	0.92535	-3.05214	0.0233635	0.743662	-1.41537	1.31e-05	0.001858
ENSMUSG00000039457	19041	Ppl	periplakin	MON_2W-GL_All	0.897716	0.160247	0.862532	-0.447344	0.286812	0.999924	2.28035	0.00018	0.0128258
ENSMUSG00000003418	241230	St8sia6	ST8 alpha-N-acetyl-neuraminide alpha-2,8-sialyltransferase 6	MON_2W-GL_All	-0.775204	0.357995	0.940156	-1.01285	0.430063	0.999924	2.26983	0.000206	0.0138775
ENSMUSG00000034947	217203	Tmem106a	transmembrane protein 106A	MON_2W-GL_All	0.200424	0.76708	0.995268	0.0385045	0.918139	0.999924	1.63979	0.000245	0.0156859
ENSMUSG00000021508	57266	Cxcl14	chemokine (C-X-C motif) ligand 14	MON_2W-GL_All	-0.508333	0.0486834	0.700663	-0.567793	0.0862707	0.999924	1.17437	8.52e-05	0.00735314
ENSMUSG00000018930	20303	Ccl4	chemokine (C-C motif) ligand 4	MON_2W-GL_All	-0.969616	0.542496	0.978426	-0.672295	0.454679	0.999924	3.45236	2.4e-11	7.07e-08
ENSMUSG00000038147	12523	Cd84	CD84 antigen	MON_2W-GL_All	1.90915	0.0543387	0.719083	0.440462	0.274451	0.999924	1.54622	0.000185	0.012987
ENSMUSG00000019823	171580	Mical1	microtubule associated monooxygenase, calponin and LIM domain containing 1	MON_2W-GL_All	-0.883181	0.082149	0.784778	0.218876	0.522326	0.999924	1.13588	5.3e-06	0.00097
ENSMUSG00000029084	12494	Cd38	CD38 antigen	MON_2W-GL_All	1.24827	0.143028	0.858452	0.223915	0.625903	0.999924	1.14424	0.000838	0.0363611
ENSMUSG00000033386	20321	Frrs1	ferric-chelate reductase 1	MON_2W-GL_All	0.370778	0.655426	0.988853	-0.227226	0.69781	0.999924	1.48614	0.000407	0.0220841
ENSMUSG00000028435	11828	Aqp3	aquaporin 3	MON_2W-GL_All	-4.84986	0.313086	NA	-0.202615	0.9648	0.999924	11.6869	0.000123	0.00951231
ENSMUSG00000021998	18826	Lcp1	lymphocyte cytosolic protein 1	MON_2W-GL_All	1.455	0.0155028	0.489311	0.433761	0.273118	0.999924	1.23641	4.88e-06	0.000925
ENSMUSG00000009092	70377	Derl3	Der1-like domain family, member 3	MON_2W-GL_All	-1.02039	0.316403	0.930081	0.341423	0.769348	0.999924	-3.61817	1.87e-05	0.00244423
ENSMUSG00000035373	20306	Ccl7	chemokine (C-C motif) ligand 7	MON_2W-GL_All	4.02223	0.131235	NA	0.0141083	0.986384	0.999924	2.85662	1.28e-07	5.23e-05
ENSMUSG00000030047	232201	Arhgap25	Rho GTPase activating protein 25	MON_2W-GL_All	-1.43619	0.318374	0.930081	0.482478	0.327223	0.999924	2.2893	7.18e-06	0.00122018
ENSMUSG00000071659	68693	Hnrnpul2	heterogeneous nuclear ribonucleoprotein U-like 2	MON_2W-GL_All	0.0586294	0.759304	0.995213	0.456802	0.323935	0.999924	-1.08552	0.000681	0.0318651
ENSMUSG00000022436	20401	Sh3bp1	SH3-domain binding protein 1	MON_2W-GL_All	1.54406	0.179038	0.878062	0.617956	0.165451	0.999924	1.3108	0.000293	0.0174115
ENSMUSG00000055491	226169	Pprc1	peroxisome proliferative activated receptor, gamma, coactivator-related 1	MON_2W-GL_All	0.225717	0.474157	0.967731	-0.311424	0.488467	0.999924	1.21289	0.00021	0.0140383
ENSMUSG00000072825	217882	Cep170b	centrosomal protein 170B	MON_2W-GL_All	0.22822	0.35059	0.938075	0.0435422	0.908156	0.999924	-1.06658	0.000316	0.01865
ENSMUSG00000030994	71007	D7Ertd443e	DNA segment, Chr 7, ERATO Doi 443, expressed	MON_2W-GL_All	-4.9349	0.14323	NA	-2.00447	0.010231	0.540257	-1.35277	0.000289	0.0173407
ENSMUSG00000028459	12517	Cd72	CD72 antigen	MON_2W-GL_All	-0.612942	0.403335	0.947296	0.801873	0.0627227	0.996034	2.81847	3.49e-10	4.67e-07
ENSMUSG00000066189	54376	Cacng3	calcium channel, voltage-dependent, gamma subunit 3	MON_2W-GL_All	-0.520363	0.00948423	0.391788	-1.24228	0.00811434	0.472763	-1.22067	0.00118159	0.0457378
ENSMUSG00000045761	320159	Togaram2	TOG array regulator of axonemal microtubules 2	MON_2W-GL_All	1.77342	0.17396	0.870774	0.482575	0.170482	0.999924	1.39437	3.79e-05	0.00415656
ENSMUSG00000032577	102626	Mapkapk3	mitogen-activated protein kinase-activated protein kinase 3	MON_2W-GL_All	0.763011	0.246751	0.901804	-0.263269	0.552738	0.999924	1.17556	2.49e-05	0.00310032
ENSMUSG00000015568	16956	Lpl	lipoprotein lipase	MON_2W-GL_All	-0.776123	0.0166092	0.505732	1.40528	0.00213152	0.250973	3.66975	2.94e-09	2.31e-06
ENSMUSG00000002147	20852	Stat6	signal transducer and activator of transcription 6	MON_2W-GL_All	-0.162667	0.684289	0.9923	-0.0892959	0.841765	0.999924	1.20679	5.32e-05	0.00541222
ENSMUSG00000025810	18186	Nrp1	neuropilin 1	MON_2W-GL_All	0.165246	0.590798	0.982286	0.0892639	0.794092	0.999924	1.10702	0.000198	0.0135349
ENSMUSG00000021939	13030	Ctsb	cathepsin B	MON_2W-GL_All	-0.181014	0.269276	0.916939	0.0380281	0.893288	0.999924	1.05568	2.87e-05	0.00338549
ENSMUSG00000003812	13423	Dnase2a	deoxyribonuclease II alpha	MON_2W-GL_All	0.850387	0.368308	0.940768	1.36063	0.0033974	0.325292	1.10899	0.000681	0.0318651
ENSMUSG00000003812	100503676	Gm38426	predicted gene, 38426	MON_2W-GL_All	0.850387	0.368308	0.940768	1.36063	0.0033974	0.325292	1.10899	0.000681	0.0318651
ENSMUSG00000009585	80287	Apobec3	apolipoprotein B mRNA editing enzyme, catalytic polypeptide 3	MON_2W-GL_All	0.409744	0.411685	0.950868	0.57802	0.121492	0.999924	1.11991	0.00113059	0.044493
ENSMUSG00000023008	22379	Fmnl3	formin-like 3	MON_2W-GL_All	0.638484	0.107839	0.831258	0.0307294	0.942096	0.999924	1.00781	4.88e-05	0.00510274
ENSMUSG00000029163	100952	Emilin1	elastin microfibril interfacer 1	MON_2W-GL_All	0.355997	0.464651	0.96592	0.45697	0.212997	0.999924	1.02639	3.07e-05	0.00358162
ENSMUSG00000029298	236573	Gbp9	guanylate-binding protein 9	MON_2W-GL_All	0.741765	0.332002	0.933229	-0.650481	0.153764	0.999924	1.71863	0.000275	0.016806
ENSMUSG00000025348	16404	Itga7	integrin alpha 7	MON_2W-GL_All	0.28927	0.497507	0.969574	0.0525418	0.905126	0.999924	1.32787	3.94e-06	0.000812
ENSMUSG00000041020	78283	Map7d2	MAP7 domain containing 2	MON_2W-GL_All	-0.160252	0.447125	0.96201	-1.37987	0.0250876	0.762731	-1.69605	4.67e-08	2.42e-05
ENSMUSG00000035551	75426	Igfbpl1	insulin-like growth factor binding protein-like 1	MON_2W-GL_All	-2.26482	0.115714	0.833239	-1.21053	0.0743017	0.999924	1.85416	0.00029	0.0173407
ENSMUSG00000002910	70807	Arrdc2	arrestin domain containing 2	MON_2W-GL_All	-0.0843258	0.792446	0.995695	-1.39148	0.012604	0.591481	-1.56205	8.2e-06	0.00135084
ENSMUSG00000045730	11555	Adrb2	adrenergic receptor, beta 2	MON_2W-GL_All	-0.281596	0.61864	0.98474	-0.622225	0.372282	0.999924	1.26346	0.000287	0.017316
ENSMUSG00000004952	54153	Rasa4	RAS p21 protein activator 4	MON_2W-GL_All	0.145484	0.561052	0.98009	0.397827	0.305362	0.999924	1.0569	5.85e-05	0.00583359
ENSMUSG00000017390	11676	Aldoc	aldolase C, fructose-bisphosphate	MON_2W-GL_All	-0.302186	0.170214	0.867761	-0.18043	0.734444	0.999924	-1.04441	0.000906	0.0386027
ENSMUSG00000028874	14191	Fgr	FGR proto-oncogene, Src family tyrosine kinase	MON_2W-GL_All	3.21741	0.127034	0.845308	1.39796	0.0113832	0.570304	1.60964	0.000501	0.025526
ENSMUSG00000047434	268880	Xxylt1	xyloside xylosyltransferase 1	MON_2W-GL_All	-0.367814	0.168024	0.866894	-0.0853492	0.834758	0.999924	-1.92791	0.00121865	0.0466622
ENSMUSG00000032596	74153	Uba7	ubiquitin-like modifier activating enzyme 7	MON_2W-GL_All	0.616018	0.189842	0.882626	0.344595	0.327103	0.999924	1.3065	0.000677	0.0318651
ENSMUSG00000024981	433256	Acsl5	acyl-CoA synthetase long-chain family member 5	MON_2W-GL_All	0.00379087	0.989393	0.999753	-0.233287	0.601932	0.999924	1.15354	7.97e-05	0.00708235
ENSMUSG00000028599	21938	Tnfrsf1b	tumor necrosis factor receptor superfamily, member 1b	MON_2W-GL_All	0.16376	0.816468	0.995695	0.27871	0.49747	0.999924	1.19609	0.000256	0.0161454
ENSMUSG00000067586	13610	S1pr3	sphingosine-1-phosphate receptor 3	MON_2W-GL_All	0.824839	0.0030978	0.240461	-0.261725	0.409491	0.999924	1.49328	2.74e-05	0.00326511
ENSMUSG00000021720	71816	Rnf180	ring finger protein 180	MON_2W-GL_All	-0.85687	0.0362021	0.650427	0.168426	0.747148	0.999924	1.19619	0.000104	0.00836045
ENSMUSG00000017756	20499	Slc12a7	solute carrier family 12, member 7	MON_2W-GL_All	0.911278	0.114269	0.833239	0.0938328	0.859233	0.999924	1.50653	0.000749	0.0340364
ENSMUSG00000089774	53881	Slc5a3	solute carrier family 5 (inositol transporters), member 3	MON_2W-GL_All	0.15194	0.542513	0.978426	-0.327065	0.446049	0.999924	1.36362	0.00017	0.0123543
ENSMUSG00000029759	269823	Pon3	paraoxonase 3	MON_2W-GL_All	0.792898	0.39505	0.946223	0.048043	0.888549	0.999924	1.74252	1.96e-07	7.32e-05
ENSMUSG00000002699	16822	Lcp2	lymphocyte cytosolic protein 2	MON_2W-GL_All	2.32451	0.0665672	0.76431	-0.228145	0.678196	0.999924	1.12617	0.000827	0.0362242
ENSMUSG00000052142	320484	Rasal3	RAS protein activator like 3	MON_2W-GL_All	2.45567	0.0943886	0.810449	0.557708	0.216918	0.999924	2.20009	7.47e-12	2.64e-08
ENSMUSG00000038267	73102	Slc22a23	solute carrier family 22, member 23	MON_2W-GL_All	-0.137618	0.918293	0.995695	-0.0774193	0.839334	0.999924	1.91231	0.00113505	0.0445857
ENSMUSG00000037190	56368	Cyb561d2	cytochrome b-561 domain containing 2	MON_2W-GL_All	-0.455819	0.371133	0.940768	0.268733	0.555667	0.999924	-1.01213	0.00065	0.0309924
ENSMUSG00000048865	226652	Arhgap30	Rho GTPase activating protein 30	MON_2W-GL_All	1.63359	0.0619485	0.748529	0.993963	0.0456549	0.920104	1.19432	0.000529	0.0263726
ENSMUSG00000034926	74754	Dhcr24	24-dehydrocholesterol reductase	MON_2W-GL_All	-0.301087	0.27721	0.919308	-0.242063	0.716842	0.999924	-1.64464	0.000139	0.0105314
ENSMUSG00000049436	22268	Upk1b	uroplakin 1B	MON_2W-GL_All	-2.32928	0.344895	0.936205	2.03816	0.0688121	0.999924	6.48466	0.000806	0.0355543
ENSMUSG00000001017	66511	Chtop	chromatin target of PRMT1	MON_2W-GL_All	-0.0661597	0.729365	0.994809	-0.684803	0.0694947	0.999924	1.13732	2.23e-06	0.00055
ENSMUSG00000044043	93885	Pcdhb14	protocadherin beta 14	MON_2W-GL_All	0.231446	0.469759	0.966119	0.813405	0.0413675	0.899589	1.06893	0.00115033	0.0448544
ENSMUSG00000034116	22324	Vav1	vav 1 oncogene	MON_2W-GL_All	1.98336	0.0228328	0.55496	0.821156	0.0753606	0.999924	1.1599	0.000158	0.0116829
ENSMUSG00000038151	12142	Prdm1	PR domain containing 1, with ZNF domain	MON_2W-GL_All	-0.229671	0.472822	0.967491	0.268274	0.606754	0.999924	2.87399	1.8e-07	6.97e-05
ENSMUSG00000036931	243910	Nfkbid	nuclear factor of kappa light polypeptide gene enhancer in B cells inhibitor, delta	MON_2W-GL_All	0.233255	0.634638	0.987814	0.727233	0.397828	0.999924	5.22006	9.17e-06	0.00143319
ENSMUSG00000003410	15571	Elavl3	ELAV like RNA binding protein 3	MON_2W-GL_All	-0.287404	0.148045	0.858452	-0.77144	0.283524	0.999924	-1.01634	0.0011455	0.0448307
ENSMUSG00000074141	14204	Il4i1	interleukin 4 induced 1	MON_2W-GL_All	0.612541	0.625068	0.98538	4.38096	0.0616983	0.99589	4.23968	0.000258	0.0161804
ENSMUSG00000074141	100328588	Il4i1b	interleukin 4 induced 1B	MON_2W-GL_All	0.612541	0.625068	0.98538	4.38096	0.0616983	0.99589	4.23968	0.000258	0.0161804
ENSMUSG00000031273	94216	Col4a6	collagen, type IV, alpha 6	MON_2W-GL_All	0.526636	0.534129	0.976635	0.318025	0.253379	0.999924	1.01073	0.000795	0.0352638
ENSMUSG00000048521	80901	Cxcr6	chemokine (C-X-C motif) receptor 6	MON_2W-GL_All	0.24905	0.486464	0.969138	0.857763	0.452743	0.999924	2.78059	0.00122395	0.0467807
ENSMUSG00000000817	14103	Fasl	Fas ligand (TNF superfamily, member 6)	MON_2W-GL_All	1.81417	0.52961	NA	5.82162	0.0635452	0.998202	6.98861	0.000925	0.038842
ENSMUSG00000020108	74747	Ddit4	DNA-damage-inducible transcript 4	MON_2W-GL_All	0.328216	0.310238	0.92795	-0.709274	0.17449	0.999924	-1.21488	0.000225	0.0147938
ENSMUSG00000025946	213527	Pth2r	parathyroid hormone 2 receptor	MON_2W-GL_All	0.778394	0.689683	0.9923	-2.26522	0.147861	0.999924	5.18213	7.85e-07	0.000229
ENSMUSG00000040296	230073	Ddx58	DEAD/H box helicase 58	MON_2W-GL_All	0.124048	0.774744	0.995695	-0.781936	0.0387569	0.873485	1.23456	9.32e-05	0.00773748
ENSMUSG00000024331	13506	Dsc2	desmocollin 2	MON_2W-GL_All	0.295593	0.699453	0.9923	-0.208164	0.85415	0.999924	22.187	1.16e-06	0.000315
ENSMUSG00000028556	67299	Dock7	dedicator of cytokinesis 7	MON_2W-GL_All	0.185212	0.391798	0.946223	0.144114	0.752237	0.999924	1.02554	0.000442	0.0233862
ENSMUSG00000023918	78249	Adgrf4	adhesion G protein-coupled receptor F4	MON_2W-GL_All	0.427174	0.585649	0.982286	2.01099	0.484445	0.999924	5.24105	0.000454505	0.0237899
ENSMUSG00000108049	NA	NA	NA	MON_2W-GL_All	0.756684	0.361108	0.940156	6.38554	0.0537826	0.961914	-4.23823	0.000246	0.0156859
ENSMUSG00000085887	653030	Arhgap27os3	Rho GTPase activating protein 27, opposite strand 3	MON_2W-GL_All	-1.56241	0.6736	NA	2.08908	0.487949	0.999924	6.65129	0.00068	0.0318651
ENSMUSG00000020275	19696	Rel	reticuloendotheliosis oncogene	MON_2W-GL_All	0.861503	0.0216163	0.542092	0.124348	0.843375	0.999924	1.4455	0.000338	0.0193335
ENSMUSG00000049225	381511	Pdp1	pyruvate dehyrogenase phosphatase catalytic subunit 1	MON_2W-GL_All	-0.083896	0.70971	0.992931	-0.304571	0.425226	0.999924	1.10256	0.000838	0.0363611
ENSMUSG00000073490	226691	Ifi207	interferon activated gene 207	MON_2W-GL_All	-0.925537	0.697631	0.9923	0.340561	0.572596	0.999924	2.5628	1.16e-05	0.00171684
ENSMUSG00000000982	20302	Ccl3	chemokine (C-C motif) ligand 3	MON_2W-GL_All	1.11242	0.69857	NA	-0.859058	0.344804	0.999924	2.51038	0.000174	0.0124565
ENSMUSG00000033006	20665	Sox10	SRY (sex determining region Y)-box 10	MON_2W-GL_All	-0.961983	0.492924	0.969138	-0.803126	0.540942	0.999924	-1.71514	0.00116279	0.0451745
ENSMUSG00000026305	16978	Lrrfip1	leucine rich repeat (in FLII) interacting protein 1	MON_2W-GL_All	0.565556	0.073246	0.767678	-0.088937	0.803355	0.999924	1.20741	0.000329	0.0190555
ENSMUSG00000030168	68465	Adipor2	adiponectin receptor 2	MON_2W-GL_All	0.0296428	0.889517	0.995695	-0.0898541	0.888995	0.999924	-1.35614	8.57e-07	0.00024
ENSMUSG00000022094	213053	Slc39a14	solute carrier family 39 (zinc transporter), member 14	MON_2W-GL_All	0.856616	0.00850268	0.374883	-0.844831	0.00726811	0.462195	1.21677	4.88e-05	0.00510274
ENSMUSG00000050520	54420	Cldn8	claudin 8	MON_2W-GL_All	NA	NA	NA	-5.25681	0.272804	0.999924	6.80651	0.00132524	0.0496696
ENSMUSG00000064341	17716	ND1	NADH dehydrogenase subunit 1	MON_2W-GL_All	NA	NA	NA	-0.837657	0.8224	0.999924	-30	8.2e-10	8.29e-07
ENSMUSG00000032089	16154	Il10ra	interleukin 10 receptor, alpha	MON_2W-GL_All	1.66071	0.0678255	0.766079	0.679268	0.233934	0.999924	1.17587	0.000896	0.0382758
ENSMUSG00000037465	21847	Klf10	Kruppel-like factor 10	MON_2W-GL_All	-0.10955	0.749015	0.99492	-0.151916	0.739278	0.999924	1.08245	0.000481	0.024852
ENSMUSG00000028108	13601	Ecm1	extracellular matrix protein 1	MON_2W-GL_All	0.608936	0.162218	0.863726	0.444141	0.21379	0.999924	1.50305	0.00025	0.0158861
ENSMUSG00000028480	384009	Glipr2	GLI pathogenesis-related 2	MON_2W-GL_All	0.492151	0.529176	0.975345	-0.720808	0.0356703	0.846812	1.11467	2.99e-05	0.00351039
ENSMUSG00000085227	69004	6330418K02Rik	RIKEN cDNA 6330418K02 gene	MON_2W-GL_All	-0.0681324	0.831174	0.995695	-0.539779	0.248185	0.999924	1.60002	0.000824	0.0361616
ENSMUSG00000049128	16447	Ivl	involucrin	MON_2W-GL_All	0.0675886	0.989209	NA	0.793308	0.873871	NA	24.894	4.62e-12	1.96e-08
ENSMUSG00000050931	74442	Sgms2	sphingomyelin synthase 2	MON_2W-GL_All	0.580007	0.348592	0.93762	-0.468638	0.354883	0.999924	1.26079	0.00019	0.0130727
ENSMUSG00000047139	12484	Cd24a	CD24a antigen	MON_2W-GL_All	0.195479	0.544734	0.978763	0.587368	0.246132	0.999924	2.13682	0.000288	0.017316
ENSMUSG00000079451	320454	Tmprss11g	transmembrane protease, serine 11g	MON_2W-GL_All	-3.28365	0.381398	NA	1.75773	0.416223	0.999924	25.6556	8.24e-08	3.73e-05
ENSMUSG00000001901	192775	Kcnh6	potassium voltage-gated channel, subfamily H (eag-related), member 6	MON_2W-GL_All	0.32398	0.169813	0.867761	3.79152	0.376798	0.999924	-19.5962	1.83e-06	0.000473
ENSMUSG00000018765	23879	Fxr2	fragile X mental retardation, autosomal homolog 2	MON_2W-GL_All	-0.0795834	0.74343	0.99492	0.125487	0.758954	0.999924	-1.36379	1.97e-05	0.00253995
ENSMUSG00000021273	14137	Fdft1	farnesyl diphosphate farnesyl transferase 1	MON_2W-GL_All	-0.235571	0.321684	0.931008	0.322867	0.496334	0.999924	-1.11295	1.28e-05	0.00183112
ENSMUSG00000024012	56462	Mtch1	mitochondrial carrier 1	MON_2W-GL_All	-0.156834	0.399428	0.946223	0.492494	0.392984	0.999924	-1.09593	0.00125918	0.0476986
ENSMUSG00000030263	16970	Lrmp	lymphoid-restricted membrane protein	MON_2W-GL_All	-0.378117	0.738344	0.99492	1.89864	0.00701603	0.455996	2.59886	5.21e-07	0.000163
ENSMUSG00000021806	18074	Nid2	nidogen 2	MON_2W-GL_All	0.0116891	0.98842	0.999753	0.735398	0.0989703	0.999924	1.54314	1.93e-07	7.32e-05
ENSMUSG00000057230	269774	Aak1	AP2 associated kinase 1	MON_2W-GL_All	0.0818425	0.738793	0.99492	0.927064	0.01166	0.574424	1.20382	0.00063	0.0303359
ENSMUSG00000035004	80719	Igsf6	immunoglobulin superfamily, member 6	MON_2W-GL_All	2.37237	0.0121031	0.437399	0.963312	0.0351662	0.844862	1.43745	0.000269	0.0165727
ENSMUSG00000034226	228543	Rhov	ras homolog family member V	MON_2W-GL_All	0.237145	0.581462	0.982173	-3.74875	0.325996	0.999924	6.48264	5.31e-05	0.00541222
ENSMUSG00000078920	15953	Ifi47	interferon gamma inducible protein 47	MON_2W-GL_All	-0.232089	0.807019	0.995695	-0.874045	0.0974538	0.999924	2.18852	1.58e-05	0.00210436
ENSMUSG00000073409	110557	H2-Q6	histocompatibility 2, Q region locus 6	MON_2W-GL_All	1.34781	0.00111669	0.128216	0.230429	0.622718	0.999924	1.88281	0.000246	0.0156859
ENSMUSG00000037868	13654	Egr2	early growth response 2	MON_2W-GL_All	2.88541	0.0355357	0.646184	1.27074	0.0340355	0.836952	3.13929	0.000188	0.0130282
ENSMUSG00000056124	56386	B4galt6	UDP-Gal:betaGlcNAc beta 1,4-galactosyltransferase, polypeptide 6	MON_2W-GL_All	-0.303016	0.240719	0.899084	0.327053	0.578311	0.999924	-1.07219	0.00112502	0.0444383
ENSMUSG00000052776	246730	Oas1a	2'-5' oligoadenylate synthetase 1A	MON_2W-GL_All	2.11151	0.130958	0.847178	-0.565933	0.198294	0.999924	1.7342	5.55e-05	0.0056156
ENSMUSG00000004677	17925	Myo9b	myosin IXb	MON_2W-GL_All	0.81039	0.00676697	0.341368	0.0499239	0.88959	0.999924	1.1081	0.000985	0.0406299
ENSMUSG00000062591	22153	Tubb4a	tubulin, beta 4A class IVA	MON_2W-GL_All	-0.179647	0.369455	0.940768	-1.48307	0.00853456	0.484947	-1.06613	0.000129	0.00985877
ENSMUSG00000026628	11910	Atf3	activating transcription factor 3	MON_2W-GL_All	0.144798	0.689783	0.9923	0.248593	0.577043	0.999924	1.76536	9.12e-09	6.05e-06
ENSMUSG00000009185	20307	Ccl8	chemokine (C-C motif) ligand 8	MON_2W-GL_All	4.91829	0.299746	0.92553	3.06899	0.0759194	0.999924	-7.18859	9.13e-05	0.00766873
ENSMUSG00000020120	56193	Plek	pleckstrin	MON_2W-GL_All	0.167928	0.616997	0.98474	-0.00521809	0.986828	0.999924	1.96029	4.08e-10	4.82e-07
ENSMUSG00000068129	13011	Cst7	cystatin F (leukocystatin)	MON_2W-GL_All	0.487692	0.566271	0.98009	1.44207	0.0710048	0.999924	3.04997	8.71e-09	5.97e-06
ENSMUSG00000044864	99696	Ankrd50	ankyrin repeat domain 50	MON_2W-GL_All	0.093755	0.821927	0.995695	-0.262662	0.699524	0.999924	1.51023	0.000216	0.0143267
ENSMUSG00000090394	67647	4930523C07Rik	RIKEN cDNA 4930523C07 gene	MON_2W-GL_All	0.746668	0.278062	0.919711	0.221745	0.483029	0.999924	1.58747	3.26e-06	0.00072
ENSMUSG00000032122	56857	Slc37a2	solute carrier family 37 (glycerol-3-phosphate transporter), member 2	MON_2W-GL_All	0.396489	0.535663	0.976659	1.17217	0.044396	0.915307	2.03947	4.76e-09	3.62e-06
ENSMUSG00000043587	235534	Pxylp1	2-phosphoxylose phosphatase 1	MON_2W-GL_All	0.117231	0.714455	0.994098	0.0835525	0.903073	0.999924	-1.68229	0.000204	0.013803
ENSMUSG00000073198	100043324	Bnip3l-ps	BCL2/adenovirus E1B interacting protein 3-like, pseudogene	MON_2W-GL_All	-0.523438	0.354576	0.938365	-0.0793587	0.884726	0.999924	-1.92357	9.25e-06	0.0014352
ENSMUSG00000034361	234577	Cpne2	copine II	MON_2W-GL_All	1.17091	0.0141038	0.474684	-0.15134	0.573937	0.999924	1.07985	0.00019	0.0130727
ENSMUSG00000026395	19264	Ptprc	protein tyrosine phosphatase, receptor type, C	MON_2W-GL_All	0.155799	0.78699	0.995695	0.639926	0.0695812	0.999924	1.39417	0.00028	0.0170628
ENSMUSG00000022780	30060	Meltf	melanotransferrin	MON_2W-GL_All	-0.773505	0.576404	0.980844	-0.911984	0.196419	0.999924	2.51625	9.22e-05	0.00769875
ENSMUSG00000105843	NA	NA	NA	MON_2W-GL_All	2.4779	0.570546	NA	-1.86928	0.0183685	0.684885	-1.58174	9.74e-06	0.00149273
ENSMUSG00000050335	16854	Lgals3	lectin, galactose binding, soluble 3	MON_2W-GL_All	1.09684	0.017073	0.510515	-0.175012	0.671179	0.999924	1.66681	5.66e-09	4.01e-06
ENSMUSG00000064357	17705	ATP6	ATP synthase F0 subunit 6	MON_2W-GL_All	NA	NA	NA	-1.72094	0.706002	0.999924	-30	8.2e-10	8.29e-07
ENSMUSG00000064267	74096	Hvcn1	hydrogen voltage-gated channel 1	MON_2W-GL_All	1.03081	0.171488	0.868412	0.771136	0.163598	0.999924	1.7152	3.5e-07	0.000118
ENSMUSG00000006219	74202	Fblim1	filamin binding LIM protein 1	MON_2W-GL_All	1.28935	0.0224973	0.549836	0.380752	0.285871	0.999924	1.54716	0.000259	0.0161804
ENSMUSG00000028497	66775	Hacd4	3-hydroxyacyl-CoA dehydratase 4	MON_2W-GL_All	0.928247	0.0872503	0.793168	-0.0322369	0.904711	0.999924	1.00753	0.000239	0.0154276
ENSMUSG00000049382	16691	Krt8	keratin 8	MON_2W-GL_All	-0.251886	0.805356	0.995695	-1.67718	0.364056	0.999924	10.8046	0.000664	0.0315181
ENSMUSG00000031119	14735	Gpc4	glypican 4	MON_2W-GL_All	-0.482705	0.357283	0.939893	-0.27256	0.566918	0.999924	1.63573	0.000413	0.0221494
ENSMUSG00000050751	209966	Pgbd5	piggyBac transposable element derived 5	MON_2W-GL_All	0.145783	0.473759	0.967731	-0.337065	0.717128	0.999924	-1.73711	6.41e-06	0.00113115
ENSMUSG00000073421	14961	H2-Ab1	histocompatibility 2, class II antigen A, beta 1	MON_2W-GL_All	1.36099	0.00989252	0.393825	-0.388938	0.175667	0.999924	1.00858	0.000168	0.0122308
ENSMUSG00000023267	14409	Gabrr2	gamma-aminobutyric acid (GABA) C receptor, subunit rho 2	MON_2W-GL_All	-0.378963	0.0854352	0.789539	-1.69986	0.118682	0.999924	-1.99855	2.65e-06	0.000626
ENSMUSG00000006517	192156	Mvd	mevalonate (diphospho) decarboxylase	MON_2W-GL_All	-0.167651	0.485547	0.969138	-0.45317	0.272889	0.999924	-1.17824	0.000223	0.0146974
ENSMUSG00000090370	NA	NA	NA	MON_2W-GL_All	2.02799	0.112175	0.833155	4.0849	0.00447531	0.358371	5.25735	0.00110655	0.043954
ENSMUSG00000036109	171170	Mbnl3	muscleblind like splicing factor 3	MON_2W-GL_All	1.55631	0.737116	NA	-2.96032	0.5398	NA	7.24418	0.000503	0.025526
ENSMUSG00000064325	15245	Hhip	Hedgehog-interacting protein	MON_2W-GL_All	-0.145272	0.839199	0.995695	-1.05391	0.149721	0.999924	-1.0662	0.00111914	0.0442882
ENSMUSG00000021285	21981	Ppp1r13b	protein phosphatase 1, regulatory subunit 13B	MON_2W-GL_All	-0.0444445	0.825749	0.995695	0.00242625	0.994687	0.999924	-1.11421	6.19e-05	0.00603249
ENSMUSG00000066026	20148	Dhrs3	dehydrogenase/reductase (SDR family) member 3	MON_2W-GL_All	-0.0623922	0.708379	0.992931	0.13037	0.787042	0.999924	1.1445	2.52e-05	0.00311402
ENSMUSG00000066687	235320	Zbtb16	zinc finger and BTB domain containing 16	MON_2W-GL_All	-0.739912	0.105436	0.831258	-1.34147	0.00844809	0.48185	-2.64008	2.66e-11	7.07e-08
ENSMUSG00000032440	21813	Tgfbr2	transforming growth factor, beta receptor II	MON_2W-GL_All	0.278177	0.534155	0.976635	0.022407	0.964479	0.999924	1.08119	8.97e-05	0.00758965
ENSMUSG00000066278	330192	Vps37b	vacuolar protein sorting 37B	MON_2W-GL_All	0.156006	0.560457	0.98009	-0.266176	0.421379	0.999924	1.24691	0.000835	0.0363611
ENSMUSG00000073411	14964	H2-D1	histocompatibility 2, D region locus 1	MON_2W-GL_All	0.267899	0.175904	0.872352	0.0802761	0.846583	0.999924	1.09819	2.4e-06	0.000579
ENSMUSG00000064210	105722	Ano6	anoctamin 6	MON_2W-GL_All	0.0479928	0.888871	0.995695	0.0483469	0.89938	0.999924	1.02084	0.000737	0.0336937
ENSMUSG00000000290	16414	Itgb2	integrin beta 2	MON_2W-GL_All	1.82138	0.0214107	0.541943	0.699077	0.0260325	0.770626	1.41979	1.26e-05	0.00181694
ENSMUSG00000026029	12370	Casp8	caspase 8	MON_2W-GL_All	1.44743	0.0308171	0.618708	0.265242	0.438244	0.999924	1.15243	0.000614	0.0297821
ENSMUSG00000067925	66158	Rtl8a	retrotransposon Gag like 8A	MON_2W-GL_All	-0.00522989	0.981655	0.999244	0.260668	0.514506	0.999924	-1.10382	7.57e-05	0.00687819
ENSMUSG00000030208	13730	Emp1	epithelial membrane protein 1	MON_2W-GL_All	-0.889526	0.30627	0.92795	1.16932	0.0796124	0.999924	1.57511	0.000325	0.0189289
ENSMUSG00000049969	71801	Plekhf2	pleckstrin homology domain containing, family F (with FYVE domain) member 2	MON_2W-GL_All	-0.294842	0.090824	0.801207	-0.609127	0.189753	0.999924	1.00944	0.000976	0.0403547
ENSMUSG00000059743	110196	Fdps	farnesyl diphosphate synthetase	MON_2W-GL_All	-0.521336	0.00621539	0.335829	-0.369541	0.398491	0.999924	-1.11318	0.000131	0.0100049
ENSMUSG00000028859	12986	Csf3r	colony stimulating factor 3 receptor (granulocyte)	MON_2W-GL_All	2.31407	0.0409121	0.661223	0.312774	0.540403	0.999924	1.62767	4.73e-06	0.000906
ENSMUSG00000075010	107350	AW112010	expressed sequence AW112010	MON_2W-GL_All	0.306206	0.7198	0.994121	0.150494	0.727634	0.999924	2.1538	7.21e-05	0.00666284
ENSMUSG00000023232	230779	Serinc2	serine incorporator 2	MON_2W-GL_All	-0.407812	0.671161	0.9923	1.14412	0.0427427	0.908896	6.06006	3.9e-05	0.00422425
ENSMUSG00000015340	13058	Cybb	cytochrome b-245, beta polypeptide	MON_2W-GL_All	2.07848	0.00823401	0.369249	0.78634	0.0474448	0.931876	2.67673	2.93e-10	4.45e-07
ENSMUSG00000027514	58203	Zbp1	Z-DNA binding protein 1	MON_2W-GL_All	1.21777	0.461759	0.964946	-1.30519	0.00137469	0.20187	2.69072	2.21e-05	0.00281432
ENSMUSG00000017417	72324	Plxdc1	plexin domain containing 1	MON_2W-GL_All	0.457522	0.256782	0.90892	1.38702	0.00825623	0.475352	1.54658	6.65e-06	0.00115816
ENSMUSG00000049327	67956	Kmt5a	lysine methyltransferase 5A	MON_2W-GL_All	0.983151	0.00168223	0.1663	-0.105036	0.821524	0.999924	-2.00311	4.45e-10	4.98e-07
ENSMUSG00000045679	217430	Pqlc3	PQ loop repeat containing	MON_2W-GL_All	0.255426	0.586468	0.982286	0.0483484	0.871594	0.999924	1.07198	0.00078	0.0348178
ENSMUSG00000056529	19204	Ptafr	platelet-activating factor receptor	MON_2W-GL_All	0.492007	0.816195	0.995695	0.958475	0.0845728	0.999924	1.97446	0.000122	0.00949237
ENSMUSG00000026479	16782	Lamc2	laminin, gamma 2	MON_2W-GL_All	0.0923727	0.928195	0.995718	-0.665682	0.406186	0.999924	1.80674	0.00097	0.0403403
ENSMUSG00000020183	70574	Cpm	carboxypeptidase M	MON_2W-GL_All	-0.204093	0.53926	0.977173	-1.04449	0.05581	0.970202	-1.031	0.00105764	0.042568
ENSMUSG00000072621	237887	Slfn10-ps	schlafen 10, pseudogene	MON_2W-GL_All	4.24985	0.216889	NA	-0.75027	0.371193	0.999924	4.54013	0.000251	0.0158895
ENSMUSG00000052040	50794	Klf13	Kruppel-like factor 13	MON_2W-GL_All	0.716981	0.0526626	0.717297	-0.689035	0.100059	0.999924	-1.48905	1.02e-09	9.44e-07
ENSMUSG00000020573	30955	Pik3cg	phosphatidylinositol-4,5-bisphosphate 3-kinase catalytic subunit gamma	MON_2W-GL_All	-0.214483	0.833429	0.995695	0.539455	0.426277	0.999924	1.73215	6.58e-05	0.00626046
ENSMUSG00000019256	11622	Ahr	aryl-hydrocarbon receptor	MON_2W-GL_All	0.458478	0.0841654	0.787731	-0.141345	0.817817	0.999924	1.35042	0.00117236	0.0454632
ENSMUSG00000041870	68420	Ankrd13a	ankyrin repeat domain 13a	MON_2W-GL_All	-0.0713504	0.762832	0.995213	0.152149	0.83612	0.999924	-1.33944	2.84e-06	0.000664
ENSMUSG00000000385	50528	Tmprss2	transmembrane protease, serine 2	MON_2W-GL_All	0.420707	0.910217	NA	1.41143	0.640381	0.999924	7.18072	0.000154	0.0114737
ENSMUSG00000032661	246727	Oas3	2'-5' oligoadenylate synthetase 3	MON_2W-GL_All	-0.954503	0.663751	NA	-2.68113	0.00824589	0.475352	3.818	4.33e-05	0.00467276
ENSMUSG00000034438	76074	Gbp8	guanylate-binding protein 8	MON_2W-GL_All	5.18284	0.0281747	NA	-0.370904	0.288208	0.999924	2.05293	0.000365	0.0205827
ENSMUSG00000030091	54563	Nup210	nucleoporin 210	MON_2W-GL_All	0.33969	0.353283	0.938365	0.274078	0.61392	0.999924	1.35106	0.000942	0.0394069
ENSMUSG00000027315	20732	Spint1	serine protease inhibitor, Kunitz type 1	MON_2W-GL_All	-0.301875	0.672038	0.9923	-0.196122	0.756335	0.999924	2.03118	8.43e-06	0.00136874
ENSMUSG00000089682	12050	Bcl2l2	BCL2-like 2	MON_2W-GL_All	0.189302	0.370642	0.940768	0.338531	0.574226	0.999924	-1.38949	0.000367	0.0206375
ENSMUSG00000047085	272381	Lrrc4b	leucine rich repeat containing 4B	MON_2W-GL_All	-0.865048	0.106654	0.831258	0.78884	0.374091	0.999924	-2.44466	2.6e-05	0.00319083
ENSMUSG00000006014	96875	Prg4	proteoglycan 4 (megakaryocyte stimulating factor, articular superficial zone protein)	MON_2W-GL_All	0.360566	0.681928	0.9923	0.00907572	0.980577	0.999924	-1.55568	0.000794	0.0352638
ENSMUSG00000021108	18755	Prkch	protein kinase C, eta	MON_2W-GL_All	-0.129518	0.693383	0.9923	0.331865	0.539628	0.999924	1.61245	1.58e-05	0.00210436
ENSMUSG00000041695	16518	Kcnj2	potassium inwardly-rectifying channel, subfamily J, member 2	MON_2W-GL_All	0.0428456	0.92039	0.995695	-0.499117	0.362304	0.999924	1.61697	0.000292	0.017401
ENSMUSG00000022208	319984	Jph4	junctophilin 4	MON_2W-GL_All	-0.0915677	0.769702	0.995268	-0.764638	0.200462	0.999924	-1.07422	0.000756	0.0340875
ENSMUSG00000074971	67606	Fibin	fin bud initiation factor homolog (zebrafish)	MON_2W-GL_All	-0.535535	0.5489	0.979501	-0.30652	0.615237	0.999924	-1.00964	0.0011617	0.0451745
ENSMUSG00000016256	64138	Ctsz	cathepsin Z	MON_2W-GL_All	-0.0930674	0.674225	0.9923	0.250887	0.38551	0.999924	1.17905	1.58e-05	0.00210436
ENSMUSG00000115529	319903	9630013A20Rik	RIKEN cDNA 9630013A20 gene	MON_2W-GL_All	0.976498	0.461783	0.964946	0.347717	0.928175	0.999924	-1.44744	3.68e-05	0.00407395
ENSMUSG00000026393	59125	Nek7	NIMA (never in mitosis gene a)-related expressed kinase 7	MON_2W-GL_All	0.0623599	0.74497	0.99492	0.07291	0.853242	0.999924	-1.03802	0.000239	0.0154276
ENSMUSG00000103044	NA	NA	NA	MON_2W-GL_All	-0.154842	0.861035	0.995695	2.25026	0.620195	0.999924	-7.02914	0.00074	0.0337363
ENSMUSG00000045180	110380	Shroom2	shroom family member 2	MON_2W-GL_All	-0.590631	0.545455	0.97896	-0.275934	0.659852	0.999924	-1.74758	0.000227	0.0148433
ENSMUSG00000055612	66953	Cdca7	cell division cycle associated 7	MON_2W-GL_All	1.73652	0.0191769	0.528399	-0.0883929	0.884465	0.999924	2.24222	0.000336	0.0193305
ENSMUSG00000063268	671535	Parp10	poly (ADP-ribose) polymerase family, member 10	MON_2W-GL_All	0.645725	0.065871	0.761471	0.0808977	0.846318	0.999924	1.96996	2.93e-07	0.0001
ENSMUSG00000027654	71878	Fam83d	family with sequence similarity 83, member D	MON_2W-GL_All	-5.96078	0.115163	NA	-0.99837	0.0417668	0.903013	-1.29075	0.000443	0.0233862
ENSMUSG00000044594	20248	Serpinb3a	serine (or cysteine) peptidase inhibitor, clade B (ovalbumin), member 3A	MON_2W-GL_All	NA	NA	NA	-5.06643	0.168059	0.999924	25.0883	1.58e-07	6.33e-05
ENSMUSG00000032068	76509	Plet1	placenta expressed transcript 1	MON_2W-GL_All	-1.94682	0.289337	0.923275	4.81957	0.0292021	0.789671	6.5682	0.000768	0.0343758
ENSMUSG00000015396	12522	Cd83	CD83 antigen	MON_2W-GL_All	-0.159901	0.609791	0.983198	-0.358032	0.472839	0.999924	2.11086	5.59e-08	2.76e-05
ENSMUSG00000060441	667823	Trim5	tripartite motif-containing 5	MON_2W-GL_All	1.71182	0.211301	0.889419	-1.34024	0.0847648	0.999924	2.29206	0.000716	0.0329557
ENSMUSG00000030218	17313	Mgp	matrix Gla protein	MON_2W-GL_All	0.501796	0.13708	0.849811	-0.187791	0.580322	0.999924	-1.09491	0.000751	0.0340364
ENSMUSG00000030124	16768	Lag3	lymphocyte-activation gene 3	MON_2W-GL_All	0.359916	0.791542	0.995695	0.114367	0.891066	0.999924	1.95072	7.8e-05	0.00699848
ENSMUSG00000099913	NA	NA	NA	MON_2W-GL_All	-0.0928971	0.926737	0.995695	2.22091	0.309254	0.999924	4.94243	0.000296	0.0175064
ENSMUSG00000028538	20441	St3gal3	ST3 beta-galactoside alpha-2,3-sialyltransferase 3	MON_2W-GL_All	-0.239595	0.387493	0.946223	-0.0495906	0.935417	0.999924	-1.32509	0.000285	0.0172798
ENSMUSG00000021665	15212	Hexb	hexosaminidase B	MON_2W-GL_All	0.278403	0.219165	0.892071	0.0520546	0.889883	0.999924	1.06666	0.000357	0.0202017
ENSMUSG00000004098	53867	Col5a3	collagen, type V, alpha 3	MON_2W-GL_All	1.83319	0.0136543	0.465237	0.767744	0.0728615	0.999924	1.56291	3.88e-05	0.00422425
ENSMUSG00000021948	18753	Prkcd	protein kinase C, delta	MON_2W-GL_All	-0.412092	0.332549	0.933229	0.504373	0.272875	0.999924	1.13386	1.91e-05	0.00247438
ENSMUSG00000044468	74645	Tent5c	terminal nucleotidyltransferase 5C	MON_2W-GL_All	0.640123	0.372979	0.941188	0.0718356	0.826468	0.999924	1.4435	3.71e-05	0.00408626
ENSMUSG00000042215	213539	Bag2	BCL2-associated athanogene 2	MON_2W-GL_All	-0.407481	0.508555	0.971752	-0.0471833	0.888186	0.999924	1.15294	0.000623	0.0300994
ENSMUSG00000024338	16913	Psmb8	proteasome (prosome, macropain) subunit, beta type 8 (large multifunctional peptidase 7)	MON_2W-GL_All	1.02563	0.00223083	0.198191	-0.134721	0.74586	0.999924	1.38205	3.35e-06	0.000727
ENSMUSG00000071203	17951	Naip5	NLR family, apoptosis inhibitory protein 5	MON_2W-GL_All	5.65498	0.00824172	0.369249	1.01354	0.167421	0.999924	1.74829	0.00076	0.0341439
ENSMUSG00000024610	16149	Cd74	CD74 antigen (invariant polypeptide of major histocompatibility complex, class II antigen-associated)	MON_2W-GL_All	2.75598	0.0055397	0.314749	-0.360761	0.250949	0.999924	1.4694	9.97e-08	4.24e-05
ENSMUSG00000052085	76088	Dock8	dedicator of cytokinesis 8	MON_2W-GL_All	-0.248211	0.409808	0.950271	0.488864	0.325973	0.999924	1.18235	0.000103	0.00834122
ENSMUSG00000048612	226101	Myof	myoferlin	MON_2W-GL_All	0.0767228	0.879484	0.995695	-0.0527193	0.900652	0.999924	1.02047	6.29e-05	0.00607947
ENSMUSG00000074151	434341	Nlrc5	NLR family, CARD domain containing 5	MON_2W-GL_All	1.20581	0.130836	0.847178	-0.694715	0.158388	0.999924	1.52594	0.00012	0.00940472
ENSMUSG00000004263	13498	Atn1	atrophin 1	MON_2W-GL_All	0.241179	0.315781	0.930081	1.06017	0.0367098	0.855782	-1.15244	0.000465	0.0242366
ENSMUSG00000051439	12475	Cd14	CD14 antigen	MON_2W-GL_All	-0.107091	0.904291	0.995695	-0.139508	0.670337	0.999924	1.40932	4.77e-05	0.00506406
ENSMUSG00000027966	12814	Col11a1	collagen, type XI, alpha 1	MON_2W-GL_All	-0.405032	0.328051	0.93287	0.284995	0.427701	0.999924	1.39571	0.000264	0.0163872
ENSMUSG00000038179	75345	Slamf7	SLAM family member 7	MON_2W-GL_All	4.71426	0.153847	NA	0.890353	0.257869	0.999924	6.96502	2.41e-07	8.41e-05
ENSMUSG00000045502	80885	Hcar2	hydroxycarboxylic acid receptor 2	MON_2W-GL_All	0.902973	0.6467	0.988768	1.07253	0.271184	0.999924	1.84363	4.53e-05	0.00485729
ENSMUSG00000023041	16688	Krt6b	keratin 6B	MON_2W-GL_All	-4.38268	0.174701	NA	0.416355	0.888623	0.999924	8.68437	0.00114929	0.0448544
ENSMUSG00000039005	21898	Tlr4	toll-like receptor 4	MON_2W-GL_All	1.28887	0.434389	0.956272	-0.0973904	0.815799	0.999924	1.60083	0.000391	0.0213731
ENSMUSG00000020150	14431	Gamt	guanidinoacetate methyltransferase	MON_2W-GL_All	-0.307891	0.345323	0.936205	0.195128	0.733503	0.999924	-1.09202	0.000797	0.0352638
ENSMUSG00000024883	225870	Rin1	Ras and Rab interactor 1	MON_2W-GL_All	1.08477	0.265353	0.914349	-0.371574	0.526551	0.999924	1.78206	9.24e-05	0.00769875
ENSMUSG00000074336	11425	Apoc4	apolipoprotein C-IV	MON_2W-GL_All	5.88799	0.0140617	0.474684	0.600153	0.596717	0.999924	3.63071	3.77e-07	0.000123
ENSMUSG00000011877	216963	Git1	GIT ArfGAP 1	MON_2W-GL_All	0.168463	0.467472	0.96592	0.39999	0.495559	0.999924	-1.07826	8.57e-05	0.00735314
ENSMUSG00000079547	14999	H2-DMb1	histocompatibility 2, class II, locus Mb1	MON_2W-GL_All	0.332364	0.75217	0.995174	0.23998	0.52922	0.999924	1.38696	0.000107	0.00858382
ENSMUSG00000017057	16164	Il13ra1	interleukin 13 receptor, alpha 1	MON_2W-GL_All	0.229623	0.782042	0.995695	-0.186695	0.797413	0.999924	1.74687	9.16e-08	3.97e-05
ENSMUSG00000015533	16398	Itga2	integrin alpha 2	MON_2W-GL_All	0.800911	0.302232	0.926534	1.24969	0.0521488	0.958851	1.55652	0.000337	0.0193305
ENSMUSG00000079363	17472	Gbp4	guanylate binding protein 4	MON_2W-GL_All	0.310522	0.694014	0.9923	-0.605666	0.216503	0.999924	2.06658	0.000453	0.0237522
ENSMUSG00000027452	68738	Acss1	acyl-CoA synthetase short-chain family member 1	MON_2W-GL_All	0.199498	0.875206	0.995695	-0.532089	0.249638	0.999924	1.03348	0.000178	0.0126648
ENSMUSG00000000149	14673	Gna12	guanine nucleotide binding protein, alpha 12	MON_2W-GL_All	0.170953	0.531156	0.976	0.429254	0.467419	0.999924	-1.01275	0.000283	0.0171669
ENSMUSG00000036192	225998	Rorb	RAR-related orphan receptor beta	MON_2W-GL_All	0.552688	0.050677	0.70752	-0.209036	0.692156	0.999924	1.44059	0.000241	0.0154915
ENSMUSG00000022367	15117	Has2	hyaluronan synthase 2	MON_2W-GL_All	1.84243	0.568739	NA	0.478119	0.709353	0.999924	3.66323	0.000488	0.0251848
ENSMUSG00000034570	170835	Inpp5j	inositol polyphosphate 5-phosphatase J	MON_2W-GL_All	-0.0143031	0.961415	0.999108	-0.969132	0.0410832	0.89809	-1.30771	7.7e-05	0.00693275
ENSMUSG00000027863	12481	Cd2	CD2 antigen	MON_2W-GL_All	NA	NA	NA	-0.18574	0.912449	0.999924	7.39913	0.000411	0.0221386
ENSMUSG00000010307	67893	Tmem86a	transmembrane protein 86A	MON_2W-GL_All	-0.119851	0.644468	0.988292	0.317688	0.378545	0.999924	1.00537	0.00047	0.024418
ENSMUSG00000030560	13032	Ctsc	cathepsin C	MON_2W-GL_All	-0.0879563	0.710707	0.992931	0.344636	0.36547	0.999924	1.51427	2e-10	3.27e-07
ENSMUSG00000001240	54409	Ramp2	receptor (calcitonin) activity modifying protein 2	MON_2W-GL_All	-0.186527	0.627847	0.98624	-0.256946	0.479404	0.999924	-1.33982	0.000292	0.017401
ENSMUSG00000058914	81799	C1qtnf3	C1q and tumor necrosis factor related protein 3	MON_2W-GL_All	0.821843	0.407764	0.949647	-0.513039	0.412873	0.999924	2.35071	0.000995	0.0408841
ENSMUSG00000038732	218121	Mboat1	membrane bound O-acyltransferase domain containing 1	MON_2W-GL_All	0.72423	0.0980054	0.81919	0.198074	0.564609	0.999924	1.07267	8.08e-05	0.00715209
ENSMUSG00000037921	234311	Ddx60	DExD/H box helicase 60	MON_2W-GL_All	0.978824	0.0175895	0.513602	-0.376783	0.435043	0.999924	1.38289	0.000921	0.038829
ENSMUSG00000022575	69146	Gsdmd	gasdermin D	MON_2W-GL_All	0.846024	0.194462	0.884993	0.332481	0.375406	0.999924	1.21015	0.00133201	0.0497572
ENSMUSG00000082088	624083	Gm15753	predicted gene 15753	MON_2W-GL_All	3.29771	0.0908143	0.801207	-0.284731	0.755777	0.999924	1.92777	0.00123927	0.0471965
ENSMUSG00000039934	212167	Gsap	gamma-secretase activating protein	MON_2W-GL_All	-0.131742	0.673826	0.9923	0.535417	0.116483	0.999924	1.49819	1.07e-07	4.47e-05
ENSMUSG00000050359	20753	Sprr1a	small proline-rich protein 1A	MON_2W-GL_All	8.03399	0.00360847	0.258275	0.793233	0.873883	0.999924	26.3377	3.79e-08	2.06e-05
ENSMUSG00000022178	16475	Ajuba	ajuba LIM protein	MON_2W-GL_All	-0.0661705	0.883526	0.995695	0.34199	0.255392	0.999924	1.77776	3.19e-05	0.00370145
ENSMUSG00000037625	18417	Cldn11	claudin 11	MON_2W-GL_All	0.0173849	0.994439	0.999753	-0.675538	0.237724	0.999924	-1.38077	8.57e-05	0.00735314
ENSMUSG00000070867	666048	Trabd2b	TraB domain containing 2B	MON_2W-GL_All	1.70351	0.213686	0.890698	-0.616784	0.479417	0.999924	-5.34177	0.000682	0.0318651
ENSMUSG00000064368	17722	ND6	NADH dehydrogenase subunit 6	MON_2W-GL_All	-0.144214	0.624672	0.98538	-0.0528619	0.940251	0.999924	-1.14165	0.00119397	0.0459659
ENSMUSG00000043008	239743	Klhl6	kelch-like 6	MON_2W-GL_All	1.2981	0.152904	0.858452	0.177888	0.664959	0.999924	1.47011	2.11e-06	0.000535
ENSMUSG00000033467	57914	Crlf2	cytokine receptor-like factor 2	MON_2W-GL_All	-0.468438	0.234747	0.896671	0.88516	0.0948768	0.999924	1.79011	0.000325	0.0189289
ENSMUSG00000042379	71690	Esm1	endothelial cell-specific molecule 1	MON_2W-GL_All	-2.31279	0.258953	0.91015	0.238276	0.569644	0.999924	2.88052	1.61e-10	2.84e-07
ENSMUSG00000035279	269855	Ssc5d	scavenger receptor cysteine rich family, 5 domains	MON_2W-GL_All	0.159774	0.577902	0.981121	0.48096	0.120957	0.999924	1.1418	0.000185	0.012987
ENSMUSG00000037902	19261	Sirpa	signal-regulatory protein alpha	MON_2W-GL_All	-0.318492	0.165761	0.864306	-0.0539773	0.858055	0.999924	1.31566	0.000203	0.013803
ENSMUSG00000018774	12514	Cd68	CD68 antigen	MON_2W-GL_All	1.22127	0.00277624	0.226675	0.993627	0.00806957	0.472763	1.71612	1.47e-05	0.00206139
ENSMUSG00000044576	242915	Garem2	GRB2 associated regulator of MAPK1 subtype 2	MON_2W-GL_All	-1.36809	0.409638	0.950076	-0.804751	0.317193	0.999924	-1.2623	0.000188	0.0130282
ENSMUSG00000037731	230787	Themis2	thymocyte selection associated family member 2	MON_2W-GL_All	3.44994	0.141428	0.855826	0.132779	0.809288	0.999924	1.92913	0.000635	0.0304656
ENSMUSG00000052248	433424	Zeb2os	zinc finger E-box binding homeobox 2, opposite strand	MON_2W-GL_All	-2.01755	0.46265	NA	-0.712588	0.665746	0.999924	-2.71344	0.00059	0.0288297
ENSMUSG00000032221	17427	Mns1	meiosis-specific nuclear structural protein 1	MON_2W-GL_All	0.274808	0.302866	0.927008	0.231018	0.647754	0.999924	-1.11531	0.000997	0.0408842
ENSMUSG00000096727	16912	Psmb9	proteasome (prosome, macropain) subunit, beta type 9 (large multifunctional peptidase 2)	MON_2W-GL_All	0.817946	0.0912181	0.802161	0.215587	0.571111	0.999924	1.25967	0.000514	0.0258138
ENSMUSG00000031137	14168	Fgf13	fibroblast growth factor 13	MON_2W-GL_All	-0.397615	0.0863177	0.791216	0.537845	0.441089	0.999924	1.67829	0.00124982	0.0474284
ENSMUSG00000006445	13836	Epha2	Eph receptor A2	MON_2W-GL_All	0.735131	0.192007	0.884042	1.01502	0.0188511	0.694924	1.57655	0.000369	0.0206583
ENSMUSG00000040055	14623	Gjb6	gap junction protein, beta 6	MON_2W-GL_All	-0.70326	0.806484	NA	-0.576155	0.67788	0.999924	-1.77459	3e-06	0.000693
ENSMUSG00000018920	66102	Cxcl16	chemokine (C-X-C motif) ligand 16	MON_2W-GL_All	0.0748464	0.778346	0.995695	0.0682108	0.868097	0.999924	1.82542	5.58e-07	0.000172
ENSMUSG00000030678	17188	Maz	MYC-associated zinc finger protein (purine-binding transcription factor)	MON_2W-GL_All	-0.274867	0.452329	0.962948	-0.166551	0.733695	0.999924	-1.42898	2.24e-05	0.00281895
ENSMUSG00000027375	17153	Mal	myelin and lymphocyte protein, T cell differentiation protein	MON_2W-GL_All	-0.176173	0.678739	0.9923	-0.631561	0.215119	0.999924	-1.06661	9.59e-05	0.00789679
ENSMUSG00000039518	386463	Cdsn	corneodesmosin	MON_2W-GL_All	0.5198	0.644934	0.988292	0.684326	0.189181	0.999924	2.61523	4.01e-06	0.000812
ENSMUSG00000040751	56743	Lat2	linker for activation of T cells family, member 2	MON_2W-GL_All	1.63076	0.034402	0.641524	0.849698	0.0343037	0.836952	1.00316	0.000146	0.0110113
ENSMUSG00000022965	15980	Ifngr2	interferon gamma receptor 2	MON_2W-GL_All	0.020245	0.92816	0.995718	-0.201476	0.539601	0.999924	1.02487	0.000181	0.0128459
ENSMUSG00000040552	12267	C3ar1	complement component 3a receptor 1	MON_2W-GL_All	0.209385	0.778524	0.995695	1.05604	0.00190429	0.2378	2.50498	2.9e-08	1.76e-05
ENSMUSG00000056116	15039	H2-T22	histocompatibility 2, T region locus 22	MON_2W-GL_All	0.15455	0.745811	0.99492	-0.544141	0.0958809	0.999924	1.2624	0.000275	0.016806
ENSMUSG00000056116	15051	H2-T9	histocompatibility 2, T region locus 9	MON_2W-GL_All	0.15455	0.745811	0.99492	-0.544141	0.0958809	0.999924	1.2624	0.000275	0.016806
ENSMUSG00000022941	170765	Ripply3	ripply transcriptional repressor 3	MON_2W-GL_All	3.25828	0.0763187	0.774461	1.9645	0.0557261	0.970202	4.69319	1.49e-05	0.00206838
ENSMUSG00000036908	54445	Unc93b1	unc-93 homolog B1, TLR signaling regulator	MON_2W-GL_All	0.694893	0.168323	0.866894	0.625066	0.0683044	0.999924	1.03221	8.76e-05	0.00744222
ENSMUSG00000006585	67177	Cdt1	chromatin licensing and DNA replication factor 1	MON_2W-GL_All	-0.236717	0.614672	0.98474	0.280481	0.754862	0.999924	2.70572	1.53e-05	0.00210403
ENSMUSG00000024397	11629	Aif1	allograft inflammatory factor 1	MON_2W-GL_All	0.225472	0.721808	0.994121	0.590407	0.268211	0.999924	1.36671	0.000337	0.0193305
ENSMUSG00000032496	17002	Ltf	lactotransferrin	MON_2W-GL_All	-5.56748	0.217466	NA	4.48289	0.00102826	0.168333	9.06056	0.00104196	0.0421765
ENSMUSG00000000555	16402	Itga5	integrin alpha 5 (fibronectin receptor alpha)	MON_2W-GL_All	0.757439	0.203804	0.887359	-0.185394	0.670399	0.999924	1.55305	1.57e-05	0.00210436
ENSMUSG00000089837	504193	Npcd	neuronal pentraxin chromo domain	MON_2W-GL_All	-7.12261	0.13692	0.849677	8.6512	0.0707448	0.999924	6.0338	0.000143	0.0107788
ENSMUSG00000003484	72054	Cyp4f18	cytochrome P450, family 4, subfamily f, polypeptide 18	MON_2W-GL_All	1.32235	0.147743	0.858452	0.983375	0.00773446	0.469293	1.88033	6.74e-05	0.00633333
ENSMUSG00000052949	217340	Rnf157	ring finger protein 157	MON_2W-GL_All	0.0627649	0.807277	0.995695	0.643871	0.380357	0.999924	-1.19673	0.000866	0.0373278
ENSMUSG00000031995	19143	St14	suppression of tumorigenicity 14 (colon carcinoma)	MON_2W-GL_All	-0.746797	0.425776	0.955244	1.65337	0.00941626	0.51492	2.37972	1.02e-05	0.00154299
ENSMUSG00000061259	231382	Tmprss11d	transmembrane protease, serine 11d	MON_2W-GL_All	-0.627158	0.376167	0.941668	2.66631	0.569603	0.999924	25.9393	6.01e-08	2.84e-05
ENSMUSG00000002831	57435	Plin4	perilipin 4	MON_2W-GL_All	1.06075	0.390455	0.946223	-1.73561	0.0192827	0.694924	-2.06832	2.39e-07	8.41e-05
ENSMUSG00000024521	58801	Pmaip1	phorbol-12-myristate-13-acetate-induced protein 1	MON_2W-GL_All	0.461195	0.583173	0.982173	-0.627295	0.331178	0.999924	3.09357	0.000378	0.0209915
ENSMUSG00000024378	170459	Stard4	StAR-related lipid transfer (START) domain containing 4	MON_2W-GL_All	-0.165423	0.517592	0.9726	-0.0104826	0.981963	0.999924	-1.44724	0.000581	0.0284337
ENSMUSG00000074802	237436	Gas2l3	growth arrest-specific 2 like 3	MON_2W-GL_All	-0.124483	0.808114	0.995695	0.0562818	0.880142	0.999924	1.75225	0.000478	0.0247713
ENSMUSG00000026430	54354	Rassf5	Ras association (RalGDS/AF-6) domain family member 5	MON_2W-GL_All	0.0776071	0.818808	0.995695	0.041698	0.914517	0.999924	1.49837	4.95e-06	0.000931
ENSMUSG00000073489	15951	Ifi204	interferon activated gene 204	MON_2W-GL_All	6.60226	0.00164748	0.164338	-0.429904	0.408629	0.999924	1.71522	0.000238	0.0154276
ENSMUSG00000030748	16190	Il4ra	interleukin 4 receptor, alpha	MON_2W-GL_All	0.0897432	0.7981	0.995695	0.682397	0.0839963	0.999924	1.1098	0.00105092	0.0423776
ENSMUSG00000048583	16002	Igf2	insulin-like growth factor 2	MON_2W-GL_All	0.161931	0.868235	0.995695	0.275211	0.812555	0.999924	-1.89609	6.39e-05	0.0061205
ENSMUSG00000009376	17295	Met	met proto-oncogene	MON_2W-GL_All	-0.358287	0.479711	0.969138	-0.516591	0.237626	0.999924	1.09047	0.000604	0.0294474
ENSMUSG00000020122	13649	Egfr	epidermal growth factor receptor	MON_2W-GL_All	-0.562896	0.0607089	0.743929	-0.175534	0.777684	0.999924	1.44789	0.000621	0.0300728
ENSMUSG00000030761	17921	Myo7a	myosin VIIA	MON_2W-GL_All	0.385988	0.259643	0.910859	0.848774	0.0223264	0.724269	1.91262	5.33e-11	1.13e-07
ENSMUSG00000058589	77531	Anks1b	ankyrin repeat and sterile alpha motif domain containing 1B	MON_2W-GL_All	0.163136	0.4875	0.969138	-0.421036	0.540129	0.999924	-1.02505	9.95e-05	0.00810087
ENSMUSG00000037405	15894	Icam1	intercellular adhesion molecule 1	MON_2W-GL_All	0.721867	0.220616	0.892976	0.638168	0.0773176	0.999924	1.66537	9.77e-05	0.00800972
ENSMUSG00000022598	72373	Psca	prostate stem cell antigen	MON_2W-GL_All	4.1017	0.394844	NA	0.446499	0.796807	0.999924	9.84312	0.000317	0.0186831
ENSMUSG00000037033	229927	Clca3b	chloride channel accessory 3B	MON_2W-GL_All	-4.90099	0.270305	NA	1.76443	0.31067	0.999924	7.64207	6.6e-05	0.00626046
ENSMUSG00000038235	16456	F11r	F11 receptor	MON_2W-GL_All	0.336065	0.401775	0.946589	0.224028	0.512411	0.999924	1.1295	0.00114478	0.0448307
ENSMUSG00000004266	15170	Ptpn6	protein tyrosine phosphatase, non-receptor type 6	MON_2W-GL_All	1.32877	0.0403528	0.658652	0.455097	0.287409	0.999924	1.17372	0.000503	0.025526
ENSMUSG00000024778	14102	Fas	Fas (TNF receptor superfamily member 6)	MON_2W-GL_All	-0.35673	0.562741	0.98009	-0.779658	0.104149	0.999924	1.18732	8.12e-05	0.00715678
ENSMUSG00000028214	14579	Gem	GTP binding protein (gene overexpressed in skeletal muscle)	MON_2W-GL_All	-0.294807	0.201978	0.886855	-0.0301736	0.950783	0.999924	1.80811	0.000226	0.0147938
ENSMUSG00000031304	16186	Il2rg	interleukin 2 receptor, gamma chain	MON_2W-GL_All	0.311401	0.599413	0.982286	0.23425	0.650852	0.999924	1.53621	4.9e-05	0.00510274
ENSMUSG00000052336	13051	Cx3cr1	chemokine (C-X3-C motif) receptor 1	MON_2W-GL_All	0.503589	0.224236	0.896236	0.131518	0.917386	0.999924	4.59596	2.47e-19	5.25e-15
ENSMUSG00000112280	414093	A830082N09Rik	RIKEN cDNA A830082N09 gene	MON_2W-GL_All	-0.0713054	0.974311	0.999244	-0.0850738	0.978299	0.999924	-7.19179	4.03e-08	2.14e-05
ENSMUSG00000026177	18173	Slc11a1	solute carrier family 11 (proton-coupled divalent metal ion transporters), member 1	MON_2W-GL_All	1.1243	0.223753	0.896236	0.473802	0.136918	0.999924	1.76541	3.52e-10	4.67e-07
ENSMUSG00000091228	NA	NA	NA	Retina_2W-GL_All	-2.31497	4.57e-07	0.000388	-2.86383	0.101094	0.999924	0.951372	0.664287	0.934823
ENSMUSG00000075014	NA	NA	NA	Retina_2W-GL_All	-1.22272	2.35e-06	0.00125758	-0.605833	0.613411	0.999924	-2.95919	0.0344519	0.32741
ENSMUSG00000069792	100034251	Wfdc17	WAP four-disulfide core domain 17	Retina_2W-GL_All	4.34348	0.000122	0.0295286	0.688271	0.267928	0.999924	0.746367	0.271601	0.757154
ENSMUSG00000026414	21956	Tnnt2	troponin T2, cardiac	Retina_2W-GL_All	2.40993	1.01e-05	0.00413092	-0.534637	0.69655	0.999924	-2.40058	0.0877447	0.497642
ENSMUSG00000107314	NA	NA	NA	Retina_2W-GL_All	-6.59921	0.000115	0.0281225	-1.98531	0.13003	0.999924	3.18355	0.0951202	0.516164
ENSMUSG00000016559	15081	H3f3b	H3.3 histone B	Retina_2W-GL_All	1.3326	3.63e-10	1.39e-06	-0.787092	0.0270136	0.778921	0.302744	0.487814	0.880051
ENSMUSG00000036046	223739	5031439G07Rik	RIKEN cDNA 5031439G07 gene	Retina_2W-GL_All	1.31487	2.13e-06	0.00117485	0.13613	0.778838	0.999924	-0.856874	7.3e-05	0.00671986
ENSMUSG00000037225	14173	Fgf2	fibroblast growth factor 2	Retina_2W-GL_All	5.9739	1.39e-07	0.000133	-1.17913	0.556135	0.999924	-0.00218203	0.996522	0.999915
ENSMUSG00000041782	16763	Lad1	ladinin	Retina_2W-GL_All	2.98948	1.9e-06	0.00109561	-0.0751626	0.951239	0.999924	-0.257932	0.709867	0.94557
ENSMUSG00000107928	NA	NA	NA	Retina_2W-GL_All	2.80008	5.13e-06	0.00235517	-0.804601	0.580771	0.999924	-1.6934	0.319235	0.79421
ENSMUSG00000071637	12609	Cebpd	CCAAT/enhancer binding protein (C/EBP), delta	Retina_2W-GL_All	1.70179	2.29e-05	0.00777196	-0.430245	0.371793	0.999924	0.547919	0.157635	0.6298
ENSMUSG00000036402	14701	Gng12	guanine nucleotide binding protein (G protein), gamma 12	Retina_2W-GL_All	2.15964	7.72e-06	0.00327354	-0.104717	0.770594	0.999924	0.216533	0.562094	0.909546
ENSMUSG00000052419	66520	2610001J05Rik	RIKEN cDNA 2610001J05 gene	Retina_2W-GL_All	1.33881	1.85e-07	0.000163	-0.219528	0.434803	0.999924	0.669358	0.120121	0.563119
ENSMUSG00000079427	100039707	Mthfsl	5, 10-methenyltetrahydrofolate synthetase-like	Retina_2W-GL_All	-1.02493	3.29e-05	0.0100837	-0.320709	0.310247	0.999924	0.0152865	0.955715	0.994462
ENSMUSG00000113741	NA	NA	NA	Retina_2W-GL_All	1.27256	1.77e-05	0.00641153	-1.15621	0.814909	NA	-2.36083	0.626052	NA
ENSMUSG00000021091	20716	Serpina3n	serine (or cysteine) peptidase inhibitor, clade A, member 3N	Retina_2W-GL_All	3.99989	8.99e-07	0.000619	0.199644	0.65506	0.999924	0.211786	0.456538	0.868098
ENSMUSG00000054779	NA	NA	NA	Retina_2W-GL_All	1.95654	1.13e-05	0.00443236	-0.296312	0.852937	0.999924	1.83368	0.190249	0.673575
ENSMUSG00000115018	NA	NA	NA	Retina_2W-GL_All	2.89253	2.24e-05	0.00770568	-0.703311	0.428597	0.999924	-2.76893	0.00135352	0.0502859
ENSMUSG00000020932	14580	Gfap	glial fibrillary acidic protein	Retina_2W-GL_All	1.30098	8.26e-10	2.28e-06	-0.292591	0.304549	0.999924	0.261095	0.330118	0.802628
ENSMUSG00000024206	19725	Rfx2	regulatory factor X, 2 (influences HLA class II expression)	Retina_2W-GL_All	1.7032	1.13e-08	1.77e-05	-0.0527318	0.88613	0.999924	0.122309	0.787802	0.962634
ENSMUSG00000073418	12268	C4b	complement component 4B (Chido blood group)	Retina_2W-GL_All	3.12165	1.18e-16	1.3e-12	-0.0952468	0.761963	0.999924	0.188704	0.46943	0.873165
ENSMUSG00000070392	NA	NA	NA	Retina_2W-GL_All	-25.3451	3.78e-10	1.39e-06	0.565872	0.86147	0.999924	-1.69132	0.285129	0.767774
ENSMUSG00000039804	228869	Ncoa5	nuclear receptor coactivator 5	Retina_2W-GL_All	1.5444	4.12e-12	3.03e-08	0.140712	0.748475	0.999924	-0.700212	0.0691944	0.448035
ENSMUSG00000017740	57138	Slc12a5	solute carrier family 12, member 5	Retina_2W-GL_All	-1.30213	4.01e-06	0.00196338	0.709663	0.359277	0.999924	1.04575	0.253226	0.73981
ENSMUSG00000116988	NA	NA	NA	Retina_2W-GL_All	9.81256	2.88e-09	5.76e-06	3.73702	0.445215	NA	0.0456333	0.992711	NA
ENSMUSG00000042410	228061	Agps	alkylglycerone phosphate synthase	Retina_2W-GL_All	-1.42597	1.23e-09	3.01e-06	-0.241094	0.68743	0.999924	-0.115825	0.772338	0.958674
ENSMUSG00000105801	NA	NA	NA	Retina_2W-GL_All	3.24019	4.55e-06	0.00213385	-1.03031	0.752598	0.999924	5.89233	0.177847	NA
ENSMUSG00000110104	NA	NA	NA	Retina_2W-GL_All	19.8753	4.73e-05	0.0135545	-4.63443	0.110719	0.999924	-0.0679171	0.829924	0.972675
ENSMUSG00000025877	212032	Hk3	hexokinase 3	Retina_2W-GL_All	6.93009	0.000182	0.0390135	1.29418	0.0872934	0.999924	1.26118	0.0033888	0.0878236
ENSMUSG00000005442	71722	Cic	capicua transcriptional repressor	Retina_2W-GL_All	1.28269	1.27e-07	0.000127	0.408639	0.321765	0.999924	-0.610572	0.290209	0.771675
ENSMUSG00000094410	667118	Zbed6	zinc finger, BED type containing 6	Retina_2W-GL_All	-1.05002	2.4e-06	0.00125758	-1.03033	0.11894	0.999924	0.72297	0.133552	0.590055
ENSMUSG00000020745	18472	Pafah1b1	platelet-activating factor acetylhydrolase, isoform 1b, subunit 1	Retina_2W-GL_All	-1.18185	8.15e-08	8.99e-05	0.280627	0.570162	0.999924	-0.587435	0.0263325	0.289494
ENSMUSG00000110723	NA	NA	NA	Retina_2W-GL_All	-8.06745	5.25e-05	0.0144746	-2.52815	0.594438	0.999924	3.66307	0.00277489	0.0784164
ENSMUSG00000004040	20848	Stat3	signal transducer and activator of transcription 3	Retina_2W-GL_All	1.06192	1e-05	0.00413092	-0.184403	0.537548	0.999924	0.257731	0.261105	0.746538
ENSMUSG00000106994	NA	NA	NA	Retina_2W-GL_All	1.53737	7.59e-07	0.000577	0.793268	0.873877	NA	-1.2721	0.608524	0.920294
ENSMUSG00000075054	67008	Yae1d1	Yae1 domain containing 1	Retina_2W-GL_All	1.33766	4.88e-05	0.0136086	-0.329163	0.48466	0.999924	-0.19858	0.482688	0.878801
ENSMUSG00000087168	NA	NA	NA	Retina_2W-GL_All	1.72814	1.07e-07	0.000112	1.35052	0.492119	0.999924	1.14679	0.523452	0.895881
ENSMUSG00000031805	16453	Jak3	Janus kinase 3	Retina_2W-GL_All	2.51909	2.6e-05	0.00842525	-0.261998	0.562976	0.999924	0.760662	0.0273026	0.294042
ENSMUSG00000028078	70762	Dclk2	doublecortin-like kinase 2	Retina_2W-GL_All	-1.16769	0.00013	0.0303425	-0.660287	0.0698513	0.999924	-0.207441	0.442495	0.861993
ENSMUSG00000002006	245469	Pdzd4	PDZ domain containing 4	Retina_2W-GL_All	2.6301	2.34e-08	3.44e-05	-0.640544	0.54177	0.999924	-1.31031	0.239061	0.727322
ENSMUSG00000029338	71914	Antxr2	anthrax toxin receptor 2	Retina_2W-GL_All	1.06491	3.23e-05	0.0100411	-0.22626	0.651286	0.999924	0.82276	0.03167	0.313616
ENSMUSG00000045954	20324	Cavin2	caveolae associated 2	Retina_2W-GL_All	-1.70547	0.00018	0.0390135	-0.593983	0.0614109	0.995177	0.242286	0.586877	0.914864
ENSMUSG00000017631	109934	Abr	active BCR-related gene	Retina_2W-GL_All	1.37979	1.26e-06	0.000757	0.148273	0.682145	0.999924	-0.121605	0.654401	0.931809
ENSMUSG00000028803	74552	Nipal3	NIPA-like domain containing 3	Retina_2W-GL_All	1.48226	5.68e-06	0.00255582	0.85137	0.0856588	0.999924	-0.924699	0.0165107	0.228579
ENSMUSG00000055172	50909	C1ra	complement component 1, r subcomponent A	Retina_2W-GL_All	2.93423	5.68e-05	0.0154673	0.292829	0.559815	0.999924	0.922333	0.101091	0.527573
ENSMUSG00000023349	56620	Clec4n	C-type lectin domain family 4, member n	Retina_2W-GL_All	18.0482	0.000222	0.0429305	0.377032	0.795414	0.999924	5.83831	0.161162	0.633881
ENSMUSG00000046020	140484	Pofut1	protein O-fucosyltransferase 1	Retina_2W-GL_All	1.63811	7.2e-06	0.00311075	-0.14609	0.753325	0.999924	0.83054	0.00755879	0.145632
ENSMUSG00000048489	213393	Depp1	DEPP1 autophagy regulator	Retina_2W-GL_All	-1.72395	4.49e-05	0.01321	0.0449835	0.950056	0.999924	0.428578	0.471316	0.873738
ENSMUSG00000042784	17829	Muc1	mucin 1, transmembrane	Retina_2W-GL_All	7.48904	0.000197	0.041062	1.01236	0.239302	0.999924	3.57234	0.0216009	0.260609
ENSMUSG00000107096	NA	NA	NA	Retina_2W-GL_All	1.29936	0.000204	0.0420335	0.93319	0.213402	0.999924	-0.34229	0.428948	0.855435
ENSMUSG00000074259	546134	Gramd2	GRAM domain containing 2	Retina_2W-GL_All	1.2236	8.18e-07	0.000582	1.11905	0.32176	0.999924	0.0462326	0.938689	0.991007
ENSMUSG00000019320	71893	Noxo1	NADPH oxidase organizer 1	Retina_2W-GL_All	3.74643	5.65e-07	0.000461	0.149945	0.729023	0.999924	0.405655	0.284891	0.767231
ENSMUSG00000099021	103948	Rn7s1	7S RNA 1	Retina_2W-GL_All	-26.2726	7.53e-08	8.74e-05	NA	NA	NA	NA	NA	NA
ENSMUSG00000014782	102075	Plekhg4	pleckstrin homology domain containing, family G (with RhoGef domain) member 4	Retina_2W-GL_All	1.32745	6.7e-05	0.0180058	1.7055	0.0613021	0.994647	4.66454	0.131793	NA
ENSMUSG00000093769	15077	H3c14	H3 clustered histone 14	Retina_2W-GL_All	22.7751	1.94e-06	0.00109561	0.528412	0.90781	0.999924	7.70552	0.0202284	0.253213
ENSMUSG00000035227	66624	Spcs2	signal peptidase complex subunit 2 homolog (S. cerevisiae)	Retina_2W-GL_All	-1.06684	1.62e-07	0.000149	-0.50057	0.237941	0.999924	-0.514765	0.273482	0.758799
ENSMUSG00000090622	320700	A930033H14Rik	RIKEN cDNA A930033H14 gene	Retina_2W-GL_All	1.26942	3.07e-05	0.00966661	0.0507296	0.959457	0.999924	0.604039	0.58446	0.914864
ENSMUSG00000035545	232798	Leng8	leukocyte receptor cluster (LRC) member 8	Retina_2W-GL_All	1.64422	9.5e-07	0.000634	0.695088	0.108037	0.999924	0.760626	0.0214273	0.259438
ENSMUSG00000025400	21334	Tac2	tachykinin 2	Retina_2W-GL_All	-1.04641	0.000253	0.0476876	-3.70657	0.405428	0.999924	-3.43355	0.482574	NA
ENSMUSG00000020288	268390	Ahsa2	AHA1, activator of heat shock protein ATPase 2	Retina_2W-GL_All	-1.08363	0.000214	0.042106	-0.109836	0.76115	0.999924	-0.16474	0.610905	0.92056
ENSMUSG00000102971	NA	NA	NA	Retina_2W-GL_All	5.65195	0.00021	0.042106	1.97339	0.206648	0.999924	1.42854	0.195423	0.680585
ENSMUSG00000105852	NA	NA	NA	Retina_2W-GL_All	1.26805	8.77e-05	0.0227452	-0.492126	0.744686	0.999924	-0.855404	0.313081	0.789521
ENSMUSG00000038537	17201	Mc3r	melanocortin 3 receptor	Retina_2W-GL_All	-7.44461	3.76e-05	0.0113596	-2.27335	0.63495	0.999924	NA	NA	NA
ENSMUSG00000050556	16500	Kcnb1	potassium voltage gated channel, Shab-related subfamily, member 1	Retina_2W-GL_All	1.45452	7.04e-08	8.62e-05	0.193895	0.616264	0.999924	-0.151846	0.729722	0.949409
ENSMUSG00000081094	100041511	Rpl19-ps11	ribosomal protein L19, pseudogene 11	Retina_2W-GL_All	9.99482	8.25e-11	4.55e-07	0.689545	0.880916	0.999924	-0.648695	0.841211	0.974662
ENSMUSG00000005233	66442	Spc25	SPC25, NDC80 kinetochore complex component, homolog (S. cerevisiae)	Retina_2W-GL_All	-1.02666	0.000111	0.0278019	-0.0477249	0.925192	0.999924	-0.238874	0.686852	0.938598
ENSMUSG00000035045	547176	Zc3h12b	zinc finger CCCH-type containing 12B	Retina_2W-GL_All	1.28783	1.63e-05	0.00603022	0.555612	0.267525	0.999924	0.654158	0.150515	0.618054
ENSMUSG00000102653	NA	NA	NA	Retina_2W-GL_All	1.15514	1.93e-05	0.00686826	0.978585	0.205618	0.999924	-0.555866	0.418073	0.85095
ENSMUSG00000053175	12051	Bcl3	B cell leukemia/lymphoma 3	Retina_2W-GL_All	2.49795	2.6e-05	0.00842525	-1.03675	0.0549311	0.970202	-0.197227	0.718983	0.94718
ENSMUSG00000110997	NA	NA	NA	Retina_2W-GL_All	1.12665	0.000127	0.0301497	-0.679329	0.654341	0.999924	-1.66289	0.115867	0.555945
ENSMUSG00000028635	13615	Edn2	endothelin 2	Retina_2W-GL_All	4.5189	3.72e-25	8.19e-21	NA	NA	NA	0.045189	0.992782	NA
ENSMUSG00000005069	19305	Pex5	peroxisomal biogenesis factor 5	Retina_2W-GL_All	-1.20585	0.000218	0.0425728	0.0655152	0.874291	0.999924	0.268059	0.474567	0.875679
ENSMUSG00000001930	22371	Vwf	Von Willebrand factor	Retina_2W-GL_All	1.29486	1.35e-05	0.00514305	0.343674	0.248494	0.999924	0.135097	0.795939	0.964436
ENSMUSG00000016624	271305	Phf21b	PHD finger protein 21B	Retina_2W-GL_All	-2.166	2.81e-06	0.00141592	0.271755	0.802724	0.999924	-1.92663	0.039143	0.348125
ENSMUSG00000020589	76820	Cyria	CYFIP related Rac1 interactor A	Retina_2W-GL_All	1.54686	2.24e-05	0.00770568	-0.257625	0.438955	0.999924	0.514899	0.116008	0.55639
ENSMUSG00000030882	77505	Dnhd1	dynein heavy chain domain 1	Retina_2W-GL_All	1.36687	0.000115	0.0281225	1.20908	0.159873	0.999924	0.171278	0.819872	0.969472
ENSMUSG00000028033	226922	Kcnq5	potassium voltage-gated channel, subfamily Q, member 5	Retina_2W-GL_All	-7.82757	1.21e-05	0.00467111	-6.98778	0.0967776	0.999924	-0.60272	0.613524	0.920916
ENSMUSG00000071714	12984	Csf2rb2	colony stimulating factor 2 receptor, beta 2, low-affinity (granulocyte-macrophage)	Retina_2W-GL_All	7.7459	0.000258	0.0482116	0.635829	0.474568	0.999924	1.23233	0.0277639	0.296935
ENSMUSG00000040026	20210	Saa3	serum amyloid A 3	Retina_2W-GL_All	8.73327	4.87e-08	6.71e-05	-0.29561	0.770364	0.999924	-0.278684	0.930386	0.989931
ENSMUSG00000036282	70646	Naa30	N(alpha)-acetyltransferase 30, NatC catalytic subunit	Retina_2W-GL_All	-1.08495	2.53e-05	0.00842525	-0.586753	0.269118	0.999924	-0.223844	0.686316	0.938598
ENSMUSG00000062515	11770	Fabp4	fatty acid binding protein 4, adipocyte	Retina_2W-GL_All	1.77263	6.53e-09	1.16e-05	-0.112105	0.937605	0.999924	2.33816	0.16944	0.646711
ENSMUSG00000001280	20683	Sp1	trans-acting transcription factor 1	Retina_2W-GL_All	1.48563	0.000211	0.042106	0.384186	0.264653	0.999924	-0.163581	0.498263	0.885718
ENSMUSG00000106279	NA	NA	NA	Retina_2W-GL_All	-29.1477	2.42e-09	5.34e-06	NA	NA	NA	NA	NA	NA
ENSMUSG00000108693	NA	NA	NA	Retina_2W-GL_All	1.16478	0.000139	0.0312625	0.757811	0.577896	0.999924	-0.697355	0.481359	0.877966
ENSMUSG00000020300	67579	Cpeb4	cytoplasmic polyadenylation element binding protein 4	Retina_2W-GL_All	1.43306	0.00021	0.042106	-0.394787	0.587507	0.999924	0.662858	0.232499	0.719682
ENSMUSG00000043822	66548	Adamtsl5	ADAMTS-like 5	Retina_2W-GL_All	1.23089	0.000212	0.042106	0.119429	0.785173	0.999924	0.389582	0.357064	0.818805
ENSMUSG00000027078	56791	Ube2l6	ubiquitin-conjugating enzyme E2L 6	Retina_2W-GL_All	2.56112	8.17e-07	0.000582	-0.444097	0.200807	0.999924	1.32744	0.00616779	0.128502
ENSMUSG00000117296	NA	NA	NA	Retina_2W-GL_All	4.67638	6.78e-08	8.62e-05	-2.97364	0.537944	NA	-5.11218	0.287182	NA
ENSMUSG00000032120	71764	C2cd2l	C2 calcium-dependent domain containing 2-like	Retina_2W-GL_All	1.21923	4.68e-10	1.47e-06	-0.252911	0.559125	0.999924	-0.597863	0.0424173	0.360564
ENSMUSG00000030111	232345	A2m	alpha-2-macroglobulin	Retina_2W-GL_All	1.97953	4.54e-06	0.00213385	0.433353	0.24824	0.999924	0.840085	0.013436	0.20468
ENSMUSG00000103436	NA	NA	NA	Retina_2W-GL_All	2.18042	0.000186	0.0393372	3.45948	0.036359	0.852365	1.0081	0.297543	0.77731

## Sheet: 6W-GL-DEGs
ENSEMBL	ENTREZID	SYMBOL	GENENAME	Relationship	Retina_6W-GL_log2FoldChange	Retina_6W-GL_pvalue	Retina_6W-GL_padj	UON_6W-GL_log2FoldChange	UON_6W-GL_pvalue	UON_6W-GL_padj	MON_6W-GL_log2FoldChange	MON_6W-GL_pvalue	MON_6W-GL_padj
ENSMUSG00000101249	NA	NA	NA	MON_6W-GL_All Retina_6W-GL_All UON_6W-GL_All	21.4252	7.55e-06	0.00320178	30	4.33e-12	5e-08	19.7192	2.39e-05	0.0135934
ENSMUSG00000102070	NA	NA	NA	MON_6W-GL_All UON_6W-GL_All	-8.99694	0.0486596	0.788751	-30	3.61e-10	2.09e-06	18.6202	6.61e-05	0.0274112
ENSMUSG00000059923	14784	Grb2	growth factor receptor bound protein 2	Retina_6W-GL_All UON_6W-GL_All	-1.34639	1.4e-05	0.00542491	-1.54942	7.4e-08	0.000285	-0.0481046	0.927183	0.989923
ENSMUSG00000099519	NA	NA	NA	MON_6W-GL_All Retina_6W-GL_All	-3.84786	1.48e-05	0.00554783	-2.48173	0.309563	0.999984	-11.4156	5.8e-11	4.41e-07
ENSMUSG00000050335	16854	Lgals3	lectin, galactose binding, soluble 3	MON_6W-GL_All Retina_6W-GL_All	1.76827	0.000117	0.0245547	0.617511	0.134084	0.999984	1.23787	1.51e-05	0.0101205
ENSMUSG00000049327	67956	Kmt5a	lysine methyltransferase 5A	MON_6W-GL_All Retina_6W-GL_All	1.41724	5.82e-06	0.00267074	-0.314774	0.496772	0.999984	-2.05639	1.22e-10	6.93e-07
ENSMUSG00000074576	69372	Mocs3	molybdenum cofactor synthesis 3	UON_6W-GL_All	-1.35694	0.00176432	0.171341	-2.5815	3.65e-05	0.03541	1.01306	0.16406	0.742621
ENSMUSG00000100131	NA	NA	NA	UON_6W-GL_All	9.55746	0.0408786	0.757342	28.7271	1.08e-12	2.5e-08	16.6995	0.000346	0.0770013
ENSMUSG00000012017	224024	Scarf2	scavenger receptor class F, member 2	UON_6W-GL_All	-0.814257	0.114771	0.940235	-2.20453	3.68e-05	0.03541	-0.436705	0.620948	0.94105
ENSMUSG00000063362	207958	Alg11	asparagine-linked glycosylation 11 (alpha-1,2-mannosyltransferase)	UON_6W-GL_All	0.0478993	0.962858	0.998969	2.58622	2.32e-06	0.00488156	0.862045	0.132616	0.713891
ENSMUSG00000024222	14229	Fkbp5	FK506 binding protein 5	UON_6W-GL_All	-0.56745	0.0153455	0.509054	-2.076	1.66e-07	0.000481	0.432376	0.474108	0.89955
ENSMUSG00000091764	636741	Zfp964	zinc finger protein 964	UON_6W-GL_All	-0.359016	0.389275	0.997553	1.91508	7.79e-06	0.0100487	-0.405292	0.352152	0.858544
ENSMUSG00000036867	17130	Smad6	SMAD family member 6	UON_6W-GL_All	0.252502	0.772011	0.997553	-2.14503	3.26e-06	0.00628458	0.931286	0.248032	0.80884
ENSMUSG00000030029	16206	Lrig1	leucine-rich repeats and immunoglobulin-like domains 1	UON_6W-GL_All	-0.227353	0.610716	0.997553	-1.76997	2.46e-05	0.0270579	1.0226	0.0110014	0.375503
ENSMUSG00000059149	213006	Mfsd4a	major facilitator superfamily domain containing 4A	UON_6W-GL_All	-0.437307	0.0637733	0.84845	3.4289	4.41e-06	0.0072783	-1.24039	0.449975	0.892029
ENSMUSG00000021610	218335	Clptm1l	CLPTM1-like	UON_6W-GL_All	-0.31616	0.195433	0.985761	-1.42621	7.82e-06	0.0100487	0.229522	0.60016	0.935581
ENSMUSG00000020349	19052	Ppp2ca	protein phosphatase 2 (formerly 2A), catalytic subunit, alpha isoform	UON_6W-GL_All	-0.527401	0.0171639	0.535294	-1.59903	9.44e-07	0.00218256	0.734487	0.120635	0.700172
ENSMUSG00000032014	102644	Oaf	out at first homolog	UON_6W-GL_All	-0.0202971	0.965861	0.998969	-1.78329	2.78e-09	1.29e-05	0.595203	0.335445	0.851388
ENSMUSG00000092274	66961	Neat1	nuclear paraspeckle assembly transcript 1 (non-protein coding)	UON_6W-GL_All	-0.760543	0.736503	0.997553	2.66911	9.07e-11	6.99e-07	-0.329026	0.185502	0.763618
ENSMUSG00000063455	330286	D630045J12Rik	RIKEN cDNA D630045J12 gene	UON_6W-GL_All	-0.130793	0.905974	0.997553	-2.08791	7.65e-06	0.0100487	-0.465715	0.140635	0.719969
ENSMUSG00000075012	14221	Fjx1	four jointed box 1	UON_6W-GL_All	0.0664259	0.9249	0.997553	-2.57818	3.62e-06	0.0064339	0.968616	0.0727984	0.622437
ENSMUSG00000038502	84113	Ptov1	prostate tumor over expressed gene 1	UON_6W-GL_All	-0.417461	0.06122	0.835663	-1.40829	4.1e-05	0.03541	0.132438	0.727455	0.96247
ENSMUSG00000076138	NA	NA	NA	UON_6W-GL_All	1.88538	0.418443	NA	-6.43892	4.38e-05	0.03616	1.63823	0.313345	0.83872
ENSMUSG00000029135	14284	Fosl2	fos-like antigen 2	UON_6W-GL_All	0.51008	0.453088	0.997553	1.64011	1.18e-07	0.000389	-0.0986197	0.793327	0.973719
ENSMUSG00000098371	NA	NA	NA	UON_6W-GL_All	0.654051	0.238872	0.995231	3.5609	4.13e-05	0.03541	-1.97659	0.0152213	0.410059
ENSMUSG00000017466	21858	Timp2	tissue inhibitor of metalloproteinase 2	UON_6W-GL_All	-0.341207	0.136388	0.964965	-1.88669	1.78e-05	0.0217067	0.943474	0.0289552	0.512191
ENSMUSG00000001910	66830	Nacc1	nucleus accumbens associated 1, BEN and BTB (POZ) domain containing	UON_6W-GL_All	-0.233063	0.543548	0.997553	-1.31538	2.11e-05	0.0244244	1.22605	0.0281176	0.507199
ENSMUSG00000115018	NA	NA	NA	UON_6W-GL_All	0.195683	0.779972	0.997553	-3.65824	6.01e-05	0.0448034	-0.999744	0.234458	0.801008
ENSMUSG00000021708	19418	Rasgrf2	RAS protein-specific guanine nucleotide-releasing factor 2	UON_6W-GL_All	0.242965	0.16844	0.979818	-7.68469	5.56e-05	0.0443311	0.219937	0.81289	0.97533
ENSMUSG00000047379	108902	B4gat1	beta-1,4-glucuronyltransferase 1	UON_6W-GL_All	-1.9598	0.172517	0.979818	2.7972	5.01e-06	0.00771894	-0.0898735	0.967499	0.995643
ENSMUSG00000027303	19262	Ptpra	protein tyrosine phosphatase, receptor type, A	UON_6W-GL_All	-0.273134	0.177746	0.979818	-1.5418	4.01e-05	0.03541	0.710285	0.0331012	0.533454
ENSMUSG00000075324	60344	Fign	fidgetin	UON_6W-GL_All	0.607576	0.493538	0.997553	-1.75932	5.86e-05	0.0448034	-0.596771	0.314147	0.83872
ENSMUSG00000080268	107392	Brms1	breast cancer metastasis-suppressor 1	UON_6W-GL_All	0.0334244	0.980898	0.998969	2.18388	2.66e-07	0.000684	0.572585	0.655144	0.949081
ENSMUSG00000032739	378460	Pram1	PML-RAR alpha-regulated adaptor molecule 1	UON_6W-GL_All	1.44695	0.0501075	0.794119	7.63614	2.58e-05	0.0271639	0.53708	0.778971	0.971446
ENSMUSG00000036931	243910	Nfkbid	nuclear factor of kappa light polypeptide gene enhancer in B cells inhibitor, delta	MON_6W-GL_All	0.403979	0.410874	0.997553	-0.70043	0.419502	0.999984	5.28478	6.54e-06	0.00532174
ENSMUSG00000104761	NA	NA	NA	MON_6W-GL_All	0.466734	0.353691	0.997553	-1.32074	0.218547	0.999984	-2.14605	3.36e-05	0.0166395
ENSMUSG00000050463	332131	Krt78	keratin 78	MON_6W-GL_All	0.343747	0.945161	NA	-0.0349822	0.993174	0.999984	25.7531	7.4e-08	0.000169
ENSMUSG00000064032	NA	NA	NA	MON_6W-GL_All	-0.494632	0.666053	0.997553	-2.96779	0.123193	0.999984	-3.69421	5.16e-06	0.00470079
ENSMUSG00000102553	NA	NA	NA	MON_6W-GL_All	-0.0388242	0.946016	0.998197	-0.447018	0.717227	0.999984	-8.5858	4.73e-05	0.0213858
ENSMUSG00000115529	319903	9630013A20Rik	RIKEN cDNA 9630013A20 gene	MON_6W-GL_All	-0.740296	0.58696	0.997553	4.90086	0.189282	0.999984	-1.56888	6.24e-06	0.00527021
ENSMUSG00000004707	17085	Ly9	lymphocyte antigen 9	MON_6W-GL_All	2.2651	0.21987	0.995091	0.881805	0.171186	0.999984	1.83281	2.41e-07	0.000366
ENSMUSG00000050854	230678	Tmem125	transmembrane protein 125	MON_6W-GL_All	0.373623	0.919556	NA	-0.339692	0.842403	0.999984	1.5934	1.97e-07	0.000321
ENSMUSG00000026393	59125	Nek7	NIMA (never in mitosis gene a)-related expressed kinase 7	MON_6W-GL_All	0.0085555	0.964456	0.998969	0.64025	0.103996	0.999984	-1.19779	2.21e-05	0.0129398
ENSMUSG00000109942	NA	NA	NA	MON_6W-GL_All	0.656071	0.37362	0.997553	-6.10993	0.140039	0.999984	-8.17015	9.98e-05	0.0385528
ENSMUSG00000024331	13506	Dsc2	desmocollin 2	MON_6W-GL_All	0.344679	0.653947	0.997553	-0.606304	0.591712	0.999984	26.2791	8.39e-09	2.39e-05
ENSMUSG00000009013	56455	Dynll1	dynein light chain LC8-type 1	MON_6W-GL_All	0.295084	0.692396	0.997553	-0.417736	0.467455	0.999984	1.2804	1.36e-06	0.00172393
ENSMUSG00000056498	320782	Tmem154	transmembrane protein 154	MON_6W-GL_All	1.1939	0.337468	0.997553	0.325833	0.359165	0.999984	1.47231	0.000114	0.0412393
ENSMUSG00000044594	20248	Serpinb3a	serine (or cysteine) peptidase inhibitor, clade B (ovalbumin), member 3A	MON_6W-GL_All	NA	NA	NA	-2.10367	0.541964	0.999984	20.893	1.28e-05	0.00939841
ENSMUSG00000030122	69202	Ptms	parathymosin	MON_6W-GL_All	-0.318682	0.18028	0.982436	0.434388	0.363506	0.999984	-1.94917	2.09e-06	0.0023786
ENSMUSG00000115505	NA	NA	NA	MON_6W-GL_All	-0.273976	0.593981	0.997553	0.00481885	0.994862	0.999984	-1.6169	3.8e-05	0.0180445
ENSMUSG00000063727	18383	Tnfrsf11b	tumor necrosis factor receptor superfamily, member 11b (osteoprotegerin)	MON_6W-GL_All	1.97678	0.245624	0.995231	0.117142	0.78936	0.999984	1.57647	5.44e-07	0.000776
ENSMUSG00000074939	213788	Chrm5	cholinergic receptor, muscarinic 5	MON_6W-GL_All	-0.784109	0.619213	0.997553	-0.132216	0.941336	0.999984	16.2414	2.57e-05	0.0136386
ENSMUSG00000064341	17716	ND1	NADH dehydrogenase subunit 1	MON_6W-GL_All	NA	NA	NA	-3.26267	0.382295	0.999984	-30	8.2e-10	2.67e-06
ENSMUSG00000067220	12788	Cnga1	cyclic nucleotide gated channel alpha 1	MON_6W-GL_All	-0.155537	0.390414	0.997553	1.25705	0.273706	0.999984	-8.70627	1.71e-05	0.0111303
ENSMUSG00000032802	76650	Srxn1	sulfiredoxin 1 homolog (S. cerevisiae)	MON_6W-GL_All	0.755762	0.403885	0.997553	-0.0215992	0.961262	0.999984	-2.00057	6.05e-12	6.9e-08
ENSMUSG00000039262	227723	Prrc2b	proline-rich coiled-coil 2B	MON_6W-GL_All	0.616736	0.0392392	0.747001	-0.0694392	0.885766	0.999984	-1.48295	3.92e-06	0.0037231
ENSMUSG00000049128	16447	Ivl	involucrin	MON_6W-GL_All	0.343743	0.945162	NA	3.44211	0.477209	NA	17.3038	3.48e-06	0.00345118
ENSMUSG00000046167	235379	Gldn	gliomedin	MON_6W-GL_All	-0.460039	0.632211	0.997553	0.609885	0.159669	0.999984	1.99148	1.13e-05	0.00859119
ENSMUSG00000079451	320454	Tmprss11g	transmembrane protease, serine 11g	MON_6W-GL_All	-2.8792	0.445613	NA	-3.97907	0.101167	0.999984	22.791	1.91e-06	0.00229688
ENSMUSG00000050761	14724	Gp1bb	glycoprotein Ib, beta polypeptide	MON_6W-GL_All	-1.70552	0.000387	0.0604803	0.794752	0.489864	0.999984	-4.87497	1.09e-07	0.000191
ENSMUSG00000033184	66676	Tmed7	transmembrane p24 trafficking protein 7	MON_6W-GL_All	-0.0927262	0.855466	0.997553	-0.619143	0.228145	0.999984	-2.49259	2.54e-06	0.00275575
ENSMUSG00000028536	66451	2610528J11Rik	RIKEN cDNA 2610528J11 gene	MON_6W-GL_All	1.63124	0.742586	NA	-3.76075	0.436321	NA	18.8664	0.000113	0.0412393
ENSMUSG00000036819	194952	Jmjd4	jumonji domain containing 4	MON_6W-GL_All	-0.332557	0.186964	0.983138	0.161489	0.705661	0.999984	1.46688	3.02e-05	0.0152752
ENSMUSG00000106018	NA	NA	NA	MON_6W-GL_All	0.462798	0.279717	0.997553	-3.52247	0.166963	0.999984	-8.05776	0.000147	0.0493465
ENSMUSG00000090631	259144	Olfr456	olfactory receptor 456	MON_6W-GL_All	-0.471946	0.827509	0.997553	-2.47469	0.588154	0.999984	-7.81906	9.07e-05	0.0356334
ENSMUSG00000114282	NA	NA	NA	MON_6W-GL_All	0.601876	0.00494221	0.306043	0.124739	0.840562	0.999984	-2.10902	0.000123	0.0432404
ENSMUSG00000021978	54616	Extl3	exostosin-like glycosyltransferase 3	MON_6W-GL_All	-0.00259081	0.990059	0.998969	0.0778001	0.878032	0.999984	1.3577	3.95e-05	0.0183735
ENSMUSG00000050359	20753	Sprr1a	small proline-rich protein 1A	MON_6W-GL_All	0.343727	0.912005	0.997553	3.2032	0.508842	NA	21.894	6.24e-06	0.00527021
ENSMUSG00000116908	NA	NA	NA	MON_6W-GL_All	1.38518	0.232708	0.995091	-1.08437	0.588795	0.999984	4.52937	2.51e-05	0.0135934
ENSMUSG00000049988	211228	Lrrc25	leucine rich repeat containing 25	MON_6W-GL_All	0.416215	0.884761	NA	2.048	0.0229909	0.999984	4.36367	1.99e-05	0.0122733
ENSMUSG00000107476	58894	Zfp862-ps	zinc finger protein 862, pseudogene	MON_6W-GL_All	-0.0278846	0.931181	0.997553	-0.416894	0.282872	0.999984	1.02441	4.79e-05	0.0213858
ENSMUSG00000074923	214230	Pak6	p21 (RAC1) activated kinase 6	MON_6W-GL_All	1.18604	0.0619866	0.837698	2.30255	0.148691	0.999984	8.6092	0.000112	0.0412393
ENSMUSG00000115023	NA	NA	NA	MON_6W-GL_All	0.512601	0.272687	0.997553	-0.447081	0.682575	0.999984	-2.03264	2.47e-05	0.0135934
ENSMUSG00000069769	76626	Msi2	musashi RNA-binding protein 2	MON_6W-GL_All	0.644995	0.000341	0.0552096	0.527394	0.205722	0.999984	-1.75439	1.04e-07	0.000191
ENSMUSG00000047591	378435	Mafa	v-maf musculoaponeurotic fibrosarcoma oncogene family, protein A (avian)	MON_6W-GL_All	-2.15808	0.237342	0.995091	3.70044	0.431607	NA	16.8941	0.000144	0.0488423
ENSMUSG00000097604	NA	NA	NA	MON_6W-GL_All	-1.43666	0.260831	0.997553	-0.0646018	0.982921	0.999984	-18.7127	7.57e-06	0.00595289
ENSMUSG00000074361	319430	C5ar2	complement component 5a receptor 2	MON_6W-GL_All	0.343715	0.945166	NA	-0.0137827	0.997799	0.999984	-29.8633	4.36e-10	1.99e-06
ENSMUSG00000064357	17705	ATP6	ATP synthase F0 subunit 6	MON_6W-GL_All	NA	NA	NA	-1.44137	0.752042	0.999984	-30	8.2e-10	2.67e-06
ENSMUSG00000107155	NA	NA	NA	MON_6W-GL_All	1.44183	0.00732234	0.37077	-0.474926	0.67141	0.999984	-3.67567	1.16e-06	0.00155531
ENSMUSG00000106944	NA	NA	NA	MON_6W-GL_All	0.225998	0.530344	0.997553	-2.37388	0.237129	0.999984	-2.28792	7.55e-05	0.0305806
ENSMUSG00000089837	504193	Npcd	neuronal pentraxin chromo domain	MON_6W-GL_All	-6.84646	0.152805	0.971334	-0.0138042	0.997796	0.999984	6.25535	7.65e-05	0.0305806
ENSMUSG00000052949	217340	Rnf157	ring finger protein 157	MON_6W-GL_All	0.0592553	0.817933	0.997553	-0.11408	0.876443	0.999984	-1.53467	1.81e-05	0.0114688
ENSMUSG00000020911	16669	Krt19	keratin 19	MON_6W-GL_All	-4.10298	0.152591	NA	0.542211	0.711875	0.999984	12.4991	1.43e-05	0.00990781
ENSMUSG00000048078	23966	Tenm4	teneurin transmembrane protein 4	MON_6W-GL_All	0.239739	0.219695	0.995091	-0.931053	0.263893	0.999984	-1.50449	5.4e-05	0.023674
ENSMUSG00000070392	NA	NA	NA	MON_6W-GL_All	-1.15356	0.760324	0.997553	0.641281	0.84323	0.999984	-6.38838	6.36e-05	0.0268585
ENSMUSG00000061259	231382	Tmprss11d	transmembrane protease, serine 11d	MON_6W-GL_All	-0.300801	0.671241	0.997553	-2.86018	0.558101	NA	21.0899	1.33e-05	0.00948136
ENSMUSG00000027525	74189	Phactr3	phosphatase and actin regulator 3	MON_6W-GL_All	-0.0848966	0.74439	0.997553	-0.401253	0.61579	0.999984	-1.06776	0.000126	0.0434629
ENSMUSG00000103313	NA	NA	NA	MON_6W-GL_All	1.183	0.161928	0.978394	0.271296	0.919532	0.999984	-8.0057	0.000119	0.0424553
ENSMUSG00000024743	54525	Syt7	synaptotagmin VII	MON_6W-GL_All	-0.559615	0.654698	0.997553	-0.398759	0.542263	0.999984	-2.56357	2.85e-06	0.00295093
ENSMUSG00000052142	320484	Rasal3	RAS protein activator like 3	MON_6W-GL_All	2.53623	0.084191	0.891874	-0.0807858	0.857844	0.999984	1.32977	3.51e-05	0.0170174
ENSMUSG00000100235	NA	NA	NA	MON_6W-GL_All	2.02281	0.00463348	0.294366	-1.00207	0.122847	0.999984	-2.8429	2.18e-05	0.0129398
ENSMUSG00000022598	72373	Psca	prostate stem cell antigen	MON_6W-GL_All	3.40434	0.483406	NA	-1.59564	0.363424	0.999984	10.5797	0.000108	0.0411599
ENSMUSG00000001017	66511	Chtop	chromatin target of PRMT1	MON_6W-GL_All	-0.172419	0.367586	0.997553	-0.068278	0.856186	0.999984	1.28015	9.75e-08	0.000191
ENSMUSG00000052336	13051	Cx3cr1	chemokine (C-X3-C motif) receptor 1	MON_6W-GL_All	1.09879	0.00787533	0.382405	-1.36086	0.283179	0.999984	4.03407	2.99e-15	6.82e-11
ENSMUSG00000038151	12142	Prdm1	PR domain containing 1, with ZNF domain	MON_6W-GL_All	-0.248786	0.438138	0.997553	-0.227669	0.66092	0.999984	2.21903	5.54e-05	0.0238441
ENSMUSG00000112280	414093	A830082N09Rik	RIKEN cDNA A830082N09 gene	MON_6W-GL_All	4.7283	0.032303	0.693398	0.532361	0.864754	0.999984	-7.11606	1.57e-08	3.97e-05
ENSMUSG00000022408	213956	Fam83f	family with sequence similarity 83, member F	MON_6W-GL_All	-1.25881	0.0949653	0.917912	-0.539786	0.659329	0.999984	8.79838	2.81e-05	0.0145437
ENSMUSG00000010517	14084	Faf1	Fas-associated factor 1	Retina_6W-GL_All	-1.1227	7.23e-06	0.00312403	-1.51507	0.00583207	0.644951	0.866184	0.127423	0.706032
ENSMUSG00000097451	NA	NA	NA	Retina_6W-GL_All	1.14662	0.000216	0.0384496	0.222326	0.764088	0.999984	-0.761885	0.217274	0.787354
ENSMUSG00000025877	212032	Hk3	hexokinase 3	Retina_6W-GL_All	7.24507	9.18e-05	0.0205073	0.80627	0.285655	0.999984	0.669319	0.11977	0.699017
ENSMUSG00000078771	14017	Evi2a	ecotropic viral integration site 2a	Retina_6W-GL_All	-7.86398	1.57e-06	0.000842	0.662396	0.253259	0.999984	-0.450613	0.215575	0.786232
ENSMUSG00000075014	NA	NA	NA	Retina_6W-GL_All	-1.10989	1.9e-05	0.00674992	-0.631737	0.598205	0.999984	-3.43147	0.0141948	0.40105
ENSMUSG00000102828	NA	NA	NA	Retina_6W-GL_All	-8.03923	8.64e-05	0.0200569	1.11457	0.053781	0.999984	-0.434711	0.40217	0.876593
ENSMUSG00000052160	104759	Pld4	phospholipase D family, member 4	Retina_6W-GL_All	1.64916	7.15e-05	0.0183205	0.261915	0.51327	0.999984	0.119858	0.709474	0.959163
ENSMUSG00000022995	13800	Enah	ENAH actin regulator	Retina_6W-GL_All	1.73981	2.23e-06	0.00109332	0.123131	0.867634	0.999984	-1.27895	0.0285173	0.509733
ENSMUSG00000069792	100034251	Wfdc17	WAP four-disulfide core domain 17	Retina_6W-GL_All	4.27616	0.000163	0.0310437	0.927201	0.133724	0.999984	-0.550232	0.418958	0.880287
ENSMUSG00000039910	17684	Cited2	Cbp/p300-interacting transactivator, with Glu/Asp-rich carboxy-terminal domain, 2	Retina_6W-GL_All	-1.21188	1.35e-06	0.000761	-1.78737	0.00345874	0.53187	-0.0596847	0.955877	0.993451
ENSMUSG00000025492	66141	Ifitm3	interferon induced transmembrane protein 3	Retina_6W-GL_All	1.438	0.000218	0.0384496	-0.11695	0.670618	0.999984	-0.122911	0.62115	0.94105
ENSMUSG00000110997	NA	NA	NA	Retina_6W-GL_All	1.16012	8.12e-05	0.0192581	-2.5246	0.100531	0.999984	-1.81368	0.0817652	0.63536
ENSMUSG00000042834	27528	Nrep	neuronal regeneration related protein	Retina_6W-GL_All	-1.02833	4.93e-07	0.000339	-0.762799	0.139832	0.999984	0.764301	0.0714758	0.621979
ENSMUSG00000028635	13615	Edn2	endothelin 2	Retina_6W-GL_All	3.80012	4.07e-18	2.99e-14	NA	NA	NA	2.57653	0.595125	NA
ENSMUSG00000109873	NA	NA	NA	Retina_6W-GL_All	1.35879	0.0003	0.0497172	-1.52326	0.236918	0.999984	-2.18394	0.501293	0.910054
ENSMUSG00000001131	21857	Timp1	tissue inhibitor of metalloproteinase 1	Retina_6W-GL_All	2.91976	0.00012	0.0248526	0.262999	0.437843	0.999984	0.281192	0.661244	0.949227
ENSMUSG00000028677	66743	Rnf220	ring finger protein 220	Retina_6W-GL_All	-1.23448	1.48e-05	0.00554783	-0.974973	0.00228262	0.413424	-0.0196935	0.946008	0.992535
ENSMUSG00000044502	69556	Bod1	biorientation of chromosomes in cell division 1	Retina_6W-GL_All	-1.47333	1.33e-08	1.95e-05	-1.89238	0.00177897	0.376883	0.753611	0.193159	0.768479
ENSMUSG00000040123	219105	Zmym5	zinc finger, MYM-type 5	Retina_6W-GL_All	1.07409	0.00011	0.0236666	-0.232724	0.443269	0.999984	0.237155	0.546411	0.921917
ENSMUSG00000035352	20293	Ccl12	chemokine (C-C motif) ligand 12	Retina_6W-GL_All	2.83234	0.000177	0.0328141	0.386897	0.490781	0.999984	-0.496184	0.152084	0.732802
ENSMUSG00000031450	24013	Grk1	G protein-coupled receptor kinase 1	Retina_6W-GL_All	-2.18115	1.28e-27	1.42e-23	0.0561341	0.962969	0.999984	-0.681166	0.632472	0.944233
ENSMUSG00000026822	16819	Lcn2	lipocalin 2	Retina_6W-GL_All	5.01902	3.69e-05	0.010846	-0.539223	0.435608	0.999984	-1.69821	0.0211697	0.452987
ENSMUSG00000085403	NA	NA	NA	Retina_6W-GL_All	-3.27164	3.69e-05	0.010846	0.691765	0.696806	0.999984	-3.02124	0.15653	0.738853
ENSMUSG00000027087	16410	Itgav	integrin alpha V	Retina_6W-GL_All	1.82249	8.19e-07	0.000529	-0.277183	0.689905	0.999984	0.515368	0.135298	0.715911
ENSMUSG00000047604	212398	Frat2	frequently rearranged in advanced T cell lymphomas 2	Retina_6W-GL_All	-1.14121	0.000111	0.0236666	-1.14201	0.46954	0.999984	0.43623	0.745089	0.965929
ENSMUSG00000026188	271711	Tmem169	transmembrane protein 169	Retina_6W-GL_All	1.04466	9.21e-05	0.0205073	-0.119355	0.924393	0.999984	0.421847	0.548624	0.92238
ENSMUSG00000050556	16500	Kcnb1	potassium voltage gated channel, Shab-related subfamily, member 1	Retina_6W-GL_All	1.29785	1.51e-06	0.000835	0.725516	0.0588934	0.999984	-0.665747	0.129478	0.709124
ENSMUSG00000052957	14451	Gas1	growth arrest specific 1	Retina_6W-GL_All	-3.83528	9.11e-06	0.00379113	-4.46755	0.000481	0.167315	0.475745	0.763553	0.968549
ENSMUSG00000117797	73009	2900057B20Rik	RIKEN cDNA 2900057B20 gene	Retina_6W-GL_All	2.50551	0.000299	0.0497172	5.4966	0.251944	NA	-0.583192	0.907099	NA
ENSMUSG00000019861	94221	Gopc	golgi associated PDZ and coiled-coil motif containing	Retina_6W-GL_All	-1.79912	9.02e-07	0.000552	-0.3414	0.444269	0.999984	0.651115	0.190601	0.767027
ENSMUSG00000029863	12366	Casp2	caspase 2	Retina_6W-GL_All	-1.53924	5.64e-05	0.015159	0.280966	0.453818	0.999984	0.733125	0.0144606	0.402842
ENSMUSG00000106994	NA	NA	NA	Retina_6W-GL_All	1.95888	2.82e-10	6.91e-07	2.97493	0.542037	NA	-1.5656	0.526244	0.91696
ENSMUSG00000028889	230734	Yrdc	yrdC domain containing (E.coli)	Retina_6W-GL_All	-2.40544	2.37e-08	3.07e-05	-2.89468	0.0680527	0.999984	1.47767	0.29327	0.828346
ENSMUSG00000104222	NA	NA	NA	Retina_6W-GL_All	-1.32137	0.000102	0.0223202	0.0472005	0.929619	0.999984	0.888343	0.0399979	0.553348
ENSMUSG00000043866	24075	Taf10	TATA-box binding protein associated factor 10	Retina_6W-GL_All	-1.31228	1.53e-07	0.000134	-0.544691	0.321463	0.999984	-0.297358	0.496107	0.909561
ENSMUSG00000073147	269630	5031425E22Rik	RIKEN cDNA 5031425E22 gene	Retina_6W-GL_All	-1.05889	2.51e-05	0.00791421	-0.473612	0.301382	0.999984	-0.179053	0.545583	0.921638
ENSMUSG00000087168	NA	NA	NA	Retina_6W-GL_All	1.29066	7.57e-05	0.0187461	0.951913	0.62669	0.999984	-0.926831	0.610365	0.93897
ENSMUSG00000112148	14728	Lilrb4a	leukocyte immunoglobulin-like receptor, subfamily B, member 4A	Retina_6W-GL_All	5.324	0.000221	0.0387309	0.128988	0.758584	0.999984	1.74041	0.110615	0.686333
ENSMUSG00000029108	54216	Pcdh7	protocadherin 7	Retina_6W-GL_All	-1.70073	7.08e-07	0.000473	-0.579997	0.412813	0.999984	-0.666306	0.175118	0.753465
ENSMUSG00000040026	20210	Saa3	serum amyloid A 3	Retina_6W-GL_All	9.36089	4.87e-09	7.68e-06	-0.0909815	0.926127	0.999984	-3.57772	0.278808	0.823146
ENSMUSG00000040128	108767	Pnrc1	proline-rich nuclear receptor coactivator 1	Retina_6W-GL_All	-1.17617	1.15e-05	0.00468284	-1.19116	0.0431974	0.999984	0.393602	0.447733	0.891515
ENSMUSG00000000202	72014	Btbd17	BTB (POZ) domain containing 17	Retina_6W-GL_All	-2.29017	7.99e-05	0.0191347	-0.128024	0.790522	0.999984	-0.953012	0.1136	0.689195
ENSMUSG00000000724	12957	Cryba1	crystallin, beta A1	Retina_6W-GL_All	5.34631	2.74e-05	0.00839317	-5.48147	0.253305	NA	-0.303474	0.933559	NA
ENSMUSG00000028581	16792	Laptm5	lysosomal-associated protein transmembrane 5	Retina_6W-GL_All	1.50006	2.03e-05	0.00700723	0.12797	0.719714	0.999984	0.129623	0.583572	0.932398
ENSMUSG00000036282	70646	Naa30	N(alpha)-acetyltransferase 30, NatC catalytic subunit	Retina_6W-GL_All	-1.18334	4.85e-06	0.00227391	-1.03568	0.0508257	0.999984	0.259124	0.639557	0.945459
ENSMUSG00000033949	28105	Trim36	tripartite motif-containing 36	Retina_6W-GL_All	-1.2335	0.000132	0.0264044	0.808368	0.183685	0.999984	0.784705	0.0755327	0.624589
ENSMUSG00000028020	14658	Glrb	glycine receptor, beta subunit	Retina_6W-GL_All	-1.18498	2.74e-05	0.00839317	-0.139278	0.766048	0.999984	1.09341	0.215884	0.786328
ENSMUSG00000029028	72946	Lrrc47	leucine rich repeat containing 47	Retina_6W-GL_All	-2.76754	4.49e-14	1.98e-10	-1.22272	0.0645053	0.999984	-0.0791975	0.907263	0.987643
ENSMUSG00000097706	NA	NA	NA	Retina_6W-GL_All	-7.72351	0.000112	0.0237931	-5.7447	0.230995	NA	3.52635	0.468257	NA
ENSMUSG00000026271	64095	Gpr35	G protein-coupled receptor 35	Retina_6W-GL_All	-3.4417	5.79e-05	0.0153665	0.490462	0.604274	0.999984	0.544077	0.47323	0.899422
ENSMUSG00000045095	14924	Magi1	membrane associated guanylate kinase, WW and PDZ domain containing 1	Retina_6W-GL_All	1.02324	0.000244	0.0420683	-0.265096	0.421055	0.999984	-0.0432324	0.867034	0.982486
ENSMUSG00000045095	78178	4930511A08Rik	RIKEN cDNA 4930511A08 gene	Retina_6W-GL_All	1.02324	0.000244	0.0420683	-0.265096	0.421055	0.999984	-0.0432324	0.867034	0.982486
ENSMUSG00000025036	94279	Sfxn2	sideroflexin 2	Retina_6W-GL_All	1.13439	6.71e-05	0.0173954	0.232371	0.653951	0.999984	-0.0550669	0.882352	0.985368
ENSMUSG00000001280	20683	Sp1	trans-acting transcription factor 1	Retina_6W-GL_All	1.61732	5.5e-05	0.015159	0.0895421	0.79451	0.999984	-0.0962511	0.689284	0.954844
ENSMUSG00000002006	245469	Pdzd4	PDZ domain containing 4	Retina_6W-GL_All	2.53376	8.06e-08	7.73e-05	-1.38388	0.185293	0.999984	-1.38195	0.212058	0.783307
ENSMUSG00000036402	14701	Gng12	guanine nucleotide binding protein (G protein), gamma 12	Retina_6W-GL_All	1.82823	0.000162	0.0310437	0.434313	0.226122	0.999984	-0.00734282	0.984312	0.997114
ENSMUSG00000052419	66520	2610001J05Rik	RIKEN cDNA 2610001J05 gene	Retina_6W-GL_All	1.56123	1.21e-09	2.22e-06	-0.078487	0.779749	0.999984	0.899391	0.0366834	0.540708
ENSMUSG00000081094	100041511	Rpl19-ps11	ribosomal protein L19, pseudogene 11	Retina_6W-GL_All	9.59759	4.58e-10	1.01e-06	-5.41752	0.251239	0.999984	-5.85562	0.0727827	0.622437
ENSMUSG00000106279	NA	NA	NA	Retina_6W-GL_All	-29.2765	2.06e-09	3.49e-06	NA	NA	NA	NA	NA	NA
ENSMUSG00000107705	NA	NA	NA	Retina_6W-GL_All	20.8352	1.34e-05	0.00528694	NA	NA	NA	-0.583208	0.884233	0.985368
ENSMUSG00000018774	12514	Cd68	CD68 antigen	Retina_6W-GL_All	1.97636	1.17e-06	0.000688	0.530278	0.157076	0.999984	0.3279	0.407976	0.877236
ENSMUSG00000074064	56690	Mlycd	malonyl-CoA decarboxylase	Retina_6W-GL_All	-1.18835	6.25e-06	0.00281216	-1.3861	0.0320107	0.999984	0.449595	0.465487	0.896299
ENSMUSG00000029338	71914	Antxr2	anthrax toxin receptor 2	Retina_6W-GL_All	1.29382	4.49e-07	0.00032	-0.230373	0.644529	0.999984	-0.186309	0.627573	0.94274
ENSMUSG00000032363	108153	Adamts7	a disintegrin-like and metallopeptidase (reprolysin type) with thrombospondin type 1 motif, 7	Retina_6W-GL_All	4.33135	0.000143	0.0281127	-0.385056	0.680429	0.999984	-0.155308	0.860119	0.98156
ENSMUSG00000038560	83395	Sp6	trans-acting transcription factor 6	Retina_6W-GL_All	-23.572	8.4e-07	0.000529	NA	NA	NA	-0.583183	0.9071	NA
ENSMUSG00000102976	70579	Zc3h11a	zinc finger CCCH type containing 11A	Retina_6W-GL_All	1.46247	4.37e-07	0.00032	-0.285241	0.840624	0.999984	-0.83167	0.130469	0.711199
ENSMUSG00000021091	20716	Serpina3n	serine (or cysteine) peptidase inhibitor, clade A, member 3N	Retina_6W-GL_All	3.43534	2.48e-05	0.00791421	0.248886	0.577535	0.999984	-0.355833	0.210935	0.782741
ENSMUSG00000054779	NA	NA	NA	Retina_6W-GL_All	1.71603	0.000129	0.0260385	-0.993148	0.53418	0.999984	0.531278	0.70656	0.958428
ENSMUSG00000113917	NA	NA	NA	Retina_6W-GL_All	1.44145	2.29e-05	0.00753767	-0.0302979	0.976503	0.999984	-0.375355	0.634708	0.944538
ENSMUSG00000071652	109077	Ints5	integrator complex subunit 5	Retina_6W-GL_All	-9.389	1.24e-05	0.00495893	0.215338	0.57984	0.999984	1.66365	0.00257268	0.208662
ENSMUSG00000004366	20604	Sst	somatostatin	Retina_6W-GL_All	1.67258	4.73e-05	0.0132052	1.24105	0.788068	NA	-6.16892	0.0305689	0.517989
ENSMUSG00000085623	102631647	Gm16041	predicted gene 16041	Retina_6W-GL_All	1.31194	1.87e-06	0.00096	1.35979	0.138619	0.999984	-3.59202	0.000399	0.0827576
ENSMUSG00000036594	14960	H2-Aa	histocompatibility 2, class II antigen A, alpha	Retina_6W-GL_All	3.3617	1.79e-05	0.00647363	0.370659	0.219179	0.999984	0.170516	0.599222	0.93527
ENSMUSG00000029530	12769	Ccr9	chemokine (C-C motif) receptor 9	Retina_6W-GL_All	-2.08609	1.19e-06	0.000688	-0.118568	0.903158	0.999984	-0.404058	0.670882	0.950915
ENSMUSG00000047888	213988	Tnrc6b	trinucleotide repeat containing 6b	Retina_6W-GL_All	1.23254	2.08e-10	5.72e-07	0.00400425	0.988839	0.999984	0.00895159	0.971705	0.995929
ENSMUSG00000044982	67158	Sft2d3	SFT2 domain containing 3	Retina_6W-GL_All	-1.3454	0.000163	0.0310437	-1.96575	0.000522	0.172438	0.806204	0.242063	0.805672
ENSMUSG00000038642	13040	Ctss	cathepsin S	Retina_6W-GL_All	1.4478	0.00018	0.0330059	0.396391	0.372106	0.999984	0.569981	0.0227329	0.466691
ENSMUSG00000024206	19725	Rfx2	regulatory factor X, 2 (influences HLA class II expression)	Retina_6W-GL_All	1.186	7.73e-05	0.0189374	-0.2024	0.58211	0.999984	-0.1747	0.700469	0.957359
ENSMUSG00000095562	NA	NA	NA	Retina_6W-GL_All	1.50599	2.4e-05	0.00777128	0.918138	0.0846303	0.999984	0.471177	0.314726	0.83872
ENSMUSG00000029790	83922	Cep41	centrosomal protein 41	Retina_6W-GL_All	1.90872	7.14e-06	0.00312403	-0.111038	0.824668	0.999984	-0.840537	0.206369	0.779543
ENSMUSG00000073418	12268	C4b	complement component 4B (Chido blood group)	Retina_6W-GL_All	3.18966	2.63e-17	1.45e-13	0.398147	0.205409	0.999984	0.28017	0.282786	0.825538
ENSMUSG00000035385	20296	Ccl2	chemokine (C-C motif) ligand 2	Retina_6W-GL_All	8.05101	0.000154	0.0299477	-0.709354	0.213741	0.999984	0.1591	0.833425	0.977839
ENSMUSG00000097974	NA	NA	NA	Retina_6W-GL_All	-2.52603	7.79e-08	7.73e-05	0.0347434	0.9709	0.999984	1.06841	0.276175	0.822772
ENSMUSG00000039804	228869	Ncoa5	nuclear receptor coactivator 5	Retina_6W-GL_All	1.42736	1.56e-10	4.9e-07	0.19772	0.651785	0.999984	0.189219	0.621874	0.941057
ENSMUSG00000005774	53970	Rfx5	regulatory factor X, 5 (influences HLA class II expression)	Retina_6W-GL_All	-1.62832	3.79e-05	0.0109809	-0.0673025	0.87129	0.999984	0.0994987	0.771752	0.969661
ENSMUSG00000049421	26466	Zfp260	zinc finger protein 260	Retina_6W-GL_All	1.83359	6.52e-10	1.31e-06	-1.74492	0.00674883	0.664848	0.820493	0.0970016	0.667123
ENSMUSG00000028527	11639	Ak4	adenylate kinase 4	Retina_6W-GL_All	-3.50368	4.21e-32	9.29e-28	1.47659	0.0643003	0.999984	1.5504	0.00590869	0.287764
ENSMUSG00000020594	80913	Pum2	pumilio RNA-binding family member 2	Retina_6W-GL_All	1.34073	2.99e-08	3.67e-05	0.0751853	0.869694	0.999984	-0.55401	0.072231	0.622437
ENSMUSG00000019320	71893	Noxo1	NADPH oxidase organizer 1	Retina_6W-GL_All	2.80236	0.000208	0.0372365	-0.14362	0.738902	0.999984	-0.0551508	0.88418	0.985368
ENSMUSG00000060586	14969	H2-Eb1	histocompatibility 2, class II antigen E beta	Retina_6W-GL_All	2.58737	9.46e-05	0.0208463	-0.165198	0.674378	0.999984	-0.0548205	0.901272	0.987643
ENSMUSG00000035045	547176	Zc3h12b	zinc finger CCCH-type containing 12B	Retina_6W-GL_All	1.17825	8.39e-05	0.0196762	0.334591	0.502971	0.999984	0.460706	0.309945	0.837984
ENSMUSG00000040105	74411	Plpp6	phospholipid phosphatase 6	Retina_6W-GL_All	-1.17007	0.000201	0.036324	-2.36136	0.000153	0.080216	0.782497	0.236504	0.802161
ENSMUSG00000071076	16478	Jund	jun D proto-oncogene	Retina_6W-GL_All	-2.05998	1.32e-07	0.000121	-2.51006	0.101614	0.999984	1.2384	0.342397	0.853498
ENSMUSG00000099021	103948	Rn7s1	7S RNA 1	Retina_6W-GL_All	-26.2463	7.76e-08	7.73e-05	NA	NA	NA	NA	NA	NA
ENSMUSG00000017756	20499	Slc12a7	solute carrier family 12, member 7	Retina_6W-GL_All	2.13133	0.000195	0.0355823	0.220005	0.677119	0.999984	0.607612	0.174157	0.752174
ENSMUSG00000102653	NA	NA	NA	Retina_6W-GL_All	1.8449	7.54e-12	2.77e-08	-0.367982	0.635445	0.999984	-1.91294	0.00568029	0.286438
ENSMUSG00000052921	442801	Arhgef15	Rho guanine nucleotide exchange factor (GEF) 15	Retina_6W-GL_All	1.52408	5.92e-05	0.0155297	0.323929	0.537399	0.999984	-0.427296	0.461838	0.895351
ENSMUSG00000093769	15077	H3c14	H3 clustered histone 14	Retina_6W-GL_All	22.832	1.83e-06	0.000959	0.00660124	0.998846	0.999984	9.84389	0.00297099	0.224396
ENSMUSG00000032120	71764	C2cd2l	C2 calcium-dependent domain containing 2-like	Retina_6W-GL_All	1.06878	4.79e-08	5.55e-05	0.265362	0.539241	0.999984	-0.14283	0.62638	0.942605
ENSMUSG00000017740	57138	Slc12a5	solute carrier family 12, member 5	Retina_6W-GL_All	-1.58607	1.99e-08	2.74e-05	-0.168255	0.827978	0.999984	0.832607	0.361247	0.862358
ENSMUSG00000028468	242406	Rgp1	RAB6A GEF compex partner 1	Retina_6W-GL_All	1.66008	2.23e-06	0.00109332	-0.197488	0.646159	0.999984	-0.777556	0.116592	0.693427
ENSMUSG00000116988	NA	NA	NA	Retina_6W-GL_All	8.43124	3.59e-07	0.000278	-0.0137299	0.997808	NA	-0.597051	0.904857	NA
ENSMUSG00000042410	228061	Agps	alkylglycerone phosphate synthase	Retina_6W-GL_All	-1.27217	6.33e-08	6.98e-05	-0.453472	0.448852	0.999984	0.691487	0.0836776	0.639965
ENSMUSG00000105801	NA	NA	NA	Retina_6W-GL_All	2.90612	4.43e-05	0.012509	-5.87934	0.0951099	0.999984	2.92295	0.508685	NA
ENSMUSG00000030431	664968	Tmem238	transmembrane protein 238	Retina_6W-GL_All	-3.66522	1.65e-07	0.00014	-1.61648	0.0470061	0.999984	0.573989	0.243397	0.805819
ENSMUSG00000012428	117167	Steap4	STEAP family member 4	Retina_6W-GL_All	6.25675	2.91e-07	0.00023796	-1.0855	0.0905987	0.999984	-0.179517	0.834916	0.977909
ENSMUSG00000040331	67872	Nsmce4a	NSE4 homolog A, SMC5-SMC6 complex component	Retina_6W-GL_All	-1.60019	3.66e-07	0.000278	-1.81545	0.00240527	0.42708	0.694208	0.474709	0.8998
ENSMUSG00000030111	232345	A2m	alpha-2-macroglobulin	Retina_6W-GL_All	2.00975	3.37e-06	0.00161279	-0.412755	0.271436	0.999984	0.522219	0.123885	0.703179
ENSMUSG00000110104	NA	NA	NA	Retina_6W-GL_All	19.6813	5.61e-05	0.015159	0.405869	0.888877	0.999984	-0.195263	0.536356	0.918828
