# Supplementary material for: Regional Gene Expression in the Retina, Optic Nerve Head, and Optic Nerve of Mice with Optic Nerve Crush and Experimental Glaucoma
Source: Int J Mol Sci. 2023 Sep 6;24(18):13719. doi: 10.3390/ijms241813719 (PMC10531004; doi:10.3390/ijms241813719)
Supplement: Supplementary file 1 [file ijms-24-13719-s001.zip › Spreadsheet-S3.xlsx]

## Sheet: UON-DEGs_Crush
ENSEMBL	ENTREZID	SYMBOL	GENENAME	Relationship	UON_3D-Crush_log2FoldChange	UON_3D-Crush_pvalue	UON_3D-Crush_padj	UON_2W-Crush_log2FoldChange	UON_2W-Crush_pvalue	UON_2W-Crush_padj
ENSMUSG00000064367	17721	ND5	NADH dehydrogenase subunit 5	UON_Crush-2W_All UON_Crush-3D_All	-30	8.25e-10	4.57e-07	-30	8.25e-10	3.63e-07
ENSMUSG00000064032	NA	NA	NA	UON_Crush-2W_All UON_Crush-3D_All	4.80026	0.00014	0.0180781	5.85193	2.98e-06	0.0005
ENSMUSG00000019942	12534	Cdk1	cyclin-dependent kinase 1	UON_Crush-2W_All UON_Crush-3D_All	4.55615	4.75e-13	4.06e-10	2.43166	0.000116	0.00914282
ENSMUSG00000038418	13653	Egr1	early growth response 1	UON_Crush-2W_All UON_Crush-3D_All	1.85583	0.000347	0.0368738	2.1531	3.3e-05	0.00356739
ENSMUSG00000054146	16665	Krt15	keratin 15	UON_Crush-2W_All UON_Crush-3D_All	-5.27802	7.21e-11	4.48e-08	-4.85385	7.27e-10	3.27e-07
ENSMUSG00000030641	74041	Ddias	DNA damage-induced apoptosis suppressor	UON_Crush-2W_All UON_Crush-3D_All	4.23748	2.57e-08	1.1e-05	2.70531	0.000394	0.0222276
ENSMUSG00000050370	12642	Ch25h	cholesterol 25-hydroxylase	UON_Crush-2W_All UON_Crush-3D_All	1.70373	0.000467	0.0468991	2.34581	1.37e-06	0.000259
ENSMUSG00000036928	50878	Stag3	stromal antigen 3	UON_Crush-2W_All UON_Crush-3D_All	7.97244	0.000235	0.0267792	7.84337	0.000292	0.0181149
ENSMUSG00000015852	80891	Fcrls	Fc receptor-like S, scavenger receptor	UON_Crush-2W_All UON_Crush-3D_All	2.25575	6.23e-08	2.41e-05	3.89579	8.26e-21	1.82e-17
ENSMUSG00000029380	14825	Cxcl1	chemokine (C-X-C motif) ligand 1	UON_Crush-2W_All UON_Crush-3D_All	4.05926	1.87e-05	0.00326993	6.81864	4.09e-13	3.68e-10
ENSMUSG00000070392	NA	NA	NA	UON_Crush-2W_All UON_Crush-3D_All	-3.41701	0.000197	0.0232866	-2.94708	0.00124485	0.0494242
ENSMUSG00000030996	11870	Art1	ADP-ribosyltransferase 1	UON_Crush-2W_All UON_Crush-3D_All	7.07281	0.000305	0.032876	8.95317	4.29e-06	0.000685
ENSMUSG00000028551	12580	Cdkn2c	cyclin dependent kinase inhibitor 2C	UON_Crush-2W_All UON_Crush-3D_All	2.59925	1.7e-07	5.89e-05	1.76439	0.000387	0.0219993
ENSMUSG00000046295	234396	Ankle1	ankyrin repeat and LEM domain containing 1	UON_Crush-2W_All UON_Crush-3D_All	5.19646	6.2e-06	0.0012974	3.90011	0.000703	0.0337509
ENSMUSG00000047534	217653	Mis18bp1	MIS18 binding protein 1	UON_Crush-2W_All UON_Crush-3D_All	5.59474	1.37e-09	7.02e-07	3.22747	0.000498	0.0267044
ENSMUSG00000069516	17105	Lyz2	lysozyme 2	UON_Crush-2W_All UON_Crush-3D_All	1.93767	0.000295	0.0321743	2.86018	9.14e-08	2.35e-05
ENSMUSG00000063362	207958	Alg11	asparagine-linked glycosylation 11 (alpha-1,2-mannosyltransferase)	UON_Crush-2W_All UON_Crush-3D_All	2.76626	1.49e-07	5.27e-05	2.16214	4.03e-05	0.00415587
ENSMUSG00000033501	12970	Crygs	crystallin, gamma S	UON_Crush-2W_All UON_Crush-3D_All	2.27752	2.15e-05	0.00373436	1.8232	0.000671	0.0327849
ENSMUSG00000001131	21857	Timp1	tissue inhibitor of metalloproteinase 1	UON_Crush-2W_All UON_Crush-3D_All	3.36154	4.98e-19	7.85e-16	2.55476	1.26e-11	8.31e-09
ENSMUSG00000108389	NA	NA	NA	UON_Crush-2W_All UON_Crush-3D_All	7.82202	0.000125	0.0170877	8.32967	4.27e-05	0.00428968
ENSMUSG00000032303	110834	Chrna3	cholinergic receptor, nicotinic, alpha polypeptide 3	UON_Crush-2W_All UON_Crush-3D_All	-4.11118	5.15e-05	0.00832811	-11.1392	1.77e-10	8.78e-08
ENSMUSG00000059089	246256	Fcgr4	Fc receptor, IgG, low affinity IV	UON_Crush-2W_All UON_Crush-3D_All	2.16363	0.00016	0.0201747	3.28899	7.86e-09	2.78e-06
ENSMUSG00000030148	26888	Clec4a2	C-type lectin domain family 4, member a2	UON_Crush-2W_All UON_Crush-3D_All	3.73355	0.000139	0.0180781	3.47543	0.00039	0.0220697
ENSMUSG00000029177	12615	Cenpa	centromere protein A	UON_Crush-2W_All UON_Crush-3D_All	5.99692	5.51e-38	1.13e-33	1.60319	0.000689	0.0332429
ENSMUSG00000059498	14131	Fcgr3	Fc receptor, IgG, low affinity III	UON_Crush-2W_All UON_Crush-3D_All	2.12584	9.14e-07	0.00025	3.2775	3.62e-14	4.77e-11
ENSMUSG00000070354	101488212	Evi2	ecotropic viral integration site 2	UON_Crush-2W_All UON_Crush-3D_All	-8.6324	4.3e-06	0.00098	-5.40506	0.000687	0.033228
ENSMUSG00000044716	231134	Dok7	docking protein 7	UON_Crush-2W_All UON_Crush-3D_All	-1.64921	0.000402	0.0418453	-1.90998	4.11e-05	0.00416886
ENSMUSG00000064023	259277	Klk8	kallikrein related-peptidase 8	UON_Crush-2W_All UON_Crush-3D_All	2.95556	3.69e-05	0.00614785	3.02287	2.43e-05	0.00280691
ENSMUSG00000101249	NA	NA	NA	UON_Crush-2W_All UON_Crush-3D_All	30	3.61e-10	2.06e-07	23.5642	8.44e-07	0.000172
ENSMUSG00000037428	381677	Vgf	VGF nerve growth factor inducible	UON_Crush-2W_All UON_Crush-3D_All	2.65592	0.000213	0.0248322	4.77718	1.69e-11	1.08e-08
ENSMUSG00000027379	12235	Bub1	BUB1, mitotic checkpoint serine/threonine kinase	UON_Crush-2W_All UON_Crush-3D_All	3.99241	4.73e-07	0.000136	-4.34817	4.78e-05	0.00470876
ENSMUSG00000028068	404710	Iqgap3	IQ motif containing GTPase activating protein 3	UON_Crush-2W_All UON_Crush-3D_All	4.26028	6.61e-16	7.13e-13	1.7365	0.00105676	0.044393
ENSMUSG00000046805	17476	Mpeg1	macrophage expressed gene 1	UON_Crush-2W_All UON_Crush-3D_All	1.45773	0.000148	0.0187973	2.78262	4.02e-13	3.68e-10
ENSMUSG00000092274	66961	Neat1	nuclear paraspeckle assembly transcript 1 (non-protein coding)	UON_Crush-2W_All UON_Crush-3D_All	2.7543	3.2e-08	1.34e-05	3.13141	3.19e-10	1.5e-07
ENSMUSG00000046245	231805	Pilra	paired immunoglobin-like type 2 receptor alpha	UON_Crush-2W_All UON_Crush-3D_All	4.18641	6.89e-13	5.65e-10	4.84062	8.53e-17	1.41e-13
ENSMUSG00000031821	272551	Gins2	GINS complex subunit 2 (Psf2 homolog)	UON_Crush-2W_All UON_Crush-3D_All	3.11419	6.24e-09	3.04e-06	2.03947	0.000144	0.0108611
ENSMUSG00000062248	66197	Cks2	CDC28 protein kinase regulatory subunit 2	UON_Crush-2W_All UON_Crush-3D_All	4.70503	1.74e-14	1.78e-11	2.22842	0.000298	0.0183165
ENSMUSG00000072082	12449	Ccnf	cyclin F	UON_Crush-2W_All UON_Crush-3D_All	3.58046	2.79e-06	0.000657	-5.31836	4.92e-07	0.000108
ENSMUSG00000009185	20307	Ccl8	chemokine (C-C motif) ligand 8	UON_Crush-2W_All UON_Crush-3D_All	7.75983	5.75e-11	3.68e-08	7.51592	2.26e-10	1.09e-07
ENSMUSG00000063193	217304	Cd300lb	CD300 molecule like family member B	UON_Crush-2W_All UON_Crush-3D_All	2.23386	0.00014	0.0180781	3.80418	6.67e-11	3.75e-08
ENSMUSG00000049699	171530	Ucn2	urocortin 2	UON_Crush-2W_All UON_Crush-3D_All	3.18496	0.000359	0.0377363	4.83902	4.26e-08	1.24e-05
ENSMUSG00000007888	12931	Crlf1	cytokine receptor-like factor 1	UON_Crush-2W_All UON_Crush-3D_All	2.06203	1.52e-05	0.00283618	1.98936	2.95e-05	0.00327576
ENSMUSG00000079620	140474	Muc4	mucin 4	UON_Crush-2W_All UON_Crush-3D_All	-5.49272	0.000224	0.0259933	-6.42232	2.27e-05	0.00264599
ENSMUSG00000004655	11826	Aqp1	aquaporin 1	UON_Crush-2W_All UON_Crush-3D_All	3.32208	3.78e-07	0.000112	2.49279	0.000142	0.0107656
ENSMUSG00000030677	110033	Kif22	kinesin family member 22	UON_Crush-2W_All UON_Crush-3D_All	5.31355	1.34e-22	6.85e-19	3.06376	1.96e-08	6.27e-06
ENSMUSG00000064363	17719	ND4	NADH dehydrogenase subunit 4	UON_Crush-2W_All UON_Crush-3D_All	26.8317	2.05e-08	8.94e-06	28.6985	2e-09	8.07e-07
ENSMUSG00000110040	NA	NA	NA	UON_Crush-2W_All UON_Crush-3D_All	2.28948	3.29e-07	9.92e-05	3.11729	3.21e-12	2.35e-09
ENSMUSG00000112023	14727	Lilr4b	leukocyte immunoglobulin-like receptor, subfamily B, member 4B	UON_Crush-2W_All UON_Crush-3D_All	2.3495	8.22e-05	0.011926	2.5711	1.59e-05	0.00204874
ENSMUSG00000078776	319482	9530053A07Rik	RIKEN cDNA 9530053A07 gene	UON_Crush-2W_All UON_Crush-3D_All	2.15506	0.000264	0.0294495	2.3002	9.46e-05	0.00773024
ENSMUSG00000068744	56742	Psrc1	proline/serine-rich coiled-coil 1	UON_Crush-2W_All UON_Crush-3D_All	4.41792	2.39e-11	1.63e-08	2.93774	9.48e-06	0.00131185
ENSMUSG00000040552	12267	C3ar1	complement component 3a receptor 1	UON_Crush-2W_All UON_Crush-3D_All	1.64474	7.71e-05	0.0113699	2.24661	6.43e-08	1.72e-05
ENSMUSG00000021069	110095	Pygl	liver glycogen phosphorylase	UON_Crush-2W_All UON_Crush-3D_All	2.31217	0.000325	0.0348249	2.18805	0.000661	0.032528
ENSMUSG00000025044	20288	Msr1	macrophage scavenger receptor 1	UON_Crush-2W_All UON_Crush-3D_All	2.80716	0.000176	0.0217227	2.45945	0.00101445	0.0431653
ENSMUSG00000027408	56264	Cpxm1	carboxypeptidase X 1 (M14 family)	UON_Crush-2W_All UON_Crush-3D_All	2.37201	1.78e-05	0.00319142	2.05316	0.000203	0.013869
ENSMUSG00000017716	11799	Birc5	baculoviral IAP repeat-containing 5	UON_Crush-3D_All	4.09856	3.01e-13	2.68e-10	0.751638	0.185091	0.571204
ENSMUSG00000049103	12772	Ccr2	chemokine (C-C motif) receptor 2	UON_Crush-3D_All	3.48565	6.1e-06	0.0012884	2.10099	0.00649756	0.124314
ENSMUSG00000050410	106795	Tcf19	transcription factor 19	UON_Crush-3D_All	1.95821	0.00013	0.017458	1.02623	0.0451692	0.309906
ENSMUSG00000069792	100034251	Wfdc17	WAP four-disulfide core domain 17	UON_Crush-3D_All	2.86031	7.12e-05	0.0108958	1.79848	0.0125484	0.172299
ENSMUSG00000034990	246190	Otoa	otoancorin	UON_Crush-3D_All	4.09445	6.81e-06	0.00138271	-1.21956	0.204465	0.592655
ENSMUSG00000026622	18005	Nek2	NIMA (never in mitosis gene a)-related expressed kinase 2	UON_Crush-3D_All	3.89797	1.01e-09	5.44e-07	-1.45885	0.0273753	0.246203
ENSMUSG00000031860	80720	Pbx4	pre B cell leukemia homeobox 4	UON_Crush-3D_All	2.18124	0.000191	0.0228371	0.96934	0.0976851	0.43162
ENSMUSG00000027496	20878	Aurka	aurora kinase A	UON_Crush-3D_All	4.35069	7.66e-11	4.62e-08	-0.25467	0.708305	0.910566
ENSMUSG00000107768	102640545	Gm36582	predicted gene, 36582	UON_Crush-3D_All	8.74485	0.000291	0.031887	5.38916	0.0273191	0.245921
ENSMUSG00000045328	229841	Cenpe	centromere protein E	UON_Crush-3D_All	4.90513	2.17e-23	1.48e-19	0.806715	0.107463	0.453362
ENSMUSG00000098557	239217	Kctd12	potassium channel tetramerisation domain containing 12	UON_Crush-3D_All	-23.3487	1.07e-06	0.000284	2.90337	0.52462	0.83455
ENSMUSG00000028873	52276	Cdca8	cell division cycle associated 8	UON_Crush-3D_All	5.20415	2.44e-21	6.25e-18	0.583615	0.300202	0.685967
ENSMUSG00000034457	245527	Eda2r	ectodysplasin A2 receptor	UON_Crush-3D_All	2.60825	5.16e-05	0.00832811	1.17305	0.0698861	0.375038
ENSMUSG00000026413	18772	Pkp1	plakophilin 1	UON_Crush-3D_All	-3.86468	0.000497	0.0486942	-2.14527	0.0452213	0.309906
ENSMUSG00000054717	97165	Hmgb2	high mobility group box 2	UON_Crush-3D_All	1.77188	2.23e-05	0.00383539	0.980779	0.0189476	0.205987
ENSMUSG00000038550	229599	Ciart	circadian associated repressor of transcription	UON_Crush-3D_All	-1.67615	7.4e-05	0.0110942	-0.811859	0.0544733	0.336801
ENSMUSG00000028312	14211	Smc2	structural maintenance of chromosomes 2	UON_Crush-3D_All	1.82527	0.000134	0.017671	0.18781	0.69494	0.904906
ENSMUSG00000079553	100502766	Kifc1	kinesin family member C1	UON_Crush-3D_All	7.75503	0.000123	0.0169742	-1.54107	0.534239	0.837758
ENSMUSG00000042638	14917	Gucy2c	guanylate cyclase 2c	UON_Crush-3D_All	7.28603	0.00049	0.0485474	0.846504	0.696808	0.905909
ENSMUSG00000025804	12768	Ccr1	chemokine (C-C motif) receptor 1	UON_Crush-3D_All	2.14556	5.82e-05	0.00925023	1.33364	0.0127093	0.173195
ENSMUSG00000021091	20716	Serpina3n	serine (or cysteine) peptidase inhibitor, clade A, member 3N	UON_Crush-3D_All	1.7112	3.57e-05	0.00599775	0.890293	0.0315062	0.261157
ENSMUSG00000026196	12021	Bard1	BRCA1 associated RING domain 1	UON_Crush-3D_All	6.96502	8.06e-05	0.0118059	2.0516	0.258966	0.645653
ENSMUSG00000034641	217305	Cd300ld	CD300 molecule like family member d	UON_Crush-3D_All	2.27926	0.000504	0.0491765	1.9161	0.00345042	0.0870792
ENSMUSG00000004892	12032	Bcan	brevican	UON_Crush-3D_All	-1.50963	0.000489	0.0485474	-1.08013	0.012513	0.171932
ENSMUSG00000033031	224171	Cip2a	cell proliferation regulating inhibitor of protein phosphatase 2A	UON_Crush-3D_All	3.03469	4.89e-06	0.00107671	0.484869	0.470287	0.806206
ENSMUSG00000115018	NA	NA	NA	UON_Crush-3D_All	-3.52557	4.48e-06	0.00100865	-0.297875	0.682652	0.90117
ENSMUSG00000025758	20873	Plk4	polo like kinase 4	UON_Crush-3D_All	2.21017	1.51e-05	0.00283519	0.144991	0.77774	0.936831
ENSMUSG00000030867	18817	Plk1	polo like kinase 1	UON_Crush-3D_All	5.9507	2.23e-20	4.57e-17	0.17274	0.797222	0.943815
ENSMUSG00000036777	68743	Anln	anillin, actin binding protein	UON_Crush-3D_All	1.68658	0.000129	0.017458	0.264261	0.548977	0.845245
ENSMUSG00000068101	66570	Cenpm	centromere protein M	UON_Crush-3D_All	3.3908	3.16e-07	9.65e-05	1.18277	0.0763177	0.391064
ENSMUSG00000027323	19361	Rad51	RAD51 recombinase	UON_Crush-3D_All	2.87125	9.58e-06	0.00185208	1.18931	0.067476	0.368603
ENSMUSG00000098090	77022	2700099C18Rik	NDC80 homolog, kinetochore complex component pseudogene	UON_Crush-3D_All	3.12219	0.000274	0.0301566	0.231481	0.790653	0.942858
ENSMUSG00000045282	68255	Tmem86b	transmembrane protein 86B	UON_Crush-3D_All	3.9311	0.000132	0.0175708	2.59078	0.0119025	0.168435
ENSMUSG00000020649	20135	Rrm2	ribonucleotide reductase M2	UON_Crush-3D_All	3.79864	2.37e-09	1.19e-06	0.0525829	0.93446	0.983054
ENSMUSG00000026315	20725	Serpinb8	serine (or cysteine) peptidase inhibitor, clade B, member 8	UON_Crush-3D_All	1.74394	8.26e-05	0.011926	0.757744	0.0873542	0.413473
ENSMUSG00000022021	56419	Diaph3	diaphanous related formin 3	UON_Crush-3D_All	3.36077	4.89e-05	0.00801775	1.20188	0.148923	0.520538
ENSMUSG00000019992	71804	Mtfr2	mitochondrial fission regulator 2	UON_Crush-3D_All	3.99129	1.84e-05	0.00324793	-0.515657	0.593471	0.865258
ENSMUSG00000064356	17706	ATP8	ATP synthase F0 subunit 8	UON_Crush-3D_All	-24.6707	2.52e-07	8.08e-05	0.110018	0.980762	0.995176
ENSMUSG00000039814	319581	Xkr5	X-linked Kx blood group related 5	UON_Crush-3D_All	3.18969	0.000182	0.0219149	1.47427	0.0846734	0.409015
ENSMUSG00000031262	102920	Cenpi	centromere protein I	UON_Crush-3D_All	3.31898	2.61e-06	0.000629	0.264216	0.711837	0.9121
ENSMUSG00000027331	51944	Knstrn	kinetochore-localized astrin/SPAG5 binding	UON_Crush-3D_All	4.64408	2.04e-17	2.99e-14	0.55762	0.315343	0.698611
ENSMUSG00000027715	12428	Ccna2	cyclin A2	UON_Crush-3D_All	3.73595	1.37e-16	1.65e-13	-0.154982	0.735067	0.920975
ENSMUSG00000001228	18140	Uhrf1	ubiquitin-like, containing PHD and RING finger domains, 1	UON_Crush-3D_All	2.55359	5.54e-06	0.00119624	0.383362	0.496756	0.820433
ENSMUSG00000041431	268697	Ccnb1	cyclin B1	UON_Crush-3D_All	5.48493	1.18e-13	1.15e-10	-1.07171	0.154811	0.530923
ENSMUSG00000037313	21335	Tacc3	transforming, acidic coiled-coil containing protein 3	UON_Crush-3D_All	2.53168	7.15e-08	2.71e-05	0.431422	0.36009	0.73413
ENSMUSG00000001517	14235	Foxm1	forkhead box M1	UON_Crush-3D_All	6.31358	1.67e-19	3.11e-16	1.55825	0.029893	0.255966
ENSMUSG00000026832	227929	Cytip	cytohesin 1 interacting protein	UON_Crush-3D_All	5.24745	1.67e-05	0.00303468	3.84309	0.00168662	0.0577361
ENSMUSG00000098318	381822	Lockd	lncRNA downstream of Cdkn1b	UON_Crush-3D_All	5.56046	1.41e-20	3.2e-17	1.73225	0.00400322	0.0946329
ENSMUSG00000022422	72107	Dscc1	DNA replication and sister chromatid cohesion 1	UON_Crush-3D_All	6.63709	0.000417	0.0429353	-1.06546	0.605128	0.871267
ENSMUSG00000023015	26934	Racgap1	Rac GTPase-activating protein 1	UON_Crush-3D_All	3.0351	4.28e-12	3.37e-09	0.210983	0.632204	0.882765
ENSMUSG00000069910	70385	Spdl1	spindle apparatus coiled-coil protein 1	UON_Crush-3D_All	5.50989	0.000194	0.0230645	-2.78939	0.0984221	0.433812
ENSMUSG00000026495	68226	Efcab2	EF-hand calcium binding domain 2	UON_Crush-3D_All	-1.45597	0.000493	0.0485474	-0.815631	0.0502063	0.325912
ENSMUSG00000024989	74107	Cep55	centrosomal protein 55	UON_Crush-3D_All	4.32837	1.11e-09	5.82e-07	-0.609356	0.410254	0.769338
ENSMUSG00000019102	11670	Aldh3a1	aldehyde dehydrogenase family 3, subfamily A1	UON_Crush-3D_All	-2.65231	0.000435	0.0439322	-0.940561	0.205763	0.594341
ENSMUSG00000001128	18636	Cfp	complement factor properdin	UON_Crush-3D_All	2.84511	6.98e-05	0.010759	1.31653	0.0660257	0.364514
ENSMUSG00000021965	219114	Ska3	spindle and kinetochore associated complex subunit 3	UON_Crush-3D_All	3.89337	5.72e-05	0.00915478	-2.14933	0.044657	0.308514
ENSMUSG00000107008	100040421	Gm2762	predicted gene 2762	UON_Crush-3D_All	6.80794	1.68e-06	0.000416	3.56061	0.014029	0.181744
ENSMUSG00000057337	53374	Chst3	carbohydrate sulfotransferase 3	UON_Crush-3D_All	-2.00728	0.000143	0.0183456	-1.27471	0.0149963	0.187322
ENSMUSG00000051378	70218	Kif18b	kinesin family member 18B	UON_Crush-3D_All	4.38275	1.25e-13	1.17e-10	-0.198846	0.745869	0.924962
ENSMUSG00000012443	16551	Kif11	kinesin family member 11	UON_Crush-3D_All	3.88821	5.58e-08	2.2e-05	-0.327142	0.65275	0.891113
ENSMUSG00000076437	72657	Selenoh	selenoprotein H	UON_Crush-3D_All	1.7153	0.00033	0.0352033	0.587383	0.219281	0.609493
ENSMUSG00000043311	114585	D17H6S53E	DNA segment, Chr 17, human D6S53E	UON_Crush-3D_All	3.82903	0.000136	0.017828	2.54998	0.0113129	0.163799
ENSMUSG00000026605	108000	Cenpf	centromere protein F	UON_Crush-3D_All	2.7934	1.87e-07	6.38e-05	1.49806	0.00520737	0.110041
ENSMUSG00000028463	230099	Car9	carbonic anhydrase 9	UON_Crush-3D_All	6.3693	0.000358	0.0377363	-0.199337	0.916238	0.978554
ENSMUSG00000031004	17345	Mki67	antigen identified by monoclonal antibody Ki 67	UON_Crush-3D_All	5.22443	7.39e-22	3.03e-18	0.484384	0.380172	0.747435
ENSMUSG00000101111	NA	NA	NA	UON_Crush-3D_All	-12.1139	6.43e-06	0.00133165	2.71075	0.231289	0.617921
ENSMUSG00000000094	21387	Tbx4	T-box 4	UON_Crush-3D_All	-8.29519	0.000213	0.0248322	-1.44985	0.400311	0.762546
ENSMUSG00000027469	72119	Tpx2	TPX2, microtubule-associated	UON_Crush-3D_All	4.57363	1.51e-11	1.07e-08	1.68881	0.012942	0.174553
ENSMUSG00000039055	268465	Eme1	essential meiotic structure-specific endonuclease 1	UON_Crush-3D_All	3.90355	8.33e-05	0.011943	1.19191	0.235082	0.623838
ENSMUSG00000105987	433855	AI506816	expressed sequence AI506816	UON_Crush-3D_All	1.82926	2.92e-06	0.000681	0.27251	0.486573	0.814495
ENSMUSG00000102070	NA	NA	NA	UON_Crush-3D_All	-18.7421	1.07e-11	7.99e-09	-2.11623	0.367819	0.738549
ENSMUSG00000038943	233406	Prc1	protein regulator of cytokinesis 1	UON_Crush-3D_All	5.01862	1.11e-21	3.3e-18	-0.454535	0.395134	0.758831
ENSMUSG00000036768	209737	Kif15	kinesin family member 15	UON_Crush-3D_All	4.68368	0.000232	0.0266894	-1.43912	0.283874	0.670251
ENSMUSG00000041064	208084	Pif1	PIF1 5'-to-3' DNA helicase	UON_Crush-3D_All	6.94883	6.81e-09	3.25e-06	-0.834941	0.552847	0.847365
ENSMUSG00000034413	240055	Neurl1b	neuralized E3 ubiquitin protein ligase 1B	UON_Crush-3D_All	2.91924	0.000169	0.0209846	-1.02163	0.199048	0.587992
ENSMUSG00000020737	15374	Jpt1	Jupiter microtubule associated homolog 1	UON_Crush-3D_All	1.37649	0.000179	0.0219149	0.39164	0.286573	0.672613
ENSMUSG00000020437	246177	Myo1g	myosin IG	UON_Crush-3D_All	2.38112	6.17e-05	0.00972989	1.89178	0.00146265	0.0535927
ENSMUSG00000051811	333182	Cox6b2	cytochrome c oxidase subunit 6B2	UON_Crush-3D_All	1.82338	1.14e-05	0.00218767	1.03559	0.0127223	0.173195
ENSMUSG00000035365	75317	Parpbp	PARP1 binding protein	UON_Crush-3D_All	4.35081	6.78e-06	0.00138271	-2.71353	0.0191515	0.207067
ENSMUSG00000026683	66977	Nuf2	NUF2, NDC80 kinetochore complex component	UON_Crush-3D_All	4.49957	4.27e-11	2.82e-08	0.503021	0.46863	0.806047
ENSMUSG00000021176	78767	Efcab11	EF-hand calcium binding domain 11	UON_Crush-3D_All	4.30209	0.000385	0.0403102	-0.16156	0.897706	0.974219
ENSMUSG00000037544	218977	Dlgap5	DLG associated protein 5	UON_Crush-3D_All	3.59892	0.000236	0.0267792	-1.76532	0.0824881	0.403888
ENSMUSG00000027326	76464	Knl1	kinetochore scaffold 1	UON_Crush-3D_All	5.19949	2.51e-07	8.08e-05	-0.546748	0.600473	0.869223
ENSMUSG00000087213	69941	2810408I11Rik	RIKEN cDNA 2810408I11 gene	UON_Crush-3D_All	7.74721	4.88e-05	0.00801775	0.638559	0.750546	0.927274
ENSMUSG00000025784	21922	Clec3b	C-type lectin domain family 3, member b	UON_Crush-3D_All	-3.11489	2.49e-05	0.00425262	-0.87945	0.221392	0.610239
ENSMUSG00000037725	80986	Ckap2	cytoskeleton associated protein 2	UON_Crush-3D_All	5.27664	2.25e-16	2.56e-13	1.07426	0.0981972	0.433013
ENSMUSG00000048327	70466	Ckap2l	cytoskeleton associated protein 2-like	UON_Crush-3D_All	6.03976	1.13e-21	3.3e-18	-1.45935	0.0333425	0.268286
ENSMUSG00000029414	208628	Kntc1	kinetochore associated 1	UON_Crush-3D_All	3.79702	0.000168	0.0209657	-2.09001	0.0583547	0.346417
ENSMUSG00000044201	12532	Cdc25c	cell division cycle 25C	UON_Crush-3D_All	3.91119	1.27e-05	0.0024031	-2.93033	0.00466271	0.103892
ENSMUSG00000003779	19348	Kif20a	kinesin family member 20A	UON_Crush-3D_All	5.55006	1.33e-16	1.65e-13	1.88691	0.00514733	0.109655
ENSMUSG00000035042	20304	Ccl5	chemokine (C-C motif) ligand 5	UON_Crush-3D_All	2.49938	3.14e-07	9.65e-05	0.628868	0.1996	0.588819
ENSMUSG00000021647	27220	Cartpt	CART prepropeptide	UON_Crush-3D_All	-1.88113	9.47e-08	3.53e-05	-0.385769	0.273745	0.661414
ENSMUSG00000032783	78733	Troap	trophinin associated protein	UON_Crush-3D_All	4.84839	1.64e-06	0.000409	0.430265	0.677275	0.899484
ENSMUSG00000067736	100142658	Gm10222	predicted gene 10222	UON_Crush-3D_All	-15.508	5.65e-06	0.0012074	-2.36858	0.444433	0.792046
ENSMUSG00000022385	29870	Gtse1	G two S phase expressed protein 1	UON_Crush-3D_All	3.70958	1.6e-06	0.000405	0.9112	0.24115	0.629959
ENSMUSG00000032254	71819	Kif23	kinesin family member 23	UON_Crush-3D_All	6.13999	1.12e-10	6.56e-08	1.5784	0.102576	0.443136
ENSMUSG00000033508	67855	Asprv1	aspartic peptidase, retroviral-like 1	UON_Crush-3D_All	-4.34501	1.09e-11	7.99e-09	-0.0205822	0.971088	0.992947
ENSMUSG00000005233	66442	Spc25	SPC25, NDC80 kinetochore complex component, homolog (S. cerevisiae)	UON_Crush-3D_All	2.77012	1.27e-08	5.93e-06	0.621898	0.20275	0.590735
ENSMUSG00000034906	215387	Ncaph	non-SMC condensin I complex, subunit H	UON_Crush-3D_All	3.46447	4.02e-08	1.65e-05	-1.32921	0.0416188	0.300098
ENSMUSG00000027306	108907	Nusap1	nucleolar and spindle associated protein 1	UON_Crush-3D_All	4.10554	2.63e-07	8.3e-05	0.855208	0.285908	0.672193
ENSMUSG00000024990	19662	Rbp4	retinol binding protein 4, plasma	UON_Crush-3D_All	-1.49726	0.000478	0.0478049	-1.33056	0.00185735	0.0612492
ENSMUSG00000028678	73804	Kif2c	kinesin family member 2C	UON_Crush-3D_All	8.51277	0.00011	0.0153614	2.01567	0.365201	0.737316
ENSMUSG00000020914	21973	Top2a	topoisomerase (DNA) II alpha	UON_Crush-3D_All	5.12793	1.84e-19	3.14e-16	1.78258	0.0017544	0.0590349
ENSMUSG00000020808	109212	Pimreg	PICALM interacting mitotic regulator	UON_Crush-3D_All	5.40897	9.77e-17	1.33e-13	0.854386	0.194986	0.582427
ENSMUSG00000022322	20419	Shcbp1	Shc SH2-domain binding protein 1	UON_Crush-3D_All	3.31754	1.54e-05	0.00283618	0.856338	0.267622	0.655145
ENSMUSG00000006143	69665	Upk3bl	uroplakin 3B-like	UON_Crush-3D_All	-2.66605	0.000236	0.0267792	-0.714867	0.315103	0.698366
ENSMUSG00000020641	58185	Rsad2	radical S-adenosyl methionine domain containing 2	UON_Crush-3D_All	-2.8961	9.67e-05	0.0136729	-1.71404	0.020631	0.215525
ENSMUSG00000102869	347740	Norad	non-coding RNA activated by DNA damage	UON_Crush-3D_All	-2.76504	1.99e-07	6.59e-05	-0.779344	0.135301	0.50096
ENSMUSG00000105868	NA	NA	NA	UON_Crush-3D_All	4.81883	3.53e-06	0.000812	1.47477	0.161278	0.540549
ENSMUSG00000110631	NA	NA	NA	UON_Crush-3D_All	3.01903	1.09e-07	4e-05	1.00326	0.0782757	0.394723
ENSMUSG00000072980	70645	Oip5	Opa interacting protein 5	UON_Crush-3D_All	3.98053	7.71e-05	0.0113699	0.0371252	0.971518	0.992947
ENSMUSG00000089739	NA	NA	NA	UON_Crush-3D_All	-3.16985	7.08e-07	0.000196	-1.35483	0.0327545	0.266142
ENSMUSG00000032218	12442	Ccnb2	cyclin B2	UON_Crush-3D_All	6.8927	1.7e-30	1.74e-26	0.768281	0.216936	0.607458
ENSMUSG00000022034	71988	Esco2	establishment of sister chromatid cohesion N-acetyltransferase 2	UON_Crush-3D_All	4.89031	1.99e-07	6.59e-05	2.41028	0.0110127	0.162126
ENSMUSG00000050107	14841	Haspin	histone H3 associated protein kinase	UON_Crush-3D_All	4.81776	7.42e-05	0.0110942	-0.0518568	0.967212	0.992031
ENSMUSG00000100131	NA	NA	NA	UON_Crush-3D_All	17.5946	1.59e-05	0.00290428	3.31127	0.424156	0.778656
ENSMUSG00000094777	319171	H2ac24	H2A clustered histone 24	UON_Crush-3D_All	2.49524	0.000211	0.0248322	0.689941	0.306614	0.691954
ENSMUSG00000051517	230098	Arhgef39	Rho guanine nucleotide exchange factor (GEF) 39	UON_Crush-3D_All	7.56759	4.45e-07	0.00013	2.46258	0.108306	0.455557
ENSMUSG00000052974	13107	Cyp2f2	cytochrome P450, family 2, subfamily f, polypeptide 2	UON_Crush-3D_All	-7.8856	7.3e-06	0.00146722	0.446164	0.660204	0.893733
ENSMUSG00000027654	71878	Fam83d	family with sequence similarity 83, member D	UON_Crush-3D_All	1.89726	0.000273	0.0301566	-0.149344	0.775502	0.936129
ENSMUSG00000026241	18159	Nppc	natriuretic peptide type C	UON_Crush-3D_All	-1.49094	0.000419	0.0429753	-0.109572	0.794342	0.943385
ENSMUSG00000019773	67141	Fbxo5	F-box protein 5	UON_Crush-3D_All	2.35026	0.000244	0.0273576	-0.224288	0.729323	0.919217
ENSMUSG00000038379	22137	Ttk	Ttk protein kinase	UON_Crush-3D_All	3.95482	0.0003	0.0325263	-1.55349	0.17657	0.559516
ENSMUSG00000005470	66929	Asf1b	anti-silencing function 1B histone chaperone	UON_Crush-3D_All	3.94387	1.52e-06	0.000388	-0.66028	0.42791	0.781772
ENSMUSG00000096056	NA	NA	NA	UON_Crush-3D_All	-5.25995	1.49e-06	0.000388	-1.17504	0.219959	0.609765
ENSMUSG00000024660	16319	Incenp	inner centromere protein	UON_Crush-3D_All	2.1684	8.45e-06	0.00164866	-0.0263233	0.957142	0.989245
ENSMUSG00000026429	67196	Ube2t	ubiquitin-conjugating enzyme E2T	UON_Crush-3D_All	4.1356	5.39e-06	0.00117546	2.65192	0.00358517	0.0884313
ENSMUSG00000024590	16906	Lmnb1	lamin B1	UON_Crush-3D_All	2.42471	3.46e-05	0.00585732	-0.127761	0.828493	0.954419
ENSMUSG00000020889	217166	Nr1d1	nuclear receptor subfamily 1, group D, member 1	UON_Crush-3D_All	-1.81002	7.38e-06	0.00146884	-1.09849	0.00650035	0.124314
ENSMUSG00000064370	17711	CYTB	cytochrome b	UON_Crush-3D_All	4.63209	6.2e-07	0.000174	-0.641512	0.489983	0.816804
ENSMUSG00000025574	21877	Tk1	thymidine kinase 1	UON_Crush-3D_All	3.16705	6.16e-07	0.000174	-1.24235	0.055642	0.338435
ENSMUSG00000024124	30943	Prss30	protease, serine 30	UON_Crush-3D_All	7.08362	0.000121	0.016739	3.59686	0.0538958	0.335129
ENSMUSG00000032281	94180	Acsbg1	acyl-CoA synthetase bubblegum family member 1	UON_Crush-3D_All	-1.47004	0.000182	0.0219149	-0.677289	0.0842598	0.407919
ENSMUSG00000028044	54124	Cks1b	CDC28 protein kinase 1b	UON_Crush-3D_All	2.30379	1.36e-08	6.17e-06	0.488705	0.229364	0.61678
ENSMUSG00000094483	19291	Purb	purine rich element binding protein B	UON_Crush-3D_All	-11.8244	4.92e-08	1.98e-05	1.18842	0.462736	0.802427
ENSMUSG00000094248	665433	H2ac23	H2A clustered histone 23	UON_Crush-3D_All	2.44723	0.000414	0.0428223	0.547485	0.430881	0.782548
ENSMUSG00000015597	57908	Zfp318	zinc finger protein 318	UON_Crush-3D_All	2.07763	0.000431	0.0439243	1.34852	0.0223458	0.223187
ENSMUSG00000046591	77011	Ticrr	TOPBP1-interacting checkpoint and replication regulator	UON_Crush-3D_All	6.4367	0.000153	0.0193435	-0.0219389	0.990358	0.997853
ENSMUSG00000032988	57274	Slc16a8	solute carrier family 16 (monocarboxylic acid transporters), member 8	UON_Crush-3D_All	-7.4814	0.000241	0.0271061	0.146748	0.919178	0.979372
ENSMUSG00000026955	72080	Sapcd2	suppressor APC domain containing 2	UON_Crush-3D_All	6.4254	9.62e-07	0.000259	-0.083216	0.953282	0.987783
ENSMUSG00000040133	381413	Gpr176	G protein-coupled receptor 176	UON_Crush-3D_All	6.92056	2.68e-06	0.000638	1.42499	0.344028	0.721915
ENSMUSG00000019987	11846	Arg1	arginase, liver	UON_Crush-3D_All	4.52661	1.35e-07	4.86e-05	-1.06615	0.241429	0.629995
ENSMUSG00000037466	104732	Tedc1	tubulin epsilon and delta complex 1	UON_Crush-3D_All	2.75636	6.44e-05	0.0100783	0.299803	0.665713	0.895082
ENSMUSG00000024795	240641	Kif20b	kinesin family member 20B	UON_Crush-3D_All	3.72422	4.68e-06	0.00104372	1.47595	0.070552	0.376522
ENSMUSG00000048922	108912	Cdca2	cell division cycle associated 2	UON_Crush-3D_All	4.55476	1.95e-08	8.67e-06	-0.510024	0.54014	0.840256
ENSMUSG00000020042	74007	Btbd11	BTB (POZ) domain containing 11	UON_Crush-3D_All	-2.04098	0.00013	0.017458	-1.42416	0.00711752	0.130759
ENSMUSG00000028195	16007	Ccn1	cellular communication network factor 1	UON_Crush-3D_All	1.60802	0.000105	0.0147153	-0.233041	0.574153	0.855933
ENSMUSG00000021485	17121	Mxd3	Max dimerization protein 3	UON_Crush-3D_All	4.06271	1.27e-06	0.000333	-0.381561	0.657078	0.892542
ENSMUSG00000024056	67052	Ndc80	NDC80 kinetochore complex component	UON_Crush-3D_All	3.73566	1.72e-06	0.00042	-0.578119	0.472072	0.807227
ENSMUSG00000048982	217674	Gphb5	glycoprotein hormone beta 5	UON_Crush-3D_All	8.5076	0.00018	0.0219149	-0.163408	0.951505	0.986953
ENSMUSG00000022598	72373	Psca	prostate stem cell antigen	UON_Crush-3D_All	-7.39035	8.87e-05	0.0126208	1.71055	0.160428	0.539041
ENSMUSG00000040204	68026	Pclaf	PCNA clamp associated factor	UON_Crush-3D_All	3.54886	7.81e-06	0.00153966	0.944475	0.236064	0.625354
ENSMUSG00000022945	110749	Chaf1b	chromatin assembly factor 1, subunit B (p60)	UON_Crush-3D_All	2.79159	6.76e-05	0.0105026	1.62104	0.0210292	0.21679
ENSMUSG00000046179	108961	E2f8	E2F transcription factor 8	UON_Crush-3D_All	4.37342	7.26e-05	0.0110237	-2.08002	0.081853	0.403574
ENSMUSG00000108592	NA	NA	NA	UON_Crush-3D_All	5.61108	0.000435	0.0439322	-3.75763	0.0801066	0.399543
ENSMUSG00000023940	72415	Sgo1	shugoshin 1	UON_Crush-3D_All	3.39592	1.79e-05	0.00319142	-1.13884	0.170943	0.552607
ENSMUSG00000024457	22670	Trim26	tripartite motif-containing 26	UON_Crush-2W_All	-0.601165	0.136439	0.999972	-1.52088	0.000166	0.0119412
ENSMUSG00000090958	434215	Lrrc32	leucine rich repeat containing 32	UON_Crush-2W_All	0.0147449	0.974211	0.999972	-1.66714	0.000266	0.0169533
ENSMUSG00000042010	100705	Acacb	acetyl-Coenzyme A carboxylase beta	UON_Crush-2W_All	-0.976742	0.0529657	0.838986	-2.0419	5.37e-05	0.00510827
ENSMUSG00000021700	67295	Rab3c	RAB3C, member RAS oncogene family	UON_Crush-2W_All	-1.50281	0.315596	0.999972	-8.68906	2.56e-05	0.00289968
ENSMUSG00000063354	72027	Slc39a4	solute carrier family 39 (zinc transporter), member 4	UON_Crush-2W_All	1.80717	0.039062	0.756761	2.83595	0.00111785	0.0461804
ENSMUSG00000001020	20198	S100a4	S100 calcium binding protein A4	UON_Crush-2W_All	1.09017	0.00417483	0.220545	2.59719	8.52e-12	5.82e-09
ENSMUSG00000029608	19894	Rph3a	rabphilin 3A	UON_Crush-2W_All	-1.27662	0.00268407	0.16773	-8.66132	4.62e-86	9.13e-82
ENSMUSG00000020053	16000	Igf1	insulin-like growth factor 1	UON_Crush-2W_All	1.00245	0.0413865	0.773995	3.02647	5.87e-10	2.7e-07
ENSMUSG00000030144	17474	Clec4d	C-type lectin domain family 4, member d	UON_Crush-2W_All	3.79695	0.0020153	0.135435	4.77792	9.16e-05	0.0075168
ENSMUSG00000074874	13025	Ctla2b	cytotoxic T lymphocyte-associated protein 2 beta	UON_Crush-2W_All	1.44649	0.0451583	0.802386	3.58712	5.76e-07	0.000125
ENSMUSG00000003863	76787	Ppfia3	protein tyrosine phosphatase, receptor type, f polypeptide (PTPRF), interacting protein (liprin), alpha 3	UON_Crush-2W_All	-1.41167	0.0172815	0.510401	-7.20016	3.54e-33	1.17e-29
ENSMUSG00000104213	380797	Ighd	immunoglobulin heavy constant delta	UON_Crush-2W_All	0.255281	0.909408	0.999972	6.83353	0.000958	0.0417299
ENSMUSG00000114362	71226	4933433G19Rik	RIKEN cDNA 4933433G19 gene	UON_Crush-2W_All	2.4238	0.0174943	0.512723	3.64248	0.000315	0.0190755
ENSMUSG00000042182	320705	Bend6	BEN domain containing 6	UON_Crush-2W_All	-0.431711	0.295297	0.999972	-1.8371	8.9e-06	0.00124936
ENSMUSG00000047182	16369	Irs3	insulin receptor substrate 3	UON_Crush-2W_All	-0.86457	0.212266	0.999972	-2.28054	0.00105052	0.044393
ENSMUSG00000034471	140721	Caskin2	CASK-interacting protein 2	UON_Crush-2W_All	-0.490255	0.258072	0.999972	-1.57403	0.000288	0.0179678
ENSMUSG00000115767	NA	NA	NA	UON_Crush-2W_All	-3.5538	0.0260991	0.617015	-5.3442	0.0012085	0.048502
ENSMUSG00000031139	109904	Mcf2	mcf.2 transforming sequence	UON_Crush-2W_All	-2.69241	0.14561	0.999972	-9.03389	9.49e-05	0.00773024
ENSMUSG00000038058	107607	Nod1	nucleotide-binding oligomerization domain containing 1	UON_Crush-2W_All	-0.605096	0.174016	0.999972	-1.4756	0.000922	0.0408127
ENSMUSG00000024048	67268	Myl12a	myosin, light chain 12A, regulatory, non-sarcomeric	UON_Crush-2W_All	1.29603	0.00332907	0.19496	1.45894	0.00095	0.0416551
ENSMUSG00000027164	22034	Traf6	TNF receptor-associated factor 6	UON_Crush-2W_All	-0.658347	0.130471	0.999972	-2.02049	3.61e-06	0.000595
ENSMUSG00000004730	13733	Adgre1	adhesion G protein-coupled receptor E1	UON_Crush-2W_All	1.45874	0.00342355	0.195574	1.82951	0.000239	0.0156715
ENSMUSG00000118219	NA	NA	NA	UON_Crush-2W_All	2.65398	0.219862	0.999972	8.63105	3.8e-05	0.00395602
ENSMUSG00000118537	113002583	Shld3	shieldin complex subunit 3	UON_Crush-2W_All	0.407361	0.78981	0.999972	-7.79505	0.000198	0.0136867
ENSMUSG00000064351	17708	COX1	cytochrome c oxidase subunit I	UON_Crush-2W_All	10.8851	0.0197157	0.539858	-23.1089	2.25e-06	0.000397
ENSMUSG00000061132	17060	Blnk	B cell linker	UON_Crush-2W_All	1.92468	0.00295532	0.179749	2.13302	0.00097	0.0418013
ENSMUSG00000003657	12308	Calb2	calbindin 2	UON_Crush-2W_All	-0.588863	0.294306	0.999972	-4.22346	7.95e-13	6.55e-10
ENSMUSG00000018008	72318	Cyth4	cytohesin 4	UON_Crush-2W_All	0.336922	0.435205	0.999972	1.40716	0.00110045	0.0459355
ENSMUSG00000043279	384309	Trim56	tripartite motif-containing 56	UON_Crush-2W_All	0.752746	0.1715	0.999972	2.08457	0.000147	0.0109734
ENSMUSG00000046167	235379	Gldn	gliomedin	UON_Crush-2W_All	-0.193966	0.62223	0.999972	2.12374	6.12e-08	1.66e-05
ENSMUSG00000024524	14680	Gnal	guanine nucleotide binding protein, alpha stimulating, olfactory type	UON_Crush-2W_All	-0.282483	0.511314	0.999972	-2.22145	2.81e-07	6.63e-05
ENSMUSG00000035847	15931	Ids	iduronate 2-sulfatase	UON_Crush-2W_All	-0.355945	0.367888	0.999972	-1.4349	0.000286	0.0178939
ENSMUSG00000060012	16554	Kif13b	kinesin family member 13B	UON_Crush-2W_All	-0.941915	0.0485759	0.820824	-2.33657	1.02e-06	0.000203
ENSMUSG00000069601	11735	Ank3	ankyrin 3, epithelial	UON_Crush-2W_All	-0.740688	0.25729	0.999972	-2.90494	9.16e-06	0.00127697
ENSMUSG00000037656	20516	Slc20a2	solute carrier family 20, member 2	UON_Crush-2W_All	-0.938137	0.0319197	0.686525	-1.41143	0.00124647	0.0494242
ENSMUSG00000032691	216799	Nlrp3	NLR family, pyrin domain containing 3	UON_Crush-2W_All	0.283415	0.742834	0.999972	2.96902	0.000432	0.0237342
ENSMUSG00000015355	12506	Cd48	CD48 antigen	UON_Crush-2W_All	1.18478	0.0114904	0.415262	2.72867	5.33e-09	2.07e-06
ENSMUSG00000025888	12362	Casp1	caspase 1	UON_Crush-2W_All	0.119455	0.836473	0.999972	2.19739	0.000139	0.0106167
ENSMUSG00000020143	94176	Dock2	dedicator of cyto-kinesis 2	UON_Crush-2W_All	1.66517	0.00113781	0.0929149	1.91988	0.000173	0.0122428
ENSMUSG00000025885	17919	Myo5b	myosin VB	UON_Crush-2W_All	-0.933688	0.612205	0.999972	-7.85309	0.000725	0.0343863
ENSMUSG00000096506	NA	NA	NA	UON_Crush-2W_All	7.20552	0.000582	0.0557515	7.88695	0.000159	0.0117696
ENSMUSG00000092203	68763	1110038B12Rik	RIKEN cDNA 1110038B12 gene	UON_Crush-2W_All	0.724939	0.187696	0.999972	1.95549	0.000355	0.020762
ENSMUSG00000041992	217944	Rapgef5	Rap guanine nucleotide exchange factor (GEF) 5	UON_Crush-2W_All	-0.191919	0.729862	0.999972	-1.86223	0.000829	0.0377865
ENSMUSG00000020901	320207	Pik3r5	phosphoinositide-3-kinase regulatory subunit 5	UON_Crush-2W_All	1.04619	0.0222437	0.57574	1.80384	7.76e-05	0.00682459
ENSMUSG00000026564	240892	Dusp27	dual specificity phosphatase 27 (putative)	UON_Crush-2W_All	-0.366519	0.754205	0.999972	-5.56354	2.47e-05	0.00284249
ENSMUSG00000001964	13726	Emd	emerin	UON_Crush-2W_All	0.413105	0.360187	0.999972	1.85528	3.76e-05	0.00393733
ENSMUSG00000030036	57377	Mogs	mannosyl-oligosaccharide glucosidase	UON_Crush-2W_All	1.57388	0.0185486	0.528727	2.69332	5.05e-05	0.00489652
ENSMUSG00000026126	19253	Ptpn18	protein tyrosine phosphatase, non-receptor type 18	UON_Crush-2W_All	1.79927	0.00106684	0.0892529	2.58453	2.47e-06	0.000429
ENSMUSG00000112148	14728	Lilrb4a	leukocyte immunoglobulin-like receptor, subfamily B, member 4A	UON_Crush-2W_All	1.98147	0.00122038	0.0954739	2.232	0.000267	0.0169953
ENSMUSG00000039954	269019	Stk32a	serine/threonine kinase 32A	UON_Crush-2W_All	-1.1085	0.0433405	0.788244	-1.95727	0.00037	0.0214116
ENSMUSG00000024737	65221	Slc15a3	solute carrier family 15, member 3	UON_Crush-2W_All	1.40155	0.0291245	0.656727	2.3393	0.000257	0.0165787
ENSMUSG00000003541	15937	Ier3	immediate early response 3	UON_Crush-2W_All	0.868406	0.0272195	0.631381	1.56219	7.02e-05	0.00634021
ENSMUSG00000052837	16477	Junb	jun B proto-oncogene	UON_Crush-2W_All	0.998274	0.0194633	0.535722	1.83776	1.67e-05	0.00211668
ENSMUSG00000091636	320722	Akain1	A kinase (PRKA) anchor inhibitor 1	UON_Crush-2W_All	0.132782	0.926574	0.999972	-8.00097	8.23e-05	0.00711196
ENSMUSG00000026580	20344	Selp	selectin, platelet	UON_Crush-2W_All	2.26144	0.00348051	0.196529	2.7565	0.000362	0.0210123
ENSMUSG00000033066	14457	Gas7	growth arrest specific 7	UON_Crush-2W_All	0.803115	0.0617359	0.880056	1.38642	0.00125546	0.0495818
ENSMUSG00000029695	30956	Aass	aminoadipate-semialdehyde synthase	UON_Crush-2W_All	-0.990563	0.102258	0.999972	-2.47788	4.54e-05	0.00451659
ENSMUSG00000071713	12983	Csf2rb	colony stimulating factor 2 receptor, beta, low-affinity (granulocyte-macrophage)	UON_Crush-2W_All	1.4131	0.0143017	0.469779	2.01401	0.000466	0.0253394
ENSMUSG00000004328	53417	Hif3a	hypoxia inducible factor 3, alpha subunit	UON_Crush-2W_All	-3.09501	0.0192738	0.534581	-6.63777	5.22e-06	0.00082
ENSMUSG00000041670	116837	Rims1	regulating synaptic membrane exocytosis 1	UON_Crush-2W_All	-0.965056	0.143609	0.999972	-7.95999	8.63e-28	2.13e-24
ENSMUSG00000038630	100041581	Zkscan16	zinc finger with KRAB and SCAN domains 16	UON_Crush-2W_All	0.263831	0.809842	0.999972	-7.38405	1.7e-05	0.00211668
ENSMUSG00000074219	NA	NA	NA	UON_Crush-2W_All	-0.9216	0.287553	0.999972	-3.62608	5.53e-05	0.00520581
ENSMUSG00000028976	56485	Slc2a5	solute carrier family 2 (facilitated glucose transporter), member 5	UON_Crush-2W_All	-1.02257	0.321849	0.999972	-3.83134	0.000338	0.0200975
ENSMUSG00000015437	14939	Gzmb	granzyme B	UON_Crush-2W_All	7.17412	0.000808	0.0716951	7.96544	0.000188	0.0131666
ENSMUSG00000011171	22355	Vipr2	vasoactive intestinal peptide receptor 2	UON_Crush-2W_All	-0.69803	0.692653	0.999972	-7.84677	0.000538	0.0283109
ENSMUSG00000043372	71059	Hexim2	hexamethylene bis-acetamide inducible 2	UON_Crush-2W_All	-0.242982	0.686371	0.999972	-2.01555	0.000899	0.0401413
ENSMUSG00000086968	329735	4933431E20Rik	RIKEN cDNA 4933431E20 gene	UON_Crush-2W_All	-1.0184	0.0563987	0.85314	-2.01494	0.000163	0.0119356
ENSMUSG00000020393	84035	Kremen1	kringle containing transmembrane protein 1	UON_Crush-2W_All	-0.654583	0.196202	0.999972	-1.85984	0.000242	0.0157398
ENSMUSG00000053025	64176	Sv2b	synaptic vesicle glycoprotein 2 b	UON_Crush-2W_All	-0.751031	0.186009	0.999972	-1.86259	0.00104233	0.0441617
ENSMUSG00000021281	21928	Tnfaip2	tumor necrosis factor, alpha-induced protein 2	UON_Crush-2W_All	-0.466326	0.298915	0.999972	1.49272	0.000802	0.0369218
ENSMUSG00000034652	217303	Cd300a	CD300A molecule	UON_Crush-2W_All	1.62755	0.0133803	0.451078	2.41943	0.000229	0.0151511
ENSMUSG00000038084	74143	Opa1	OPA1, mitochondrial dynamin like GTPase	UON_Crush-2W_All	-0.51154	0.215434	0.999972	-1.63259	7.8e-05	0.00682926
ENSMUSG00000044811	140497	Cd300c2	CD300C molecule 2	UON_Crush-2W_All	1.1691	0.0279718	0.639173	2.59426	1.02e-06	0.000203
ENSMUSG00000048782	233752	Insc	INSC spindle orientation adaptor protein	UON_Crush-2W_All	1.10985	0.0359705	0.726392	1.8244	0.000535	0.0282915
ENSMUSG00000020135	23805	Apc2	APC regulator of WNT signaling pathway 2	UON_Crush-2W_All	-0.804917	0.0414952	0.775312	-1.42676	0.000302	0.0184084
ENSMUSG00000044024	225392	Rell2	RELT-like 2	UON_Crush-2W_All	-1.99269	0.0498254	0.8248	-6.25595	5.11e-08	1.42e-05
ENSMUSG00000051339	243219	2900026A02Rik	RIKEN cDNA 2900026A02 gene	UON_Crush-2W_All	-1.05663	0.0279372	0.639094	-1.75441	0.000263	0.0168149
ENSMUSG00000004031	240843	Brinp2	bone morphogenic protein/retinoic acid inducible neural-specific 2	UON_Crush-2W_All	-1.23715	0.364865	0.999972	-8.82638	7.67e-06	0.00110829
ENSMUSG00000022883	19876	Robo1	roundabout guidance receptor 1	UON_Crush-2W_All	-0.320552	0.520746	0.999972	-1.76175	0.000422	0.0233936
ENSMUSG00000044583	170743	Tlr7	toll-like receptor 7	UON_Crush-2W_All	1.43814	0.046777	0.817306	2.41337	0.0008	0.036906
ENSMUSG00000024268	108013	Celf4	CUGBP, Elav-like family member 4	UON_Crush-2W_All	-0.663033	0.150916	0.999972	-1.7701	0.000131	0.0100374
ENSMUSG00000022619	60597	Mapk8ip2	mitogen-activated protein kinase 8 interacting protein 2	UON_Crush-2W_All	-1.16583	0.00676636	0.302157	-5.17647	7.22e-33	2.04e-29
ENSMUSG00000049044	56508	Rapgef4	Rap guanine nucleotide exchange factor (GEF) 4	UON_Crush-2W_All	-1.39202	0.00114524	0.0931509	-3.02184	1.69e-12	1.28e-09
ENSMUSG00000112112	NA	NA	NA	UON_Crush-2W_All	-0.964774	0.505461	0.999972	-8.4656	3.09e-05	0.00341433
ENSMUSG00000027832	19288	Ptx3	pentraxin related gene	UON_Crush-2W_All	0.149141	0.742087	0.999972	2.0784	4.35e-06	0.000689
ENSMUSG00000060733	69718	Ipmk	inositol polyphosphate multikinase	UON_Crush-2W_All	-0.172008	0.6848	0.999972	-1.52093	0.00034	0.0201389
ENSMUSG00000102336	NA	NA	NA	UON_Crush-2W_All	1.2712	0.429624	0.999972	-7.02999	0.00110654	0.0459392
ENSMUSG00000071234	627191	Syndig1l	synapse differentiation inducing 1 like	UON_Crush-2W_All	-0.614324	0.604623	0.999972	-4.09164	0.000748	0.0354205
ENSMUSG00000024034	140765	Tmprss3	transmembrane protease, serine 3	UON_Crush-2W_All	-0.81316	0.622429	0.999972	-8.07527	0.000211	0.014226
ENSMUSG00000102555	NA	NA	NA	UON_Crush-2W_All	-0.458131	0.442515	0.999972	-2.1155	0.000428	0.0235737
ENSMUSG00000023000	13363	Dhh	desert hedgehog	UON_Crush-2W_All	1.18899	0.00235669	0.152382	1.79823	4.18e-06	0.000678
ENSMUSG00000041923	319211	Nol4	nucleolar protein 4	UON_Crush-2W_All	0.699026	0.582804	0.999972	-6.58892	0.000329	0.0197771
ENSMUSG00000053519	70357	Kcnip1	Kv channel-interacting protein 1	UON_Crush-2W_All	-1.56404	0.138706	0.999972	-5.92253	1.88e-07	4.53e-05
ENSMUSG00000027860	229658	Vangl1	VANGL planar cell polarity 1	UON_Crush-2W_All	-0.290185	0.496007	0.999972	-1.91264	7.31e-06	0.00106307
ENSMUSG00000036644	76795	Tbc1d9b	TBC1 domain family, member 9B	UON_Crush-2W_All	-1.02719	0.0123762	0.432156	-2.64876	1.13e-10	5.88e-08
ENSMUSG00000043881	211255	Kbtbd7	kelch repeat and BTB (POZ) domain containing 7	UON_Crush-2W_All	-0.677408	0.182494	0.999972	-1.93079	0.000149	0.0110802
ENSMUSG00000037012	15275	Hk1	hexokinase 1	UON_Crush-2W_All	-0.662619	0.0899278	0.977333	-1.29549	0.000915	0.0407867
ENSMUSG00000014778	234686	Fhod1	formin homology 2 domain containing 1	UON_Crush-2W_All	0.401708	0.495187	0.999972	2.00004	0.000616	0.0313104
ENSMUSG00000087694	320846	A530058N18Rik	RIKEN cDNA A530058N18 gene	UON_Crush-2W_All	-0.782042	0.511409	0.999972	-9.26018	6.81e-07	0.000143
ENSMUSG00000021423	17084	Ly86	lymphocyte antigen 86	UON_Crush-2W_All	0.589354	0.137269	0.999972	2.17133	4.21e-08	1.24e-05
ENSMUSG00000020963	22095	Tshr	thyroid stimulating hormone receptor	UON_Crush-2W_All	-4.80403	0.00758013	0.324363	-7.82816	5.49e-05	0.00519428
ENSMUSG00000001021	20197	S100a3	S100 calcium binding protein A3	UON_Crush-2W_All	1.4507	0.0107359	0.399372	3.25388	9.84e-09	3.3e-06
ENSMUSG00000017679	76080	Ttpal	tocopherol (alpha) transfer protein-like	UON_Crush-2W_All	-1.63681	0.0545836	0.844985	-3.53316	3.57e-05	0.00379619
ENSMUSG00000036459	101543	Wtip	WT1-interacting protein	UON_Crush-2W_All	0.559368	0.482142	0.999972	2.62362	0.000828	0.0377865
ENSMUSG00000017740	57138	Slc12a5	solute carrier family 12, member 5	UON_Crush-2W_All	-4.93598	0.00457897	0.231741	-6.84884	0.000165	0.0119356
ENSMUSG00000024201	193796	Kdm4b	lysine (K)-specific demethylase 4B	UON_Crush-2W_All	-0.628739	0.222325	0.999972	-1.82157	0.00041	0.0229278
ENSMUSG00000039114	68404	Nrn1	neuritin 1	UON_Crush-2W_All	-0.322289	0.665897	0.999972	-3.12291	4.18e-05	0.00421989
ENSMUSG00000019232	71760	Etnppl	ethanolamine phosphate phospholyase	UON_Crush-2W_All	-1.15972	0.0103621	0.394779	-2.33869	2.37e-07	5.65e-05
ENSMUSG00000000365	30054	Rnf17	ring finger protein 17	UON_Crush-2W_All	-2.64072	0.0750881	0.934476	-5.63785	0.000525	0.0279485
ENSMUSG00000062760	72301	Shisal1	shisa like 1	UON_Crush-2W_All	-1.99247	0.0194443	0.535722	-2.94017	0.000608	0.031047
ENSMUSG00000030789	16411	Itgax	integrin alpha X	UON_Crush-2W_All	-0.646199	0.233047	0.999972	3.37524	1.61e-10	8.19e-08
ENSMUSG00000028327	74152	Stra6l	STRA6-like	UON_Crush-2W_All	2.37475	0.120298	0.999972	5.14076	0.000592	0.0304868
ENSMUSG00000118332	67238	Fam220a	family with sequence similarity 220, member A	UON_Crush-2W_All	0.0865405	0.896148	0.999972	2.95258	6.45e-06	0.000974
ENSMUSG00000039458	268783	Mtmr12	myotubularin related protein 12	UON_Crush-2W_All	0.0138707	0.975558	0.999972	-1.98708	1.22e-05	0.00162439
ENSMUSG00000030579	22177	Tyrobp	TYRO protein tyrosine kinase binding protein	UON_Crush-2W_All	0.844732	0.0532959	0.838986	2.64585	1.4e-09	5.78e-07
ENSMUSG00000033615	12889	Cplx1	complexin 1	UON_Crush-2W_All	0.856112	0.127068	0.999972	-2.33526	4.84e-05	0.00474319
ENSMUSG00000034336	226180	Ina	internexin neuronal intermediate filament protein, alpha	UON_Crush-2W_All	-0.83596	0.167518	0.999972	-4.14212	3.07e-11	1.84e-08
ENSMUSG00000024672	109225	Ms4a7	membrane-spanning 4-domains, subfamily A, member 7	UON_Crush-2W_All	1.69235	0.00674814	0.302001	2.11346	0.000712	0.0339618
ENSMUSG00000020534	20425	Shmt1	serine hydroxymethyltransferase 1 (soluble)	UON_Crush-2W_All	-0.0515278	0.965884	0.999972	-4.9156	0.000334	0.0199477
ENSMUSG00000046897	68744	Zfp740	zinc finger protein 740	UON_Crush-2W_All	-0.551678	0.22673	0.999972	-1.5609	0.00063	0.0316218
ENSMUSG00000004707	17085	Ly9	lymphocyte antigen 9	UON_Crush-2W_All	0.640619	0.250281	0.999972	2.49492	6.54e-06	0.000979
ENSMUSG00000007891	13033	Ctsd	cathepsin D	UON_Crush-2W_All	0.376925	0.349935	0.999972	1.38011	0.00062	0.0313968
ENSMUSG00000056209	18150	Npm3	nucleoplasmin 3	UON_Crush-2W_All	0.816409	0.16409	0.999972	2.2892	8.39e-05	0.00719014
ENSMUSG00000062961	380768	Ccdc177	coiled-coil domain containing 177	UON_Crush-2W_All	6.86346	0.00322238	0.190894	8.32717	0.000332	0.0199295
ENSMUSG00000115232	NA	NA	NA	UON_Crush-2W_All	1.26454	0.0233749	0.585832	2.75878	6.28e-07	0.000134
ENSMUSG00000046280	214547	She	src homology 2 domain-containing transforming protein E	UON_Crush-2W_All	-0.475529	0.522717	0.999972	-2.43351	0.00116747	0.0473352
ENSMUSG00000004612	72310	Nkg7	natural killer cell group 7 sequence	UON_Crush-2W_All	0.637297	0.426399	0.999972	2.72598	0.000588	0.0303595
ENSMUSG00000079293	56644	Clec7a	C-type lectin domain family 7, member a	UON_Crush-2W_All	1.01014	0.0440944	0.796303	2.36906	2.18e-06	0.000391
ENSMUSG00000056708	15939	Ier5	immediate early response 5	UON_Crush-2W_All	0.0956296	0.826946	0.999972	1.54905	0.000376	0.0216016
ENSMUSG00000041959	20194	S100a10	S100 calcium binding protein A10 (calpactin)	UON_Crush-2W_All	0.718481	0.0865989	0.970412	1.79106	1.93e-05	0.00232989
ENSMUSG00000025907	12421	Rb1cc1	RB1-inducible coiled-coil 1	UON_Crush-2W_All	-0.504847	0.205126	0.999972	-1.5986	6.05e-05	0.005593
ENSMUSG00000033278	19274	Ptprm	protein tyrosine phosphatase, receptor type, M	UON_Crush-2W_All	-0.419124	0.345718	0.999972	-1.49203	0.000798	0.0368871
ENSMUSG00000054196	68588	Cthrc1	collagen triple helix repeat containing 1	UON_Crush-2W_All	1.39509	0.000754	0.0692946	1.36633	0.000966	0.0417299
ENSMUSG00000028051	15168	Hcn3	hyperpolarization-activated, cyclic nucleotide-gated K+ 3	UON_Crush-2W_All	0.655675	0.694523	0.999972	-7.48771	0.000661	0.032528
ENSMUSG00000034573	19249	Ptpn13	protein tyrosine phosphatase, non-receptor type 13	UON_Crush-2W_All	-0.65906	0.100264	0.999972	-1.32239	0.000975	0.0419374
ENSMUSG00000040258	104080	Nxph4	neurexophilin 4	UON_Crush-2W_All	-0.612548	0.569635	0.999972	-6.22289	2.91e-06	0.000492
ENSMUSG00000057455	19762	Rit2	Ras-like without CAAX 2	UON_Crush-2W_All	-0.801109	0.445412	0.999972	-5.74307	3.44e-07	7.92e-05
ENSMUSG00000054942	215708	Miga1	mitoguardin 1	UON_Crush-2W_All	-0.476005	0.280806	0.999972	-1.56873	0.000385	0.0219993
ENSMUSG00000014547	268752	Wdfy2	WD repeat and FYVE domain containing 2	UON_Crush-2W_All	-0.648278	0.113647	0.999972	-1.48818	0.000284	0.0178494
ENSMUSG00000032849	239273	Abcc4	ATP-binding cassette, sub-family C (CFTR/MRP), member 4	UON_Crush-2W_All	-0.569491	0.234312	0.999972	-1.70626	0.000373	0.0214957
ENSMUSG00000046447	66259	Camk2n1	calcium/calmodulin-dependent protein kinase II inhibitor 1	UON_Crush-2W_All	-0.171398	0.644384	0.999972	-1.29317	0.0005	0.0267449
ENSMUSG00000025270	11656	Alas2	aminolevulinic acid synthase 2, erythroid	UON_Crush-2W_All	1.49571	0.0148851	0.48123	2.48104	5.19e-05	0.0049803
ENSMUSG00000043290	654801	Zfp784	zinc finger protein 784	UON_Crush-2W_All	-0.863672	0.469089	0.999972	-4.31602	0.000417	0.0232386
ENSMUSG00000024334	15001	H2-Oa	histocompatibility 2, O region alpha locus	UON_Crush-2W_All	0.632409	0.363213	0.999972	2.69884	8.74e-05	0.00735842
ENSMUSG00000050761	14724	Gp1bb	glycoprotein Ib, beta polypeptide	UON_Crush-2W_All	1.70033	0.157764	0.999972	4.04954	0.000628	0.0316218
ENSMUSG00000022055	18039	Nefl	neurofilament, light polypeptide	UON_Crush-2W_All	-0.121178	0.801537	0.999972	-4.51876	1.33e-20	2.64e-17
ENSMUSG00000034579	237625	Pla2g3	phospholipase A2, group III	UON_Crush-2W_All	-1.43043	0.177015	0.999972	-6.15379	7.77e-07	0.000162
ENSMUSG00000052957	14451	Gas1	growth arrest specific 1	UON_Crush-2W_All	-0.832345	0.153139	0.999972	-2.45638	2.53e-05	0.00287729
ENSMUSG00000073077	636104	Cfap47	cilia and flagella associated protein 47	UON_Crush-2W_All	-2.5246	0.0744339	0.929721	-4.74378	0.00112162	0.0462339
ENSMUSG00000032482	29873	Cspg5	chondroitin sulfate proteoglycan 5	UON_Crush-2W_All	-0.944501	0.0565852	0.85407	-1.7932	0.000295	0.0182084
ENSMUSG00000024558	225724	Mapk4	mitogen-activated protein kinase 4	UON_Crush-2W_All	-0.510963	0.191578	0.999972	-1.26965	0.00117688	0.0476192
ENSMUSG00000029204	74734	Rhoh	ras homolog family member H	UON_Crush-2W_All	0.941027	0.15853	0.999972	2.14334	0.00123997	0.0493642
ENSMUSG00000059049	329872	Frem1	Fras1 related extracellular matrix protein 1	UON_Crush-2W_All	0.140776	0.85134	0.999972	-2.8241	0.000252	0.0163008
ENSMUSG00000058715	14127	Fcer1g	Fc receptor, IgE, high affinity I, gamma polypeptide	UON_Crush-2W_All	1.18948	0.0157592	0.490869	2.32928	2.25e-06	0.000397
ENSMUSG00000022723	224273	Crybg3	beta-gamma crystallin domain containing 3	UON_Crush-2W_All	0.170421	0.812394	0.999972	-2.42491	0.000778	0.0363844
ENSMUSG00000031492	108043	Chrnb3	cholinergic receptor, nicotinic, beta polypeptide 3	UON_Crush-2W_All	-2.08318	0.0831879	0.965899	-9.46335	3.9e-07	8.88e-05
ENSMUSG00000028078	70762	Dclk2	doublecortin-like kinase 2	UON_Crush-2W_All	-0.588851	0.209774	0.999972	-1.95053	3.36e-05	0.00360825
ENSMUSG00000003282	56711	Plag1	pleiomorphic adenoma gene 1	UON_Crush-2W_All	0.612557	0.712824	0.999972	-7.32558	0.000846	0.0384764
ENSMUSG00000027194	74569	Ttc17	tetratricopeptide repeat domain 17	UON_Crush-2W_All	-0.571068	0.188259	0.999972	-1.49711	0.000566	0.0294016
ENSMUSG00000034158	320184	Lrrc58	leucine rich repeat containing 58	UON_Crush-2W_All	-0.493125	0.16613	0.999972	-2.11316	3e-09	1.19e-06
ENSMUSG00000005871	11789	Apc	APC, WNT signaling pathway regulator	UON_Crush-2W_All	-0.729044	0.0728058	0.922837	-1.68887	3.25e-05	0.00352784
ENSMUSG00000034000	241159	Neu4	sialidase 4	UON_Crush-2W_All	-1.57447	0.12799	0.999972	-4.94213	7.04e-06	0.00103995
ENSMUSG00000029094	70292	Afap1	actin filament associated protein 1	UON_Crush-2W_All	-0.443385	0.266783	0.999972	-1.31791	0.000965	0.0417299
ENSMUSG00000026358	50778	Rgs1	regulator of G-protein signaling 1	UON_Crush-2W_All	1.05736	0.179192	0.999972	3.38566	1.2e-05	0.00160714
ENSMUSG00000074657	16572	Kif5a	kinesin family member 5A	UON_Crush-2W_All	-1.51027	0.29415	0.999972	-7.86433	4.7e-08	1.35e-05
ENSMUSG00000079164	53791	Tlr5	toll-like receptor 5	UON_Crush-2W_All	-0.412426	0.739326	0.999972	-4.62783	0.00062	0.0313968
ENSMUSG00000083012	67238	Fam220a	family with sequence similarity 220, member A	UON_Crush-2W_All	-0.070213	0.895767	0.999972	-2.08148	0.000113	0.00895058
ENSMUSG00000027339	215653	Rassf2	Ras association (RalGDS/AF-6) domain family member 2	UON_Crush-2W_All	-1.15521	0.0193537	0.535722	-2.02618	4.11e-05	0.00416886
ENSMUSG00000029570	16848	Lfng	LFNG O-fucosylpeptide 3-beta-N-acetylglucosaminyltransferase	UON_Crush-2W_All	-1.64449	0.000518	0.0503165	-1.77836	0.00017	0.012125
ENSMUSG00000001025	20200	S100a6	S100 calcium binding protein A6 (calcyclin)	UON_Crush-2W_All	0.17158	0.640505	0.999972	1.48635	5.22e-05	0.00498629
ENSMUSG00000062794	235048	Zfp599	zinc finger protein 599	UON_Crush-2W_All	-0.378772	0.777098	0.999972	-5.19541	0.000649	0.0322017
ENSMUSG00000087150	NA	NA	NA	UON_Crush-2W_All	0.778483	0.203502	0.999972	2.09131	0.000609	0.031047
ENSMUSG00000064342	NA	NA	NA	UON_Crush-2W_All	-2.48158	0.203593	0.999972	-8.73642	0.000171	0.0121791
ENSMUSG00000043157	219144	Arl11	ADP-ribosylation factor-like 11	UON_Crush-2W_All	1.95702	0.00301212	0.182122	2.24467	0.000647	0.0321795
ENSMUSG00000056888	73690	Glipr1	GLI pathogenesis-related 1 (glioma)	UON_Crush-2W_All	1.45976	0.0351342	0.720866	2.59277	0.00017	0.012125
ENSMUSG00000092103	102636903	Gm17039	predicted gene 17039	UON_Crush-2W_All	0.287899	0.876387	0.999972	6.24094	0.000301	0.0184084
ENSMUSG00000049764	64453	Zfp280b	zinc finger protein 280B	UON_Crush-2W_All	-1.05481	0.0296353	0.663138	-1.64177	0.000708	0.03384
ENSMUSG00000018930	20303	Ccl4	chemokine (C-C motif) ligand 4	UON_Crush-2W_All	0.757919	0.118424	0.999972	2.65616	3.5e-08	1.07e-05
ENSMUSG00000032289	207596	Thsd4	thrombospondin, type I, domain containing 4	UON_Crush-2W_All	-0.509526	0.32565	0.999972	-1.68557	0.00115374	0.0470677
ENSMUSG00000038147	12523	Cd84	CD84 antigen	UON_Crush-2W_All	0.901579	0.043231	0.787121	2.39393	7.3e-08	1.92e-05
ENSMUSG00000064358	17710	COX3	cytochrome c oxidase subunit III	UON_Crush-2W_All	-3.03688	0.505845	0.999972	-18.9271	6.27e-05	0.0057431
ENSMUSG00000030401	20167	Rtn2	reticulon 2 (Z-band associated protein)	UON_Crush-2W_All	-0.666692	0.248172	0.999972	-2.01956	0.000488	0.026288
ENSMUSG00000048978	22360	Nrsn1	neurensin 1	UON_Crush-2W_All	-1.04981	0.00410862	0.218739	-4.95476	4.92e-41	2.24e-37
ENSMUSG00000024846	73720	Cst6	cystatin E/M	UON_Crush-2W_All	0.875791	0.145148	0.999972	2.00818	0.000781	0.0364625
ENSMUSG00000035778	14594	Ggta1	glycoprotein galactosyltransferase alpha 1, 3	UON_Crush-2W_All	1.53923	0.0312846	0.68	2.57712	0.000302	0.0184084
ENSMUSG00000026770	16184	Il2ra	interleukin 2 receptor, alpha chain	UON_Crush-2W_All	-2.30106	0.0831316	0.965899	-4.41349	0.00111798	0.0461804
ENSMUSG00000021702	21828	Thbs4	thrombospondin 4	UON_Crush-2W_All	-1.83675	0.108632	0.999972	-4.7212	0.000262	0.0168149
ENSMUSG00000031442	17207	Mcf2l	mcf.2 transforming sequence-like	UON_Crush-2W_All	-1.40954	0.022104	0.5735	-2.65299	1.71e-05	0.00211668
ENSMUSG00000107155	NA	NA	NA	UON_Crush-2W_All	1.85267	0.0544669	0.844634	3.408	0.000343	0.0202764
ENSMUSG00000073016	331487	Uprt	uracil phosphoribosyltransferase	UON_Crush-2W_All	-0.13573	0.912775	0.999972	-4.55339	0.000783	0.0364666
ENSMUSG00000058135	14862	Gstm1	glutathione S-transferase, mu 1	UON_Crush-2W_All	-1.06802	0.00340527	0.195512	-1.35031	0.000213	0.0143483
ENSMUSG00000032908	433323	Sgpp2	sphingosine-1-phosphate phosphatase 2	UON_Crush-2W_All	-2.18231	0.0571132	0.857216	-5.29242	1.13e-05	0.00152681
ENSMUSG00000027951	56417	Adar	adenosine deaminase, RNA-specific	UON_Crush-2W_All	-1.2131	0.0123358	0.432156	-1.95138	5.69e-05	0.00533681
ENSMUSG00000078945	17948	Naip2	NLR family, apoptosis inhibitory protein 2	UON_Crush-2W_All	1.20788	0.0314004	0.680353	2.24129	5.99e-05	0.00556416
ENSMUSG00000028459	12517	Cd72	CD72 antigen	UON_Crush-2W_All	1.38167	0.00684336	0.302955	1.98373	0.000101	0.00815152
ENSMUSG00000033342	75769	Plppr5	phospholipid phosphatase related 5	UON_Crush-2W_All	-2.51959	0.0479878	0.81984	-4.97771	0.000146	0.0109723
ENSMUSG00000103159	NA	NA	NA	UON_Crush-2W_All	7.00292	0.000542	0.0523944	8.68695	1.61e-05	0.00205094
ENSMUSG00000086859	76972	Snhg20	small nucleolar RNA host gene 20	UON_Crush-2W_All	1.27085	0.00542192	0.263348	2.05651	6.58e-06	0.000979
ENSMUSG00000032252	93683	Glce	glucuronyl C5-epimerase	UON_Crush-2W_All	-0.165219	0.732138	0.999972	-1.57825	0.0011075	0.0459392
ENSMUSG00000021303	14706	Gng4	guanine nucleotide binding protein (G protein), gamma 4	UON_Crush-2W_All	-0.575521	0.485562	0.999972	-4.84096	5.8e-08	1.59e-05
ENSMUSG00000066189	54376	Cacng3	calcium channel, voltage-dependent, gamma subunit 3	UON_Crush-2W_All	-1.27126	0.0273098	0.631381	-4.41485	5.01e-14	5.64e-11
ENSMUSG00000084929	402730	Foxo6os	forkhead box O6, opposite strand	UON_Crush-2W_All	-0.347649	0.868742	0.999972	7.3396	0.000145	0.0109403
ENSMUSG00000015568	16956	Lpl	lipoprotein lipase	UON_Crush-2W_All	0.958853	0.20975	0.999972	3.39302	8.38e-06	0.00119083
ENSMUSG00000069917	110257	Hba-a2	hemoglobin alpha, adult chain 2	UON_Crush-2W_All	1.5347	0.000945	0.0820967	3.57292	1.37e-14	1.94e-11
ENSMUSG00000026870	77996	Cutal	cutA divalent cation tolerance homolog-like	UON_Crush-2W_All	-1.07718	0.470785	0.999972	-8.67828	2.66e-05	0.00298525
ENSMUSG00000034156	207777	Tspoap1	TSPO associated protein 1	UON_Crush-2W_All	-1.22962	0.0175467	0.512723	-2.84687	4.17e-08	1.24e-05
ENSMUSG00000039601	53901	Rcan2	regulator of calcineurin 2	UON_Crush-2W_All	-0.934793	0.0490795	0.822074	-1.54298	0.001161	0.0471694
ENSMUSG00000074797	16434	Itpa	inosine triphosphatase (nucleoside triphosphate pyrophosphatase)	UON_Crush-2W_All	0.475592	0.223737	0.999972	1.27766	0.00106366	0.0445882
ENSMUSG00000089817	635617	Gm7162	RAN GTPase activating protein 1 pseudogene	UON_Crush-2W_All	5.06937	0.0242793	0.595992	8.28905	0.000165	0.0119356
ENSMUSG00000062151	208898	Unc13c	unc-13 homolog C	UON_Crush-2W_All	-0.770218	0.550996	0.999972	-6.83982	1.19e-07	2.99e-05
ENSMUSG00000026480	17970	Ncf2	neutrophil cytosolic factor 2	UON_Crush-2W_All	0.739557	0.147802	0.999972	1.80867	0.000386	0.0219993
ENSMUSG00000017390	11676	Aldoc	aldolase C, fructose-bisphosphate	UON_Crush-2W_All	-0.25896	0.553861	0.999972	-1.9534	8.01e-06	0.00114874
ENSMUSG00000090243	NA	NA	NA	UON_Crush-2W_All	6.44791	0.00483832	0.240124	7.7829	0.000627	0.0316218
ENSMUSG00000118154	328957	9330117O12Rik	RIKEN cDNA 9330117O12 gene	UON_Crush-2W_All	-2.22629	0.105616	0.999972	-5.1887	0.000553	0.028866
ENSMUSG00000030717	56312	Nupr1	nuclear protein transcription regulator 1	UON_Crush-2W_All	0.436263	0.297696	0.999972	1.47377	0.000434	0.0238092
ENSMUSG00000046818	73284	Ddit4l	DNA-damage-inducible transcript 4-like	UON_Crush-2W_All	2.42866	0.00287136	0.17621	3.19531	8.49e-05	0.00720676
ENSMUSG00000021922	16427	Itih4	inter alpha-trypsin inhibitor, heavy chain 4	UON_Crush-2W_All	-2.4405	0.0857924	0.970412	-8.99044	7.2e-06	0.0010555
ENSMUSG00000025262	207375	Fam120c	family with sequence similarity 120, member C	UON_Crush-2W_All	-1.08874	0.01453	0.475191	-1.67973	0.000162	0.0119356
ENSMUSG00000031491	11440	Chrna6	cholinergic receptor, nicotinic, alpha polypeptide 6	UON_Crush-2W_All	-2.08592	0.236443	0.999972	-7.76211	0.000527	0.0279782
ENSMUSG00000024251	240174	Thada	thyroid adenoma associated	UON_Crush-2W_All	-0.749831	0.165074	0.999972	-1.84805	0.000635	0.0318084
ENSMUSG00000030707	12721	Coro1a	coronin, actin binding protein 1A	UON_Crush-2W_All	1.59816	0.00196955	0.134119	2.06062	6.55e-05	0.00596779
ENSMUSG00000054280	215476	Prr14l	proline rich 14-like	UON_Crush-2W_All	-0.00744557	0.98573	0.999972	-2.44318	5.44e-09	2.07e-06
ENSMUSG00000096847	210573	Tmem151b	transmembrane protein 151B	UON_Crush-2W_All	-0.458197	0.466776	0.999972	-11.3277	5.91e-13	5.08e-10
ENSMUSG00000018401	170749	Mtmr4	myotubularin related protein 4	UON_Crush-2W_All	-0.102733	0.812445	0.999972	-1.53387	0.000405	0.0227385
ENSMUSG00000015854	11801	Cd5l	CD5 antigen-like	UON_Crush-2W_All	4.92354	0.04227	0.77849	8.53589	0.000293	0.0181367
ENSMUSG00000011751	80297	Sptbn4	spectrin beta, non-erythrocytic 4	UON_Crush-2W_All	-1.32641	0.0135123	0.451815	-8.66591	5.37e-55	5.31e-51
ENSMUSG00000061983	20042	Rps12	ribosomal protein S12	UON_Crush-2W_All	0.753293	0.102967	0.999972	1.56413	0.000704	0.0337509
ENSMUSG00000033007	241118	Asic4	acid-sensing (proton-gated) ion channel family member 4	UON_Crush-2W_All	0.171688	0.911903	0.999972	-7.83338	0.000207	0.0140368
ENSMUSG00000046743	329628	Fat4	FAT atypical cadherin 4	UON_Crush-2W_All	-0.718838	0.300852	0.999972	-2.68254	0.000128	0.00992264
ENSMUSG00000115230	NA	NA	NA	UON_Crush-2W_All	1.09846	0.485559	0.999972	5.40948	0.00031	0.0188094
ENSMUSG00000036887	12259	C1qa	complement component 1, q subcomponent, alpha polypeptide	UON_Crush-2W_All	0.797368	0.116477	0.999972	2.00046	8.18e-05	0.00709965
ENSMUSG00000047976	16485	Kcna1	potassium voltage-gated channel, shaker-related subfamily, member 1	UON_Crush-2W_All	0.383047	0.485897	0.999972	-2.35514	1.93e-05	0.00232989
ENSMUSG00000074141	14204	Il4i1	interleukin 4 induced 1	UON_Crush-2W_All	3.34194	0.0656955	0.896512	5.81654	0.00113872	0.0466476
ENSMUSG00000074141	100328588	Il4i1b	interleukin 4 induced 1B	UON_Crush-2W_All	3.34194	0.0656955	0.896512	5.81654	0.00113872	0.0466476
ENSMUSG00000048385	170729	Scrt1	scratch family zinc finger 1	UON_Crush-2W_All	-3.04793	0.150003	0.999972	-8.53853	0.000681	0.0330827
ENSMUSG00000099478	NA	NA	NA	UON_Crush-2W_All	-0.31812	0.644519	0.999972	-2.54128	0.000291	0.0181149
ENSMUSG00000075502	432879	Kbtbd6	kelch repeat and BTB (POZ) domain containing 6	UON_Crush-2W_All	0.992913	0.361989	0.999972	-4.71071	0.000115	0.0090664
ENSMUSG00000112803	NA	NA	NA	UON_Crush-2W_All	-0.310573	0.851934	0.999972	-8.04774	0.000244	0.0158126
ENSMUSG00000073940	101488143	Hbb-bt	hemoglobin, beta adult t chain	UON_Crush-2W_All	1.46966	0.00442495	0.22618	3.90195	4.03e-14	4.99e-11
ENSMUSG00000102692	100534287	Dchs2	dachsous cadherin related 2	UON_Crush-2W_All	1.10196	0.508741	0.999972	-7.11676	0.00120259	0.0483626
ENSMUSG00000036896	12262	C1qc	complement component 1, q subcomponent, C chain	UON_Crush-2W_All	0.621664	0.18097	0.999972	2.00781	1.55e-05	0.00201768
ENSMUSG00000037703	241638	Lzts3	leucine zipper, putative tumor suppressor family member 3	UON_Crush-2W_All	-0.622898	0.350796	0.999972	-2.29531	0.000595	0.0306027
ENSMUSG00000053182	208166	Gm609	predicted gene 609	UON_Crush-2W_All	-2.80966	0.169338	0.999972	-8.36095	0.000637	0.0318486
ENSMUSG00000024331	13506	Dsc2	desmocollin 2	UON_Crush-2W_All	-0.222407	0.871676	0.999972	-5.45623	0.000471	0.0255167
ENSMUSG00000071226	330409	Cecr2	CECR2, histone acetyl-lysine reader	UON_Crush-2W_All	-0.379463	0.746995	0.999972	-3.89297	0.00118444	0.0478274
ENSMUSG00000031666	19651	Rbl2	RB transcriptional corepressor like 2	UON_Crush-2W_All	-0.539326	0.19641	0.999972	-1.43239	0.000603	0.0309277
ENSMUSG00000063767	381493	S100a7a	S100 calcium binding protein A7A	UON_Crush-2W_All	0.884302	0.191079	0.999972	2.37034	0.000406	0.0227385
ENSMUSG00000033419	20616	Snap91	synaptosomal-associated protein 91	UON_Crush-2W_All	-0.84558	0.339777	0.999972	-4.23137	3.03e-06	0.000504
ENSMUSG00000118642	NA	NA	NA	UON_Crush-2W_All	1.32087	0.00226896	0.147641	1.98853	4.22e-06	0.000679
ENSMUSG00000040430	71795	Pitpnc1	phosphatidylinositol transfer protein, cytoplasmic 1	UON_Crush-2W_All	-0.305377	0.477225	0.999972	-1.46415	0.000658	0.032528
ENSMUSG00000023951	22339	Vegfa	vascular endothelial growth factor A	UON_Crush-2W_All	-0.812148	0.059515	0.87072	-2.47945	9.85e-09	3.3e-06
ENSMUSG00000002565	20259	Scin	scinderin	UON_Crush-2W_All	-1.56989	0.355905	0.999972	-8.21382	0.000202	0.013869
ENSMUSG00000000982	20302	Ccl3	chemokine (C-C motif) ligand 3	UON_Crush-2W_All	-0.165909	0.79526	0.999972	2.07191	0.00100155	0.0428005
ENSMUSG00000038900	269261	Rpl12	ribosomal protein L12	UON_Crush-2W_All	0.452048	0.280843	0.999972	1.37676	0.00101406	0.0431653
ENSMUSG00000028238	242341	Atp6v0d2	ATPase, H+ transporting, lysosomal V0 subunit D2	UON_Crush-2W_All	2.01401	0.0580413	0.863277	5.61202	9.32e-08	2.36e-05
ENSMUSG00000022094	213053	Slc39a14	solute carrier family 39 (zinc transporter), member 14	UON_Crush-2W_All	-0.619126	0.147072	0.999972	-1.44892	0.000692	0.0333231
ENSMUSG00000027220	80976	Syt13	synaptotagmin XIII	UON_Crush-2W_All	-1.08023	0.149452	0.999972	-4.22312	2.66e-08	8.29e-06
ENSMUSG00000064341	17716	ND1	NADH dehydrogenase subunit 1	UON_Crush-2W_All	6.93434	0.00938436	0.368489	-10.7157	0.000235	0.0154401
ENSMUSG00000023266	107971	Frs3	fibroblast growth factor receptor substrate 3	UON_Crush-2W_All	-1.29085	0.0535947	0.839004	-2.46001	0.000242	0.0157398
ENSMUSG00000027273	20614	Snap25	synaptosomal-associated protein 25	UON_Crush-2W_All	0.255908	0.612037	0.999972	-2.47622	1.12e-06	0.000219
ENSMUSG00000110195	207728	Pde2a	phosphodiesterase 2A, cGMP-stimulated	UON_Crush-2W_All	-2.59128	0.00459034	0.231744	-6.22904	7.75e-11	4.14e-08
ENSMUSG00000000120	18053	Ngfr	nerve growth factor receptor (TNFR superfamily, member 16)	UON_Crush-2W_All	-2.03407	0.000662	0.0619932	-3.98344	3.72e-11	2.17e-08
ENSMUSG00000042532	71146	Golga7b	golgi autoantigen, golgin subfamily a, 7B	UON_Crush-2W_All	-0.400899	0.740382	0.999972	-5.15514	8e-05	0.00697526
ENSMUSG00000008683	267019	Rps15a	ribosomal protein S15A	UON_Crush-2W_All	0.762409	0.096089	0.997738	1.70187	0.000201	0.0138576
ENSMUSG00000034311	16571	Kif4	kinesin family member 4	UON_Crush-2W_All	-0.543305	0.813313	0.999972	-7.69646	0.000887	0.0399828
ENSMUSG00000002948	26400	Map2k7	mitogen-activated protein kinase kinase 7	UON_Crush-2W_All	-0.655573	0.0994096	0.999972	-1.59873	5.96e-05	0.00555871
ENSMUSG00000020657	217378	Dnajc27	DnaJ heat shock protein family (Hsp40) member C27	UON_Crush-2W_All	-0.851132	0.0979849	0.999972	-1.98979	0.000111	0.00883958
ENSMUSG00000027656	22403	Ccn5	cellular communication network factor 5	UON_Crush-2W_All	2.05894	0.170192	0.999972	4.85616	0.00113529	0.0466036
ENSMUSG00000056174	329941	Col8a2	collagen, type VIII, alpha 2	UON_Crush-2W_All	-1.92511	0.000956	0.0823504	-2.06271	0.00039	0.0220697
ENSMUSG00000022483	12824	Col2a1	collagen, type II, alpha 1	UON_Crush-2W_All	-0.00698516	0.99381	0.999972	-3.23192	0.000377	0.0216321
ENSMUSG00000086322	77490	E130218I03Rik	RIKEN cDNA E130218I03 gene	UON_Crush-2W_All	-0.0849778	0.875847	0.999972	-2.1749	7.31e-05	0.00651435
ENSMUSG00000006574	20533	Slc4a1	solute carrier family 4 (anion exchanger), member 1	UON_Crush-2W_All	4.12867	0.0275075	0.634219	6.15076	0.000937	0.0412823
ENSMUSG00000044296	214779	Zfp879	zinc finger protein 879	UON_Crush-2W_All	-0.36746	0.748007	0.999972	-4.1869	0.000494	0.0265623
ENSMUSG00000028295	66291	Smim8	small integral membrane protein 8	UON_Crush-2W_All	1.19889	0.0105788	0.396405	1.67984	0.000335	0.0199477
ENSMUSG00000045294	231070	Insig1	insulin induced gene 1	UON_Crush-2W_All	-0.571986	0.190665	0.999972	-1.71311	9.13e-05	0.0075168
ENSMUSG00000056579	544752	Tug1	taurine upregulated gene 1	UON_Crush-2W_All	-0.303279	0.503	0.999972	-2.05658	5.69e-06	0.000886
ENSMUSG00000058600	19946	Rpl30	ribosomal protein L30	UON_Crush-2W_All	0.342441	0.408559	0.999972	1.33975	0.00121574	0.0486936
ENSMUSG00000069919	15122	Hba-a1	hemoglobin alpha, adult chain 1	UON_Crush-2W_All	1.52858	0.00112258	0.0924076	3.49197	9.81e-14	9.7e-11
ENSMUSG00000104222	NA	NA	NA	UON_Crush-2W_All	-1.14792	0.0072253	0.313959	-1.62589	0.000141259	0.0107498
ENSMUSG00000027848	99543	Olfml3	olfactomedin-like 3	UON_Crush-2W_All	0.966941	0.0418394	0.7767	1.7742	0.000188	0.0131666
ENSMUSG00000021061	20741	Sptb	spectrin beta, erythrocytic	UON_Crush-2W_All	-1.12127	0.121679	0.999972	-5.52551	7.13e-12	5.04e-09
ENSMUSG00000030263	16970	Lrmp	lymphoid-restricted membrane protein	UON_Crush-2W_All	2.15948	0.00324769	0.191838	2.9679	4.9e-05	0.00477674
ENSMUSG00000026028	70827	Trak2	trafficking protein, kinesin binding 2	UON_Crush-2W_All	-0.639061	0.109316	0.999972	-1.80294	6.31e-06	0.00096
ENSMUSG00000020715	78943	Ern1	endoplasmic reticulum (ER) to nucleus signalling 1	UON_Crush-2W_All	-0.300124	0.504928	0.999972	-1.52544	0.000723	0.0343697
ENSMUSG00000076138	NA	NA	NA	UON_Crush-2W_All	-3.78312	0.00396829	0.213874	-5.61888	8.83e-05	0.00740204
ENSMUSG00000046807	192734	Lrrc75b	leucine rich repeat containing 75B	UON_Crush-2W_All	-0.941163	0.242989	0.999972	-3.18271	8.48e-05	0.00720676
ENSMUSG00000037868	13654	Egr2	early growth response 2	UON_Crush-2W_All	1.28236	0.0164219	0.501577	2.40377	6.1e-06	0.000936
ENSMUSG00000043931	231932	Gimap7	GTPase, IMAP family member 7	UON_Crush-2W_All	6.40741	0.00354087	0.198842	8.22065	0.000165	0.0119356
ENSMUSG00000099974	12047	Bcl2a1d	B cell leukemia/lymphoma 2 related protein A1d	UON_Crush-2W_All	1.49414	0.0175203	0.512723	2.53035	5.17e-05	0.0049803
ENSMUSG00000050357	234695	Carmil2	capping protein regulator and myosin 1 linker 2	UON_Crush-2W_All	-0.445742	0.603816	0.999972	-3.27466	0.000195	0.0136088
ENSMUSG00000058755	18413	Osm	oncostatin M	UON_Crush-2W_All	1.36931	0.220464	0.999972	3.59141	0.00110437	0.0459392
ENSMUSG00000076258	NA	NA	NA	UON_Crush-2W_All	0.279216	0.476462	0.999972	1.53582	8.97e-05	0.00745887
ENSMUSG00000020120	56193	Plek	pleckstrin	UON_Crush-2W_All	0.306489	0.434313	0.999972	1.37948	0.000423	0.0233936
ENSMUSG00000030518	70638	Fam189a1	family with sequence similarity 189, member A1	UON_Crush-2W_All	-0.101781	0.9396	0.999972	-8.45438	1.68e-05	0.00211668
ENSMUSG00000117037	NA	NA	NA	UON_Crush-2W_All	-5.5611	0.00192394	0.132332	-5.74799	0.000921	0.0408127
ENSMUSG00000037341	236727	Slc9a7	solute carrier family 9 (sodium/hydrogen exchanger), member 7	UON_Crush-2W_All	-1.78838	0.0582055	0.863895	-3.23218	0.000646116	0.0321795
ENSMUSG00000068129	13011	Cst7	cystatin F (leukocystatin)	UON_Crush-2W_All	1.91177	0.00501381	0.246446	4.43295	6.82e-11	3.75e-08
ENSMUSG00000038811	14710	Gngt2	guanine nucleotide binding protein (G protein), gamma transducing activity polypeptide 2	UON_Crush-2W_All	1.38952	0.00927033	0.365411	2.27107	2.05e-05	0.00245592
ENSMUSG00000004187	16581	Kifc2	kinesin family member C2	UON_Crush-2W_All	-0.920195	0.069895	0.913672	-1.90226	0.000182	0.0128443
ENSMUSG00000117789	NA	NA	NA	UON_Crush-2W_All	-1.1532	0.0198622	0.541377	-3.03645	9.35e-10	4.02e-07
ENSMUSG00000000318	17312	Clec10a	C-type lectin domain family 10, member A	UON_Crush-2W_All	4.41884	0.00268254	0.16773	6.31791	1.57e-05	0.00203667
ENSMUSG00000028488	20404	Sh3gl2	SH3-domain GRB2-like 2	UON_Crush-2W_All	-0.0298805	0.966531	0.999972	-3.11563	2.06e-05	0.00245977
ENSMUSG00000037805	19896	Rpl10a	ribosomal protein L10A	UON_Crush-2W_All	0.368335	0.377139	0.999972	1.37751	0.00095	0.0416551
ENSMUSG00000026064	19243	Ptp4a1	protein tyrosine phosphatase 4a1	UON_Crush-2W_All	-1.86444	0.0179929	0.522573	-4.18704	1.3e-07	3.21e-05
ENSMUSG00000028655	76574	Mfsd2a	major facilitator superfamily domain containing 2A	UON_Crush-2W_All	-1.73576	0.00244684	0.157219	-1.91871	0.000798	0.0368871
ENSMUSG00000086596	382111	Susd5	sushi domain containing 5	UON_Crush-2W_All	-0.0376646	0.978519	0.999972	-5.58276	0.00077	0.0361102
ENSMUSG00000038351	97761	Sgsm2	small G protein signaling modulator 2	UON_Crush-2W_All	-0.845361	0.0489837	0.822074	-2.4911	7.13e-09	2.57e-06
ENSMUSG00000064267	74096	Hvcn1	hydrogen voltage-gated channel 1	UON_Crush-2W_All	0.661608	0.192943	0.999972	2.14541	2.25e-05	0.00263525
ENSMUSG00000050335	16854	Lgals3	lectin, galactose binding, soluble 3	UON_Crush-2W_All	-0.0064712	0.985489	0.999972	1.46222	3.95e-05	0.00409035
ENSMUSG00000022054	18040	Nefm	neurofilament, medium polypeptide	UON_Crush-2W_All	-0.307901	0.603226	0.999972	-2.21265	0.000206	0.0140123
ENSMUSG00000060397	243833	Zfp128	zinc finger protein 128	UON_Crush-2W_All	-0.48219	0.510665	0.999972	-2.86838	0.000104	0.00837726
ENSMUSG00000028344	16348	Invs	inversin	UON_Crush-2W_All	-0.581982	0.194524	0.999972	-1.60198	0.000362	0.0210123
ENSMUSG00000027533	16592	Fabp5	fatty acid binding protein 5, epidermal	UON_Crush-2W_All	0.504702	0.246234	0.999972	1.72163	7.5e-05	0.00665708
ENSMUSG00000113511	100418164	Gm19046	non-POU-domain-containing, octamer binding protein pseudogene	UON_Crush-2W_All	6.79784	0.00416392	0.220537	7.64363	0.0012259	0.0489027
ENSMUSG00000052727	17755	Map1b	microtubule-associated protein 1B	UON_Crush-2W_All	-0.443273	0.273202	0.999972	-1.72062	2.11e-05	0.00250452
ENSMUSG00000049804	100503043	Armcx4	armadillo repeat containing, X-linked 4	UON_Crush-2W_All	-0.578526	0.39775	0.999972	-2.2299	0.00120006	0.0483595
ENSMUSG00000013707	69769	Tnfaip8l2	tumor necrosis factor, alpha-induced protein 8-like 2	UON_Crush-2W_All	1.25151	0.0220761	0.5735	2.72027	5.94e-07	0.000128
ENSMUSG00000052981	76980	Ube2ql1	ubiquitin-conjugating enzyme E2Q family-like 1	UON_Crush-2W_All	-0.481651	0.686673	0.999972	-9.07966	1.16e-06	0.000222
ENSMUSG00000030793	66824	Pycard	PYD and CARD domain containing	UON_Crush-2W_All	0.998262	0.0435058	0.789565	1.703	0.000565	0.0294016
ENSMUSG00000028246	76132	Faxc	failed axon connections homolog	UON_Crush-2W_All	-0.41815	0.54735	0.999972	-2.43025	0.000508	0.0271176
ENSMUSG00000030577	12483	Cd22	CD22 antigen	UON_Crush-2W_All	0.247818	0.700265	0.999972	2.99304	2.02e-06	0.000366
ENSMUSG00000046613	328643	Vwa5b2	von Willebrand factor A domain containing 5B2	UON_Crush-2W_All	-1.12316	0.0122837	0.432156	-6.15077	5.67e-41	2.24e-37
ENSMUSG00000008730	15257	Hipk1	homeodomain interacting protein kinase 1	UON_Crush-2W_All	0.184976	0.646448	0.999972	1.77683	1.02e-05	0.00139868
ENSMUSG00000049723	17381	Mmp12	matrix metallopeptidase 12	UON_Crush-2W_All	0.233097	0.759051	0.999972	3.74594	4.9e-07	0.000108
ENSMUSG00000074607	269389	Tox2	TOX high mobility group box family member 2	UON_Crush-2W_All	-0.662347	0.14984	0.999972	-1.97871	1.78e-05	0.00218858
ENSMUSG00000000290	16414	Itgb2	integrin beta 2	UON_Crush-2W_All	1.07623	0.0424337	0.779643	1.75143	0.000952	0.0416551
ENSMUSG00000030270	211232	Cpne9	copine family member IX	UON_Crush-2W_All	-0.822532	0.59051	0.999972	-8.26686	7.58e-05	0.00669435
ENSMUSG00000054074	72668	Skida1	SKI/DACH domain containing 1	UON_Crush-2W_All	0.982714	0.259471	0.999972	2.90829	0.000786	0.0365039
ENSMUSG00000021904	218877	Sema3g	sema domain, immunoglobulin domain (Ig), short basic domain, secreted, (semaphorin) 3G	UON_Crush-2W_All	-1.61756	0.277875	0.999972	-5.1465	0.0010276	0.0436312
ENSMUSG00000075010	107350	AW112010	expressed sequence AW112010	UON_Crush-2W_All	1.00064	0.0481334	0.81984	1.74648	0.000547	0.0286381
ENSMUSG00000107411	NA	NA	NA	UON_Crush-2W_All	-1.1508	0.477058	0.999972	-8.35664	0.000106	0.00846331
ENSMUSG00000045991	225631	Onecut2	one cut domain, family member 2	UON_Crush-2W_All	-0.628003	0.366337	0.999972	-2.91704	3.21e-05	0.0035125
ENSMUSG00000023232	230779	Serinc2	serine incorporator 2	UON_Crush-2W_All	1.23769	0.0476601	0.81984	2.23108	0.000347	0.020419
ENSMUSG00000024065	57440	Ehd3	EH-domain containing 3	UON_Crush-2W_All	-0.889191	0.0204669	0.549816	-1.2661	0.000965	0.0417299
ENSMUSG00000025931	74229	Paqr8	progestin and adipoQ receptor family member VIII	UON_Crush-2W_All	-0.772805	0.0845732	0.966275	-1.65742	0.000217	0.0145416
ENSMUSG00000014602	16560	Kif1a	kinesin family member 1A	UON_Crush-2W_All	-0.656709	0.159996	0.999972	-2.63189	1.8e-08	5.85e-06
ENSMUSG00000068220	16852	Lgals1	lectin, galactose binding, soluble 1	UON_Crush-2W_All	0.929646	0.0419101	0.7767	1.49698	0.00105268	0.044393
ENSMUSG00000036390	13197	Gadd45a	growth arrest and DNA-damage-inducible 45 alpha	UON_Crush-2W_All	0.597555	0.158812	0.999972	1.54311	0.000268	0.0170227
ENSMUSG00000026981	16181	Il1rn	interleukin 1 receptor antagonist	UON_Crush-2W_All	1.5419	0.0869579	0.970412	3.43351	0.000114	0.00902849
ENSMUSG00000021886	14744	Gpr65	G-protein coupled receptor 65	UON_Crush-2W_All	1.11323	0.0626164	0.883309	2.38006	6.18e-05	0.0056903
ENSMUSG00000032661	246727	Oas3	2'-5' oligoadenylate synthetase 3	UON_Crush-2W_All	-0.500441	0.629479	0.999972	-4.58765	3.48e-05	0.00371668
ENSMUSG00000000682	23833	Cd52	CD52 antigen	UON_Crush-2W_All	1.10508	0.0197275	0.539858	2.63206	2.68e-08	8.29e-06
ENSMUSG00000042042	78752	Csgalnact2	chondroitin sulfate N-acetylgalactosaminyltransferase 2	UON_Crush-2W_All	-0.2155	0.632884	0.999972	-1.50499	0.000868	0.039211
ENSMUSG00000026565	18986	Pou2f1	POU domain, class 2, transcription factor 1	UON_Crush-2W_All	-0.415034	0.470386	0.999972	-1.90139	0.000978	0.0419637
ENSMUSG00000021823	22330	Vcl	vinculin	UON_Crush-2W_All	-0.64674	0.121865	0.999972	-2.05244	9.26e-07	0.000187
ENSMUSG00000024912	14283	Fosl1	fos-like antigen 1	UON_Crush-2W_All	2.55639	0.0184099	0.528618	3.59376	0.000852	0.0385874
ENSMUSG00000031790	17388	Mmp15	matrix metallopeptidase 15	UON_Crush-2W_All	-0.308015	0.460203	0.999972	-1.39875	0.000804	0.0369218
ENSMUSG00000089929	12045	Bcl2a1b	B cell leukemia/lymphoma 2 related protein A1b	UON_Crush-2W_All	1.19761	0.0153585	0.484217	2.37086	1.51e-06	0.000279
ENSMUSG00000106847	353342	Peg13	paternally expressed 13	UON_Crush-2W_All	-0.550519	0.170792	0.999972	-1.39199	0.000536	0.0282915
ENSMUSG00000026556	93840	Vangl2	VANGL planar cell polarity 2	UON_Crush-2W_All	-0.517704	0.229003	0.999972	-1.51824	0.000423	0.0233936
ENSMUSG00000085584	209540	Rtl9	retrotransposon Gag like 9	UON_Crush-2W_All	-0.538575	0.757468	0.999972	-7.77966	0.000547	0.0286381
ENSMUSG00000048232	269529	Fbxo10	F-box protein 10	UON_Crush-2W_All	-0.586634	0.166117	0.999972	-1.51466	0.000355	0.020762
ENSMUSG00000028337	107684	Coro2a	coronin, actin binding protein 2A	UON_Crush-2W_All	-0.0199133	0.981593	0.999972	-6.49375	6.94e-09	2.54e-06
ENSMUSG00000027684	14013	Mecom	MDS1 and EVI1 complex locus	UON_Crush-2W_All	0.197901	0.834879	0.999972	-3.74996	0.00015	0.0111007
ENSMUSG00000042997	212114	Nhlrc3	NHL repeat containing 3	UON_Crush-2W_All	-0.963337	0.0492136	0.823454	-1.61241	0.000994	0.0425695
ENSMUSG00000020098	13180	Pcbd1	pterin 4 alpha carbinolamine dehydratase/dimerization cofactor of hepatocyte nuclear factor 1 alpha (TCF1) 1	UON_Crush-2W_All	0.65031	0.206022	0.999972	1.74452	0.000669	0.0327443
ENSMUSG00000045180	110380	Shroom2	shroom family member 2	UON_Crush-2W_All	-0.274001	0.617342	0.999972	-2.42189	1.12e-05	0.00151315
ENSMUSG00000026638	54139	Irf6	interferon regulatory factor 6	UON_Crush-2W_All	-2.34604	0.0119447	0.425791	-5.05621	4.02e-07	9.04e-05
ENSMUSG00000006740	16573	Kif5b	kinesin family member 5B	UON_Crush-2W_All	-0.516209	0.173131	0.999972	-2.02598	8.99e-08	2.34e-05
ENSMUSG00000027750	50706	Postn	periostin, osteoblast specific factor	UON_Crush-2W_All	-0.869386	0.17768	0.999972	2.12276	0.000964	0.0417299
ENSMUSG00000015396	12522	Cd83	CD83 antigen	UON_Crush-2W_All	-0.378043	0.338018	0.999972	1.30634	0.00089	0.0400345
ENSMUSG00000052852	52250	Reep1	receptor accessory protein 1	UON_Crush-2W_All	-1.25851	0.0030412	0.18334	-1.4434	0.000676	0.0329384
ENSMUSG00000029729	74570	Zkscan1	zinc finger with KRAB and SCAN domains 1	UON_Crush-2W_All	-0.390777	0.362843	0.999972	-1.42701	0.000898	0.0401413
ENSMUSG00000030310	232333	Slc6a1	solute carrier family 6 (neurotransmitter transporter, GABA), member 1	UON_Crush-2W_All	-0.862194	0.12814	0.999972	-2.03581	0.000328	0.0197771
ENSMUSG00000022218	21816	Tgm1	transglutaminase 1, K polypeptide	UON_Crush-2W_All	0.856252	0.217124	0.999972	3.10455	5.99e-06	0.000926
ENSMUSG00000015484	329274	Fam163a	family with sequence similarity 163, member A	UON_Crush-2W_All	-0.299544	0.778158	0.999972	-3.6867	0.000828	0.0377865
ENSMUSG00000030307	243616	Slc6a11	solute carrier family 6 (neurotransmitter transporter, GABA), member 11	UON_Crush-2W_All	-1.43984	0.0397011	0.762436	-2.89243	3.7e-05	0.00388888
ENSMUSG00000048349	18996	Pou4f1	POU domain, class 4, transcription factor 1	UON_Crush-2W_All	0.77061	0.645343	0.999972	-7.12296	0.00122066	0.0487919
ENSMUSG00000041842	229474	Fhdc1	FH2 domain containing 1	UON_Crush-2W_All	0.413119	0.344567	0.999972	-1.68451	0.000122	0.00943621
ENSMUSG00000019894	103098	Slc6a15	solute carrier family 6 (neurotransmitter transporter), member 15	UON_Crush-2W_All	-1.76918	0.0402397	0.76273	-4.48448	3.34e-07	7.78e-05
ENSMUSG00000097204	NA	NA	NA	UON_Crush-2W_All	-1.1486	0.250285	0.999972	-3.75934	0.000223	0.0148386
ENSMUSG00000022383	19013	Ppara	peroxisome proliferator activated receptor alpha	UON_Crush-2W_All	-0.295129	0.697093	0.999972	-3.25322	2.52e-05	0.00287729
ENSMUSG00000109398	NA	NA	NA	UON_Crush-2W_All	-0.628278	0.492319	0.999972	-6.8208	1.03e-08	3.39e-06
ENSMUSG00000036905	12260	C1qb	complement component 1, q subcomponent, beta polypeptide	UON_Crush-2W_All	0.690222	0.148957	0.999972	1.9507	4.52e-05	0.004515
ENSMUSG00000020396	380684	Nefh	neurofilament, heavy polypeptide	UON_Crush-2W_All	-1.19442	0.0597313	0.87226	-9.25516	2.12e-41	1.4e-37
ENSMUSG00000029999	21802	Tgfa	transforming growth factor alpha	UON_Crush-2W_All	-0.663019	0.173279	0.999972	-1.65825	0.000663	0.032528
ENSMUSG00000000037	107815	Scml2	Scm polycomb group protein like 2	UON_Crush-2W_All	1.62144	0.232224	0.999972	-7.30227	0.00022	0.0146931
ENSMUSG00000022412	239555	Mief1	mitochondrial elongation factor 1	UON_Crush-2W_All	-0.146882	0.751169	0.999972	-1.71024	0.000229	0.0151511
ENSMUSG00000074336	11425	Apoc4	apolipoprotein C-IV	UON_Crush-2W_All	1.12615	0.112803	0.999972	2.33524	0.00092	0.0408127
ENSMUSG00000032193	16835	Ldlr	low density lipoprotein receptor	UON_Crush-2W_All	-0.285106	0.488655	0.999972	-1.98966	1.48e-06	0.000276
ENSMUSG00000002265	18616	Peg3	paternally expressed 3	UON_Crush-2W_All	-0.721366	0.150955	0.999972	-2.11067	2.67e-05	0.00298525
ENSMUSG00000028773	14077	Fabp3	fatty acid binding protein 3, muscle and heart	UON_Crush-2W_All	-0.626818	0.209417	0.999972	1.59828	0.00125513	0.0495818
ENSMUSG00000031925	270118	Maml2	mastermind like transcriptional coactivator 2	UON_Crush-2W_All	-0.442986	0.350922	0.999972	-1.88596	7.25e-05	0.00649033
ENSMUSG00000110235	328314	Gm5086	predicted gene 5086	UON_Crush-2W_All	1.01649	0.126456	0.999972	2.48664	0.000165	0.0119356
ENSMUSG00000034686	432763	Prr7	proline rich 7 (synaptic)	UON_Crush-2W_All	1.15323	0.203176	0.999972	3.06942	0.00058	0.0300205
ENSMUSG00000031558	20563	Slit2	slit guidance ligand 2	UON_Crush-2W_All	-0.707117	0.0909396	0.980921	-1.54101	0.00023	0.0151511
ENSMUSG00000029863	12366	Casp2	caspase 2	UON_Crush-2W_All	0.435692	0.456233	0.999972	-2.53085	1.84e-05	0.00224576
ENSMUSG00000044519	382867	Zfp488	zinc finger protein 488	UON_Crush-2W_All	1.45052	0.204698	0.999972	-8.09897	1.05e-05	0.00143138
ENSMUSG00000046312	329828	Myorg	myogenesis regulating glycosidase (putative)	UON_Crush-2W_All	-0.347093	0.708833	0.999972	-5.85059	5.96e-09	2.23e-06
ENSMUSG00000022629	16564	Kif21a	kinesin family member 21A	UON_Crush-2W_All	-0.986089	0.0916764	0.982036	-4.40743	5.14e-14	5.64e-11
ENSMUSG00000021453	23882	Gadd45g	growth arrest and DNA-damage-inducible 45 gamma	UON_Crush-2W_All	0.960028	0.0232049	0.585753	1.38255	0.00106743	0.0446516
ENSMUSG00000026764	16574	Kif5c	kinesin family member 5C	UON_Crush-2W_All	-0.31149	0.425146	0.999972	-2.25418	8.03e-09	2.79e-06
ENSMUSG00000042790	235315	Rnf214	ring finger protein 214	UON_Crush-2W_All	-0.417762	0.476603	0.999972	-1.9103	0.00115773	0.0471333
ENSMUSG00000030109	14411	Slc6a12	solute carrier family 6 (neurotransmitter transporter, betaine/GABA), member 12	UON_Crush-2W_All	-1.12996	0.0481568	0.81984	-2.25199	8.31e-05	0.00715192
ENSMUSG00000027177	15259	Hipk3	homeodomain interacting protein kinase 3	UON_Crush-2W_All	-0.287956	0.491029	0.999972	-2.0684	7.85e-07	0.000162
ENSMUSG00000053825	327814	Ppfia2	protein tyrosine phosphatase, receptor type, f polypeptide (PTPRF), interacting protein (liprin), alpha 2	UON_Crush-2W_All	-0.64211	0.36462	0.999972	-4.32405	1.32e-09	5.55e-07
ENSMUSG00000060802	12010	B2m	beta-2 microglobulin	UON_Crush-2W_All	0.471344	0.198958	0.999972	1.60232	1.26e-05	0.00166025
ENSMUSG00000024479	105853	Mal2	mal, T cell differentiation protein 2	UON_Crush-2W_All	-2.59318	0.0454373	0.804951	-9.19506	1.63e-06	0.000299
ENSMUSG00000040747	12508	Cd53	CD53 antigen	UON_Crush-2W_All	1.05497	0.0278807	0.638946	1.99478	3.15e-05	0.0034628
ENSMUSG00000056054	20201	S100a8	S100 calcium binding protein A8 (calgranulin A)	UON_Crush-2W_All	4.69797	0.0278995	0.638946	9.19709	8.43e-06	0.00119083
ENSMUSG00000043008	239743	Klhl6	kelch-like 6	UON_Crush-2W_All	0.961979	0.0302937	0.67273	1.87868	2.21e-05	0.00260245
ENSMUSG00000024869	NA	NA	NA	UON_Crush-2W_All	1.82298	0.0410449	0.773162	4.26554	1.21e-06	0.00023
ENSMUSG00000042379	71690	Esm1	endothelial cell-specific molecule 1	UON_Crush-2W_All	0.253693	0.558655	0.999972	1.87733	1.5e-05	0.00196471
ENSMUSG00000018774	12514	Cd68	CD68 antigen	UON_Crush-2W_All	1.87361	0.00256121	0.16253	2.39055	0.000119	0.00927887
ENSMUSG00000047986	74337	Palm3	paralemmin 3	UON_Crush-2W_All	2.17597	0.105519	0.999972	4.37323	0.000926	0.0409146
ENSMUSG00000057191	382062	AB124611	cDNA sequence AB124611	UON_Crush-2W_All	1.59547	0.0184746	0.528618	2.51289	0.000196	0.0136323
ENSMUSG00000001349	12797	Cnn1	calponin 1	UON_Crush-2W_All	-1.33745	0.00125	0.0966842	-1.6492	6.87e-05	0.00623262
ENSMUSG00000008658	268859	Rbfox1	RNA binding protein, fox-1 homolog (C. elegans) 1	UON_Crush-2W_All	-0.371588	0.714063	0.999972	-4.11362	0.00013	0.00997073
ENSMUSG00000005465	50931	Il27ra	interleukin 27 receptor, alpha	UON_Crush-2W_All	2.05292	0.04075	0.76911	3.34824	0.000758	0.0357019
ENSMUSG00000039518	386463	Cdsn	corneodesmosin	UON_Crush-2W_All	1.24683	0.00314686	0.187503	1.74148	3.62e-05	0.00383332
ENSMUSG00000043572	230577	Pars2	prolyl-tRNA synthetase (mitochondrial)(putative)	UON_Crush-2W_All	0.214337	0.710879	0.999972	-2.30245	8.73e-05	0.00735842
ENSMUSG00000039501	98999	Znfx1	zinc finger, NFX1-type containing 1	UON_Crush-2W_All	-0.616333	0.109952	0.999972	-1.43126	0.000206	0.0140123
ENSMUSG00000052305	15129	Hbb-b1	hemoglobin, beta adult major chain	UON_Crush-2W_All	1.49044	0.00532845	0.259423	4.01069	6.38e-14	6.65e-11
ENSMUSG00000052305	100503605	Hbb-bs	hemoglobin, beta adult s chain	UON_Crush-2W_All	1.49044	0.00532845	0.259423	4.01069	6.38e-14	6.65e-11
ENSMUSG00000050164	207911	Mchr1	melanin-concentrating hormone receptor 1	UON_Crush-2W_All	-0.837091	0.192774	0.999972	-2.26218	0.000478	0.0258627
ENSMUSG00000037386	116838	Rims2	regulating synaptic membrane exocytosis 2	UON_Crush-2W_All	-0.723139	0.139317	0.999972	-4.31852	1.7e-18	3.06e-15
ENSMUSG00000020300	67579	Cpeb4	cytoplasmic polyadenylation element binding protein 4	UON_Crush-2W_All	0.187498	0.725508	0.999972	-2.50491	3.79e-06	0.00062
ENSMUSG00000027474	228788	Ccm2l	cerebral cavernous malformation 2-like	UON_Crush-2W_All	1.4461	0.16764	0.999972	3.47524	0.000768	0.0361102
ENSMUSG00000024298	208292	Zfp871	zinc finger protein 871	UON_Crush-2W_All	-0.0524618	0.9091	0.999972	-1.51855	0.000959	0.0417299
ENSMUSG00000029530	12769	Ccr9	chemokine (C-C motif) receptor 9	UON_Crush-2W_All	-0.427228	0.740393	0.999972	-4.85472	0.000463	0.0252546
ENSMUSG00000024397	11629	Aif1	allograft inflammatory factor 1	UON_Crush-2W_All	1.06549	0.016977	0.509485	2.42779	5.06e-08	1.42e-05
ENSMUSG00000079465	12828	Col4a3	collagen, type IV, alpha 3	UON_Crush-2W_All	-0.992974	0.20652	0.999972	-3.06953	0.00012	0.00936334
ENSMUSG00000032531	56332	Amotl2	angiomotin-like 2	UON_Crush-2W_All	-0.38754	0.364602	0.999972	-1.44092	0.000756	0.035689
ENSMUSG00000022179	74359	4931414P19Rik	RIKEN cDNA 4931414P19 gene	UON_Crush-2W_All	-0.401091	0.528122	0.999972	-2.40503	0.000177	0.0125358
ENSMUSG00000029919	54486	Hpgds	hematopoietic prostaglandin D synthase	UON_Crush-2W_All	0.185975	0.685205	0.999972	1.48379	0.00115288	0.0470677
ENSMUSG00000038642	13040	Ctss	cathepsin S	UON_Crush-2W_All	0.269385	0.493783	0.999972	1.91585	1.13e-06	0.000219
ENSMUSG00000020431	432530	Adcy1	adenylate cyclase 1	UON_Crush-2W_All	-1.05994	0.116512	0.999972	-2.24598	0.000897	0.0401413
ENSMUSG00000040724	16490	Kcna2	potassium voltage-gated channel, shaker-related subfamily, member 2	UON_Crush-2W_All	-0.937541	0.162972	0.999972	-2.63875	9.89e-05	0.00802107
ENSMUSG00000070527	22652	Mkrn3	makorin, ring finger protein, 3	UON_Crush-2W_All	0.319115	0.774654	0.999972	-5.12941	4.74e-05	0.00468973
ENSMUSG00000031700	108682	Gpt2	glutamic pyruvate transaminase (alanine aminotransferase) 2	UON_Crush-2W_All	-0.479596	0.353706	0.999972	-1.88209	0.000276	0.0174012
ENSMUSG00000002831	57435	Plin4	perilipin 4	UON_Crush-2W_All	-1.00084	0.0790434	0.955728	-4.19476	1.13e-12	8.97e-10
ENSMUSG00000023992	83433	Trem2	triggering receptor expressed on myeloid cells 2	UON_Crush-2W_All	0.972248	0.0265109	0.623158	2.93459	2e-11	1.24e-08
ENSMUSG00000064329	20265	Scn1a	sodium channel, voltage-gated, type I, alpha	UON_Crush-2W_All	-0.303062	0.806913	0.999972	-8.89878	2.71e-06	0.000462
ENSMUSG00000031431	14605	Tsc22d3	TSC22 domain family, member 3	UON_Crush-2W_All	-0.329991	0.388866	0.999972	-1.50058	8.94e-05	0.00745887
ENSMUSG00000085576	320752	Dpy19l2	dpy-19-like 2 (C. elegans)	UON_Crush-2W_All	-2.24397	0.162621	0.999972	-7.66991	9.03e-05	0.0074733
ENSMUSG00000021478	13488	Drd1	dopamine receptor D1	UON_Crush-2W_All	-0.93286	0.592971	0.999972	-7.90627	0.000442	0.0241567
ENSMUSG00000071711	246221	Mpst	mercaptopyruvate sulfurtransferase	UON_Crush-2W_All	0.782327	0.138826	0.999972	2.08625	7.17e-05	0.00644748
ENSMUSG00000106106	110183	Rn18s-rs5	18s RNA, related sequence 5	UON_Crush-2W_All	0.92951	0.00800846	0.334316	1.64537	2.68e-06	0.000461
ENSMUSG00000063063	12386	Ctnna2	catenin (cadherin associated protein), alpha 2	UON_Crush-2W_All	-1.00721	0.0318691	0.686157	-2.47683	1.34e-07	3.28e-05
ENSMUSG00000049775	19241	Tmsb4x	thymosin, beta 4, X chromosome	UON_Crush-2W_All	0.797107	0.0841799	0.965899	1.64805	0.000356	0.0207883
ENSMUSG00000025241	17281	Fyco1	FYVE and coiled-coil domain containing 1	UON_Crush-2W_All	-1.03004	0.0156759	0.490547	-3.32928	5.85e-15	8.91e-12
ENSMUSG00000102918	93706	Pcdhgc3	protocadherin gamma subfamily C, 3	UON_Crush-2W_All	-0.95313	0.0946578	0.99202	-1.93664	0.000684	0.0331858
ENSMUSG00000020231	64451	Dip2a	disco interacting protein 2 homolog A	UON_Crush-2W_All	-0.373334	0.429639	0.999972	-2.23241	2.47e-06	0.000429
ENSMUSG00000031304	16186	Il2rg	interleukin 2 receptor, gamma chain	UON_Crush-2W_All	1.35753	0.0042019	0.220837	2.0352	1.71e-05	0.00211668
ENSMUSG00000021250	14281	Fos	FBJ osteosarcoma oncogene	UON_Crush-2W_All	1.54543	0.00143433	0.10606	1.5875	0.00105629	0.044393
ENSMUSG00000055022	12805	Cntn1	contactin 1	UON_Crush-2W_All	-0.66746	0.273002	0.999972	-2.50675	4.06e-05	0.0041663
ENSMUSG00000066975	12959	Cryba4	crystallin, beta A4	UON_Crush-2W_All	3.19118	0.0185787	0.528727	4.39425	0.00113042	0.0465
ENSMUSG00000030048	68888	Gkn3	gastrokine 3	UON_Crush-2W_All	1.35203	0.0587601	0.867495	2.37993	0.000848	0.0384764
ENSMUSG00000030111	232345	A2m	alpha-2-macroglobulin	UON_Crush-2W_All	0.082711	0.875987	0.999972	-1.9336	0.000269	0.0170241

## Sheet: UON-DEGs_GL
ENSEMBL	ENTREZID	SYMBOL	GENENAME	Relationship	UON_3D-GL_log2FoldChange	UON_3D-GL_pvalue	UON_3D-GL_padj	UON_2W-GL_log2FoldChange	UON_2W-GL_pvalue	UON_2W-GL_padj	UON_6W-GL_log2FoldChange	UON_6W-GL_pvalue	UON_6W-GL_padj
ENSMUSG00000100131	NA	NA	NA	UON_GL-2W_All UON_GL-3D_All UON_GL-6W_All	26.3263	6.82e-11	1.19e-07	28.7482	1.04e-12	2.72e-08	28.7271	1.08e-12	2.5e-08
ENSMUSG00000091764	636741	Zfp964	zinc finger protein 964	UON_GL-2W_All UON_GL-3D_All UON_GL-6W_All	1.57249	0.000265	0.0435806	1.70407	8.08e-05	0.0364011	1.91508	7.79e-06	0.0100487
ENSMUSG00000101249	NA	NA	NA	UON_GL-2W_All UON_GL-3D_All UON_GL-6W_All	27.4866	2.21e-10	3.08e-07	29.964	4.59e-12	5.99e-08	30	4.33e-12	5e-08
ENSMUSG00000032739	378460	Pram1	PML-RAR alpha-regulated adaptor molecule 1	UON_GL-2W_All UON_GL-3D_All UON_GL-6W_All	8.43921	3.23e-06	0.00120238	7.06533	0.000118	0.046109	7.63614	2.58e-05	0.0271639
ENSMUSG00000001131	21857	Timp1	tissue inhibitor of metalloproteinase 1	UON_GL-2W_All UON_GL-3D_All	2.22406	4.97e-11	9.43e-08	1.56041	4.11e-06	0.00429951	0.262999	0.437843	0.999984
ENSMUSG00000046245	231805	Pilra	paired immunoglobin-like type 2 receptor alpha	UON_GL-2W_All UON_GL-3D_All	3.99396	9.8e-09	7.86e-06	3.14365	7.12e-06	0.00664753	2.76795	7.3e-05	0.0511228
ENSMUSG00000031821	272551	Gins2	GINS complex subunit 2 (Psf2 homolog)	UON_GL-2W_All UON_GL-3D_All	2.81245	6.16e-07	0.000306	3.04041	7.17e-08	0.000187	1.41608	0.0122373	0.877149
ENSMUSG00000098318	381822	Lockd	lncRNA downstream of Cdkn1b	UON_GL-2W_All UON_GL-3D_All	4.42087	1.16e-20	1.21e-16	1.99887	3.42e-05	0.0198721	-0.492147	0.326245	0.999984
ENSMUSG00000089764	100417756	Gm16580	poly(A) binding protein, cytoplasmic 1 pseudogene	UON_GL-2W_All UON_GL-3D_All	3.00813	0.000175	0.033198	3.2835	4.29e-05	0.0233377	1.15326	0.15618	0.999984
ENSMUSG00000102602	NA	NA	NA	UON_GL-2W_All UON_GL-3D_All	3.1158	8.08e-06	0.00267646	3.09821	9.57e-06	0.00790996	0.549572	0.44098	0.999984
ENSMUSG00000043931	231932	Gimap7	GTPase, IMAP family member 7	UON_GL-2W_All UON_GL-3D_All	7.3498	0.000168	0.0321476	7.64348	9.04e-05	0.0375236	7.03908	0.000305	0.131478
ENSMUSG00000015437	14939	Gzmb	granzyme B	UON_GL-2W_All UON_GL-3D_All	8.7205	1.2e-05	0.00378383	8.39857	2.51e-05	0.0152833	3.59547	0.0868472	0.999984
ENSMUSG00000028678	73804	Kif2c	kinesin family member 2C	UON_GL-2W_All UON_GL-3D_All	7.6941	5.48e-16	2.86e-12	4.68226	1.32e-06	0.00176399	3.53535	0.000271	0.123042
ENSMUSG00000015852	80891	Fcrls	Fc receptor-like S, scavenger receptor	UON_GL-2W_All UON_GL-3D_All	2.46693	1.16e-11	2.42e-08	1.91534	1.44e-07	0.000313	0.825108	0.0234677	0.999984
ENSMUSG00000043311	114585	D17H6S53E	DNA segment, Chr 17, human D6S53E	UON_GL-2W_All UON_GL-3D_All	4.35216	7.23e-07	0.000351	4.33353	7.98e-07	0.00130391	2.74562	0.00183507	0.38087
ENSMUSG00000110480	NA	NA	NA	UON_GL-2W_All UON_GL-3D_All	4.63884	0.000247	0.0418606	5.68303	6.64e-06	0.00643255	2.65288	0.0387843	0.999984
ENSMUSG00000040907	232975	Atp1a3	ATPase, Na+/K+ transporting, alpha 3 polypeptide	UON_GL-2W_All UON_GL-3D_All	1.56692	0.000254	0.0426656	1.90873	8.28e-06	0.00746069	0.977501	0.0223956	0.999984
ENSMUSG00000037428	381677	Vgf	VGF nerve growth factor inducible	UON_GL-2W_All UON_GL-3D_All	3.92098	5.29e-09	4.42e-06	3.79673	1.6e-08	5.23e-05	1.60533	0.0183717	0.999984
ENSMUSG00000059149	213006	Mfsd4a	major facilitator superfamily domain containing 4A	UON_GL-3D_All UON_GL-6W_All	3.2231	1.63e-05	0.0048203	2.80837	0.000178	0.0588137	3.4289	4.41e-06	0.0072783
ENSMUSG00000092274	66961	Neat1	nuclear paraspeckle assembly transcript 1 (non-protein coding)	UON_GL-3D_All UON_GL-6W_All	3.20632	6.93e-15	2.89e-11	0.63754	0.123129	0.999924	2.66911	9.07e-11	6.99e-07
ENSMUSG00000029135	14284	Fosl2	fos-like antigen 2	UON_GL-3D_All UON_GL-6W_All	1.49853	1.42e-06	0.000642	0.389825	0.212134	0.999924	1.64011	1.18e-07	0.000389
ENSMUSG00000115018	NA	NA	NA	UON_GL-3D_All UON_GL-6W_All	-4.40806	4.09e-06	0.00148724	-0.703311	0.428597	0.999924	-3.65824	6.01e-05	0.0448034
ENSMUSG00000080268	107392	Brms1	breast cancer metastasis-suppressor 1	UON_GL-3D_All UON_GL-6W_All	1.80159	2.29e-05	0.00637614	1.04161	0.0148317	0.629361	2.18388	2.66e-07	0.000684
ENSMUSG00000063362	207958	Alg11	asparagine-linked glycosylation 11 (alpha-1,2-mannosyltransferase)	UON_GL-2W_All UON_GL-6W_All	1.1196	0.0418839	0.714491	2.41785	1.06e-05	0.00790996	2.58622	2.32e-06	0.00488156
ENSMUSG00000102070	NA	NA	NA	UON_GL-2W_All UON_GL-6W_All	-4.89134	0.283641	0.999292	-30	3.61e-10	2.36e-06	-30	3.61e-10	2.09e-06
ENSMUSG00000046295	234396	Ankle1	ankyrin repeat and LEM domain containing 1	UON_GL-3D_All	6.00198	3.1e-05	0.0082876	0.53322	0.728372	0.999924	1.08763	0.459524	0.999984
ENSMUSG00000108255	NA	NA	NA	UON_GL-3D_All	-5.15629	5.96e-05	0.0141314	-0.45562	0.644274	0.999924	-2.04755	0.0394022	0.999984
ENSMUSG00000022476	78929	Polr3h	polymerase (RNA) III (DNA directed) polypeptide H	UON_GL-3D_All	-1.15679	0.000125	0.0268229	-0.751134	0.0127077	0.595279	-0.369221	0.219794	0.999984
ENSMUSG00000027699	13605	Ect2	ect2 oncogene	UON_GL-3D_All	3.30976	1.75e-06	0.000767	0.0165795	0.981492	0.999924	0.464264	0.506802	0.999984
ENSMUSG00000052143	NA	NA	NA	UON_GL-3D_All	-2.67283	0.000152	0.0304273	-2.03502	0.00366578	0.333867	-1.32998	0.0532984	0.999984
ENSMUSG00000019942	12534	Cdk1	cyclin-dependent kinase 1	UON_GL-3D_All	3.76348	2.77e-12	7.22e-09	1.31899	0.0159958	0.650254	-0.312742	0.571165	0.999984
ENSMUSG00000047534	217653	Mis18bp1	MIS18 binding protein 1	UON_GL-3D_All	4.33548	3.01e-06	0.00116129	2.21636	0.0200352	0.701465	0.687359	0.474958	0.999984
ENSMUSG00000097057	NA	NA	NA	UON_GL-3D_All	7.6289	0.000152	0.0304273	6.68484	0.0010162	0.168333	7.10834	0.000416	0.157833
ENSMUSG00000020333	216739	Acsl6	acyl-CoA synthetase long-chain family member 6	UON_GL-3D_All	-1.25489	1.13e-05	0.00363589	-0.503105	0.0780143	0.999924	-0.267103	0.348827	0.999984
ENSMUSG00000061527	110308	Krt5	keratin 5	UON_GL-3D_All	-6.84792	1.31e-08	9.75e-06	0.325802	0.725669	0.999924	-3.47533	0.000662	0.206974
ENSMUSG00000031262	102920	Cenpi	centromere protein I	UON_GL-3D_All	2.56874	0.000131	0.0276208	0.236437	0.733321	0.999924	-1.38718	0.050252	0.999984
ENSMUSG00000074874	13025	Ctla2b	cytotoxic T lymphocyte-associated protein 2 beta	UON_GL-3D_All	2.52521	0.000162	0.0317635	0.880862	0.195764	0.999924	0.754221	0.263026	0.999984
ENSMUSG00000027331	51944	Knstrn	kinetochore-localized astrin/SPAG5 binding	UON_GL-3D_All	3.24226	2.71e-05	0.0074412	0.491905	0.530683	0.999924	-1.09028	0.169056	0.999984
ENSMUSG00000027715	12428	Ccna2	cyclin A2	UON_GL-3D_All	2.72784	1.73e-07	9.64e-05	-0.881575	0.105789	0.999924	-0.901133	0.0905476	0.999984
ENSMUSG00000051517	230098	Arhgef39	Rho guanine nucleotide exchange factor (GEF) 39	UON_GL-3D_All	6.05877	2.75e-07	0.00014	1.97733	0.120969	0.999924	3.80461	0.00138095	0.343976
ENSMUSG00000026683	66977	Nuf2	NUF2, NDC80 kinetochore complex component	UON_GL-3D_All	3.94686	2.92e-06	0.00115624	-0.84628	0.350522	0.999924	0.45085	0.598233	0.999984
ENSMUSG00000079419	73656	Ms4a6c	membrane-spanning 4-domains, subfamily A, member 6C	UON_GL-3D_All	1.48393	0.000221	0.0383793	0.627046	0.123269	0.999924	-0.139991	0.729766	0.999984
ENSMUSG00000001228	18140	Uhrf1	ubiquitin-like, containing PHD and RING finger domains, 1	UON_GL-3D_All	1.61188	8.13e-05	0.0184272	-0.12808	0.761236	0.999924	-0.30936	0.455213	0.999984
ENSMUSG00000041431	268697	Ccnb1	cyclin B1	UON_GL-3D_All	4.43416	1.26e-10	1.87e-07	-0.0123891	0.986022	0.999924	-0.804865	0.252775	0.999984
ENSMUSG00000106386	NA	NA	NA	UON_GL-3D_All	-7.05246	0.000258	0.0430145	-0.975146	0.465053	0.999924	-0.827594	0.525612	0.999984
ENSMUSG00000037474	76843	Dtl	denticleless E3 ubiquitin protein ligase	UON_GL-3D_All	3.2429	1.35e-06	0.000627	1.3862	0.0431535	0.911138	-0.281255	0.68553	0.999984
ENSMUSG00000034990	246190	Otoa	otoancorin	UON_GL-3D_All	4.3219	6.85e-05	0.0160474	-0.882367	0.451592	0.999924	-6.87006	0.00014	0.077149
ENSMUSG00000026622	18005	Nek2	NIMA (never in mitosis gene a)-related expressed kinase 2	UON_GL-3D_All	3.27022	4.08e-09	3.87e-06	0.573362	0.313444	0.999924	-0.835349	0.145637	0.999984
ENSMUSG00000020897	20877	Aurkb	aurora kinase B	UON_GL-3D_All	2.78982	0.000206	0.0366952	-0.57008	0.462939	0.999924	0.0155718	0.983623	0.999984
ENSMUSG00000025666	192216	Tmem47	transmembrane protein 47	UON_GL-3D_All	1.49904	0.000149	0.0304273	0.51904	0.189207	0.999924	0.103825	0.792808	0.999984
ENSMUSG00000005470	66929	Asf1b	anti-silencing function 1B histone chaperone	UON_GL-3D_All	2.90152	2.1e-06	0.000875	0.622693	0.318676	0.999924	0.219288	0.723048	0.999984
ENSMUSG00000037544	218977	Dlgap5	DLG associated protein 5	UON_GL-3D_All	3.22789	1.31e-06	0.000621	-0.451531	0.526055	0.999924	-0.0637207	0.925657	0.999984
ENSMUSG00000074476	67629	Spc24	SPC24, NDC80 kinetochore complex component, homolog (S. cerevisiae)	UON_GL-3D_All	2.54316	1.64e-05	0.0048203	0.246551	0.68334	0.999924	-0.814022	0.178905	0.999984
ENSMUSG00000028068	404710	Iqgap3	IQ motif containing GTPase activating protein 3	UON_GL-3D_All	4.01855	4.13e-06	0.00148724	-0.0968289	0.913277	0.999924	0.715957	0.414135	0.999984
ENSMUSG00000046805	17476	Mpeg1	macrophage expressed gene 1	UON_GL-3D_All	1.90951	5.9e-05	0.0141314	1.00827	0.0341973	0.836952	0.392769	0.409123	0.999984
ENSMUSG00000027326	76464	Knl1	kinetochore scaffold 1	UON_GL-3D_All	3.56526	6.43e-06	0.00216366	1.30023	0.108228	0.999924	0.228444	0.778232	0.999984
ENSMUSG00000027496	20878	Aurka	aurora kinase A	UON_GL-3D_All	2.95136	2.94e-06	0.00115624	-0.372883	0.572906	0.999924	-1.42006	0.0316764	0.999984
ENSMUSG00000029641	68895	Rasl11a	RAS-like, family 11, member A	UON_GL-3D_All	2.22479	0.000183	0.0341558	-0.820383	0.179231	0.999924	1.03274	0.082724	0.999984
ENSMUSG00000024660	16319	Incenp	inner centromere protein	UON_GL-3D_All	1.68468	0.000149	0.0304273	0.787725	0.078676	0.999924	0.163213	0.714626	0.999984
ENSMUSG00000078776	319482	9530053A07Rik	RIKEN cDNA 9530053A07 gene	UON_GL-3D_All	1.88222	0.000226	0.0389622	1.50295	0.00341804	0.326073	0.652061	0.203522	0.999984
ENSMUSG00000001517	14235	Foxm1	forkhead box M1	UON_GL-3D_All	5.27832	2.68e-08	1.93e-05	1.55478	0.110131	0.999924	1.00135	0.300513	0.999984
ENSMUSG00000045328	229841	Cenpe	centromere protein E	UON_GL-3D_All	3.91313	5.07e-09	4.41e-06	-1.06381	0.145657	0.999924	-0.809486	0.24405	0.999984
ENSMUSG00000020889	217166	Nr1d1	nuclear receptor subfamily 1, group D, member 1	UON_GL-3D_All	-2.1061	6.64e-08	3.96e-05	0.0859526	0.825366	0.999924	-0.602791	0.121755	0.999984
ENSMUSG00000028873	52276	Cdca8	cell division cycle associated 8	UON_GL-3D_All	3.85963	2.97e-08	2.06e-05	0.619753	0.390553	0.999924	0.745147	0.291473	0.999984
ENSMUSG00000020143	94176	Dock2	dedicator of cyto-kinesis 2	UON_GL-3D_All	1.86486	2.18e-07	0.000117	1.37147	0.000145	0.0506691	0.833683	0.0206507	0.999984
ENSMUSG00000025574	21877	Tk1	thymidine kinase 1	UON_GL-3D_All	2.41532	0.000213	0.0376963	1.53795	0.0189204	0.694924	-1.20733	0.0699832	0.999984
ENSMUSG00000037725	80986	Ckap2	cytoskeleton associated protein 2	UON_GL-3D_All	4.37134	2.85e-09	3.13e-06	1.53853	0.038982	0.875322	-0.13952	0.852811	0.999984
ENSMUSG00000029414	208628	Kntc1	kinetochore associated 1	UON_GL-3D_All	3.50512	5.2e-06	0.00177745	0.480949	0.552068	0.999924	0.0365159	0.963373	0.999984
ENSMUSG00000064337	NA	NA	NA	UON_GL-3D_All	27.0179	3.19e-08	2.08e-05	-3.08736	0.536713	0.999924	-3.22925	0.518161	0.999984
ENSMUSG00000023505	14793	Cdca3	cell division cycle associated 3	UON_GL-3D_All	3.76234	2.73e-14	9.48e-11	0.0394205	0.940346	0.999924	0.755609	0.133274	0.999984
ENSMUSG00000003779	19348	Kif20a	kinesin family member 20A	UON_GL-3D_All	4.6511	5.74e-12	1.33e-08	0.883135	0.203514	0.999924	0.504772	0.462374	0.999984
ENSMUSG00000044197	80290	Gpr146	G protein-coupled receptor 146	UON_GL-3D_All	-1.9798	0.000154	0.0306761	-0.545645	0.296597	0.999924	-0.163904	0.753715	0.999984
ENSMUSG00000038550	229599	Ciart	circadian associated repressor of transcription	UON_GL-3D_All	-1.73186	4.14e-05	0.0106545	-0.486497	0.248506	0.999924	-0.651441	0.122006	0.999984
ENSMUSG00000112148	14728	Lilrb4a	leukocyte immunoglobulin-like receptor, subfamily B, member 4A	UON_GL-3D_All	1.55702	0.000196	0.0352011	1.18916	0.00460424	0.363596	0.128988	0.758584	0.999984
ENSMUSG00000055976	71908	Cldn23	claudin 23	UON_GL-3D_All	-8.22474	4.46e-05	0.0112016	0.598503	0.671547	0.999924	-1.50916	0.287778	0.999984
ENSMUSG00000021647	27220	Cartpt	CART prepropeptide	UON_GL-3D_All	-1.65875	0.000193	0.0349612	-0.459453	0.301724	0.999924	0.174876	0.694254	0.999984
ENSMUSG00000023015	26934	Racgap1	Rac GTPase-activating protein 1	UON_GL-3D_All	2.33491	2.22e-06	0.000908	0.731319	0.141277	0.999924	-0.138291	0.780631	0.999984
ENSMUSG00000040026	20210	Saa3	serum amyloid A 3	UON_GL-3D_All	4.9363	2.44e-07	0.000127	-0.29561	0.770364	0.999924	-0.0909815	0.926127	0.999984
ENSMUSG00000085183	100040617	Wincr1	WNT induced non-coding RNA 1	UON_GL-3D_All	-2.72185	0.000244	0.0416508	-1.24487	0.0793512	0.999924	-0.127847	0.852957	0.999984
ENSMUSG00000022385	29870	Gtse1	G two S phase expressed protein 1	UON_GL-3D_All	2.81827	0.00018	0.0337477	1.048	0.169193	0.999924	-0.227512	0.765896	0.999984
ENSMUSG00000026580	20344	Selp	selectin, platelet	UON_GL-3D_All	2.42876	2.2e-05	0.00619663	1.40517	0.0146288	0.623234	0.994717	0.0831342	0.999984
ENSMUSG00000062248	66197	Cks2	CDC28 protein kinase regulatory subunit 2	UON_GL-3D_All	3.63725	1.3e-08	9.75e-06	-0.446912	0.518217	0.999924	-0.423623	0.523749	0.999984
ENSMUSG00000032254	71819	Kif23	kinesin family member 23	UON_GL-3D_All	4.73491	1.68e-05	0.00487933	0.0705529	0.951887	0.999924	0.902712	0.419307	0.999984
ENSMUSG00000032186	50876	Tmod2	tropomodulin 2	UON_GL-3D_All	-1.17883	7.69e-05	0.0177831	-0.380026	0.202357	0.999924	-1.02144	0.00061	0.193369
ENSMUSG00000015880	54392	Ncapg	non-SMC condensin I complex, subunit G	UON_GL-3D_All	2.66347	0.000299	0.0483387	-0.57872	0.460017	0.999924	-0.0189068	0.979892	0.999984
ENSMUSG00000111521	NA	NA	NA	UON_GL-3D_All	-2.39899	1.76e-07	9.64e-05	-0.356399	0.431237	0.999924	0.365317	0.418317	0.999984
ENSMUSG00000018774	12514	Cd68	CD68 antigen	UON_GL-3D_All	1.41227	0.000164	0.0317635	0.993627	0.00806957	0.472763	0.530278	0.157076	0.999984
ENSMUSG00000006398	107995	Cdc20	cell division cycle 20	UON_GL-3D_All	3.37193	4.64e-14	1.38e-10	-0.0875244	0.849035	0.999924	0.130283	0.773176	0.999984
ENSMUSG00000029177	12615	Cenpa	centromere protein A	UON_GL-3D_All	4.70701	5.43e-21	1.13e-16	1.415	0.00617463	0.430396	0.0585474	0.910586	0.999984
ENSMUSG00000042286	192187	Stab1	stabilin 1	UON_GL-3D_All	1.48389	5.37e-05	0.0131907	1.06467	0.00383957	0.339063	-0.199182	0.588958	0.999984
ENSMUSG00000021965	219114	Ska3	spindle and kinetochore associated complex subunit 3	UON_GL-3D_All	3.20579	0.000192	0.0349612	-0.26466	0.773226	0.999924	0.974005	0.26244	0.999984
ENSMUSG00000021091	20716	Serpina3n	serine (or cysteine) peptidase inhibitor, clade A, member 3N	UON_GL-3D_All	2.13521	1.76e-06	0.000767	0.199644	0.65506	0.999924	0.248886	0.577535	0.999984
ENSMUSG00000036928	50878	Stag3	stromal antigen 3	UON_GL-3D_All	8.53239	0.000164	0.0317635	7.24185	0.00147911	0.212431	5.73458	0.0120422	0.867525
ENSMUSG00000059498	14131	Fcgr3	Fc receptor, IgG, low affinity III	UON_GL-3D_All	1.91991	1.5e-05	0.00452061	1.38563	0.00179311	0.230508	1.23544	0.00532807	0.628138
ENSMUSG00000035455	60530	Fignl1	fidgetin-like 1	UON_GL-3D_All	2.23064	0.000292	0.0475769	0.715346	0.254549	0.999924	0.756032	0.222172	0.999984
ENSMUSG00000020330	15366	Hmmr	hyaluronan mediated motility receptor (RHAMM)	UON_GL-3D_All	4.50675	3.55e-09	3.52e-06	-0.534039	0.517878	0.999924	0.219959	0.77861	0.999984
ENSMUSG00000040133	381413	Gpr176	G protein-coupled receptor 176	UON_GL-3D_All	5.13383	5.15e-06	0.00177745	3.83495	0.000728	0.151426	4.06356	0.000313	0.131568
ENSMUSG00000029359	57816	Tesc	tescalcin	UON_GL-3D_All	-1.25566	0.000129	0.0273679	-0.390469	0.231848	0.999924	0.284792	0.380963	0.999984
ENSMUSG00000039065	68073	Atpsckmt	ATP synthase C subunit lysine N-methyltransferase	UON_GL-3D_All	1.5438	8.91e-05	0.0199788	1.34928	0.000653	0.139959	1.49151	0.000143	0.077149
ENSMUSG00000040084	12236	Bub1b	BUB1B, mitotic checkpoint serine/threonine kinase	UON_GL-3D_All	2.38761	1.84e-05	0.00526069	0.0815703	0.885567	0.999924	-1.10417	0.0520755	0.999984
ENSMUSG00000040552	12267	C3ar1	complement component 3a receptor 1	UON_GL-3D_All	1.42118	2.81e-05	0.00762654	1.05604	0.00190429	0.2378	0.782457	0.0210608	0.999984
ENSMUSG00000027306	108907	Nusap1	nucleolar and spindle associated protein 1	UON_GL-3D_All	2.69662	0.000265	0.0435806	-0.0314962	0.966821	0.999924	-0.725521	0.335044	0.999984
ENSMUSG00000051378	70218	Kif18b	kinesin family member 18B	UON_GL-3D_All	3.34953	3.14e-06	0.00119164	-0.173815	0.817077	0.999924	0.373579	0.607994	0.999984
ENSMUSG00000021069	110095	Pygl	liver glycogen phosphorylase	UON_GL-3D_All	1.99256	0.000191	0.0349612	1.26792	0.0186372	0.691986	0.881385	0.0999183	0.999984
ENSMUSG00000030867	18817	Plk1	polo like kinase 1	UON_GL-3D_All	4.30876	3.68e-08	2.33e-05	0.208475	0.798594	0.999924	0.745884	0.347139	0.999984
ENSMUSG00000052609	263406	Plekhg3	pleckstrin homology domain containing, family G (with RhoGef domain) member 3	UON_GL-3D_All	1.38525	4.25e-05	0.0108235	0.470333	0.167483	0.999924	0.506687	0.134679	0.999984
ENSMUSG00000020914	21973	Top2a	topoisomerase (DNA) II alpha	UON_GL-3D_All	4.24598	9.72e-20	6.76e-16	0.829722	0.081129	0.999924	-0.263917	0.57896	0.999984
ENSMUSG00000029380	14825	Cxcl1	chemokine (C-X-C motif) ligand 1	UON_GL-3D_All	4.99046	1.38e-05	0.00424186	2.8124	0.015592	0.638049	3.05001	0.00817218	0.755927
ENSMUSG00000020808	109212	Pimreg	PICALM interacting mitotic regulator	UON_GL-3D_All	4.50613	7.1e-08	4.11e-05	-2.21038	0.0199233	0.700997	-1.27116	0.143492	0.999984
ENSMUSG00000073590	NA	NA	NA	UON_GL-3D_All	-4.35526	4.78e-08	2.93e-05	-0.216052	0.754909	0.999924	0.165878	0.809416	0.999984
ENSMUSG00000033952	12316	Aspm	abnormal spindle microtubule assembly	UON_GL-3D_All	4.17053	3.23e-05	0.00854199	-0.198006	0.84911	0.999924	1.13845	0.259368	0.999984
ENSMUSG00000093938	216984	Evi2b	ecotropic viral integration site 2b	UON_GL-3D_All	6.51919	2.08e-06	0.000875	4.4401	0.00155792	0.21897	4.6079	0.000861	0.255377
ENSMUSG00000049556	235402	Lingo1	leucine rich repeat and Ig domain containing 1	UON_GL-3D_All	-1.48591	8.77e-06	0.00285846	-0.237875	0.47489	0.999924	-0.911885	0.00612785	0.654016
ENSMUSG00000006143	69665	Upk3bl	uroplakin 3B-like	UON_GL-3D_All	-3.75662	0.000114	0.0248388	0.225872	0.806626	0.999924	-0.670052	0.468099	0.999984
ENSMUSG00000026605	108000	Cenpf	centromere protein F	UON_GL-3D_All	1.98684	3.1e-09	3.24e-06	0.221881	0.513454	0.999924	0.78499	0.0194328	0.999984
ENSMUSG00000018907	11685	Alox12e	arachidonate lipoxygenase, epidermal	UON_GL-3D_All	-7.99705	5.87e-05	0.0141314	-0.527992	0.760951	0.999924	-2.7168	0.120182	0.999984
ENSMUSG00000106447	NA	NA	NA	UON_GL-3D_All	-4.59854	1.22e-05	0.00380682	0.213849	0.801311	0.999924	-0.940801	0.268259	0.999984
ENSMUSG00000030677	110033	Kif22	kinesin family member 22	UON_GL-3D_All	4.06299	3.45e-10	4.5e-07	0.857075	0.20327	0.999924	1.61095	0.0137119	0.914313
ENSMUSG00000031004	17345	Mki67	antigen identified by monoclonal antibody Ki 67	UON_GL-3D_All	4.2115	3.16e-08	2.08e-05	0.409904	0.597559	0.999924	0.808107	0.291375	0.999984
ENSMUSG00000028551	12580	Cdkn2c	cyclin dependent kinase inhibitor 2C	UON_GL-3D_All	1.919	3.64e-05	0.00949315	1.05538	0.0237658	0.743662	0.149798	0.748141	0.999984
ENSMUSG00000099009	NA	NA	NA	UON_GL-3D_All	7.62211	9.96e-05	0.021874	7.43283	0.000151	0.0518874	6.9806	0.000362	0.144252
ENSMUSG00000068101	66570	Cenpm	centromere protein M	UON_GL-3D_All	2.53589	4.93e-05	0.0122341	0.47748	0.457938	0.999924	-0.573756	0.373336	0.999984
ENSMUSG00000110067	NA	NA	NA	UON_GL-3D_All	-7.47026	0.000306	0.0490824	-2.47369	0.110926	0.999924	-3.10491	0.0449776	0.999984
ENSMUSG00000027469	72119	Tpx2	TPX2, microtubule-associated	UON_GL-3D_All	3.88085	3.97e-10	4.87e-07	0.949471	0.131114	0.999924	0.0392315	0.950163	0.999984
ENSMUSG00000037628	72391	Cdkn3	cyclin-dependent kinase inhibitor 3	UON_GL-3D_All	3.39416	4.91e-06	0.00173756	-0.00555791	0.994372	0.999924	-0.596172	0.441008	0.999984
ENSMUSG00000052512	78286	Nav2	neuron navigator 2	UON_GL-3D_All	1.48598	9.14e-05	0.0202896	1.10531	0.0036476	0.333867	0.769562	0.0427511	0.999984
ENSMUSG00000113053	100416801	Gm18262	R3H domain containing 2 pseudogene	UON_GL-3D_All	-25.3933	9.98e-11	1.6e-07	-6.47906	0.0875182	0.999924	-7.49384	0.0479039	0.999984
ENSMUSG00000009670	83558	Tex11	testis expressed gene 11	UON_GL-3D_All	-3.78364	7.76e-05	0.0177831	-0.247913	0.77089	0.999924	0.151068	0.858045	0.999984
ENSMUSG00000038943	233406	Prc1	protein regulator of cytokinesis 1	UON_GL-3D_All	3.9365	6.69e-10	7.75e-07	0.608936	0.345158	0.999924	0.00536246	0.993345	0.999984
ENSMUSG00000020649	20135	Rrm2	ribonucleotide reductase M2	UON_GL-3D_All	2.94234	4.27e-09	3.87e-06	-0.960416	0.064482	0.999924	-0.242694	0.631451	0.999984
ENSMUSG00000041064	208084	Pif1	PIF1 5'-to-3' DNA helicase	UON_GL-3D_All	6.11719	0.000217	0.0379638	0.312806	0.865068	0.999924	0.850618	0.621435	0.999984
ENSMUSG00000109584	NA	NA	NA	UON_GL-2W_All	6.07298	0.168953	NA	-18.1959	8.74e-05	0.036844	0.0399702	0.992942	0.999984
ENSMUSG00000067424	240068	Zfp563	zinc finger protein 563	UON_GL-2W_All	-0.609245	0.261873	0.999292	-2.49614	1.43e-05	0.0103882	-0.326538	0.545313	0.999984
ENSMUSG00000064356	17706	ATP8	ATP synthase F0 subunit 8	UON_GL-2W_All	1.4961	0.742972	0.999292	-24.3912	3.44e-07	0.000642	0.953443	0.834464	0.999984
ENSMUSG00000039830	50913	Olig2	oligodendrocyte transcription factor 2	UON_GL-2W_All	1.07347	0.115354	0.929079	-3.40764	1.04e-05	0.00790996	-0.241704	0.723981	0.999984
ENSMUSG00000084390	NA	NA	NA	UON_GL-2W_All	2.80465	0.0165685	0.516083	5.15115	5.91e-06	0.0059369	3.7947	0.000884	0.258816
ENSMUSG00000064340	NA	NA	NA	UON_GL-2W_All	-7.44769	0.106565	0.916168	-29.6228	5.98e-10	3.13e-06	-7.38197	0.107207	0.999984
ENSMUSG00000112592	NA	NA	NA	UON_GL-2W_All	-0.349941	0.93506	NA	-19.0761	1.57e-05	0.0109999	4.71111	0.261067	0.999984
ENSMUSG00000103424	NA	NA	NA	UON_GL-2W_All	0.128599	0.97736	NA	-18.5755	6.38e-05	0.0314803	4.63226	0.296691	0.999984
ENSMUSG00000083305	NA	NA	NA	UON_GL-2W_All	6.34537	0.00315096	0.225906	8.68819	4.62e-05	0.0238803	3.76115	0.0908842	0.999984
ENSMUSG00000114996	NA	NA	NA	UON_GL-2W_All	1.35486	0.064047	0.818257	2.85596	8.57e-05	0.036844	-0.332699	0.652274	0.999984
ENSMUSG00000067597	668257	Dgat2l6	diacylglycerol O-acyltransferase 2-like 6	UON_GL-2W_All	5.38284	0.186255	NA	-18.9979	1.06e-05	0.00790996	-0.486094	0.907398	0.999984
ENSMUSG00000033355	67775	Rtp4	receptor transporter protein 4	UON_GL-2W_All	-0.606411	0.123386	0.946398	-2.01879	3.74e-07	0.000652	-1.26845	0.00127844	0.33218
ENSMUSG00000091462	NA	NA	NA	UON_GL-2W_All	2.43848	0.094344	0.897823	5.69991	7.05e-05	0.0334971	3.32708	0.0208632	0.999984
ENSMUSG00000027313	69065	Chac1	ChaC, cation transport regulator 1	UON_GL-2W_All	1.13792	0.0467608	0.743575	2.60104	3.94e-06	0.00429076	0.937877	0.0983115	0.999984
ENSMUSG00000034579	237625	Pla2g3	phospholipase A2, group III	UON_GL-2W_All	-0.146912	0.829413	0.999292	-2.94503	8.3e-05	0.036764	-1.66359	0.0158751	0.975059
ENSMUSG00000093593	NA	NA	NA	UON_GL-2W_All	0.913328	0.0662389	0.826197	2.03141	4.14e-05	0.0230378	-0.552314	0.268275	0.999984
ENSMUSG00000034459	15957	Ifit1	interferon-induced protein with tetratricopeptide repeats 1	UON_GL-2W_All	-1.5295	0.00664616	0.334209	-2.29992	4.53e-05	0.0238803	-1.76834	0.00170103	0.371097
ENSMUSG00000007659	12048	Bcl2l1	BCL2-like 1	UON_GL-2W_All	-0.66745	0.190921	0.999292	-2.61074	3.28e-07	0.000642	0.193725	0.704162	0.999984
ENSMUSG00000031802	18689	Phxr4	per-hexamer repeat gene 4	UON_GL-2W_All	0.297036	0.536128	0.999292	1.8304	0.000124	0.0469328	-0.77632	0.107318	0.999984
ENSMUSG00000092470	NA	NA	NA	UON_GL-2W_All	-6.79021	0.0546365	0.775429	-24.5892	2.29e-11	1.99e-07	-4.96757	0.15787	0.999984
ENSMUSG00000020591	18217	Ntsr2	neurotensin receptor 2	UON_GL-2W_All	-1.01632	0.0264551	0.607846	-1.94625	2.32e-05	0.0148004	-0.0281577	0.950838	0.999984
ENSMUSG00000070336	72973	Fbxo47	F-box protein 47	UON_GL-2W_All	5.13616	0.145691	0.970779	-20.1366	1.24e-07	0.000295	-1.58469	0.664155	0.999984
ENSMUSG00000067736	100142658	Gm10222	predicted gene 10222	UON_GL-2W_All	-0.623381	0.891312	0.999292	-28.0667	4.47e-09	1.95e-05	-14.0928	0.00317843	0.503433
ENSMUSG00000025194	12780	Abcc2	ATP-binding cassette, sub-family C (CFTR/MRP), member 2	UON_GL-2W_All	0.657476	0.86331	0.999292	-19.1754	1.35e-06	0.00176399	6.3718	0.0853192	0.999984
ENSMUSG00000025194	100038628	Gm10768	predicted gene 10768	UON_GL-2W_All	0.657476	0.86331	0.999292	-19.1754	1.35e-06	0.00176399	6.3718	0.0853192	0.999984
ENSMUSG00000030214	66857	Plbd1	phospholipase B domain containing 1	UON_GL-2W_All	1.10463	0.0130092	0.467435	1.70279	0.000122	0.0468418	1.33625	0.00245629	0.42708
ENSMUSG00000115470	100417550	Gm18683	coronin, actin binding protein 1B pseudogene	UON_GL-2W_All	2.1429	0.176727	0.999292	6.45374	2.49e-05	0.0152833	2.18319	0.163733	0.999984
ENSMUSG00000105302	NA	NA	NA	UON_GL-2W_All	1.63684	0.00696825	0.33967	2.84868	2.4e-06	0.00272512	0.2377	0.696776	0.999984
ENSMUSG00000061576	13483	Dpp6	dipeptidylpeptidase 6	UON_GL-2W_All	1.13894	0.245252	0.999292	-7.40362	2.09e-05	0.0140101	-0.953141	0.336412	0.999984
ENSMUSG00000024186	50782	Rgs11	regulator of G-protein signaling 11	UON_GL-2W_All	0.440555	0.162025	0.990069	1.80296	9.5e-09	3.55e-05	-0.336759	0.285201	0.999984
ENSMUSG00000028655	76574	Mfsd2a	major facilitator superfamily domain containing 2A	UON_GL-2W_All	-0.555559	0.232768	0.999292	-1.82263	0.000103	0.0415825	-0.41402	0.372809	0.999984
ENSMUSG00000086596	382111	Susd5	sushi domain containing 5	UON_GL-2W_All	1.81507	0.0523148	0.763169	-7.63767	8.67e-06	0.00755571	-0.304157	0.746776	0.999984
ENSMUSG00000051786	328580	Tubgcp6	tubulin, gamma complex associated protein 6	UON_GL-2W_All	1.19667	0.000519	0.0730369	1.33441	0.00011	0.043469	1.18644	0.000564	0.183633
ENSMUSG00000105975	NA	NA	NA	UON_GL-2W_All	1.84923	0.00108085	0.119894	2.49301	9.84e-06	0.00790996	-0.158749	0.78283	0.999984
ENSMUSG00000015829	21960	Tnr	tenascin R	UON_GL-2W_All	1.49826	0.0341373	0.661049	-3.86616	1.02e-06	0.00157075	0.406401	0.565957	0.999984
ENSMUSG00000039879	380629	Heca	hdc homolog, cell cycle regulator	UON_GL-2W_All	1.63303	0.0874768	0.881657	3.70531	9.91e-05	0.04046	1.19631	0.210907	0.999984
ENSMUSG00000103047	NA	NA	NA	UON_GL-2W_All	1.09799	0.0375836	0.687532	2.51587	1.77e-06	0.00210811	0.0981657	0.852884	0.999984
ENSMUSG00000107804	NA	NA	NA	UON_GL-2W_All	1.80847	0.000348	0.0541086	2.46139	1.12e-06	0.00162674	0.411896	0.418467	0.999984
ENSMUSG00000111212	NA	NA	NA	UON_GL-2W_All	0.991894	0.0464155	0.739776	2.02207	4.66e-05	0.0238803	0.091139	0.854951	0.999984
ENSMUSG00000039601	53901	Rcan2	regulator of calcineurin 2	UON_GL-2W_All	-0.455221	0.11173	0.921731	-1.13395	7.57e-05	0.0347335	-0.0666849	0.815659	0.999984
ENSMUSG00000092460	NA	NA	NA	UON_GL-2W_All	0.667208	0.879911	NA	-18.0695	6.73e-05	0.0325673	6.51238	0.130358	0.999984
ENSMUSG00000031431	14605	Tsc22d3	TSC22 domain family, member 3	UON_GL-2W_All	-0.1565	0.708981	0.999292	-1.64797	8.61e-05	0.036844	-0.713433	0.0888605	0.999984
ENSMUSG00000023000	13363	Dhh	desert hedgehog	UON_GL-2W_All	1.46086	0.000896	0.106261	1.84509	2.73e-05	0.0162439	1.50968	0.000597	0.191667
ENSMUSG00000097580	NA	NA	NA	UON_GL-2W_All	5.44923	0.185414	NA	-18.7751	1.6e-05	0.0109999	0.00103267	0.999805	0.999984
ENSMUSG00000030117	14562	Gdf3	growth differentiation factor 3	UON_GL-2W_All	3.29172	0.0104042	0.425615	6.06722	1.6e-06	0.00199021	-1.03177	0.485736	0.999984
ENSMUSG00000090949	546983	Vmn2r77	vomeronasal 2, receptor 77	UON_GL-2W_All	0.349536	0.934669	NA	-18.5867	2.28e-05	0.0148004	6.24409	0.132607	0.999984
ENSMUSG00000041073	192950	Nacad	NAC alpha domain containing	UON_GL-2W_All	-0.044477	0.895493	0.999292	-1.94064	2.27e-08	6.61e-05	0.253902	0.451776	0.999984
ENSMUSG00000045994	76898	B3gat1	beta-1,3-glucuronyltransferase 1 (glucuronosyltransferase P)	UON_GL-2W_All	0.792586	0.50706	0.999292	-7.39884	7.46e-05	0.0347335	-0.793969	0.508341	0.999984
ENSMUSG00000104735	NA	NA	NA	UON_GL-2W_All	1.35316	0.0346447	0.664227	2.62805	3.73e-05	0.0212161	1.03593	0.105091	0.999984
ENSMUSG00000104030	NA	NA	NA	UON_GL-2W_All	0.678439	0.139246	0.963015	1.82767	5.82e-05	0.0292409	-0.717158	0.121843	0.999984
ENSMUSG00000074576	69372	Mocs3	molybdenum cofactor synthesis 3	UON_GL-6W_All	-1.42218	0.022148	0.57071	-0.844002	0.17152	0.999924	-2.5815	3.65e-05	0.03541
ENSMUSG00000012017	224024	Scarf2	scavenger receptor class F, member 2	UON_GL-6W_All	-0.212671	0.688053	0.999292	-0.184566	0.727735	0.999924	-2.20453	3.68e-05	0.03541
ENSMUSG00000024222	14229	Fkbp5	FK506 binding protein 5	UON_GL-6W_All	-0.0754738	0.848624	0.999292	-1.14964	0.00374979	0.33584	-2.076	1.66e-07	0.000481
ENSMUSG00000036867	17130	Smad6	SMAD family member 6	UON_GL-6W_All	-1.00773	0.0282634	0.62004	-1.09454	0.0172721	0.667236	-2.14503	3.26e-06	0.00628458
ENSMUSG00000030029	16206	Lrig1	leucine-rich repeats and immunoglobulin-like domains 1	UON_GL-6W_All	-0.20752	0.620429	0.999292	-0.736598	0.0791003	0.999924	-1.76997	2.46e-05	0.0270579
ENSMUSG00000021610	218335	Clptm1l	CLPTM1-like	UON_GL-6W_All	-0.225849	0.47863	0.999292	-0.272855	0.392212	0.999924	-1.42621	7.82e-06	0.0100487
ENSMUSG00000020349	19052	Ppp2ca	protein phosphatase 2 (formerly 2A), catalytic subunit, alpha isoform	UON_GL-6W_All	-0.402973	0.216342	0.999292	-0.630316	0.0532553	0.961914	-1.59903	9.44e-07	0.00218256
ENSMUSG00000059923	14784	Grb2	growth factor receptor bound protein 2	UON_GL-6W_All	-0.348021	0.226008	0.999292	-0.943463	0.00107019	0.169538	-1.54942	7.4e-08	0.000285
ENSMUSG00000032014	102644	Oaf	out at first homolog	UON_GL-6W_All	-0.770748	0.0101537	0.42281	-0.538737	0.0721007	0.999924	-1.78329	2.78e-09	1.29e-05
ENSMUSG00000063455	330286	D630045J12Rik	RIKEN cDNA D630045J12 gene	UON_GL-6W_All	-0.766191	0.098986	0.904415	-0.297296	0.521777	0.999924	-2.08791	7.65e-06	0.0100487
ENSMUSG00000075012	14221	Fjx1	four jointed box 1	UON_GL-6W_All	-1.88133	0.000726	0.093628	-0.87428	0.115912	0.999924	-2.57818	3.62e-06	0.0064339
ENSMUSG00000038502	84113	Ptov1	prostate tumor over expressed gene 1	UON_GL-6W_All	-0.117259	0.732471	0.999292	-0.361011	0.292893	0.999924	-1.40829	4.1e-05	0.03541
ENSMUSG00000076138	NA	NA	NA	UON_GL-6W_All	-4.21382	0.00440647	0.269689	-4.92026	0.00104546	0.168687	-6.43892	4.38e-05	0.03616
ENSMUSG00000098371	NA	NA	NA	UON_GL-6W_All	2.55059	0.00361534	0.243313	3.2312	0.000212	0.0650626	3.5609	4.13e-05	0.03541
ENSMUSG00000017466	21858	Timp2	tissue inhibitor of metalloproteinase 2	UON_GL-6W_All	-0.820573	0.0620307	0.810297	-0.61912	0.159141	0.999924	-1.88669	1.78e-05	0.0217067
ENSMUSG00000001910	66830	Nacc1	nucleus accumbens associated 1, BEN and BTB (POZ) domain containing	UON_GL-6W_All	-0.101167	0.74288	0.999292	-0.0759169	0.805813	0.999924	-1.31538	2.11e-05	0.0244244
ENSMUSG00000021708	19418	Rasgrf2	RAS protein-specific guanine nucleotide-releasing factor 2	UON_GL-6W_All	-0.339158	0.789006	0.999292	0.897946	0.475946	0.999924	-7.68469	5.56e-05	0.0443311
ENSMUSG00000047379	108902	B4gat1	beta-1,4-glucuronyltransferase 1	UON_GL-6W_All	0.834144	0.173869	0.999292	0.39444	0.521005	0.999924	2.7972	5.01e-06	0.00771894
ENSMUSG00000027303	19262	Ptpra	protein tyrosine phosphatase, receptor type, A	UON_GL-6W_All	-0.571821	0.127642	0.951093	-0.735736	0.0500356	0.945	-1.5418	4.01e-05	0.03541
ENSMUSG00000075324	60344	Fign	fidgetin	UON_GL-6W_All	-0.979975	0.0259244	0.602573	0.336918	0.432297	0.999924	-1.75932	5.86e-05	0.0448034
