# Supplementary material for: Regional Gene Expression in the Retina, Optic Nerve Head, and Optic Nerve of Mice with Optic Nerve Crush and Experimental Glaucoma
Source: Int J Mol Sci. 2023 Sep 6;24(18):13719. doi: 10.3390/ijms241813719 (PMC10531004; doi:10.3390/ijms241813719)
Supplement: Supplementary file 1 [file ijms-24-13719-s001.zip › Spreadsheet-S4.xlsx]

## Sheet: MON-DEGs_Crush
ENSEMBL	ENTREZID	SYMBOL	GENENAME	Relationship	MON_3D-Crush_log2FoldChange	MON_3D-Crush_pvalue	MON_2W-Crush_padj	MON_2W-Crush_log2FoldChange	MON_2W-Crush_pvalue	MON_2W-Crush_padj
ENSMUSG00000048677	233979	Tpcn2	two pore segment channel 2	MON_Crush-2W_All MON_Crush-3D_All	2.35182	1.56e-05	0.000396	2.6751	8.84e-07	4.62e-05
ENSMUSG00000026547	21346	Tagln2	transgelin 2	MON_Crush-2W_All MON_Crush-3D_All	1.7539	8.19e-09	5.08e-07	1.21276	6.77e-05	0.00184278
ENSMUSG00000019942	12534	Cdk1	cyclin-dependent kinase 1	MON_Crush-2W_All MON_Crush-3D_All	5.99741	9.26e-35	1.66e-31	3.06236	4.96e-10	6.4e-08
ENSMUSG00000031983	69551	2310022B05Rik	RIKEN cDNA 2310022B05 gene	MON_Crush-2W_All MON_Crush-3D_All	-1.32039	0.000722	0.00940274	-1.20163	0.00209615	0.0289161
ENSMUSG00000030786	16409	Itgam	integrin alpha M	MON_Crush-2W_All MON_Crush-3D_All	2.65516	2.97e-09	2e-07	2.33229	1.88e-07	1.23e-05
ENSMUSG00000064109	23900	Hcst	hematopoietic cell signal transducer	MON_Crush-2W_All MON_Crush-3D_All	2.04749	0.00250869	0.0248781	2.60542	0.000117	0.00289685
ENSMUSG00000029608	19894	Rph3a	rabphilin 3A	MON_Crush-2W_All MON_Crush-3D_All	-1.76239	2.98e-06	9.45e-05	-7.97784	1.93e-71	1.32e-67
ENSMUSG00000032431	56693	Crtap	cartilage associated protein	MON_Crush-2W_All MON_Crush-3D_All	1.35941	0.000358	0.00533194	1.19851	0.001668	0.0243527
ENSMUSG00000030144	17474	Clec4d	C-type lectin domain family 4, member d	MON_Crush-2W_All MON_Crush-3D_All	10.5004	2.71e-10	2.14e-08	8.71664	1.72e-07	1.14e-05
ENSMUSG00000090223	18546	Pcp4	Purkinje cell protein 4	MON_Crush-2W_All MON_Crush-3D_All	-1.65477	0.00181594	0.0193576	-5.51515	3.01e-21	2.28e-18
ENSMUSG00000009013	56455	Dynll1	dynein light chain LC8-type 1	MON_Crush-2W_All MON_Crush-3D_All	1.36053	7.41e-05	0.00145835	1.22418	0.000364	0.00726261
ENSMUSG00000022443	17886	Myh9	myosin, heavy polypeptide 9, non-muscle	MON_Crush-2W_All MON_Crush-3D_All	1.54393	1.04e-06	3.7e-05	1.19602	0.000157	0.00368651
ENSMUSG00000079419	73656	Ms4a6c	membrane-spanning 4-domains, subfamily A, member 6C	MON_Crush-2W_All MON_Crush-3D_All	4.1046	2.05e-17	5.71e-15	2.82456	5.66e-09	5.55e-07
ENSMUSG00000004730	13733	Adgre1	adhesion G protein-coupled receptor E1	MON_Crush-2W_All MON_Crush-3D_All	3.36636	1.59e-16	3.74e-14	2.75613	1.48e-11	2.71e-09
ENSMUSG00000038418	13653	Egr1	early growth response 1	MON_Crush-2W_All MON_Crush-3D_All	2.44531	3.65e-12	3.82e-10	2.61966	9.69e-14	2.45e-11
ENSMUSG00000034773	217216	Hrob	homologous recombination factor with OB-fold	MON_Crush-2W_All MON_Crush-3D_All	6.39025	1.29e-11	1.22e-09	3.31397	0.000588	0.0107044
ENSMUSG00000091475	NA	NA	NA	MON_Crush-2W_All MON_Crush-3D_All	-1.40691	2.71e-05	0.000629	-1.55083	3.76e-06	0.000161
ENSMUSG00000099398	383435	Ms4a14	membrane-spanning 4-domains, subfamily A, member 14	MON_Crush-2W_All MON_Crush-3D_All	4.44418	9e-05	0.00171589	3.91877	0.00058	0.0105957
ENSMUSG00000018008	72318	Cyth4	cytohesin 4	MON_Crush-2W_All MON_Crush-3D_All	1.62384	1.57e-06	5.39e-05	2.0984	5.4e-10	6.89e-08
ENSMUSG00000034486	14472	Gbx2	gastrulation brain homeobox 2	MON_Crush-2W_All MON_Crush-3D_All	1.59789	1.74e-05	0.000436	1.31553	0.000414	0.00808124
ENSMUSG00000015355	12506	Cd48	CD48 antigen	MON_Crush-2W_All MON_Crush-3D_All	3.30365	1.59e-13	2.05e-11	3.55041	2.17e-15	7.94e-13
ENSMUSG00000025154	71085	Arhgap19	Rho GTPase activating protein 19	MON_Crush-2W_All MON_Crush-3D_All	3.11924	1.98e-12	2.22e-10	2.25587	3.87e-07	2.29e-05
ENSMUSG00000021565	74338	Slc6a19	solute carrier family 6 (neurotransmitter transporter), member 19	MON_Crush-2W_All MON_Crush-3D_All	2.78705	0.00515715	0.0432474	3.96252	6.26e-05	0.00172626
ENSMUSG00000026126	19253	Ptpn18	protein tyrosine phosphatase, non-receptor type 18	MON_Crush-2W_All MON_Crush-3D_All	2.04828	2.76e-06	8.93e-05	2.2063	4.45e-07	2.55e-05
ENSMUSG00000042659	66412	Arrdc4	arrestin domain containing 4	MON_Crush-2W_All MON_Crush-3D_All	2.172	2.32e-07	9.94e-06	1.83414	1.28e-05	0.000457
ENSMUSG00000112148	14728	Lilrb4a	leukocyte immunoglobulin-like receptor, subfamily B, member 4A	MON_Crush-2W_All MON_Crush-3D_All	6.57191	1.97e-51	1.3e-47	6.09498	1.87e-44	5.47e-41
ENSMUSG00000044340	98432	Phlpp1	PH domain and leucine rich repeat protein phosphatase 1	MON_Crush-2W_All MON_Crush-3D_All	-1.08446	0.00178838	0.0191445	-1.20948	0.000498	0.00933154
ENSMUSG00000015950	17969	Ncf1	neutrophil cytosolic factor 1	MON_Crush-2W_All MON_Crush-3D_All	1.84751	9.82e-07	3.51e-05	1.54187	4.45e-05	0.00128248
ENSMUSG00000050370	12642	Ch25h	cholesterol 25-hydroxylase	MON_Crush-2W_All MON_Crush-3D_All	2.97882	1.31e-14	2.17e-12	2.88911	8.06e-14	2.12e-11
ENSMUSG00000071713	12983	Csf2rb	colony stimulating factor 2 receptor, beta, low-affinity (granulocyte-macrophage)	MON_Crush-2W_All MON_Crush-3D_All	4.39085	1.37e-18	5.13e-16	4.30587	6.32e-18	3.32e-15
ENSMUSG00000049988	211228	Lrrc25	leucine rich repeat containing 25	MON_Crush-2W_All MON_Crush-3D_All	7.08183	9.42e-14	1.28e-11	5.68269	2.68e-09	2.8e-07
ENSMUSG00000001773	53320	Folh1	folate hydrolase 1	MON_Crush-2W_All MON_Crush-3D_All	-1.42563	0.00423739	0.0374398	-1.75572	0.000465	0.00882786
ENSMUSG00000027490	13555	E2f1	E2F transcription factor 1	MON_Crush-2W_All MON_Crush-3D_All	3.02422	1.22e-06	4.26e-05	2.33961	0.000189	0.00429424
ENSMUSG00000026536	381308	Ifi211	interferon activated gene 211	MON_Crush-2W_All MON_Crush-3D_All	3.41303	8.07e-10	5.95e-08	1.83206	0.00107777	0.0174279
ENSMUSG00000106219	74757	5830416I19Rik	RIKEN cDNA 5830416I19 gene	MON_Crush-2W_All MON_Crush-3D_All	8.61849	9.03e-06	0.000249	8.00529	3.86e-05	0.00114546
ENSMUSG00000053819	108058	Camk2d	calcium/calmodulin-dependent protein kinase II, delta	MON_Crush-2W_All MON_Crush-3D_All	1.04792	0.00115244	0.013613	1.32449	3.98e-05	0.00116914
ENSMUSG00000026073	16178	Il1r2	interleukin 1 receptor, type II	MON_Crush-2W_All MON_Crush-3D_All	6.03057	2.1e-07	9.08e-06	4.08498	0.000482	0.00911139
ENSMUSG00000034245	232232	Hdac11	histone deacetylase 11	MON_Crush-2W_All MON_Crush-3D_All	-1.28989	0.000423	0.00610555	-1.53331	2.84e-05	0.000882
ENSMUSG00000051506	545030	Wdfy4	WD repeat and FYVE domain containing 4	MON_Crush-2W_All MON_Crush-3D_All	2.10536	1.14e-05	0.000303	2.01808	2.63e-05	0.000838
ENSMUSG00000076498	100125263	Trbc2	T cell receptor beta, constant 2	MON_Crush-2W_All MON_Crush-3D_All	5.44459	0.000154	0.00269176	5.84126	4.82e-05	0.00137127
ENSMUSG00000037613	79201	Tnfrsf23	tumor necrosis factor receptor superfamily, member 23	MON_Crush-2W_All MON_Crush-3D_All	2.69788	0.00165175	0.0179656	2.84329	0.000914	0.0152631
ENSMUSG00000041789	78449	2700046A07Rik	RIKEN cDNA 2700046A07 gene	MON_Crush-2W_All MON_Crush-3D_All	-1.65805	0.00105424	0.0126419	-1.96454	0.000111	0.00276197
ENSMUSG00000031490	13685	Eif4ebp1	eukaryotic translation initiation factor 4E binding protein 1	MON_Crush-2W_All MON_Crush-3D_All	2.15936	8.63e-09	5.3e-07	1.21074	0.00129776	0.0199857
ENSMUSG00000034205	94352	Loxl2	lysyl oxidase-like 2	MON_Crush-2W_All MON_Crush-3D_All	1.38517	7.05e-05	0.00139428	1.1603	0.000884	0.0148926
ENSMUSG00000003283	15162	Hck	hemopoietic cell kinase	MON_Crush-2W_All MON_Crush-3D_All	1.25807	0.00180142	0.0192443	1.22303	0.00242529	0.0324315
ENSMUSG00000037266	27981	Rsrp1	arginine/serine rich protein 1	MON_Crush-2W_All MON_Crush-3D_All	-1.25876	4.24e-05	0.000923	-1.149	0.000187	0.00425018
ENSMUSG00000022619	60597	Mapk8ip2	mitogen-activated protein kinase 8 interacting protein 2	MON_Crush-2W_All MON_Crush-3D_All	-1.48294	2.06e-05	0.000504	-3.82386	6.49e-27	8.32e-24
ENSMUSG00000032231	12306	Anxa2	annexin A2	MON_Crush-2W_All MON_Crush-3D_All	1.82283	4.88e-10	3.66e-08	1.17508	6.05e-05	0.00167402
ENSMUSG00000058099	74039	Nfam1	Nfat activating molecule with ITAM motif 1	MON_Crush-2W_All MON_Crush-3D_All	1.74337	9.26e-06	0.000253	1.92565	9.73e-07	4.98e-05
ENSMUSG00000102353	NA	NA	NA	MON_Crush-2W_All MON_Crush-3D_All	4.49829	0.00367633	0.0335158	4.60433	0.00296408	0.0378359
ENSMUSG00000024696	107321	Lpxn	leupaxin	MON_Crush-2W_All MON_Crush-3D_All	2.60642	2.22e-08	1.22e-06	2.42375	2.02e-07	1.32e-05
ENSMUSG00000085295	NA	NA	NA	MON_Crush-2W_All MON_Crush-3D_All	7.33829	1.38e-09	9.78e-08	5.43813	8.31e-06	0.000313
ENSMUSG00000062300	19294	Nectin2	nectin cell adhesion molecule 2	MON_Crush-2W_All MON_Crush-3D_All	1.3772	0.000314	0.0047739	1.48298	0.000105	0.00264518
ENSMUSG00000033904	101565	Ccp110	centriolar coiled coil protein 110	MON_Crush-2W_All MON_Crush-3D_All	-1.03137	0.0038398	0.0346863	-1.32291	0.000211	0.00464297
ENSMUSG00000031503	12827	Col4a2	collagen, type IV, alpha 2	MON_Crush-2W_All MON_Crush-3D_All	1.98674	9.47e-10	6.91e-08	1.17951	0.000289	0.00601919
ENSMUSG00000032860	18442	P2ry2	purinergic receptor P2Y, G-protein coupled 2	MON_Crush-2W_All MON_Crush-3D_All	2.77908	3.6e-05	0.000805	2.04616	0.00242988	0.0324717
ENSMUSG00000022969	16155	Il10rb	interleukin 10 receptor, beta	MON_Crush-2W_All MON_Crush-3D_All	2.19991	5.1e-08	2.51e-06	2.19271	5.67e-08	4.32e-06
ENSMUSG00000090053	677884	Pakap	paralemmin A kinase anchor protein	MON_Crush-2W_All MON_Crush-3D_All	-1.60264	6.92e-05	0.00137539	-1.50797	0.000184	0.00420273
ENSMUSG00000001741	16170	Il16	interleukin 16	MON_Crush-2W_All MON_Crush-3D_All	1.31535	0.000704	0.00922135	1.52298	8.76e-05	0.0022681
ENSMUSG00000040867	380785	Begain	brain-enriched guanylate kinase-associated	MON_Crush-2W_All MON_Crush-3D_All	-2.14351	1.7e-06	5.8e-05	-1.5683	0.000438	0.00845999
ENSMUSG00000095334	NA	NA	NA	MON_Crush-2W_All MON_Crush-3D_All	-1.69993	1.81e-06	6.12e-05	-1.97356	3.18e-08	2.61e-06
ENSMUSG00000031709	71310	Tbc1d9	TBC1 domain family, member 9	MON_Crush-2W_All MON_Crush-3D_All	1.85163	9.27e-05	0.00175801	1.54779	0.00111861	0.0179238
ENSMUSG00000025877	212032	Hk3	hexokinase 3	MON_Crush-2W_All MON_Crush-3D_All	3.80661	2.8e-14	4.35e-12	3.08116	7.79e-10	9.57e-08
ENSMUSG00000069516	17105	Lyz2	lysozyme 2	MON_Crush-2W_All MON_Crush-3D_All	5.29701	0.000163	0.00282213	5.06757	0.000309	0.00636163
ENSMUSG00000038181	100910	Chpf2	chondroitin polymerizing factor 2	MON_Crush-2W_All MON_Crush-3D_All	1.45971	4.36e-05	0.000942	1.38344	0.000109	0.00272147
ENSMUSG00000048022	319832	Tmem229a	transmembrane protein 229A	MON_Crush-2W_All MON_Crush-3D_All	-1.305	0.00154915	0.0170456	-1.55551	0.000163	0.00380884
ENSMUSG00000026944	11305	Abca2	ATP-binding cassette, sub-family A (ABC1), member 2	MON_Crush-2W_All MON_Crush-3D_All	-1.23068	0.000389	0.00569448	-1.11283	0.00133908	0.0204684
ENSMUSG00000024381	30948	Bin1	bridging integrator 1	MON_Crush-2W_All MON_Crush-3D_All	-1.17585	0.000249	0.00401697	-1.00388	0.00176423	0.0255216
ENSMUSG00000007891	13033	Ctsd	cathepsin D	MON_Crush-2W_All MON_Crush-3D_All	3.03727	0.00581529	0.0470313	3.37314	0.00219123	0.029906
ENSMUSG00000059149	213006	Mfsd4a	major facilitator superfamily domain containing 4A	MON_Crush-2W_All MON_Crush-3D_All	-1.9529	0.00207026	0.0214556	-2.17759	0.000656	0.0116879
ENSMUSG00000041431	268697	Ccnb1	cyclin B1	MON_Crush-2W_All MON_Crush-3D_All	5.03428	1.06e-33	1.75e-30	1.81418	1.76e-05	0.000596
ENSMUSG00000029304	20750	Spp1	secreted phosphoprotein 1	MON_Crush-2W_All MON_Crush-3D_All	8.79211	5.02e-06	0.000151	6.06374	0.00164612	0.0241019
ENSMUSG00000030536	29875	Iqgap1	IQ motif containing GTPase activating protein 1	MON_Crush-2W_All MON_Crush-3D_All	2.16943	1.59e-11	1.48e-09	1.36829	2.16e-05	0.000706
ENSMUSG00000027221	76969	Chst1	carbohydrate sulfotransferase 1	MON_Crush-2W_All MON_Crush-3D_All	1.62414	4.28e-05	0.00093	2.09858	1.22e-07	8.56e-06
ENSMUSG00000021408	19766	Ripk1	receptor (TNFRSF)-interacting serine-threonine kinase 1	MON_Crush-2W_All MON_Crush-3D_All	1.61713	0.000228	0.00373387	1.6206	0.000223	0.00483732
ENSMUSG00000058542	NA	NA	NA	MON_Crush-2W_All MON_Crush-3D_All	2.46811	2.69e-08	1.43e-06	1.52221	0.000633	0.0113323
ENSMUSG00000040212	13732	Emp3	epithelial membrane protein 3	MON_Crush-2W_All MON_Crush-3D_All	1.89348	4.79e-09	3.1e-07	1.32972	3.98e-05	0.00116914
ENSMUSG00000031833	546071	Mast3	microtubule associated serine/threonine kinase 3	MON_Crush-2W_All MON_Crush-3D_All	-1.43538	3.97e-06	0.000122	-1.38773	8.26e-06	0.000312
ENSMUSG00000054342	16534	Kcnn4	potassium intermediate/small conductance calcium-activated channel, subfamily N, member 4	MON_Crush-2W_All MON_Crush-3D_All	4.12227	1.62e-13	2.08e-11	2.49636	9.23e-06	0.000344
ENSMUSG00000068699	68794	Flnc	filamin C, gamma	MON_Crush-2W_All MON_Crush-3D_All	1.35414	6.77e-05	0.00135151	1.14636	0.000746	0.0128851
ENSMUSG00000031438	66889	Rnf128	ring finger protein 128	MON_Crush-2W_All MON_Crush-3D_All	2.97559	2.2e-08	1.21e-06	2.50237	2.6e-06	0.000116
ENSMUSG00000099757	NA	NA	NA	MON_Crush-2W_All MON_Crush-3D_All	2.3448	0.000422	0.00609977	2.17094	0.00111931	0.0179238
ENSMUSG00000015947	14129	Fcgr1	Fc receptor, IgG, high affinity I	MON_Crush-2W_All MON_Crush-3D_All	1.74799	6.7e-05	0.00134592	1.85746	2.28e-05	0.000738
ENSMUSG00000040856	13386	Dlk1	delta like non-canonical Notch ligand 1	MON_Crush-2W_All MON_Crush-3D_All	3.19548	0.00421744	0.0373521	-5.68538	0.00179954	0.0258962
ENSMUSG00000041515	15900	Irf8	interferon regulatory factor 8	MON_Crush-2W_All MON_Crush-3D_All	1.61558	4.82e-06	0.000146	2.4316	5.75e-12	1.12e-09
ENSMUSG00000049562	381201	Ap5b1	adaptor-related protein complex 5, beta 1 subunit	MON_Crush-2W_All MON_Crush-3D_All	1.64038	0.000792	0.0101286	1.60806	0.00101374	0.0166092
ENSMUSG00000056737	12332	Capg	capping protein (actin filament), gelsolin-like	MON_Crush-2W_All MON_Crush-3D_All	2.44711	1.02e-11	1e-09	1.88788	1.54e-07	1.05e-05
ENSMUSG00000030220	11857	Arhgdib	Rho, GDP dissociation inhibitor (GDI) beta	MON_Crush-2W_All MON_Crush-3D_All	1.9127	2.08e-08	1.16e-06	1.47413	1.58e-05	0.000547
ENSMUSG00000024679	68774	Ms4a6d	membrane-spanning 4-domains, subfamily A, member 6D	MON_Crush-2W_All MON_Crush-3D_All	4.33852	6.5e-19	2.52e-16	2.98862	1e-09	1.18e-07
ENSMUSG00000045594	12091	Glb1	galactosidase, beta 1	MON_Crush-2W_All MON_Crush-3D_All	1.85237	8.05e-08	3.84e-06	2.06182	2.34e-09	2.48e-07
ENSMUSG00000043895	14739	S1pr2	sphingosine-1-phosphate receptor 2	MON_Crush-2W_All MON_Crush-3D_All	1.61483	2.89e-05	0.000667	1.25751	0.00114276	0.0181717
ENSMUSG00000002897	16172	Il17ra	interleukin 17 receptor A	MON_Crush-2W_All MON_Crush-3D_All	1.06333	0.00224923	0.0228941	1.01523	0.00354853	0.0432765
ENSMUSG00000002204	16541	Napsa	napsin A aspartic peptidase	MON_Crush-2W_All MON_Crush-3D_All	4.66177	9.21e-08	4.32e-06	2.75062	0.00177397	0.0256092
ENSMUSG00000033792	11977	Atp7a	ATPase, Cu++ transporting, alpha polypeptide	MON_Crush-2W_All MON_Crush-3D_All	1.13969	0.00138887	0.0156825	1.06307	0.00288479	0.0370543
ENSMUSG00000074743	21824	Thbd	thrombomodulin	MON_Crush-2W_All MON_Crush-3D_All	1.75522	7.72e-08	3.7e-06	1.2045	0.000231	0.0050011
ENSMUSG00000048978	22360	Nrsn1	neurensin 1	MON_Crush-2W_All MON_Crush-3D_All	-1.48968	3.1e-05	0.000708	-6.61043	6.3e-66	3.23e-62
ENSMUSG00000035778	14594	Ggta1	glycoprotein galactosyltransferase alpha 1, 3	MON_Crush-2W_All MON_Crush-3D_All	1.53296	9.62e-05	0.00180337	1.49911	0.000138	0.00333144
ENSMUSG00000029084	12494	Cd38	CD38 antigen	MON_Crush-2W_All MON_Crush-3D_All	2.1725	1.22e-07	5.64e-06	2.03546	7.29e-07	3.89e-05
ENSMUSG00000048965	244238	Mrgpre	MAS-related GPR, member E	MON_Crush-2W_All MON_Crush-3D_All	1.01895	0.0045796	0.0396302	1.06168	0.00315314	0.0396569
ENSMUSG00000029545	11409	Acads	acyl-Coenzyme A dehydrogenase, short chain	MON_Crush-2W_All MON_Crush-3D_All	1.30249	0.00328415	0.0308215	1.47792	0.000852	0.0144722
ENSMUSG00000045071	230259	E130308A19Rik	RIKEN cDNA E130308A19 gene	MON_Crush-2W_All MON_Crush-3D_All	-1.04756	0.00422218	0.0373722	-1.27981	0.000485	0.00914669
ENSMUSG00000002111	20375	Spi1	spleen focus forming virus (SFFV) proviral integration oncogene	MON_Crush-2W_All MON_Crush-3D_All	2.02875	3.42e-07	1.38e-05	1.93311	1.2e-06	5.98e-05
ENSMUSG00000030047	232201	Arhgap25	Rho GTPase activating protein 25	MON_Crush-2W_All MON_Crush-3D_All	2.62051	3.32e-08	1.74e-06	3.65505	1.23e-14	4.03e-12
ENSMUSG00000035373	20306	Ccl7	chemokine (C-C motif) ligand 7	MON_Crush-2W_All MON_Crush-3D_All	5.05749	2.25e-14	3.57e-12	1.98758	0.00304671	0.0386842
ENSMUSG00000048120	12495	Entpd1	ectonucleoside triphosphate diphosphohydrolase 1	MON_Crush-2W_All MON_Crush-3D_All	1.17946	0.00210305	0.0216818	1.64251	1.83e-05	0.000614
ENSMUSG00000071659	68693	Hnrnpul2	heterogeneous nuclear ribonucleoprotein U-like 2	MON_Crush-2W_All MON_Crush-3D_All	-1.23704	0.00193293	0.0203632	-1.53126	0.000129	0.00314668
ENSMUSG00000051378	70218	Kif18b	kinesin family member 18B	MON_Crush-2W_All MON_Crush-3D_All	5.70448	6.63e-18	1.9e-15	2.85633	2.03e-05	0.000672
ENSMUSG00000028459	12517	Cd72	CD72 antigen	MON_Crush-2W_All MON_Crush-3D_All	3.80252	1.36e-21	7.49e-19	4.56686	1.83e-30	3.13e-27
ENSMUSG00000023349	56620	Clec4n	C-type lectin domain family 4, member n	MON_Crush-2W_All MON_Crush-3D_All	11.5053	6.52e-06	0.000189	9.32795	0.00026	0.00552474
ENSMUSG00000025810	18186	Nrp1	neuropilin 1	MON_Crush-2W_All MON_Crush-3D_All	2.14448	6.68e-08	3.24e-06	2.20709	2.75e-08	2.29e-06
ENSMUSG00000025348	16404	Itga7	integrin alpha 7	MON_Crush-2W_All MON_Crush-3D_All	1.24375	0.000641	0.00853828	1.57513	1.53e-05	0.000531
ENSMUSG00000035385	20296	Ccl2	chemokine (C-C motif) ligand 2	MON_Crush-2W_All MON_Crush-3D_All	5.28331	1.22e-15	2.4e-13	2.52401	0.000147	0.00351688
ENSMUSG00000022048	12934	Dpysl2	dihydropyrimidinase-like 2	MON_Crush-2W_All MON_Crush-3D_All	-1.00616	0.00108583	0.0129657	-1.40972	4.73e-06	0.000197
ENSMUSG00000026480	17970	Ncf2	neutrophil cytosolic factor 2	MON_Crush-2W_All MON_Crush-3D_All	1.41237	0.000294	0.00453313	1.53416	8.42e-05	0.00221123
ENSMUSG00000028874	14191	Fgr	FGR proto-oncogene, Src family tyrosine kinase	MON_Crush-2W_All MON_Crush-3D_All	2.92643	1.16e-09	8.31e-08	2.76477	9.19e-09	8.38e-07
ENSMUSG00000059555	227612	Tor4a	torsin family 4, member A	MON_Crush-2W_All MON_Crush-3D_All	1.82248	1.24e-05	0.000325	1.66723	6.49e-05	0.0017786
ENSMUSG00000022324	17181	Matn2	matrilin 2	MON_Crush-2W_All MON_Crush-3D_All	1.45417	1.73e-05	0.000436	1.73473	2.96e-07	1.82e-05
ENSMUSG00000034786	106512	Gpsm3	G-protein signalling modulator 3 (AGS3-like, C. elegans)	MON_Crush-2W_All MON_Crush-3D_All	1.65553	0.000472	0.00666716	1.45278	0.00220105	0.0299655
ENSMUSG00000028583	14726	Pdpn	podoplanin	MON_Crush-2W_All MON_Crush-3D_All	1.18029	0.000276	0.00433557	1.05572	0.00114673	0.0181974
ENSMUSG00000002699	16822	Lcp2	lymphocyte cytosolic protein 2	MON_Crush-2W_All MON_Crush-3D_All	2.18792	1.43e-08	8.26e-07	1.94945	4.53e-07	2.59e-05
ENSMUSG00000052142	320484	Rasal3	RAS protein activator like 3	MON_Crush-2W_All MON_Crush-3D_All	2.02984	8.96e-09	5.47e-07	3.01665	1.16e-17	5.96e-15
ENSMUSG00000053158	14159	Fes	feline sarcoma oncogene	MON_Crush-2W_All MON_Crush-3D_All	2.11086	4.28e-07	1.69e-05	2.01152	1.48e-06	7.12e-05
ENSMUSG00000078794	629378	Dact3	dishevelled-binding antagonist of beta-catenin 3	MON_Crush-2W_All MON_Crush-3D_All	-1.73163	0.000304	0.00466912	-1.50119	0.00173451	0.0251271
ENSMUSG00000022479	22337	Vdr	vitamin D (1,25-dihydroxyvitamin D3) receptor	MON_Crush-2W_All MON_Crush-3D_All	5.69654	2.77e-09	1.87e-07	3.90742	5.06e-05	0.00142829
ENSMUSG00000022952	12394	Runx1	runt related transcription factor 1	MON_Crush-2W_All MON_Crush-3D_All	2.46051	7.77e-08	3.71e-06	2.34041	3.3e-07	2.01e-05
ENSMUSG00000021265	214663	Slc25a29	solute carrier family 25 (mitochondrial carrier, palmitoylcarnitine transporter), member 29	MON_Crush-2W_All MON_Crush-3D_All	-1.28326	0.000858	0.0108069	-1.11209	0.00387739	0.0461351
ENSMUSG00000079442	20448	St6galnac4	ST6 (alpha-N-acetyl-neuraminyl-2,3-beta-galactosyl-1,3)-N-acetylgalactosaminide alpha-2,6-sialyltransferase 4	MON_Crush-2W_All MON_Crush-3D_All	1.30223	0.000437	0.00627302	1.44854	9.2e-05	0.00235973
ENSMUSG00000037428	381677	Vgf	VGF nerve growth factor inducible	MON_Crush-2W_All MON_Crush-3D_All	6.36067	1.26e-14	2.11e-12	4.18919	4.73e-07	2.68e-05
ENSMUSG00000020737	15374	Jpt1	Jupiter microtubule associated homolog 1	MON_Crush-2W_All MON_Crush-3D_All	2.23218	3.46e-10	2.67e-08	1.12151	0.00163505	0.0239912
ENSMUSG00000036887	12259	C1qa	complement component 1, q subcomponent, alpha polypeptide	MON_Crush-2W_All MON_Crush-3D_All	1.38884	0.000408	0.00592453	2.11377	7.43e-08	5.52e-06
ENSMUSG00000006519	13057	Cyba	cytochrome b-245, alpha polypeptide	MON_Crush-2W_All MON_Crush-3D_All	2.49548	2.21e-10	1.79e-08	2.37473	1.56e-09	1.72e-07
ENSMUSG00000031387	19703	Renbp	renin binding protein	MON_Crush-2W_All MON_Crush-3D_All	1.43817	9.61e-05	0.00180337	1.58202	1.79e-05	0.000602
ENSMUSG00000021822	18792	Plau	plasminogen activator, urokinase	MON_Crush-2W_All MON_Crush-3D_All	4.78049	2.16e-09	1.48e-07	5.16251	9.91e-11	1.47e-08
ENSMUSG00000022558	223658	Mroh1	maestro heat-like repeat family member 1	MON_Crush-2W_All MON_Crush-3D_All	1.26931	0.000419	0.00606642	1.11912	0.00188203	0.026754
ENSMUSG00000031207	17698	Msn	moesin	MON_Crush-2W_All MON_Crush-3D_All	1.50131	1.12e-05	0.000301	1.12312	0.00101927	0.0166625
ENSMUSG00000020108	74747	Ddit4	DNA-damage-inducible transcript 4	MON_Crush-2W_All MON_Crush-3D_All	-1.46777	0.00127022	0.0146885	-1.60915	0.000433	0.00837929
ENSMUSG00000040260	76441	Daam2	dishevelled associated activator of morphogenesis 2	MON_Crush-2W_All MON_Crush-3D_All	-1.77465	2.4e-05	0.000574	-1.2778	0.00234897	0.0315963
ENSMUSG00000017639	268451	Rab11fip4	RAB11 family interacting protein 4 (class II)	MON_Crush-2W_All MON_Crush-3D_All	-1.0613	0.00155712	0.0171153	-1.15331	0.000595	0.0107876
ENSMUSG00000038775	22351	Vill	villin-like	MON_Crush-2W_All MON_Crush-3D_All	3.22066	3.14e-06	9.92e-05	2.7194	8.66e-05	0.00224763
ENSMUSG00000024677	69774	Ms4a6b	membrane-spanning 4-domains, subfamily A, member 6B	MON_Crush-2W_All MON_Crush-3D_All	3.38494	2.57e-08	1.38e-06	2.22375	0.000267	0.00562751
ENSMUSG00000046006	238875	Gapt	Grb2-binding adaptor, transmembrane	MON_Crush-2W_All MON_Crush-3D_All	7.92523	0.000144	0.00253643	6.51624	0.0019314	0.0272482
ENSMUSG00000039936	18707	Pik3cd	phosphatidylinositol-4,5-bisphosphate 3-kinase catalytic subunit delta	MON_Crush-2W_All MON_Crush-3D_All	1.92676	1.18e-05	0.000312	2.05942	2.84e-06	0.000125
ENSMUSG00000000753	20317	Serpinf1	serine (or cysteine) peptidase inhibitor, clade F, member 1	MON_Crush-2W_All MON_Crush-3D_All	2.4282	2.6e-13	3.26e-11	2.03542	9.02e-10	1.07e-07
ENSMUSG00000022483	12824	Col2a1	collagen, type II, alpha 1	MON_Crush-2W_All MON_Crush-3D_All	3.29513	1.83e-14	2.95e-12	1.9289	7.83e-06	0.000301
ENSMUSG00000028347	230157	Tmeff1	transmembrane protein with EGF-like and two follistatin-like domains 1	MON_Crush-2W_All MON_Crush-3D_All	-1.90891	2.07e-07	8.99e-06	-2.66222	6.45e-13	1.47e-10
ENSMUSG00000026042	12832	Col5a2	collagen, type V, alpha 2	MON_Crush-2W_All MON_Crush-3D_All	1.45717	0.00061	0.00822758	1.46395	0.000578	0.0105671
ENSMUSG00000097352	NA	NA	NA	MON_Crush-2W_All MON_Crush-3D_All	3.86256	1.99e-05	0.00049	3.81692	2.54e-05	0.000811
ENSMUSG00000097471	67765	5830432E09Rik	RIKEN cDNA 5830432E09 gene	MON_Crush-2W_All MON_Crush-3D_All	3.5951	0.000261	0.00415733	3.3009	0.00083	0.0141888
ENSMUSG00000020282	13650	Rhbdf1	rhomboid 5 homolog 1	MON_Crush-2W_All MON_Crush-3D_All	1.53348	6.29e-06	0.000184	1.51599	8.09e-06	0.000307
ENSMUSG00000062585	12802	Cnr2	cannabinoid receptor 2 (macrophage)	MON_Crush-2W_All MON_Crush-3D_All	1.65584	0.00224959	0.0228941	1.98034	0.000256	0.00544143
ENSMUSG00000022546	76282	Gpt	glutamic pyruvic transaminase, soluble	MON_Crush-2W_All MON_Crush-3D_All	-1.26006	0.000848	0.0107003	-1.14371	0.00247149	0.0328352
ENSMUSG00000026490	226751	Cdc42bpa	CDC42 binding protein kinase alpha	MON_Crush-2W_All MON_Crush-3D_All	-1.52046	1.21e-06	4.23e-05	-1.41769	6.04e-06	0.000244
ENSMUSG00000021806	18074	Nid2	nidogen 2	MON_Crush-2W_All MON_Crush-3D_All	1.49919	6.04e-05	0.00123576	2.57616	4.87e-12	9.61e-10
ENSMUSG00000070780	245945	Rbm47	RNA binding motif protein 47	MON_Crush-2W_All MON_Crush-3D_All	2.64323	1.8e-07	7.98e-06	2.26645	7.98e-06	0.000305
ENSMUSG00000032783	78733	Troap	trophinin associated protein	MON_Crush-2W_All MON_Crush-3D_All	5.59122	9.45e-10	6.91e-08	3.36615	0.000274	0.00575164
ENSMUSG00000034394	16878	Lif	leukemia inhibitory factor	MON_Crush-2W_All MON_Crush-3D_All	4.65998	3.43e-10	2.66e-08	3.25738	1.36e-05	0.00048
ENSMUSG00000022385	29870	Gtse1	G two S phase expressed protein 1	MON_Crush-2W_All MON_Crush-3D_All	4.41916	1.12e-14	1.92e-12	2.10148	0.000289	0.00601933
ENSMUSG00000045625	239827	Pigz	phosphatidylinositol glycan anchor biosynthesis, class Z	MON_Crush-2W_All MON_Crush-3D_All	-1.5245	1.23e-06	4.3e-05	-1.43685	4.89e-06	0.000202
ENSMUSG00000030214	66857	Plbd1	phospholipase B domain containing 1	MON_Crush-2W_All MON_Crush-3D_All	4.88297	7.56e-13	9e-11	3.77604	3.24e-08	2.64e-06
ENSMUSG00000020120	56193	Plek	pleckstrin	MON_Crush-2W_All MON_Crush-3D_All	2.8883	1.66e-15	3.25e-13	2.89	1.61e-15	6.11e-13
ENSMUSG00000068196	12837	Col8a1	collagen, type VIII, alpha 1	MON_Crush-2W_All MON_Crush-3D_All	1.78624	1.56e-07	7.07e-06	1.90858	2.09e-08	1.79e-06
ENSMUSG00000038811	14710	Gngt2	guanine nucleotide binding protein (G protein), gamma transducing activity polypeptide 2	MON_Crush-2W_All MON_Crush-3D_All	1.84171	1.35e-05	0.000352	2.22312	1.49e-07	1.01e-05
ENSMUSG00000079445	227327	B3gnt7	UDP-GlcNAc:betaGal beta-1,3-N-acetylglucosaminyltransferase 7	MON_Crush-2W_All MON_Crush-3D_All	3.02293	3.11e-07	1.27e-05	3.43051	6.2e-09	6e-07
ENSMUSG00000032436	102545	Cmtm7	CKLF-like MARVEL transmembrane domain containing 7	MON_Crush-2W_All MON_Crush-3D_All	1.76982	1.15e-05	0.000305	1.24231	0.00210476	0.0290154
ENSMUSG00000005233	66442	Spc25	SPC25, NDC80 kinetochore complex component, homolog (S. cerevisiae)	MON_Crush-2W_All MON_Crush-3D_All	3.49262	6.43e-17	1.67e-14	1.93684	4.28e-06	0.00018
ENSMUSG00000042684	74091	Npl	N-acetylneuraminate pyruvate lyase	MON_Crush-2W_All MON_Crush-3D_All	1.31756	0.00230639	0.0233466	1.36579	0.00158942	0.0234897
ENSMUSG00000047562	17384	Mmp10	matrix metallopeptidase 10	MON_Crush-2W_All MON_Crush-3D_All	8.60888	2.27e-05	0.000547	7.15947	0.000454	0.00866735
ENSMUSG00000041920	104681	Slc16a6	solute carrier family 16 (monocarboxylic acid transporters), member 6	MON_Crush-2W_All MON_Crush-3D_All	1.92089	6.74e-06	0.000194	1.34932	0.0016128	0.0237668
ENSMUSG00000030745	60504	Il21r	interleukin 21 receptor	MON_Crush-2W_All MON_Crush-3D_All	1.9073	0.000116	0.00212421	2.17093	1.14e-05	0.000413
ENSMUSG00000032322	19200	Pstpip1	proline-serine-threonine phosphatase-interacting protein 1	MON_Crush-2W_All MON_Crush-3D_All	1.7262	0.000216	0.0035747	1.34959	0.00392601	0.0465247
ENSMUSG00000032715	228775	Trib3	tribbles pseudokinase 3	MON_Crush-2W_All MON_Crush-3D_All	3.66314	1.43e-08	8.26e-07	2.61622	5.81e-05	0.00161998
ENSMUSG00000094526	100862072	Gm21451	predicted gene, 21451	MON_Crush-2W_All MON_Crush-3D_All	1.57237	0.000257	0.00411322	1.54129	0.000344	0.00691089
ENSMUSG00000112075	NA	NA	NA	MON_Crush-2W_All MON_Crush-3D_All	-2.73869	0.00387214	0.0348987	-2.81333	0.00326234	0.0406811
ENSMUSG00000013707	69769	Tnfaip8l2	tumor necrosis factor, alpha-induced protein 8-like 2	MON_Crush-2W_All MON_Crush-3D_All	1.19173	0.00550784	0.0452292	1.80089	2.66e-05	0.000841
ENSMUSG00000035891	223753	Cerk	ceramide kinase	MON_Crush-2W_All MON_Crush-3D_All	1.17409	0.000602	0.00812952	1.1374	0.000891	0.0149738
ENSMUSG00000030905	12971	Crym	crystallin, mu	MON_Crush-2W_All MON_Crush-3D_All	3.88342	0.000377	0.0055479	3.76971	0.000566	0.0103809
ENSMUSG00000021285	21981	Ppp1r13b	protein phosphatase 1, regulatory subunit 13B	MON_Crush-2W_All MON_Crush-3D_All	-1.15837	0.00268406	0.0262745	-1.35914	0.000445	0.00855147
ENSMUSG00000028982	70556	Slc25a33	solute carrier family 25, member 33	MON_Crush-2W_All MON_Crush-3D_All	-2.63953	1.27e-12	1.46e-10	-1.32484	0.000347	0.00696363
ENSMUSG00000004655	11826	Aqp1	aquaporin 1	MON_Crush-2W_All MON_Crush-3D_All	6.51288	6.21e-18	1.8e-15	4.74295	3.81e-10	4.98e-08
ENSMUSG00000054162	72902	Spock3	sparc/osteonectin, cwcv and kazal-like domains proteoglycan 3	MON_Crush-2W_All MON_Crush-3D_All	-1.34968	0.00405178	0.0362697	-1.386	0.00318521	0.0399622
ENSMUSG00000074677	100038947	Sirpb1c	signal-regulatory protein beta 1C	MON_Crush-2W_All MON_Crush-3D_All	6.12356	1.23e-12	1.43e-10	2.8809	0.00106382	0.0172536
ENSMUSG00000064210	105722	Ano6	anoctamin 6	MON_Crush-2W_All MON_Crush-3D_All	1.45093	1.92e-05	0.000476	1.38132	4.74e-05	0.00135037
ENSMUSG00000031591	11886	Asah1	N-acylsphingosine amidohydrolase 1	MON_Crush-2W_All MON_Crush-3D_All	1.03671	0.00135506	0.0153994	1.24648	0.000117	0.00289858
ENSMUSG00000067925	66158	Rtl8a	retrotransposon Gag like 8A	MON_Crush-2W_All MON_Crush-3D_All	-1.12776	0.00127823	0.0147639	-1.24767	0.000373	0.00739889
ENSMUSG00000009035	223693	Tmem184b	transmembrane protein 184b	MON_Crush-2W_All MON_Crush-3D_All	1.48505	7.7e-06	0.000217	1.28699	0.000106	0.00267447
ENSMUSG00000032064	330938	Dixdc1	DIX domain containing 1	MON_Crush-2W_All MON_Crush-3D_All	-1.17039	0.00454458	0.0393995	-1.17999	0.00423544	0.0494442
ENSMUSG00000057614	14677	Gnai1	guanine nucleotide binding protein (G protein), alpha inhibiting 1	MON_Crush-2W_All MON_Crush-3D_All	-1.64825	2.93e-05	0.000673	-1.38124	0.000462	0.00877538
ENSMUSG00000026341	74117	Actr3	ARP3 actin-related protein 3	MON_Crush-2W_All MON_Crush-3D_All	1.5326	1.49e-05	0.000381	1.01745	0.0040616	0.0478275
ENSMUSG00000023232	230779	Serinc2	serine incorporator 2	MON_Crush-2W_All MON_Crush-3D_All	5.06951	2.51e-12	2.71e-10	5.33932	1.59e-13	3.94e-11
ENSMUSG00000020553	18559	Pctp	phosphatidylcholine transfer protein	MON_Crush-2W_All MON_Crush-3D_All	2.21374	0.000276	0.00433557	1.98044	0.0011622	0.0183952
ENSMUSG00000046794	244416	Ppp1r3b	protein phosphatase 1, regulatory subunit 3B	MON_Crush-2W_All MON_Crush-3D_All	2.79216	2.1e-08	1.16e-06	2.09106	2.86e-05	0.000888
ENSMUSG00000056529	19204	Ptafr	platelet-activating factor receptor	MON_Crush-2W_All MON_Crush-3D_All	2.90141	2.02e-07	8.79e-06	2.9246	1.65e-07	1.1e-05
ENSMUSG00000072621	237887	Slfn10-ps	schlafen 10, pseudogene	MON_Crush-2W_All MON_Crush-3D_All	5.74074	5.17e-09	3.32e-07	4.02654	4.59e-05	0.00131273
ENSMUSG00000020573	30955	Pik3cg	phosphatidylinositol-4,5-bisphosphate 3-kinase catalytic subunit gamma	MON_Crush-2W_All MON_Crush-3D_All	1.80634	0.000241	0.00391195	2.08894	2.17e-05	0.000708
ENSMUSG00000057561	13664	Eif1a	eukaryotic translation initiation factor 1A	MON_Crush-2W_All MON_Crush-3D_All	1.66917	7.64e-07	2.77e-05	1.17797	0.000492	0.009235
ENSMUSG00000026981	16181	Il1rn	interleukin 1 receptor antagonist	MON_Crush-2W_All MON_Crush-3D_All	3.58626	1.01e-05	0.000274	3.61618	8.62e-06	0.000323
ENSMUSG00000072980	70645	Oip5	Opa interacting protein 5	MON_Crush-2W_All MON_Crush-3D_All	6.75576	2.48e-09	1.69e-07	4.56101	7.22e-05	0.00194229
ENSMUSG00000000682	23833	Cd52	CD52 antigen	MON_Crush-2W_All MON_Crush-3D_All	1.49742	0.000263	0.00416857	2.66614	7.87e-11	1.2e-08
ENSMUSG00000046844	270097	Vat1l	vesicle amine transport protein 1 like	MON_Crush-2W_All MON_Crush-3D_All	1.75514	2.92e-05	0.000671	1.34779	0.00135211	0.0206409
ENSMUSG00000034330	234779	Plcg2	phospholipase C, gamma 2	MON_Crush-2W_All MON_Crush-3D_All	1.53153	5.65e-05	0.00116839	1.42696	0.000177	0.00406733
ENSMUSG00000089682	12050	Bcl2l2	BCL2-like 2	MON_Crush-2W_All MON_Crush-3D_All	-1.36969	0.000202	0.00338384	-1.76026	1.96e-06	8.97e-05
ENSMUSG00000041347	12061	Bdkrb1	bradykinin receptor, beta 1	MON_Crush-2W_All MON_Crush-3D_All	4.68555	4.6e-08	2.3e-06	3.94521	4.57e-06	0.000191
ENSMUSG00000065954	320165	Tacc1	transforming, acidic coiled-coil containing protein 1	MON_Crush-2W_All MON_Crush-3D_All	1.39428	3.7e-05	0.000823	1.65832	9.27e-07	4.78e-05
ENSMUSG00000089929	12045	Bcl2a1b	B cell leukemia/lymphoma 2 related protein A1b	MON_Crush-2W_All MON_Crush-3D_All	3.43888	1.4e-13	1.83e-11	3.51873	3.8e-14	1.09e-11
ENSMUSG00000074813	100043424	Morrbid	myeloid RNA regulator of BCL2L11 induced cell death	MON_Crush-2W_All MON_Crush-3D_All	2.70473	7.19e-08	3.45e-06	1.91065	0.000153	0.00363112
ENSMUSG00000006304	76709	Arpc2	actin related protein 2/3 complex, subunit 2	MON_Crush-2W_All MON_Crush-3D_All	1.38589	3.08e-05	0.000703	1.06321	0.00139096	0.0211242
ENSMUSG00000022208	319984	Jph4	junctophilin 4	MON_Crush-2W_All MON_Crush-3D_All	-3.31953	1.03e-11	1e-09	-1.59311	0.000926	0.0153976
ENSMUSG00000039168	223453	Dap	death-associated protein	MON_Crush-2W_All MON_Crush-3D_All	1.5109	3.77e-05	0.000832	1.11721	0.00234004	0.0315176
ENSMUSG00000074971	67606	Fibin	fin bud initiation factor homolog (zebrafish)	MON_Crush-2W_All MON_Crush-3D_All	-2.24145	1.12e-06	3.93e-05	-1.33259	0.00363844	0.0441368
ENSMUSG00000031553	11497	Adam3	a disintegrin and metallopeptidase domain 3 (cyritestin)	MON_Crush-2W_All MON_Crush-3D_All	6.49298	0.000451	0.00641756	5.99806	0.00123754	0.0192461
ENSMUSG00000110040	NA	NA	NA	MON_Crush-2W_All MON_Crush-3D_All	2.53873	2.48e-08	1.35e-06	3.04004	2.41e-11	4.22e-09
ENSMUSG00000115529	319903	9630013A20Rik	RIKEN cDNA 9630013A20 gene	MON_Crush-2W_All MON_Crush-3D_All	-2.53592	9.83e-05	0.00183975	-2.52694	0.000111	0.00276197
ENSMUSG00000006589	11821	Aprt	adenine phosphoribosyl transferase	MON_Crush-2W_All MON_Crush-3D_All	2.03309	2.6e-08	1.39e-06	1.21495	0.000894	0.0149945
ENSMUSG00000009292	28240	Trpm2	transient receptor potential cation channel, subfamily M, member 2	MON_Crush-2W_All MON_Crush-3D_All	1.64756	0.000332	0.00502514	1.80931	8.13e-05	0.00214947
ENSMUSG00000032087	114873	Dscaml1	DS cell adhesion molecule like 1	MON_Crush-2W_All MON_Crush-3D_All	-1.0782	0.000817	0.0103977	-1.30851	4.97e-05	0.00140724
ENSMUSG00000026656	14130	Fcgr2b	Fc receptor, IgG, low affinity IIb	MON_Crush-2W_All MON_Crush-3D_All	1.0569	0.00220766	0.0225649	1.37055	7.2e-05	0.00193922
ENSMUSG00000030310	232333	Slc6a1	solute carrier family 6 (neurotransmitter transporter, GABA), member 1	MON_Crush-2W_All MON_Crush-3D_All	-1.94044	4.11e-08	2.09e-06	-1.33591	0.000158	0.00370845
ENSMUSG00000020241	12834	Col6a2	collagen, type VI, alpha 2	MON_Crush-2W_All MON_Crush-3D_All	1.06803	0.00331694	0.0310215	2.05759	1.5e-08	1.33e-06
ENSMUSG00000042066	68875	Tmcc2	transmembrane and coiled-coil domains 2	MON_Crush-2W_All MON_Crush-3D_All	-1.25189	0.00019	0.00321761	-1.0426	0.00188674	0.0267839
ENSMUSG00000005470	66929	Asf1b	anti-silencing function 1B histone chaperone	MON_Crush-2W_All MON_Crush-3D_All	4.36451	5.02e-21	2.54e-18	1.54062	0.00108051	0.0174387
ENSMUSG00000022218	21816	Tgm1	transglutaminase 1, K polypeptide	MON_Crush-2W_All MON_Crush-3D_All	6.90093	3.22e-11	2.85e-09	5.50513	1.21e-07	8.52e-06
ENSMUSG00000004098	53867	Col5a3	collagen, type V, alpha 3	MON_Crush-2W_All MON_Crush-3D_All	1.31828	9.36e-05	0.00176771	1.63094	1.34e-06	6.61e-05
ENSMUSG00000024338	16913	Psmb8	proteasome (prosome, macropain) subunit, beta type 8 (large multifunctional peptidase 7)	MON_Crush-2W_All MON_Crush-3D_All	1.17934	0.000399	0.00581299	1.46723	1.06e-05	0.000385
ENSMUSG00000048612	226101	Myof	myoferlin	MON_Crush-2W_All MON_Crush-3D_All	1.51243	9.19e-06	0.000252	1.29256	0.000152	0.00359512
ENSMUSG00000060260	101631	Pwwp2b	PWWP domain containing 2B	MON_Crush-2W_All MON_Crush-3D_All	1.77875	0.000248	0.0040022	1.98084	4.47e-05	0.00128338
ENSMUSG00000028249	53378	Sdcbp	syndecan binding protein	MON_Crush-2W_All MON_Crush-3D_All	2.16807	2.12e-09	1.46e-07	1.81421	5.42e-07	3.04e-05
ENSMUSG00000011008	68279	Mcoln2	mucolipin 2	MON_Crush-2W_All MON_Crush-3D_All	5.26136	0.000417	0.00603944	6.13988	3.64e-05	0.0010893
ENSMUSG00000021676	544963	Iqgap2	IQ motif containing GTPase activating protein 2	MON_Crush-2W_All MON_Crush-3D_All	2.80188	6.52e-12	6.51e-10	1.88769	4.11e-06	0.000174
ENSMUSG00000025161	80879	Slc16a3	solute carrier family 16 (monocarboxylic acid transporters), member 3	MON_Crush-2W_All MON_Crush-3D_All	2.85167	6.96e-11	5.98e-09	1.84072	2.66e-05	0.000841
ENSMUSG00000023505	14793	Cdca3	cell division cycle associated 3	MON_Crush-2W_All MON_Crush-3D_All	5.47129	2.5e-20	1.07e-17	2.0078	0.000857	0.0145228
ENSMUSG00000109675	640268	Nxpe1-ps	neurexophilin and PC-esterase domain family, member 1, pseudogene	MON_Crush-2W_All MON_Crush-3D_All	7.69521	0.000292	0.00451985	6.56744	0.0021418	0.0294468
ENSMUSG00000113311	NA	NA	NA	MON_Crush-2W_All MON_Crush-3D_All	3.46789	4.25e-12	4.4e-10	2.50169	6.25e-07	3.38e-05
ENSMUSG00000037736	77569	Limch1	LIM and calponin homology domains 1	MON_Crush-2W_All MON_Crush-3D_All	-1.08015	0.000346	0.00517964	-1.05667	0.000466	0.00884549
ENSMUSG00000034570	170835	Inpp5j	inositol polyphosphate 5-phosphatase J	MON_Crush-2W_All MON_Crush-3D_All	-1.45189	9.02e-05	0.00171841	-1.8615	5.54e-07	3.07e-05
ENSMUSG00000010307	67893	Tmem86a	transmembrane protein 86A	MON_Crush-2W_All MON_Crush-3D_All	2.16775	4.25e-07	1.68e-05	2.48981	6.28e-09	6.02e-07
ENSMUSG00000034714	117160	Ttyh2	tweety family member 2	MON_Crush-2W_All MON_Crush-3D_All	-1.13114	0.000655	0.00869708	-1.10117	0.000909	0.0152036
ENSMUSG00000043008	239743	Klhl6	kelch-like 6	MON_Crush-2W_All MON_Crush-3D_All	1.89901	3.42e-08	1.78e-06	2.61635	2.72e-14	7.96e-12
ENSMUSG00000025647	66940	Shisa5	shisa family member 5	MON_Crush-2W_All MON_Crush-3D_All	1.03378	0.0026378	0.025926	1.45357	2.35e-05	0.000759
ENSMUSG00000042349	56489	Ikbke	inhibitor of kappaB kinase epsilon	MON_Crush-2W_All MON_Crush-3D_All	2.68762	9.05e-06	0.000249	3.05792	4.37e-07	2.51e-05
ENSMUSG00000032363	108153	Adamts7	a disintegrin-like and metallopeptidase (reprolysin type) with thrombospondin type 1 motif, 7	MON_Crush-2W_All MON_Crush-3D_All	3.11356	0.000228	0.00373091	2.51819	0.00300738	0.0382695
ENSMUSG00000040479	104418	Dgkz	diacylglycerol kinase zeta	MON_Crush-2W_All MON_Crush-3D_All	1.74773	2.89e-07	1.2e-05	1.83487	7.24e-08	5.42e-06
ENSMUSG00000026355	17219	Mcm6	minichromosome maintenance complex component 6	MON_Crush-2W_All MON_Crush-3D_All	2.58497	1.38e-13	1.82e-11	1.11227	0.00150731	0.0225196
ENSMUSG00000018920	66102	Cxcl16	chemokine (C-X-C motif) ligand 16	MON_Crush-2W_All MON_Crush-3D_All	2.05795	4.94e-08	2.45e-06	2.83331	5.82e-14	1.59e-11
ENSMUSG00000021662	110596	Arhgef28	Rho guanine nucleotide exchange factor (GEF) 28	MON_Crush-2W_All MON_Crush-3D_All	-1.01587	0.00181456	0.0193534	-1.43311	1.13e-05	0.000411
ENSMUSG00000023830	16004	Igf2r	insulin-like growth factor 2 receptor	MON_Crush-2W_All MON_Crush-3D_All	1.38791	6.71e-05	0.00134602	1.32095	0.00015	0.00356192
ENSMUSG00000037172	243780	Dennd11	DENN domain containing 11	MON_Crush-2W_All MON_Crush-3D_All	-1.46227	5.67e-05	0.00117248	-1.49515	3.89e-05	0.00114966
ENSMUSG00000037386	116838	Rims2	regulating synaptic membrane exocytosis 2	MON_Crush-2W_All MON_Crush-3D_All	-2.17376	9.17e-06	0.000251	-2.38994	1.17e-06	5.88e-05
ENSMUSG00000009687	18301	Fxyd5	FXYD domain-containing ion transport regulator 5	MON_Crush-2W_All MON_Crush-3D_All	3.03436	3.89e-11	3.41e-09	2.19285	1.81e-06	8.38e-05
ENSMUSG00000048922	108912	Cdca2	cell division cycle associated 2	MON_Crush-2W_All MON_Crush-3D_All	5.28877	1.54e-14	2.55e-12	2.62411	0.000164	0.00382112
ENSMUSG00000039960	69581	Rhou	ras homolog family member U	MON_Crush-2W_All MON_Crush-3D_All	-1.74157	2.64e-06	8.6e-05	-1.67148	6.58e-06	0.000262
ENSMUSG00000025044	20288	Msr1	macrophage scavenger receptor 1	MON_Crush-2W_All MON_Crush-3D_All	8.85767	8.25e-11	6.94e-09	6.21936	5.13e-06	0.00021
ENSMUSG00000028195	16007	Ccn1	cellular communication network factor 1	MON_Crush-2W_All MON_Crush-3D_All	3.40393	7.32e-25	5.56e-22	2.10932	1.85e-10	2.6e-08
ENSMUSG00000006731	14421	B4galnt1	beta-1,4-N-acetyl-galactosaminyl transferase 1	MON_Crush-2W_All MON_Crush-3D_All	1.07829	0.00221572	0.0226193	1.29313	0.000243	0.00520778
ENSMUSG00000059456	19229	Ptk2b	PTK2 protein tyrosine kinase 2 beta	MON_Crush-2W_All MON_Crush-3D_All	1.55863	6.35e-05	0.0012868	1.63545	2.72e-05	0.000855
ENSMUSG00000050121	226115	Opalin	oligodendrocytic myelin paranodal and inner loop protein	MON_Crush-2W_All MON_Crush-3D_All	-1.432	0.000685	0.00902317	-1.37153	0.00114704	0.0181974
ENSMUSG00000017446	56745	C1qtnf1	C1q and tumor necrosis factor related protein 1	MON_Crush-2W_All MON_Crush-3D_All	2.23341	1.44e-05	0.000371	2.19373	2.06e-05	0.000679
ENSMUSG00000005413	15368	Hmox1	heme oxygenase 1	MON_Crush-2W_All MON_Crush-3D_All	5.93216	1.99e-56	3.94e-52	2.10179	2.23e-08	1.89e-06
ENSMUSG00000037405	15894	Icam1	intercellular adhesion molecule 1	MON_Crush-2W_All MON_Crush-3D_All	1.50267	2.96e-05	0.000678	2.446	9.94e-12	1.89e-09
ENSMUSG00000021185	217830	Dglucy	D-glutamate cyclase	MON_Crush-2W_All MON_Crush-3D_All	2.29817	2.15e-06	7.12e-05	2.00417	3.71e-05	0.00110715
ENSMUSG00000025366	23943	Esyt1	extended synaptotagmin-like protein 1	MON_Crush-2W_All MON_Crush-3D_All	2.13536	8.55e-09	5.27e-07	1.39182	0.000178	0.00409229
ENSMUSG00000025511	64540	Tspan4	tetraspanin 4	MON_Crush-2W_All MON_Crush-3D_All	1.3089	4.66e-05	0.000994	1.08638	0.000728	0.0126519
ENSMUSG00000039013	233186	Siglecf	sialic acid binding Ig-like lectin F	MON_Crush-2W_All MON_Crush-3D_All	2.14542	0.000296	0.00455043	3.41527	6.64e-09	6.34e-07
ENSMUSG00000001435	12822	Col18a1	collagen, type XVIII, alpha 1	MON_Crush-2W_All MON_Crush-3D_All	2.23913	8.83e-09	5.4e-07	2.25541	6.94e-09	6.55e-07
ENSMUSG00000003206	50498	Ebi3	Epstein-Barr virus induced gene 3	MON_Crush-2W_All MON_Crush-3D_All	2.03288	0.000591	0.00802326	2.76719	2.74e-06	0.000121
ENSMUSG00000032332	12816	Col12a1	collagen, type XII, alpha 1	MON_Crush-2W_All MON_Crush-3D_All	1.3544	0.00122843	0.0142872	1.38261	0.000978	0.0161019
ENSMUSG00000050410	106795	Tcf19	transcription factor 19	MON_Crush-2W_All MON_Crush-3D_All	4.55489	3.53e-18	1.16e-15	2.80148	1.06e-07	7.55e-06
ENSMUSG00000047875	269604	Gpr157	G protein-coupled receptor 157	MON_Crush-2W_All MON_Crush-3D_All	3.33345	3.23e-08	1.7e-06	2.80296	3.5e-06	0.000151
ENSMUSG00000033633	353287	Clec18a	C-type lectin domain family 18, member A	MON_Crush-2W_All MON_Crush-3D_All	6.89291	5.26e-17	1.39e-14	5.34641	1.04e-10	1.53e-08
ENSMUSG00000038175	218203	Mylip	myosin regulatory light chain interacting protein	MON_Crush-2W_All MON_Crush-3D_All	1.70701	5.94e-05	0.00121784	2.42091	1.19e-08	1.08e-06
ENSMUSG00000004032	14866	Gstm5	glutathione S-transferase, mu 5	MON_Crush-2W_All MON_Crush-3D_All	-1.02776	0.00134217	0.0152746	-1.26023	8.49e-05	0.00221853
ENSMUSG00000020399	171285	Havcr2	hepatitis A virus cellular receptor 2	MON_Crush-2W_All MON_Crush-3D_All	2.2072	6.53e-09	4.1e-07	2.36432	5.14e-10	6.58e-08
ENSMUSG00000020897	20877	Aurkb	aurora kinase B	MON_Crush-2W_All MON_Crush-3D_All	5.64034	4.45e-27	4e-24	2.64068	7.67e-07	4.09e-05
ENSMUSG00000063727	18383	Tnfrsf11b	tumor necrosis factor receptor superfamily, member 11b (osteoprotegerin)	MON_Crush-2W_All MON_Crush-3D_All	2.25981	2.4e-06	7.88e-05	3.52773	1.62e-13	3.97e-11
ENSMUSG00000059901	237360	Adamts14	a disintegrin-like and metallopeptidase (reprolysin type) with thrombospondin type 1 motif, 14	MON_Crush-2W_All MON_Crush-3D_All	4.60563	5.08e-06	0.000152	3.32495	0.00106484	0.0172536
ENSMUSG00000061132	17060	Blnk	B cell linker	MON_Crush-2W_All MON_Crush-3D_All	1.81798	8.31e-06	0.000231	2.62238	1.22e-10	1.77e-08
ENSMUSG00000031659	11513	Adcy7	adenylate cyclase 7	MON_Crush-2W_All MON_Crush-3D_All	1.54025	3.62e-05	0.000807	2.01231	6.69e-08	5.03e-06
ENSMUSG00000040209	170753	Zfp704	zinc finger protein 704	MON_Crush-2W_All MON_Crush-3D_All	-1.93741	0.000687	0.00904185	-1.77207	0.0019007	0.0269076
ENSMUSG00000046167	235379	Gldn	gliomedin	MON_Crush-2W_All MON_Crush-3D_All	1.9271	6.68e-06	0.000192	4.51608	1.91e-26	2.18e-23
ENSMUSG00000018927	20305	Ccl6	chemokine (C-C motif) ligand 6	MON_Crush-2W_All MON_Crush-3D_All	3.6573	1.07e-14	1.84e-12	3.12886	3.8e-11	6.44e-09
ENSMUSG00000047798	246746	Cd300lf	CD300 molecule like family member F	MON_Crush-2W_All MON_Crush-3D_All	6.92238	1.23e-10	1.03e-08	5.45644	3.97e-07	2.33e-05
ENSMUSG00000029569	101118	Tmem168	transmembrane protein 168	MON_Crush-2W_All MON_Crush-3D_All	1.37237	8.98e-05	0.00171507	1.71356	9.97e-07	5.07e-05
ENSMUSG00000039745	53415	Htatip2	HIV-1 Tat interactive protein 2	MON_Crush-2W_All MON_Crush-3D_All	1.88524	0.000252	0.00405833	1.6997	0.000985	0.0162073
ENSMUSG00000029994	11746	Anxa4	annexin A4	MON_Crush-2W_All MON_Crush-3D_All	1.03895	0.00205767	0.0213363	1.08471	0.00129641	0.0199799
ENSMUSG00000020143	94176	Dock2	dedicator of cyto-kinesis 2	MON_Crush-2W_All MON_Crush-3D_All	2.46667	6.81e-11	5.88e-09	2.54894	1.57e-11	2.85e-09
ENSMUSG00000074063	71839	Osgin1	oxidative stress induced growth inhibitor 1	MON_Crush-2W_All MON_Crush-3D_All	3.23111	8.9e-08	4.21e-06	2.32896	0.000126	0.00307324
ENSMUSG00000025534	110006	Gusb	glucuronidase, beta	MON_Crush-2W_All MON_Crush-3D_All	2.54917	1.16e-11	1.12e-09	2.25563	1.94e-09	2.11e-07
ENSMUSG00000020901	320207	Pik3r5	phosphoinositide-3-kinase regulatory subunit 5	MON_Crush-2W_All MON_Crush-3D_All	2.99394	4.17e-15	7.63e-13	2.91264	2.29e-14	6.9e-12
ENSMUSG00000025507	57913	Pidd1	p53 induced death domain protein 1	MON_Crush-2W_All MON_Crush-3D_All	2.28438	0.000368	0.0054449	1.87813	0.00350698	0.0428462
ENSMUSG00000022840	224129	Adcy5	adenylate cyclase 5	MON_Crush-2W_All MON_Crush-3D_All	-1.07193	0.00229946	0.0232938	-1.21431	0.000562	0.0103345
ENSMUSG00000031502	12826	Col4a1	collagen, type IV, alpha 1	MON_Crush-2W_All MON_Crush-3D_All	2.3201	3.86e-14	5.96e-12	1.40924	4.45e-06	0.000187
ENSMUSG00000052837	16477	Junb	jun B proto-oncogene	MON_Crush-2W_All MON_Crush-3D_All	2.21622	3.54e-09	2.33e-07	2.20743	4.11e-09	4.13e-07
ENSMUSG00000071637	12609	Cebpd	CCAAT/enhancer binding protein (C/EBP), delta	MON_Crush-2W_All MON_Crush-3D_All	1.12449	0.000572	0.00780911	1.17055	0.000337	0.0067919
ENSMUSG00000032359	13036	Ctsh	cathepsin H	MON_Crush-2W_All MON_Crush-3D_All	1.61853	7.9e-07	2.86e-05	2.00191	1.01e-09	1.18e-07
ENSMUSG00000015085	12496	Entpd2	ectonucleoside triphosphate diphosphohydrolase 2	MON_Crush-2W_All MON_Crush-3D_All	1.03941	0.00227307	0.0230964	1.70314	5.62e-07	3.09e-05
ENSMUSG00000041696	70784	Rasl12	RAS-like, family 12	MON_Crush-2W_All MON_Crush-3D_All	-1.51689	0.00209219	0.0216375	-1.95229	8.5e-05	0.00221853
ENSMUSG00000021281	21928	Tnfaip2	tumor necrosis factor, alpha-induced protein 2	MON_Crush-2W_All MON_Crush-3D_All	2.28352	7.12e-06	0.000203	2.78854	4.12e-08	3.24e-06
ENSMUSG00000025017	83490	Pik3ap1	phosphoinositide-3-kinase adaptor protein 1	MON_Crush-2W_All MON_Crush-3D_All	2.36816	1.13e-09	8.13e-08	2.37472	1.03e-09	1.2e-07
ENSMUSG00000070369	381924	Itgad	integrin, alpha D	MON_Crush-2W_All MON_Crush-3D_All	-2.10205	0.000179	0.00305845	-1.93849	0.000557	0.0102633
ENSMUSG00000097715	NA	NA	NA	MON_Crush-2W_All MON_Crush-3D_All	1.53539	0.000134	0.00238356	1.39689	0.000514	0.00956873
ENSMUSG00000069793	237886	Slfn9	schlafen 9	MON_Crush-2W_All MON_Crush-3D_All	2.60514	4.11e-07	1.64e-05	1.56936	0.00246695	0.0328175
ENSMUSG00000104674	NA	NA	NA	MON_Crush-2W_All MON_Crush-3D_All	-2.31463	3.76e-05	0.000832	-1.9186	0.000612	0.0110228
ENSMUSG00000040061	18796	Plcb2	phospholipase C, beta 2	MON_Crush-2W_All MON_Crush-3D_All	1.37537	0.00451053	0.0391705	1.60847	0.000894	0.0149945
ENSMUSG00000022489	18574	Pde1b	phosphodiesterase 1B, Ca2+-calmodulin dependent	MON_Crush-2W_All MON_Crush-3D_All	1.21148	0.00145623	0.0162595	1.51414	6.89e-05	0.00187037
ENSMUSG00000038065	68235	Mturn	maturin, neural progenitor differentiation regulator homolog (Xenopus)	MON_Crush-2W_All MON_Crush-3D_All	-1.52647	0.000376	0.0055479	-1.31512	0.00218731	0.0298928
ENSMUSG00000060470	54672	Adgrg3	adhesion G protein-coupled receptor G3	MON_Crush-2W_All MON_Crush-3D_All	5.48049	8.45e-08	4.01e-06	3.70616	0.000323	0.00655801
ENSMUSG00000024480	11777	Ap3s1	adaptor-related protein complex 3, sigma 1 subunit	MON_Crush-2W_All MON_Crush-3D_All	1.66239	7.63e-06	0.000216	1.10735	0.00292569	0.0374714
ENSMUSG00000030683	233878	Sez6l2	seizure related 6 homolog like 2	MON_Crush-2W_All MON_Crush-3D_All	-1.93991	2.27e-08	1.24e-06	-2.24546	9.98e-11	1.47e-08
ENSMUSG00000023336	67866	Wfdc1	WAP four-disulfide core domain 1	MON_Crush-2W_All MON_Crush-3D_All	1.27243	0.00455029	0.0394119	2.02524	6.18e-06	0.000248
ENSMUSG00000020092	27355	Pald1	phosphatase domain containing, paladin 1	MON_Crush-2W_All MON_Crush-3D_All	1.30805	0.00013	0.00232879	1.3569	7.25e-05	0.00194583
ENSMUSG00000028789	242669	Azin2	antizyme inhibitor 2	MON_Crush-2W_All MON_Crush-3D_All	1.65541	3.72e-05	0.000826	1.5867	7.88e-05	0.00209695
ENSMUSG00000089633	319750	A230009B12Rik	RIKEN cDNA A230009B12 gene	MON_Crush-2W_All MON_Crush-3D_All	-1.57187	0.0014868	0.0165151	-1.93636	0.000102	0.00258173
ENSMUSG00000022488	105855	Nckap1l	NCK associated protein 1 like	MON_Crush-2W_All MON_Crush-3D_All	2.4346	8.66e-12	8.56e-10	2.68029	5.63e-14	1.56e-11
ENSMUSG00000051855	17294	Mest	mesoderm specific transcript	MON_Crush-2W_All MON_Crush-3D_All	-1.21259	0.00616345	0.0491626	-1.5368	0.000554	0.0102273
ENSMUSG00000044827	21897	Tlr1	toll-like receptor 1	MON_Crush-2W_All MON_Crush-3D_All	3.12502	1.01e-06	3.59e-05	3.53467	3.12e-08	2.57e-06
ENSMUSG00000030789	16411	Itgax	integrin alpha X	MON_Crush-2W_All MON_Crush-3D_All	3.62655	8.2e-11	6.93e-09	5.38348	4.1e-22	3.37e-19
ENSMUSG00000023972	71461	Ptk7	PTK7 protein tyrosine kinase 7	MON_Crush-2W_All MON_Crush-3D_All	1.147	0.00334705	0.0312044	1.63767	2.75e-05	0.00086
ENSMUSG00000030579	22177	Tyrobp	TYRO protein tyrosine kinase binding protein	MON_Crush-2W_All MON_Crush-3D_All	1.92614	7.18e-07	2.62e-05	2.71386	2.87e-12	6e-10
ENSMUSG00000056130	225471	Ticam2	toll-like receptor adaptor molecule 2	MON_Crush-2W_All MON_Crush-3D_All	1.57948	0.000715	0.00932853	2.12714	5.04e-06	0.000208
ENSMUSG00000034336	226180	Ina	internexin neuronal intermediate filament protein, alpha	MON_Crush-2W_All MON_Crush-3D_All	-1.49193	0.00267327	0.0262079	-4.20315	2.4e-15	8.63e-13
ENSMUSG00000024672	109225	Ms4a7	membrane-spanning 4-domains, subfamily A, member 7	MON_Crush-2W_All MON_Crush-3D_All	8.53511	6.42e-07	2.37e-05	7.92405	3.81e-06	0.000163
ENSMUSG00000000278	74617	Scpep1	serine carboxypeptidase 1	MON_Crush-2W_All MON_Crush-3D_All	1.36273	0.00028	0.00438294	1.28746	0.0006	0.0108682
ENSMUSG00000063506	239027	Arhgap22	Rho GTPase activating protein 22	MON_Crush-2W_All MON_Crush-3D_All	1.60419	8.78e-05	0.00168836	1.5974	9.51e-05	0.00242397
ENSMUSG00000026979	215632	Psd4	pleckstrin and Sec7 domain containing 4	MON_Crush-2W_All MON_Crush-3D_All	2.54043	1.08e-05	0.000289	2.53599	1.13e-05	0.00041
ENSMUSG00000055541	52855	Lair1	leukocyte-associated Ig-like receptor 1	MON_Crush-2W_All MON_Crush-3D_All	1.04223	0.00197192	0.0206858	1.5032	8.02e-06	0.000306
ENSMUSG00000022415	20972	Syngr1	synaptogyrin 1	MON_Crush-2W_All MON_Crush-3D_All	2.49335	1.43e-11	1.33e-09	2.40728	7e-11	1.08e-08
ENSMUSG00000022951	54720	Rcan1	regulator of calcineurin 1	MON_Crush-2W_All MON_Crush-3D_All	2.24959	5.26e-14	7.82e-12	1.17915	8.12e-05	0.00214947
ENSMUSG00000064080	14115	Fbln2	fibulin 2	MON_Crush-2W_All MON_Crush-3D_All	3.58094	1.64e-25	1.35e-22	1.43157	3.32e-05	0.0010063
ENSMUSG00000106024	NA	NA	NA	MON_Crush-2W_All MON_Crush-3D_All	-1.47866	0.00380522	0.0344812	-1.58645	0.00198837	0.0278793
ENSMUSG00000046546	224093	Fam43a	family with sequence similarity 43, member A	MON_Crush-2W_All MON_Crush-3D_All	-1.55314	0.000214	0.00355992	-1.271	0.00244981	0.0326815
ENSMUSG00000063286	NA	NA	NA	MON_Crush-2W_All MON_Crush-3D_All	1.3876	0.00319681	0.030113	1.68936	0.00033	0.00668563
ENSMUSG00000026193	14268	Fn1	fibronectin 1	MON_Crush-2W_All MON_Crush-3D_All	2.9052	6.8e-14	9.74e-12	2.35935	1.18e-09	1.34e-07
ENSMUSG00000001131	21857	Timp1	tissue inhibitor of metalloproteinase 1	MON_Crush-2W_All MON_Crush-3D_All	4.38556	2.17e-28	2.14e-25	3.836	4.46e-22	3.52e-19
ENSMUSG00000040659	27984	Efhd2	EF hand domain containing 2	MON_Crush-2W_All MON_Crush-3D_All	1.64383	2.77e-06	8.93e-05	1.69883	1.27e-06	6.32e-05
ENSMUSG00000029641	68895	Rasl11a	RAS-like, family 11, member A	MON_Crush-2W_All MON_Crush-3D_All	3.49442	3.5e-16	7.77e-14	2.29324	9.73e-08	6.98e-06
ENSMUSG00000046447	66259	Camk2n1	calcium/calmodulin-dependent protein kinase II inhibitor 1	MON_Crush-2W_All MON_Crush-3D_All	-1.61727	9.17e-05	0.00174237	-2.28197	3.67e-08	2.96e-06
ENSMUSG00000021264	22632	Yy1	YY1 transcription factor	MON_Crush-2W_All MON_Crush-3D_All	-2.55474	1.91e-06	6.39e-05	-1.72953	0.00121076	0.0189329
ENSMUSG00000049807	58996	Arhgap23	Rho GTPase activating protein 23	MON_Crush-2W_All MON_Crush-3D_All	-1.96416	8.15e-08	3.87e-06	-1.68992	3.92e-06	0.000167
ENSMUSG00000001418	56700	Glmp	glycosylated lysosomal membrane protein	MON_Crush-2W_All MON_Crush-3D_All	1.09815	0.000706	0.00923651	1.04596	0.00125698	0.0194747
ENSMUSG00000031841	12554	Cdh13	cadherin 13	MON_Crush-2W_All MON_Crush-3D_All	1.10346	0.0033081	0.0309735	2.11226	1.78e-08	1.54e-06
ENSMUSG00000024232	68010	Bambi	BMP and activin membrane-bound inhibitor	MON_Crush-2W_All MON_Crush-3D_All	1.68349	0.000205	0.00341938	2.30734	3.45e-07	2.09e-05
ENSMUSG00000055782	26874	Abcd2	ATP-binding cassette, sub-family D (ALD), member 2	MON_Crush-2W_All MON_Crush-3D_All	1.861	7.85e-06	0.000221	2.58034	5.45e-10	6.9e-08
ENSMUSG00000098318	381822	Lockd	lncRNA downstream of Cdkn1b	MON_Crush-2W_All MON_Crush-3D_All	3.74872	5.91e-12	5.96e-10	2.11954	0.00012	0.00296961
ENSMUSG00000027204	14118	Fbn1	fibrillin 1	MON_Crush-2W_All MON_Crush-3D_All	1.61044	0.000154	0.00268908	1.3252	0.00186983	0.0266546
ENSMUSG00000026358	50778	Rgs1	regulator of G-protein signaling 1	MON_Crush-2W_All MON_Crush-3D_All	6.59375	1.18e-05	0.000312	6.24215	3.38e-05	0.00102181
ENSMUSG00000074622	16658	Mafb	v-maf musculoaponeurotic fibrosarcoma oncogene family, protein B (avian)	MON_Crush-2W_All MON_Crush-3D_All	2.12107	9.2e-08	4.32e-06	2.16024	5.33e-08	4.11e-06
ENSMUSG00000020189	237542	Osbpl8	oxysterol binding protein-like 8	MON_Crush-2W_All MON_Crush-3D_All	1.69717	0.00016	0.00278581	1.36152	0.00248882	0.0330228
ENSMUSG00000043157	219144	Arl11	ADP-ribosylation factor-like 11	MON_Crush-2W_All MON_Crush-3D_All	3.95679	2.09e-12	2.33e-10	4.18971	9.87e-14	2.47e-11
ENSMUSG00000056888	73690	Glipr1	GLI pathogenesis-related 1 (glioma)	MON_Crush-2W_All MON_Crush-3D_All	4.78129	7.91e-11	6.77e-09	4.62546	3.25e-10	4.38e-08
ENSMUSG00000017466	21858	Timp2	tissue inhibitor of metalloproteinase 2	MON_Crush-2W_All MON_Crush-3D_All	-1.1284	0.00289573	0.0279591	1.2603	0.000868	0.0146708
ENSMUSG00000030798	12493	Cd37	CD37 antigen	MON_Crush-2W_All MON_Crush-3D_All	1.37657	0.000436	0.00626203	1.77129	5.97e-06	0.000241
ENSMUSG00000018930	20303	Ccl4	chemokine (C-C motif) ligand 4	MON_Crush-2W_All MON_Crush-3D_All	3.58608	3.52e-18	1.16e-15	4.36587	3.05e-26	3.29e-23
ENSMUSG00000023942	63959	Slc29a1	solute carrier family 29 (nucleoside transporters), member 1	MON_Crush-2W_All MON_Crush-3D_All	1.50384	5.38e-05	0.00112419	1.45522	9.41e-05	0.00240361
ENSMUSG00000030401	20167	Rtn2	reticulon 2 (Z-band associated protein)	MON_Crush-2W_All MON_Crush-3D_All	-1.39963	0.00209749	0.0216697	-1.87099	4.39e-05	0.001271
ENSMUSG00000029816	93695	Gpnmb	glycoprotein (transmembrane) nmb	MON_Crush-2W_All MON_Crush-3D_All	3.56353	0.000144	0.00253644	3.0344	0.00120687	0.0188982
ENSMUSG00000102037	12044	Bcl2a1a	B cell leukemia/lymphoma 2 related protein A1a	MON_Crush-2W_All MON_Crush-3D_All	1.60492	0.000973	0.0119311	2.38043	9.29e-07	4.78e-05
ENSMUSG00000026970	56878	Rbms1	RNA binding motif, single stranded interacting protein 1	MON_Crush-2W_All MON_Crush-3D_All	1.49891	0.000172	0.00294776	1.24696	0.00178947	0.0257777
ENSMUSG00000017615	21927	Tnfaip1	tumor necrosis factor, alpha-induced protein 1 (endothelial)	MON_Crush-2W_All MON_Crush-3D_All	1.337	0.000998	0.0121557	1.44763	0.000366	0.00729062
ENSMUSG00000033386	20321	Frrs1	ferric-chelate reductase 1	MON_Crush-2W_All MON_Crush-3D_All	2.92003	1.77e-10	1.45e-08	2.81589	7.79e-10	9.57e-08
ENSMUSG00000059498	14131	Fcgr3	Fc receptor, IgG, low affinity III	MON_Crush-2W_All MON_Crush-3D_All	1.7701	1.22e-05	0.000321	1.99998	7.72e-07	4.1e-05
ENSMUSG00000030513	18553	Pcsk6	proprotein convertase subtilisin/kexin type 6	MON_Crush-2W_All MON_Crush-3D_All	-1.22456	0.00146292	0.0163158	-1.45328	0.000166	0.00385725
ENSMUSG00000025225	18034	Nfkb2	nuclear factor of kappa light polypeptide gene enhancer in B cells 2, p49/p100	MON_Crush-2W_All MON_Crush-3D_All	1.13299	0.00159075	0.0174076	1.75921	9.12e-07	4.74e-05
ENSMUSG00000034593	17918	Myo5a	myosin VA	MON_Crush-2W_All MON_Crush-3D_All	1.03757	0.00157824	0.0172994	1.22157	0.000199	0.00442448
ENSMUSG00000022436	20401	Sh3bp1	SH3-domain binding protein 1	MON_Crush-2W_All MON_Crush-3D_All	1.70301	0.000193	0.00325056	2.00668	1.11e-05	0.000404
ENSMUSG00000031328	192176	Flna	filamin, alpha	MON_Crush-2W_All MON_Crush-3D_All	1.23775	5.87e-05	0.00120806	1.00487	0.00110779	0.017795
ENSMUSG00000025355	58223	Mmp19	matrix metallopeptidase 19	MON_Crush-2W_All MON_Crush-3D_All	1.35071	0.00119549	0.0139905	1.34732	0.00123394	0.0192047
ENSMUSG00000032577	102626	Mapkapk3	mitogen-activated protein kinase-activated protein kinase 3	MON_Crush-2W_All MON_Crush-3D_All	2.0453	4.52e-07	1.76e-05	1.94453	1.63e-06	7.66e-05
ENSMUSG00000000628	15277	Hk2	hexokinase 2	MON_Crush-2W_All MON_Crush-3D_All	1.44615	9.57e-06	0.000261	1.04486	0.00140359	0.02128
ENSMUSG00000003812	13423	Dnase2a	deoxyribonuclease II alpha	MON_Crush-2W_All MON_Crush-3D_All	2.54864	2.44e-07	1.04e-05	2.784	1.72e-08	1.5e-06
ENSMUSG00000003812	100503676	Gm38426	predicted gene, 38426	MON_Crush-2W_All MON_Crush-3D_All	2.54864	2.44e-07	1.04e-05	2.784	1.72e-08	1.5e-06
ENSMUSG00000044788	328035	Fads6	fatty acid desaturase domain family, member 6	MON_Crush-2W_All MON_Crush-3D_All	-1.81207	7.46e-05	0.00146538	-2.20553	1.61e-06	7.62e-05
ENSMUSG00000046402	19659	Rbp1	retinol binding protein 1, cellular	MON_Crush-2W_All MON_Crush-3D_All	1.21905	0.000242	0.00392344	1.38183	3.17e-05	0.000965
ENSMUSG00000027074	58207	Slc43a3	solute carrier family 43, member 3	MON_Crush-2W_All MON_Crush-3D_All	1.3797	0.000142	0.00251053	2.5021	4.64e-12	9.34e-10
ENSMUSG00000018339	14778	Gpx3	glutathione peroxidase 3	MON_Crush-2W_All MON_Crush-3D_All	2.58073	4.86e-12	4.96e-10	3.11461	7.35e-17	3.35e-14
ENSMUSG00000034751	328329	Mast4	microtubule associated serine/threonine kinase family member 4	MON_Crush-2W_All MON_Crush-3D_All	-1.08336	0.00213641	0.0219799	-1.16409	0.000972	0.0160214
ENSMUSG00000041020	78283	Map7d2	MAP7 domain containing 2	MON_Crush-2W_All MON_Crush-3D_All	-1.50953	1.79e-05	0.000449	-2.37582	2.1e-11	3.71e-09
ENSMUSG00000005410	17218	Mcm5	minichromosome maintenance complex component 5	MON_Crush-2W_All MON_Crush-3D_All	3.27723	2.29e-14	3.6e-12	1.32912	0.00208665	0.0288696
ENSMUSG00000002910	70807	Arrdc2	arrestin domain containing 2	MON_Crush-2W_All MON_Crush-3D_All	-2.40209	2.07e-12	2.31e-10	-2.09636	8.42e-10	1.02e-07
ENSMUSG00000031004	17345	Mki67	antigen identified by monoclonal antibody Ki 67	MON_Crush-2W_All MON_Crush-3D_All	5.9528	7.89e-35	1.56e-31	2.70397	2.89e-08	2.39e-06
ENSMUSG00000090124	394432	Ugt1a7c	UDP glucuronosyltransferase 1 family, polypeptide A7C	MON_Crush-2W_All MON_Crush-3D_All	3.30832	1.75e-14	2.83e-12	2.98541	4.84e-12	9.61e-10
ENSMUSG00000022148	23880	Fyb	FYN binding protein	MON_Crush-2W_All MON_Crush-3D_All	1.84895	6.07e-07	2.28e-05	1.98806	8.17e-08	5.98e-06
ENSMUSG00000055945	320111	Prr18	proline rich 18	MON_Crush-2W_All MON_Crush-3D_All	-1.07553	0.000987	0.0120591	-1.57362	1.45e-06	7.03e-05
ENSMUSG00000030717	56312	Nupr1	nuclear protein transcription regulator 1	MON_Crush-2W_All MON_Crush-3D_All	1.08291	0.00294848	0.0283438	1.07877	0.00306206	0.0387645
ENSMUSG00000025351	12512	Cd63	CD63 antigen	MON_Crush-2W_All MON_Crush-3D_All	1.4842	2.64e-06	8.6e-05	1.16772	0.00022	0.00479248
ENSMUSG00000040907	232975	Atp1a3	ATPase, Na+/K+ transporting, alpha 3 polypeptide	MON_Crush-2W_All MON_Crush-3D_All	2.36162	5.35e-08	2.63e-06	2.42272	2.42e-08	2.03e-06
ENSMUSG00000071984	68655	Fndc1	fibronectin type III domain containing 1	MON_Crush-2W_All MON_Crush-3D_All	-1.47232	0.0010266	0.0123856	1.4309	0.00126382	0.0195659
ENSMUSG00000030707	12721	Coro1a	coronin, actin binding protein 1A	MON_Crush-2W_All MON_Crush-3D_All	1.88703	3e-07	1.24e-05	1.84041	5.86e-07	3.21e-05
ENSMUSG00000038943	233406	Prc1	protein regulator of cytokinesis 1	MON_Crush-2W_All MON_Crush-3D_All	5.22026	9.94e-30	1.03e-26	1.99802	1.72e-05	0.000588
ENSMUSG00000036553	231147	Sh3tc1	SH3 domain and tetratricopeptide repeats 1	MON_Crush-2W_All MON_Crush-3D_All	1.90536	1.45e-05	0.000374	1.99333	5.78e-06	0.000234
ENSMUSG00000035697	70719	Arhgap45	Rho GTPase activating protein 45	MON_Crush-2W_All MON_Crush-3D_All	1.17983	0.00248238	0.0246542	1.80648	3.58e-06	0.000154
ENSMUSG00000023224	12258	Serping1	serine (or cysteine) peptidase inhibitor, clade G, member 1	MON_Crush-2W_All MON_Crush-3D_All	-1.27407	0.00565149	0.0459887	1.52622	0.000909	0.0152036
ENSMUSG00000020437	246177	Myo1g	myosin IG	MON_Crush-2W_All MON_Crush-3D_All	2.47992	2.31e-05	0.000555	1.81274	0.00201891	0.0281918
ENSMUSG00000036896	12262	C1qc	complement component 1, q subcomponent, C chain	MON_Crush-2W_All MON_Crush-3D_All	1.53147	4.81e-05	0.00101931	2.213	4.27e-09	4.25e-07
ENSMUSG00000116534	NA	NA	NA	MON_Crush-2W_All MON_Crush-3D_All	-1.3638	0.00231711	0.0234166	-1.44912	0.00124583	0.0193366
ENSMUSG00000031506	320139	Ptpn7	protein tyrosine phosphatase, non-receptor type 7	MON_Crush-2W_All MON_Crush-3D_All	4.01103	6.08e-09	3.84e-07	2.8483	4e-05	0.001171
ENSMUSG00000060594	244864	Layn	layilin	MON_Crush-2W_All MON_Crush-3D_All	1.14919	0.00525676	0.0438226	1.48442	0.00031	0.00636936
ENSMUSG00000018362	16647	Kpna2	karyopherin (importin) alpha 2	MON_Crush-2W_All MON_Crush-3D_All	2.55825	8.88e-12	8.74e-10	1.08331	0.00393094	0.0465294
ENSMUSG00000020275	19696	Rel	reticuloendotheliosis oncogene	MON_Crush-2W_All MON_Crush-3D_All	1.89222	4.55e-05	0.000975	1.82577	8.5e-05	0.00221853
ENSMUSG00000073490	226691	Ifi207	interferon activated gene 207	MON_Crush-2W_All MON_Crush-3D_All	3.49289	1.01e-06	3.6e-05	2.69655	0.000165	0.00385106
ENSMUSG00000000982	20302	Ccl3	chemokine (C-C motif) ligand 3	MON_Crush-2W_All MON_Crush-3D_All	2.60813	1.71e-09	1.19e-07	3.945	5.73e-20	4.05e-17
ENSMUSG00000026305	16978	Lrrfip1	leucine rich repeat (in FLII) interacting protein 1	MON_Crush-2W_All MON_Crush-3D_All	2.68645	1.35e-13	1.79e-11	1.87287	2.56e-07	1.63e-05
ENSMUSG00000042439	328977	Zfp532	zinc finger protein 532	MON_Crush-2W_All MON_Crush-3D_All	-1.01386	0.00551061	0.0452332	-1.12192	0.00215765	0.0296449
ENSMUSG00000037725	80986	Ckap2	cytoskeleton associated protein 2	MON_Crush-2W_All MON_Crush-3D_All	4.11784	5.8e-14	8.5e-12	1.71696	0.00196988	0.0276887
ENSMUSG00000035042	20304	Ccl5	chemokine (C-C motif) ligand 5	MON_Crush-2W_All MON_Crush-3D_All	2.97074	4.42e-07	1.73e-05	2.10617	0.000362	0.00722607
ENSMUSG00000034708	14824	Grn	granulin	MON_Crush-2W_All MON_Crush-3D_All	2.63262	2.29e-10	1.85e-08	2.51676	1.35e-09	1.51e-07
ENSMUSG00000038543	229600	BC028528	cDNA sequence BC028528	MON_Crush-2W_All MON_Crush-3D_All	1.35003	0.000773	0.00993305	1.53185	0.000136	0.00329126
ENSMUSG00000037098	215445	Rab11fip3	RAB11 family interacting protein 3 (class II)	MON_Crush-2W_All MON_Crush-3D_All	-1.51892	5.89e-05	0.00121048	-1.19855	0.00151246	0.0225638
ENSMUSG00000037868	13654	Egr2	early growth response 2	MON_Crush-2W_All MON_Crush-3D_All	3.63414	5.62e-09	3.58e-07	4.99789	8.08e-16	3.19e-13
ENSMUSG00000027330	12531	Cdc25b	cell division cycle 25B	MON_Crush-2W_All MON_Crush-3D_All	2.16812	1.7e-07	7.61e-06	1.21355	0.00358754	0.0436502
ENSMUSG00000099974	12047	Bcl2a1d	B cell leukemia/lymphoma 2 related protein A1d	MON_Crush-2W_All MON_Crush-3D_All	3.66661	1.17e-12	1.36e-10	3.86455	6.73e-14	1.79e-11
ENSMUSG00000004677	17925	Myo9b	myosin IXb	MON_Crush-2W_All MON_Crush-3D_All	1.3718	0.000178	0.00303703	1.48641	4.87e-05	0.00138267
ENSMUSG00000026628	11910	Atf3	activating transcription factor 3	MON_Crush-2W_All MON_Crush-3D_All	1.55592	1.05e-05	0.000282	2.43914	4.59e-12	9.32e-10
ENSMUSG00000049699	171530	Ucn2	urocortin 2	MON_Crush-2W_All MON_Crush-3D_All	6.24617	6.38e-14	9.28e-12	2.95086	0.000519	0.00963304
ENSMUSG00000107499	243510	Ccdc142	coiled-coil domain containing 142	MON_Crush-2W_All MON_Crush-3D_All	2.25892	0.00119558	0.0139905	2.26401	0.00118242	0.0185861
ENSMUSG00000001751	27419	Naglu	alpha-N-acetylglucosaminidase (Sanfilippo disease IIIB)	MON_Crush-2W_All MON_Crush-3D_All	1.80733	1.99e-07	8.73e-06	1.94194	2.31e-08	1.95e-06
ENSMUSG00000020097	20397	Sgpl1	sphingosine phosphate lyase 1	MON_Crush-2W_All MON_Crush-3D_All	1.81849	9.62e-08	4.5e-06	1.65799	1.16e-06	5.85e-05
ENSMUSG00000055717	105439	Slain1	SLAIN motif family, member 1	MON_Crush-2W_All MON_Crush-3D_All	-1.13636	0.000649	0.00863334	-1.87448	2.07e-08	1.78e-06
ENSMUSG00000024395	225341	Lims2	LIM and senescent cell antigen like domains 2	MON_Crush-2W_All MON_Crush-3D_All	-1.60465	1.39e-05	0.000362	-1.22753	0.000881	0.014848
ENSMUSG00000074785	54712	Plxnc1	plexin C1	MON_Crush-2W_All MON_Crush-3D_All	1.83536	0.000259	0.00413476	1.77499	0.000415	0.00810286
ENSMUSG00000027698	320024	Nceh1	neutral cholesterol ester hydrolase 1	MON_Crush-2W_All MON_Crush-3D_All	1.39111	2.46e-05	0.000585	1.10682	0.000795	0.013662
ENSMUSG00000056966	118446	Gjc3	gap junction protein, gamma 3	MON_Crush-2W_All MON_Crush-3D_All	-1.0558	0.000597	0.00809574	-1.6735	5.42e-08	4.16e-06
ENSMUSG00000024644	66054	Cndp2	CNDP dipeptidase 2 (metallopeptidase M20 family)	MON_Crush-2W_All MON_Crush-3D_All	1.43714	3.77e-05	0.000832	1.01165	0.00373143	0.0449458
ENSMUSG00000022372	20491	Sla	src-like adaptor	MON_Crush-2W_All MON_Crush-3D_All	1.72919	4.61e-05	0.000986	1.44793	0.000654	0.0116711
ENSMUSG00000027660	20482	Skil	SKI-like	MON_Crush-2W_All MON_Crush-3D_All	1.7699	2.24e-05	0.000541	1.95059	2.99e-06	0.000131
ENSMUSG00000022033	52033	Pbk	PDZ binding kinase	MON_Crush-2W_All MON_Crush-3D_All	5.07033	1.31e-33	1.99e-30	1.60648	0.000187	0.00425627
ENSMUSG00000064325	15245	Hhip	Hedgehog-interacting protein	MON_Crush-2W_All MON_Crush-3D_All	-2.16097	1.69e-06	5.78e-05	-2.26567	5.48e-07	3.05e-05
ENSMUSG00000066278	330192	Vps37b	vacuolar protein sorting 37B	MON_Crush-2W_All MON_Crush-3D_All	1.43929	9.42e-05	0.00177404	1.06825	0.00381399	0.0454863
ENSMUSG00000032372	18828	Plscr2	phospholipid scramblase 2	MON_Crush-2W_All MON_Crush-3D_All	2.31907	1.67e-09	1.17e-07	1.69245	1.14e-05	0.000413
ENSMUSG00000073411	14964	H2-D1	histocompatibility 2, D region locus 1	MON_Crush-2W_All MON_Crush-3D_All	1.03742	0.00154137	0.0169705	1.66532	3.7e-07	2.2e-05
ENSMUSG00000034463	219151	Scara3	scavenger receptor class A, member 3	MON_Crush-2W_All MON_Crush-3D_All	-1.04571	0.00332787	0.0310549	1.34116	0.000158	0.00371472
ENSMUSG00000000290	16414	Itgb2	integrin beta 2	MON_Crush-2W_All MON_Crush-3D_All	2.62287	1.32e-11	1.24e-09	2.81392	3.9e-13	9.16e-11
ENSMUSG00000028413	14595	B4galt1	UDP-Gal:betaGlcNAc beta 1,4- galactosyltransferase, polypeptide 1	MON_Crush-2W_All MON_Crush-3D_All	2.35147	8.83e-11	7.4e-09	1.42292	9.11e-05	0.00234851
ENSMUSG00000015340	13058	Cybb	cytochrome b-245, beta polypeptide	MON_Crush-2W_All MON_Crush-3D_All	3.45097	7.31e-14	1.02e-11	3.87349	4.48e-17	2.09e-14
ENSMUSG00000017417	72324	Plxdc1	plexin domain containing 1	MON_Crush-2W_All MON_Crush-3D_All	1.6996	7.48e-05	0.00146756	2.31788	6.39e-08	4.84e-06
ENSMUSG00000040564	11812	Apoc1	apolipoprotein C-I	MON_Crush-2W_All MON_Crush-3D_All	2.22289	0.000324	0.00492274	4.99705	3.84e-16	1.57e-13
ENSMUSG00000029622	11867	Arpc1b	actin related protein 2/3 complex, subunit 1B	MON_Crush-2W_All MON_Crush-3D_All	2.04244	2.61e-09	1.77e-07	1.37267	6.3e-05	0.00173199
ENSMUSG00000021109	15251	Hif1a	hypoxia inducible factor 1, alpha subunit	MON_Crush-2W_All MON_Crush-3D_All	1.67589	3.09e-07	1.26e-05	1.66736	3.57e-07	2.14e-05
ENSMUSG00000021886	14744	Gpr65	G-protein coupled receptor 65	MON_Crush-2W_All MON_Crush-3D_All	1.97002	0.000817	0.0103977	2.27503	0.00011	0.00275921
ENSMUSG00000110631	NA	NA	NA	MON_Crush-2W_All MON_Crush-3D_All	3.63769	7.67e-17	1.92e-14	2.06676	2.42e-06	0.000108
ENSMUSG00000029171	66681	Pgm2	phosphoglucomutase 2	MON_Crush-2W_All MON_Crush-3D_All	1.71791	8.95e-05	0.001712	1.36675	0.00186075	0.0265805
ENSMUSG00000033220	19354	Rac2	Rac family small GTPase 2	MON_Crush-2W_All MON_Crush-3D_All	2.02917	1.72e-07	7.67e-06	1.88267	1.25e-06	6.22e-05
ENSMUSG00000024640	107272	Psat1	phosphoserine aminotransferase 1	MON_Crush-2W_All MON_Crush-3D_All	-1.03686	0.00302156	0.0289058	-1.03145	0.00318011	0.0399227
ENSMUSG00000021556	105348	Golm1	golgi membrane protein 1	MON_Crush-2W_All MON_Crush-3D_All	1.66617	1.48e-07	6.73e-06	1.77662	2.1e-08	1.79e-06
ENSMUSG00000049871	268857	Nlrc3	NLR family, CARD domain containing 3	MON_Crush-2W_All MON_Crush-3D_All	2.97078	3.02e-07	1.25e-05	2.54876	1.15e-05	0.000415
ENSMUSG00000027315	20732	Spint1	serine protease inhibitor, Kunitz type 1	MON_Crush-2W_All MON_Crush-3D_All	2.06207	2.02e-06	6.75e-05	1.62076	0.000194	0.00436549
ENSMUSG00000020483	68097	Dynll2	dynein light chain LC8-type 2	MON_Crush-2W_All MON_Crush-3D_All	-1.13769	0.00102145	0.0123612	-1.51682	1.26e-05	0.000449
ENSMUSG00000033579	338521	Fa2h	fatty acid 2-hydroxylase	MON_Crush-2W_All MON_Crush-3D_All	-1.59816	3.59e-07	1.44e-05	-1.85149	3.77e-09	3.85e-07
ENSMUSG00000021108	18755	Prkch	protein kinase C, eta	MON_Crush-2W_All MON_Crush-3D_All	1.63733	0.00142617	0.0160026	1.48819	0.00377561	0.0451598
ENSMUSG00000030161	57436	Gabarapl1	gamma-aminobutyric acid (GABA) A receptor-associated protein-like 1	MON_Crush-2W_All MON_Crush-3D_All	1.14544	0.000562	0.00769559	1.60307	1.37e-06	6.7e-05
ENSMUSG00000029767	12321	Calu	calumenin	MON_Crush-2W_All MON_Crush-3D_All	1.62867	1.02e-07	4.77e-06	1.55721	3.61e-07	2.16e-05
ENSMUSG00000022831	15163	Hcls1	hematopoietic cell specific Lyn substrate 1	MON_Crush-2W_All MON_Crush-3D_All	1.55041	0.000285	0.00444142	1.68938	7.72e-05	0.00205888
ENSMUSG00000018381	66610	Abi3	ABI gene family, member 3	MON_Crush-2W_All MON_Crush-3D_All	1.4924	5.28e-05	0.00110917	2.00478	5.52e-08	4.23e-06
ENSMUSG00000026958	83768	Dpp7	dipeptidylpeptidase 7	MON_Crush-2W_All MON_Crush-3D_All	1.38341	0.000258	0.00413321	1.85371	9.68e-07	4.96e-05
ENSMUSG00000018983	242705	E2f2	E2F transcription factor 2	MON_Crush-2W_All MON_Crush-3D_All	6.6817	7.08e-16	1.46e-13	4.73	1.41e-08	1.26e-06
ENSMUSG00000024176	20681	Sox8	SRY (sex determining region Y)-box 8	MON_Crush-2W_All MON_Crush-3D_All	-1.10666	0.00038	0.00558897	-1.10653	0.000382	0.00758001
ENSMUSG00000016256	64138	Ctsz	cathepsin Z	MON_Crush-2W_All MON_Crush-3D_All	2.30888	7.08e-12	7.04e-10	2.59719	1.24e-14	4.03e-12
ENSMUSG00000052688	226421	Rab7b	RAB7B, member RAS oncogene family	MON_Crush-2W_All MON_Crush-3D_All	2.43531	3.88e-08	2e-06	2.6973	1.14e-09	1.32e-07
ENSMUSG00000043448	118454	Gjc2	gap junction protein, gamma 2	MON_Crush-2W_All MON_Crush-3D_All	-2.09699	1.68e-08	9.55e-07	-1.51344	4.6e-05	0.00131273
ENSMUSG00000006740	16573	Kif5b	kinesin family member 5B	MON_Crush-2W_All MON_Crush-3D_All	-1.00862	0.00137209	0.0155482	-1.82576	6.96e-09	6.55e-07
ENSMUSG00000059479	232984	B3gnt8	UDP-GlcNAc:betaGal beta-1,3-N-acetylglucosaminyltransferase 8	MON_Crush-2W_All MON_Crush-3D_All	1.59491	0.000255	0.00409489	1.67336	0.000126	0.00307324
ENSMUSG00000059552	22059	Trp53	transformation related protein 53	MON_Crush-2W_All MON_Crush-3D_All	1.16756	0.000623	0.00835868	1.0094	0.00312759	0.039408
ENSMUSG00000048174	74626	Tmem81	transmembrane protein 81	MON_Crush-2W_All MON_Crush-3D_All	-1.57444	0.000294	0.0045321	-1.31667	0.00245036	0.0326815
ENSMUSG00000052085	76088	Dock8	dedicator of cytokinesis 8	MON_Crush-2W_All MON_Crush-3D_All	1.23914	0.00240564	0.0240491	1.8454	6.11e-06	0.000246
ENSMUSG00000001520	60345	Nrip2	nuclear receptor interacting protein 2	MON_Crush-2W_All MON_Crush-3D_All	-2.12092	0.00169744	0.0183818	-2.21117	0.00113305	0.0180734
ENSMUSG00000018507	22368	Trpv2	transient receptor potential cation channel, subfamily V, member 2	MON_Crush-2W_All MON_Crush-3D_All	2.1886	6.38e-07	2.37e-05	1.96712	7.76e-06	0.0003
ENSMUSG00000036820	245847	Amdhd2	amidohydrolase domain containing 2	MON_Crush-2W_All MON_Crush-3D_All	1.5365	1.21e-05	0.000319	1.39872	6.86e-05	0.00186364
ENSMUSG00000051439	12475	Cd14	CD14 antigen	MON_Crush-2W_All MON_Crush-3D_All	1.83199	8.55e-06	0.000237	2.25833	4.06e-08	3.21e-06
ENSMUSG00000038179	75345	Slamf7	SLAM family member 7	MON_Crush-2W_All MON_Crush-3D_All	7.33009	1.17e-08	6.85e-07	7.87475	8.62e-10	1.04e-07
ENSMUSG00000053063	232413	Clec12a	C-type lectin domain family 12, member a	MON_Crush-2W_All MON_Crush-3D_All	3.09029	6.94e-05	0.00137772	3.50691	6.22e-06	0.000249
ENSMUSG00000024883	225870	Rin1	Ras and Rab interactor 1	MON_Crush-2W_All MON_Crush-3D_All	2.68793	6.53e-09	4.1e-07	1.96449	2.43e-05	0.000782
ENSMUSG00000079547	14999	H2-DMb1	histocompatibility 2, class II, locus Mb1	MON_Crush-2W_All MON_Crush-3D_All	1.59751	0.000133	0.00237082	2.00863	1.54e-06	7.3e-05
ENSMUSG00000024538	19038	Ppic	peptidylprolyl isomerase C	MON_Crush-2W_All MON_Crush-3D_All	1.99667	4.05e-05	0.000886	2.53755	1.77e-07	1.17e-05
ENSMUSG00000024124	30943	Prss30	protease, serine 30	MON_Crush-2W_All MON_Crush-3D_All	6.43222	0.00385512	0.0347928	7.54121	0.00067	0.0119005
ENSMUSG00000031799	326618	Tpm4	tropomyosin 4	MON_Crush-2W_All MON_Crush-3D_All	1.49384	3.31e-06	0.000104	1.19654	0.000196	0.00437216
ENSMUSG00000021624	17079	Cd180	CD180 antigen	MON_Crush-2W_All MON_Crush-3D_All	2.77413	1.36e-06	4.71e-05	2.68538	2.98e-06	0.00013
ENSMUSG00000058013	52398	Septin11	septin 11	MON_Crush-2W_All MON_Crush-3D_All	1.29346	4.36e-05	0.000941	1.18627	0.000178	0.00409401
ENSMUSG00000004071	66626	Cdip1	cell death inducing Trp53 target 1	MON_Crush-2W_All MON_Crush-3D_All	-1.03317	0.000822	0.0104396	-1.00285	0.00116905	0.0184326
ENSMUSG00000018774	12514	Cd68	CD68 antigen	MON_Crush-2W_All MON_Crush-3D_All	3.95067	3.52e-23	2.25e-20	3.55952	4.11e-19	2.41e-16
ENSMUSG00000041736	12257	Tspo	translocator protein	MON_Crush-2W_All MON_Crush-3D_All	1.41828	5.93e-06	0.000175	1.11095	0.000391	0.00772821
ENSMUSG00000001349	12797	Cnn1	calponin 1	MON_Crush-2W_All MON_Crush-3D_All	2.75527	0.000169	0.00290478	2.86094	9.42e-05	0.00240361
ENSMUSG00000027375	17153	Mal	myelin and lymphocyte protein, T cell differentiation protein	MON_Crush-2W_All MON_Crush-3D_All	-1.20347	0.00053	0.00734286	-2.04635	3.83e-09	3.89e-07
ENSMUSG00000001506	12842	Col1a1	collagen, type I, alpha 1	MON_Crush-2W_All MON_Crush-3D_All	1.57407	0.000334	0.00505034	1.90491	1.41e-05	0.000496
ENSMUSG00000040552	12267	C3ar1	complement component 3a receptor 1	MON_Crush-2W_All MON_Crush-3D_All	4.62417	4.5e-30	4.94e-27	3.99953	6.82e-23	6.08e-20
ENSMUSG00000047369	240960	Dnah14	dynein, axonemal, heavy chain 14	MON_Crush-2W_All MON_Crush-3D_All	-2.15625	0.000134	0.00238779	-2.9975	2.1e-07	1.36e-05
ENSMUSG00000000555	16402	Itga5	integrin alpha 5 (fibronectin receptor alpha)	MON_Crush-2W_All MON_Crush-3D_All	3.91716	2.03e-31	2.51e-28	2.54764	3.83e-14	1.09e-11
ENSMUSG00000038642	13040	Ctss	cathepsin S	MON_Crush-2W_All MON_Crush-3D_All	1.16776	0.00122062	0.0142314	1.83936	3.5e-07	2.11e-05
ENSMUSG00000003484	72054	Cyp4f18	cytochrome P450, family 4, subfamily f, polypeptide 18	MON_Crush-2W_All MON_Crush-3D_All	4.37006	9.1e-21	4.29e-18	2.8078	2.06e-09	2.23e-07
ENSMUSG00000029919	54486	Hpgds	hematopoietic prostaglandin D synthase	MON_Crush-2W_All MON_Crush-3D_All	1.64755	1.37e-05	0.000355	1.93508	3.24e-07	1.98e-05
ENSMUSG00000023992	83433	Trem2	triggering receptor expressed on myeloid cells 2	MON_Crush-2W_All MON_Crush-3D_All	1.9371	7.6e-07	2.76e-05	2.98808	2.33e-14	6.94e-12
ENSMUSG00000053560	15936	Ier2	immediate early response 2	MON_Crush-2W_All MON_Crush-3D_All	1.80642	1.1e-06	3.88e-05	1.47716	6.94e-05	0.00188027
ENSMUSG00000026430	54354	Rassf5	Ras association (RalGDS/AF-6) domain family member 5	MON_Crush-2W_All MON_Crush-3D_All	2.31318	2.32e-07	9.94e-06	2.26921	3.98e-07	2.33e-05
ENSMUSG00000016087	14247	Fli1	Friend leukemia integration 1	MON_Crush-2W_All MON_Crush-3D_All	1.51822	0.000103	0.00191705	1.26618	0.00122676	0.0191388
ENSMUSG00000040373	140723	Cacng5	calcium channel, voltage-dependent, gamma subunit 5	MON_Crush-2W_All MON_Crush-3D_All	4.08869	1.13e-25	9.75e-23	1.64132	2.93e-05	0.000903
ENSMUSG00000020654	104111	Adcy3	adenylate cyclase 3	MON_Crush-2W_All MON_Crush-3D_All	2.12279	5.65e-05	0.00116839	2.41504	4.6e-06	0.000192
ENSMUSG00000022945	110749	Chaf1b	chromatin assembly factor 1, subunit B (p60)	MON_Crush-2W_All MON_Crush-3D_All	4.29349	3.44e-17	9.19e-15	1.87306	0.000303	0.00626479
ENSMUSG00000026888	50915	Grb14	growth factor receptor bound protein 14	MON_Crush-2W_All MON_Crush-3D_All	-1.04646	0.00121726	0.0142007	-1.55872	1.49e-06	7.16e-05
ENSMUSG00000025171	226122	Ubtd1	ubiquitin domain containing 1	MON_Crush-2W_All MON_Crush-3D_All	1.67808	5.13e-06	0.000153	1.16249	0.0016288	0.0239509
ENSMUSG00000026737	18718	Pip4k2a	phosphatidylinositol-5-phosphate 4-kinase, type II, alpha	MON_Crush-2W_All MON_Crush-3D_All	-1.20939	0.000314	0.0047739	-1.17579	0.00046	0.00874919
ENSMUSG00000022667	57781	Cd200r1	CD200 receptor 1	MON_Crush-2W_All MON_Crush-3D_All	4.45415	3.9e-09	2.55e-07	3.65253	1.51e-06	7.23e-05
ENSMUSG00000012428	117167	Steap4	STEAP family member 4	MON_Crush-2W_All MON_Crush-3D_All	3.67189	2.51e-05	0.000594	5.69782	4.89e-11	7.85e-09
ENSMUSG00000072115	11727	Ang	angiogenin, ribonuclease, RNase A family, 5	MON_Crush-2W_All MON_Crush-3D_All	1.60693	0.000636	0.00849415	1.68149	0.000354	0.00709481
ENSMUSG00000018819	16985	Lsp1	lymphocyte specific 1	MON_Crush-2W_All MON_Crush-3D_All	1.42537	0.000142	0.0025195	1.64792	1.09e-05	0.000398
ENSMUSG00000028864	15234	Hgf	hepatocyte growth factor	MON_Crush-2W_All MON_Crush-3D_All	7.93982	1.83e-08	1.03e-06	7.2018	3.5e-07	2.11e-05
ENSMUSG00000035273	15442	Hpse	heparanase	MON_Crush-2W_All MON_Crush-3D_All	8.71562	1.46e-06	5.05e-05	7.44858	3.89e-05	0.00114966
ENSMUSG00000022439	64099	Parvg	parvin, gamma	MON_Crush-2W_All MON_Crush-3D_All	2.65954	1.03e-08	6.14e-07	2.24293	1.4e-06	6.83e-05
ENSMUSG00000004446	12122	Bid	BH3 interacting domain death agonist	MON_Crush-2W_All MON_Crush-3D_All	1.92822	8.93e-05	0.0017109	1.67444	0.000682	0.0120197
ENSMUSG00000049103	12772	Ccr2	chemokine (C-C motif) receptor 2	MON_Crush-2W_All MON_Crush-3D_All	5.54555	5.36e-15	9.64e-13	4.64007	6.87e-11	1.08e-08
ENSMUSG00000031101	74131	Sash3	SAM and SH3 domain containing 3	MON_Crush-2W_All MON_Crush-3D_All	2.44745	1.93e-07	8.49e-06	2.22072	2.37e-06	0.000107
ENSMUSG00000031264	12229	Btk	Bruton agammaglobulinemia tyrosine kinase	MON_Crush-2W_All MON_Crush-3D_All	1.89688	0.000133	0.00237082	1.67819	0.000736	0.0127573
ENSMUSG00000020053	16000	Igf1	insulin-like growth factor 1	MON_Crush-2W_All MON_Crush-3D_All	4.43537	3.72e-18	1.21e-15	5.52881	2.3e-27	3.15e-24
ENSMUSG00000003863	76787	Ppfia3	protein tyrosine phosphatase, receptor type, f polypeptide (PTPRF), interacting protein (liprin), alpha 3	MON_Crush-2W_All MON_Crush-3D_All	-1.49549	0.000261	0.00415733	-4.7888	1.47e-28	2.32e-25
ENSMUSG00000026288	16331	Inpp5d	inositol polyphosphate-5-phosphatase D	MON_Crush-2W_All MON_Crush-3D_All	1.66852	7.32e-07	2.67e-05	1.87471	2.62e-08	2.19e-06
ENSMUSG00000048752	235631	Prss50	protease, serine 50	MON_Crush-2W_All MON_Crush-3D_All	7.76825	0.000186	0.00315556	7.06882	0.000701	0.0123003
ENSMUSG00000014444	234839	Piezo1	piezo-type mechanosensitive ion channel component 1	MON_Crush-2W_All MON_Crush-3D_All	1.76186	2.59e-05	0.000607	1.27454	0.00238508	0.0320082
ENSMUSG00000115426	100503021	Gm19510	predicted gene, 19510	MON_Crush-2W_All MON_Crush-3D_All	8.01275	0.000161	0.0027977	7.26145	0.000652	0.0116423
ENSMUSG00000019876	18768	Pkib	protein kinase inhibitor beta, cAMP dependent, testis specific	MON_Crush-2W_All MON_Crush-3D_All	2.01141	0.000674	0.00891896	2.18758	0.000217	0.00473967
ENSMUSG00000078515	68817	Ddi2	DNA-damage inducible protein 2	MON_Crush-2W_All MON_Crush-3D_All	1.87035	0.000231	0.00378051	1.76481	0.000515	0.00957993
ENSMUSG00000040631	114255	Dok4	docking protein 4	MON_Crush-2W_All MON_Crush-3D_All	3.55912	1.04e-16	2.53e-14	2.2508	1.86e-07	1.22e-05
ENSMUSG00000089810	NA	NA	NA	MON_Crush-2W_All MON_Crush-3D_All	-1.88548	0.000916	0.0113787	-2.01021	0.000437	0.00844778
ENSMUSG00000052593	11491	Adam17	a disintegrin and metallopeptidase domain 17	MON_Crush-2W_All MON_Crush-3D_All	1.21346	0.00048	0.00676521	1.17267	0.000743	0.0128546
ENSMUSG00000037411	18787	Serpine1	serine (or cysteine) peptidase inhibitor, clade E, member 1	MON_Crush-2W_All MON_Crush-3D_All	7.92576	1.01e-12	1.18e-10	5.03409	7.86e-06	0.000302
ENSMUSG00000047810	78317	Ccdc88b	coiled-coil domain containing 88B	MON_Crush-2W_All MON_Crush-3D_All	1.50121	0.000391	0.00570937	1.73117	4.33e-05	0.00125683
ENSMUSG00000003363	18807	Pld3	phospholipase D family, member 3	MON_Crush-2W_All MON_Crush-3D_All	1.66296	1.45e-05	0.000374	2.5152	5.44e-11	8.65e-09
ENSMUSG00000034854	73822	Mfsd12	major facilitator superfamily domain containing 12	MON_Crush-2W_All MON_Crush-3D_All	1.95219	6.09e-07	2.28e-05	2.36577	1.48e-09	1.64e-07
ENSMUSG00000027398	16176	Il1b	interleukin 1 beta	MON_Crush-2W_All MON_Crush-3D_All	2.9517	0.00509961	0.0428923	3.80113	0.000301	0.00622671
ENSMUSG00000036819	194952	Jmjd4	jumonji domain containing 4	MON_Crush-2W_All MON_Crush-3D_All	1.60707	0.00134881	0.0153371	1.74828	0.000491	0.009235
ENSMUSG00000027075	72401	Slc43a1	solute carrier family 43, member 1	MON_Crush-2W_All MON_Crush-3D_All	3.4156	0.00574936	0.0466125	4.12239	0.000835	0.0142558
ENSMUSG00000009772	74137	Nuak2	NUAK family, SNF1-like kinase, 2	MON_Crush-2W_All MON_Crush-3D_All	2.15999	4.38e-05	0.000943	1.88953	0.000358	0.00715048
ENSMUSG00000020806	217344	Rhbdf2	rhomboid 5 homolog 2	MON_Crush-2W_All MON_Crush-3D_All	4.18919	3.52e-18	1.16e-15	3.84122	1.73e-15	6.44e-13
ENSMUSG00000037362	18133	Ccn3	cellular communication network factor 3	MON_Crush-2W_All MON_Crush-3D_All	1.98589	0.00414084	0.0368005	2.41393	0.000487	0.00918406
ENSMUSG00000045312	218454	Lhfpl2	lipoma HMGIC fusion partner-like 2	MON_Crush-2W_All MON_Crush-3D_All	1.34402	0.000642	0.008552	1.61864	3.95e-05	0.00116286
ENSMUSG00000021986	72125	Amer2	APC membrane recruitment 2	MON_Crush-2W_All MON_Crush-3D_All	-2.30552	5.01e-08	2.47e-06	-2.19849	2.03e-07	1.32e-05
ENSMUSG00000044811	140497	Cd300c2	CD300C molecule 2	MON_Crush-2W_All MON_Crush-3D_All	2.19134	3.29e-07	1.33e-05	2.60044	1.36e-09	1.52e-07
ENSMUSG00000070348	12443	Ccnd1	cyclin D1	MON_Crush-2W_All MON_Crush-3D_All	1.74093	1.35e-08	7.85e-07	1.62154	1.23e-07	8.57e-06
ENSMUSG00000034641	217305	Cd300ld	CD300 molecule like family member d	MON_Crush-2W_All MON_Crush-3D_All	5.46711	1.13e-21	6.41e-19	4.4581	7.38e-15	2.48e-12
ENSMUSG00000024451	106952	Arap3	ArfGAP with RhoGAP domain, ankyrin repeat and PH domain 3	MON_Crush-2W_All MON_Crush-3D_All	1.24745	0.00556665	0.0455796	1.36325	0.00245847	0.0327684
ENSMUSG00000055003	211187	Lrtm2	leucine-rich repeats and transmembrane domains 2	MON_Crush-2W_All MON_Crush-3D_All	1.82704	7.95e-07	2.87e-05	1.71824	3.51e-06	0.000152
ENSMUSG00000002068	12447	Ccne1	cyclin E1	MON_Crush-2W_All MON_Crush-3D_All	4.66422	1.54e-12	1.74e-10	2.93774	9.95e-06	0.000368
ENSMUSG00000030701	27276	Plekhb1	pleckstrin homology domain containing, family B (evectins) member 1	MON_Crush-2W_All MON_Crush-3D_All	-1.33817	0.000232	0.00379435	-1.21571	0.000826	0.0141277
ENSMUSG00000015852	80891	Fcrls	Fc receptor-like S, scavenger receptor	MON_Crush-2W_All MON_Crush-3D_All	4.13963	2.88e-24	1.96e-21	4.93494	8.48e-34	1.74e-30
ENSMUSG00000049044	56508	Rapgef4	Rap guanine nucleotide exchange factor (GEF) 4	MON_Crush-2W_All MON_Crush-3D_All	-1.15338	0.00614166	0.0490688	-1.974	2.8e-06	0.000124
ENSMUSG00000027832	19288	Ptx3	pentraxin related gene	MON_Crush-2W_All MON_Crush-3D_All	1.66101	1.56e-05	0.000396	1.86134	1.29e-06	6.39e-05
ENSMUSG00000100147	67330	1700047M11Rik	RIKEN cDNA 1700047M11 gene	MON_Crush-2W_All MON_Crush-3D_All	-1.21554	0.000557	0.00764495	-1.05745	0.00268213	0.0350436
ENSMUSG00000031838	65972	Ifi30	interferon gamma inducible protein 30	MON_Crush-2W_All MON_Crush-3D_All	3.0037	5.96e-13	7.3e-11	2.05315	8.92e-07	4.65e-05
ENSMUSG00000060716	211945	Plekhh1	pleckstrin homology domain containing, family H (with MyTH4 domain) member 1	MON_Crush-2W_All MON_Crush-3D_All	-1.02931	0.0021058	0.0216989	-1.17391	0.000456	0.00869348
ENSMUSG00000029484	11745	Anxa3	annexin A3	MON_Crush-2W_All MON_Crush-3D_All	1.53161	1.89e-05	0.000469	1.88909	1.31e-07	9.08e-06
ENSMUSG00000035506	171286	Slc12a8	solute carrier family 12 (potassium/chloride transporters), member 8	MON_Crush-2W_All MON_Crush-3D_All	1.96875	0.00029	0.00450022	2.71681	5.49e-07	3.05e-05
ENSMUSG00000029771	27056	Irf5	interferon regulatory factor 5	MON_Crush-2W_All MON_Crush-3D_All	1.52348	5.15e-05	0.00108379	1.93058	2.86e-07	1.77e-05
ENSMUSG00000015243	11303	Abca1	ATP-binding cassette, sub-family A (ABC1), member 1	MON_Crush-2W_All MON_Crush-3D_All	2.34691	6.96e-14	9.9e-12	3.17704	3.65e-24	3.56e-21
ENSMUSG00000029552	21753	Tes	testin LIM domain protein	MON_Crush-2W_All MON_Crush-3D_All	2.71614	3.11e-15	5.87e-13	2.23328	9.37e-11	1.4e-08
ENSMUSG00000033863	16601	Klf9	Kruppel-like factor 9	MON_Crush-2W_All MON_Crush-3D_All	-2.38448	8.17e-15	1.43e-12	-1.17347	0.000128	0.0031379
ENSMUSG00000001119	12833	Col6a1	collagen, type VI, alpha 1	MON_Crush-2W_All MON_Crush-3D_All	1.37429	3.67e-05	0.000817	2.81146	2.87e-17	1.37e-14
ENSMUSG00000027995	24088	Tlr2	toll-like receptor 2	MON_Crush-2W_All MON_Crush-3D_All	1.87203	1.18e-07	5.47e-06	2.88195	3.24e-16	1.36e-13
ENSMUSG00000034265	224454	Zdhhc14	zinc finger, DHHC domain containing 14	MON_Crush-2W_All MON_Crush-3D_All	-1.21926	0.00357964	0.0328347	-1.21574	0.00372921	0.0449455
ENSMUSG00000041439	98682	Mfsd6	major facilitator superfamily domain containing 6	MON_Crush-2W_All MON_Crush-3D_All	-1.12038	0.000544	0.0075079	-1.34693	3.29e-05	0.000998
ENSMUSG00000001123	16859	Lgals9	lectin, galactose binding, soluble 9	MON_Crush-2W_All MON_Crush-3D_All	1.5722	2.29e-06	7.56e-05	1.19974	0.000313	0.00639734
ENSMUSG00000027715	12428	Ccna2	cyclin A2	MON_Crush-2W_All MON_Crush-3D_All	5.27182	1.14e-38	3.76e-35	1.5058	0.00029	0.00601933
ENSMUSG00000107605	NA	NA	NA	MON_Crush-2W_All MON_Crush-3D_All	-7.93275	0.000895	0.0111526	-7.63011	0.00139838	0.0212168
ENSMUSG00000034936	80981	Arl4d	ADP-ribosylation factor-like 4D	MON_Crush-2W_All MON_Crush-3D_All	-2.50575	2.73e-06	8.86e-05	-3.1056	7.85e-09	7.28e-07
ENSMUSG00000002992	11813	Apoc2	apolipoprotein C-II	MON_Crush-2W_All MON_Crush-3D_All	8.69005	0.000694	0.00910086	7.46098	0.00358914	0.0436502
ENSMUSG00000053332	14455	Gas5	growth arrest specific 5	MON_Crush-2W_All MON_Crush-3D_All	-1.03266	0.000921	0.0114205	-1.14348	0.000245	0.00523133
ENSMUSG00000022876	67742	Samsn1	SAM domain, SH3 domain and nuclear localization signals, 1	MON_Crush-2W_All MON_Crush-3D_All	1.64406	0.000259	0.00413476	2.39462	9.66e-08	6.95e-06
ENSMUSG00000054196	68588	Cthrc1	collagen triple helix repeat containing 1	MON_Crush-2W_All MON_Crush-3D_All	3.43109	5.82e-18	1.74e-15	2.85589	7.18e-13	1.62e-10
ENSMUSG00000071715	17972	Ncf4	neutrophil cytosolic factor 4	MON_Crush-2W_All MON_Crush-3D_All	2.38697	5.28e-07	2.02e-05	2.0472	1.75e-05	0.000595
ENSMUSG00000022126	16365	Acod1	aconitate decarboxylase 1	MON_Crush-2W_All MON_Crush-3D_All	7.13376	3.44e-05	0.000774	7.04661	4.35e-05	0.00126146
ENSMUSG00000040613	11810	Apobec1	apolipoprotein B mRNA editing enzyme, catalytic polypeptide 1	MON_Crush-2W_All MON_Crush-3D_All	2.186	4.27e-09	2.79e-07	2.20825	3e-09	3.11e-07
ENSMUSG00000062078	19317	Qk	quaking	MON_Crush-2W_All MON_Crush-3D_All	-1.18618	0.00143625	0.0160817	-1.34163	0.000313	0.00639734
ENSMUSG00000022665	67896	Ccdc80	coiled-coil domain containing 80	MON_Crush-2W_All MON_Crush-3D_All	1.42083	9.91e-06	0.000269	1.4498	6.54e-06	0.000261
ENSMUSG00000050761	14724	Gp1bb	glycoprotein Ib, beta polypeptide	MON_Crush-2W_All MON_Crush-3D_All	-2.31013	0.00434542	0.0380834	-3.37344	6.02e-05	0.0016696
ENSMUSG00000022180	50934	Slc7a8	solute carrier family 7 (cationic amino acid transporter, y+ system), member 8	MON_Crush-2W_All MON_Crush-3D_All	2.33681	4.84e-10	3.65e-08	2.05655	4.39e-08	3.44e-06
ENSMUSG00000033184	66676	Tmed7	transmembrane p24 trafficking protein 7	MON_Crush-2W_All MON_Crush-3D_All	-2.92134	2.52e-12	2.71e-10	-2.92122	2.91e-12	6.04e-10
ENSMUSG00000049625	212937	Tifab	TRAF-interacting protein with forkhead-associated domain, family member B	MON_Crush-2W_All MON_Crush-3D_All	1.06063	0.00537213	0.044503	1.54206	5.11e-05	0.00143782
ENSMUSG00000059089	246256	Fcgr4	Fc receptor, IgG, low affinity IV	MON_Crush-2W_All MON_Crush-3D_All	3.81047	3.72e-12	3.87e-10	2.32497	2.52e-05	0.000807
ENSMUSG00000081683	93897	Fzd10	frizzled class receptor 10	MON_Crush-2W_All MON_Crush-3D_All	-2.00702	0.000344	0.00516167	1.6336	0.00305922	0.0387609
ENSMUSG00000058715	14127	Fcer1g	Fc receptor, IgE, high affinity I, gamma polypeptide	MON_Crush-2W_All MON_Crush-3D_All	2.55722	1.4e-10	1.16e-08	2.44582	8.44e-10	1.02e-07
ENSMUSG00000019846	16775	Lama4	laminin, alpha 4	MON_Crush-2W_All MON_Crush-3D_All	1.3455	0.00076	0.00979318	1.2062	0.00257159	0.0339235
ENSMUSG00000031805	16453	Jak3	Janus kinase 3	MON_Crush-2W_All MON_Crush-3D_All	1.81999	2.35e-06	7.74e-05	1.43129	0.00021	0.00463227
ENSMUSG00000023015	26934	Racgap1	Rac GTPase-activating protein 1	MON_Crush-2W_All MON_Crush-3D_All	3.72358	2.23e-21	1.19e-18	1.4373	0.00028	0.00587351
ENSMUSG00000029762	14187	Akr1b8	aldo-keto reductase family 1, member B8	MON_Crush-2W_All MON_Crush-3D_All	3.42494	3.32e-09	2.2e-07	2.17106	0.000192	0.00433501
ENSMUSG00000028048	14466	Gba	glucosidase, beta, acid	MON_Crush-2W_All MON_Crush-3D_All	1.72667	4.4e-07	1.73e-05	1.08625	0.00149674	0.0223943
ENSMUSG00000015027	50917	Galns	galactosamine (N-acetyl)-6-sulfate sulfatase	MON_Crush-2W_All MON_Crush-3D_All	3.37985	6.79e-14	9.74e-12	3.03704	1.74e-11	3.13e-09
ENSMUSG00000024989	74107	Cep55	centrosomal protein 55	MON_Crush-2W_All MON_Crush-3D_All	6.16789	8.54e-14	1.16e-11	2.56033	0.00263557	0.0345233
ENSMUSG00000039278	30052	Pcsk1n	proprotein convertase subtilisin/kexin type 1 inhibitor	MON_Crush-2W_All MON_Crush-3D_All	-1.57335	1.67e-07	7.49e-06	-1.01844	0.000702	0.0123003
ENSMUSG00000002458	56470	Rgs19	regulator of G-protein signaling 19	MON_Crush-2W_All MON_Crush-3D_All	1.69189	3.37e-05	0.000762	1.6068	8.3e-05	0.00219031
ENSMUSG00000021508	57266	Cxcl14	chemokine (C-X-C motif) ligand 14	MON_Crush-2W_All MON_Crush-3D_All	1.03056	0.00450473	0.0391705	2.06024	1.24e-08	1.12e-06
ENSMUSG00000052102	26384	Gnpda1	glucosamine-6-phosphate deaminase 1	MON_Crush-2W_All MON_Crush-3D_All	1.90728	1.75e-07	7.77e-06	1.39429	0.000135	0.0032784
ENSMUSG00000038147	12523	Cd84	CD84 antigen	MON_Crush-2W_All MON_Crush-3D_All	3.11723	2.24e-12	2.47e-10	3.1998	5.84e-13	1.35e-10
ENSMUSG00000020647	17977	Ncoa1	nuclear receptor coactivator 1	MON_Crush-2W_All MON_Crush-3D_All	-1.20869	0.000845	0.0106727	-1.04517	0.00391309	0.0464252
ENSMUSG00000032374	26432	Plod2	procollagen lysine, 2-oxoglutarate 5-dioxygenase 2	MON_Crush-2W_All MON_Crush-3D_All	1.0398	0.00190985	0.0201954	1.27308	0.000144	0.00345966
ENSMUSG00000037759	19217	Ptger2	prostaglandin E receptor 2 (subtype EP2)	MON_Crush-2W_All MON_Crush-3D_All	6.71182	9.05e-08	4.27e-06	4.15724	0.00104402	0.0170103
ENSMUSG00000026600	20652	Soat1	sterol O-acyltransferase 1	MON_Crush-2W_All MON_Crush-3D_All	1.29318	6.66e-05	0.00133873	1.16489	0.000329	0.00666609
ENSMUSG00000081723	112136069	Gm15931	predicted gene 15931	MON_Crush-2W_All MON_Crush-3D_All	4.79124	5.26e-05	0.00110606	3.50049	0.00335602	0.0415462
ENSMUSG00000029163	100952	Emilin1	elastin microfibril interfacer 1	MON_Crush-2W_All MON_Crush-3D_All	2.29305	4.35e-12	4.48e-10	1.71	2.48e-07	1.59e-05
ENSMUSG00000039601	53901	Rcan2	regulator of calcineurin 2	MON_Crush-2W_All MON_Crush-3D_All	-1.51177	6.17e-05	0.00125191	-1.12453	0.00287968	0.037035
ENSMUSG00000022971	15976	Ifnar2	interferon (alpha and beta) receptor 2	MON_Crush-2W_All MON_Crush-3D_All	1.10775	0.000749	0.00968957	1.11185	0.000718	0.0125116
ENSMUSG00000074591	242037	Ankub1	ankrin repeat and ubiquitin domain containing 1	MON_Crush-2W_All MON_Crush-3D_All	-1.78516	0.000387	0.00567162	-2.09098	3.57e-05	0.00107354
ENSMUSG00000105987	433855	AI506816	expressed sequence AI506816	MON_Crush-2W_All MON_Crush-3D_All	3.43027	1.48e-23	9.74e-21	1.30231	0.000154	0.00364598
ENSMUSG00000020000	59012	Moxd1	monooxygenase, DBH-like 1	MON_Crush-2W_All MON_Crush-3D_All	2.98166	4.75e-07	1.84e-05	2.1333	0.000343	0.00691089
ENSMUSG00000002332	52585	Dhrs1	dehydrogenase/reductase (SDR family) member 1	MON_Crush-2W_All MON_Crush-3D_All	1.61137	2.08e-07	9e-06	1.46679	2.29e-06	0.000103
ENSMUSG00000040703	74134	Cyp2s1	cytochrome P450, family 2, subfamily s, polypeptide 1	MON_Crush-2W_All MON_Crush-3D_All	7.09126	0.00115134	0.0136083	7.85771	0.000309	0.00636163
ENSMUSG00000027857	22094	Tshb	thyroid stimulating hormone, beta subunit	MON_Crush-2W_All MON_Crush-3D_All	-1.9636	0.00144384	0.0161393	-1.81891	0.00319327	0.0399773
ENSMUSG00000038059	106878	Smim3	small integral membrane protein 3	MON_Crush-2W_All MON_Crush-3D_All	1.63562	4.96e-07	1.92e-05	1.4532	8.07e-06	0.000307
ENSMUSG00000048865	226652	Arhgap30	Rho GTPase activating protein 30	MON_Crush-2W_All MON_Crush-3D_All	2.40924	3.08e-09	2.05e-07	2.1842	7.9e-08	5.81e-06
ENSMUSG00000026749	59126	Nek6	NIMA (never in mitosis gene a)-related expressed kinase 6	MON_Crush-2W_All MON_Crush-3D_All	1.33245	1.37e-05	0.000355	1.54552	4.54e-07	2.59e-05
ENSMUSG00000034926	74754	Dhcr24	24-dehydrocholesterol reductase	MON_Crush-2W_All MON_Crush-3D_All	-1.87021	0.00013	0.00232285	-4.31385	4.28e-18	2.31e-15
ENSMUSG00000001017	66511	Chtop	chromatin target of PRMT1	MON_Crush-2W_All MON_Crush-3D_All	1.09825	0.000718	0.00935817	1.04262	0.00132642	0.0203203
ENSMUSG00000036622	74772	Atp13a2	ATPase type 13A2	MON_Crush-2W_All MON_Crush-3D_All	1.31939	0.000279	0.00436109	1.78992	8.15e-07	4.3e-05
ENSMUSG00000003410	15571	Elavl3	ELAV like RNA binding protein 3	MON_Crush-2W_All MON_Crush-3D_All	-1.03931	0.000724	0.00942064	-1.6265	1.28e-07	8.85e-06
ENSMUSG00000039377	15284	Hlx	H2.0-like homeobox	MON_Crush-2W_All MON_Crush-3D_All	1.99051	0.00129239	0.0148819	2.22922	0.000313	0.00639734
ENSMUSG00000026627	66950	Pacc1	proton activated chloride channel 1	MON_Crush-2W_All MON_Crush-3D_All	1.41492	0.000179	0.00305926	1.35679	0.00033	0.00668563
ENSMUSG00000027379	12235	Bub1	BUB1, mitotic checkpoint serine/threonine kinase	MON_Crush-2W_All MON_Crush-3D_All	5.64769	1.09e-12	1.27e-10	3.23888	5.3e-05	0.00148564
ENSMUSG00000002228	71887	Ppm1j	protein phosphatase 1J	MON_Crush-2W_All MON_Crush-3D_All	4.18531	0.000104	0.00192191	3.28506	0.00240089	0.0321682
ENSMUSG00000025473	11501	Adam8	a disintegrin and metallopeptidase domain 8	MON_Crush-2W_All MON_Crush-3D_All	8.21321	1.42e-09	1.01e-07	5.6967	2.71e-05	0.000853
ENSMUSG00000054626	22441	Xlr	X-linked lymphocyte-regulated	MON_Crush-2W_All MON_Crush-3D_All	1.88717	0.00179013	0.0191445	2.67999	8.61e-06	0.000323
ENSMUSG00000061436	15258	Hipk2	homeodomain interacting protein kinase 2	MON_Crush-2W_All MON_Crush-3D_All	-1.08497	0.000342	0.00514453	-1.15928	0.000131	0.00317591
ENSMUSG00000055430	58243	Nap1l5	nucleosome assembly protein 1-like 5	MON_Crush-2W_All MON_Crush-3D_All	-1.01617	0.00321244	0.0302346	-1.29005	0.000187	0.00425627
ENSMUSG00000086712	381524	Mexis	macrophage expressed LXRa(NR1H3)-dependent amplifier of Abca1 transcription lncRNA	MON_Crush-2W_All MON_Crush-3D_All	5.84347	2.88e-06	9.25e-05	5.54668	9.28e-06	0.000346
ENSMUSG00000026228	15559	Htr2b	5-hydroxytryptamine (serotonin) receptor 2B	MON_Crush-2W_All MON_Crush-3D_All	4.43897	0.000111	0.00204169	3.46185	0.0025861	0.0340492
ENSMUSG00000028068	404710	Iqgap3	IQ motif containing GTPase activating protein 3	MON_Crush-2W_All MON_Crush-3D_All	3.94348	7.09e-14	1e-11	2.45094	3.69e-06	0.000159
ENSMUSG00000037465	21847	Klf10	Kruppel-like factor 10	MON_Crush-2W_All MON_Crush-3D_All	1.93925	4.43e-07	1.73e-05	1.72271	7.4e-06	0.000289
ENSMUSG00000046805	17476	Mpeg1	macrophage expressed gene 1	MON_Crush-2W_All MON_Crush-3D_All	2.17112	4.11e-10	3.14e-08	2.30729	3.11e-11	5.36e-09
ENSMUSG00000044505	320747	Lingo4	leucine rich repeat and Ig domain containing 4	MON_Crush-2W_All MON_Crush-3D_All	1.8164	0.00450811	0.0391705	2.82861	8.6e-06	0.000323
ENSMUSG00000002233	11853	Rhoc	ras homolog family member C	MON_Crush-2W_All MON_Crush-3D_All	1.42925	0.000221	0.00362854	1.10611	0.00426972	0.0497527
ENSMUSG00000035356	80859	Nfkbiz	nuclear factor of kappa light polypeptide gene enhancer in B cells inhibitor, zeta	MON_Crush-2W_All MON_Crush-3D_All	2.2839	3.97e-07	1.58e-05	2.04785	5.64e-06	0.000229
ENSMUSG00000046245	231805	Pilra	paired immunoglobin-like type 2 receptor alpha	MON_Crush-2W_All MON_Crush-3D_All	2.04341	2.69e-05	0.000625	1.8716	0.000124	0.00303842
ENSMUSG00000031216	236920	Stard8	START domain containing 8	MON_Crush-2W_All MON_Crush-3D_All	1.62342	0.00017	0.00291833	1.56048	0.000304	0.00628063
ENSMUSG00000043017	19222	Ptgir	prostaglandin I receptor (IP)	MON_Crush-2W_All MON_Crush-3D_All	5.84619	0.000515	0.00718676	4.88516	0.00380375	0.0454419
ENSMUSG00000045382	12767	Cxcr4	chemokine (C-X-C motif) receptor 4	MON_Crush-2W_All MON_Crush-3D_All	3.63072	2.91e-06	9.29e-05	3.21841	3.59e-05	0.00107577
ENSMUSG00000020057	71712	Dram1	DNA-damage regulated autophagy modulator 1	MON_Crush-2W_All MON_Crush-3D_All	3.75114	1.11e-06	3.91e-05	3.03058	8.9e-05	0.00229956
ENSMUSG00000033213	433470	AA467197	expressed sequence AA467197	MON_Crush-2W_All MON_Crush-3D_All	5.77163	5.68e-14	8.39e-12	2.88454	0.000214	0.00468554
ENSMUSG00000046410	52150	Kcnk6	potassium inwardly-rectifying channel, subfamily K, member 6	MON_Crush-2W_All MON_Crush-3D_All	1.1589	0.00442649	0.0386614	1.34518	0.000956	0.0157817
ENSMUSG00000068129	13011	Cst7	cystatin F (leukocystatin)	MON_Crush-2W_All MON_Crush-3D_All	2.18728	7.04e-07	2.58e-05	5.86653	1.17e-40	3e-37
ENSMUSG00000023912	74011	Slc25a27	solute carrier family 25, member 27	MON_Crush-2W_All MON_Crush-3D_All	-1.70365	6.06e-07	2.28e-05	-1.18592	0.000504	0.00940901
ENSMUSG00000069515	17110	Lyz1	lysozyme 1	MON_Crush-2W_All MON_Crush-3D_All	2.63654	0.00342247	0.0316565	3.26537	0.000284	0.00594408
ENSMUSG00000006398	107995	Cdc20	cell division cycle 20	MON_Crush-2W_All MON_Crush-3D_All	5.11659	2.89e-30	3.37e-27	2.08106	4.21e-06	0.000178
ENSMUSG00000026395	19264	Ptprc	protein tyrosine phosphatase, receptor type, C	MON_Crush-2W_All MON_Crush-3D_All	1.90017	2.48e-07	1.05e-05	2.41369	5.54e-11	8.74e-09
ENSMUSG00000028655	76574	Mfsd2a	major facilitator superfamily domain containing 2A	MON_Crush-2W_All MON_Crush-3D_All	-1.94359	5.64e-06	0.000168	-1.66264	0.000103	0.00258668
ENSMUSG00000064267	74096	Hvcn1	hydrogen voltage-gated channel 1	MON_Crush-2W_All MON_Crush-3D_All	2.05481	1.89e-08	1.06e-06	2.99689	2.28e-16	9.73e-14
ENSMUSG00000006219	74202	Fblim1	filamin binding LIM protein 1	MON_Crush-2W_All MON_Crush-3D_All	3.47332	5.27e-18	1.63e-15	3.22631	1.02e-15	3.96e-13
ENSMUSG00000032118	235180	Fez1	fasciculation and elongation protein zeta 1 (zygin I)	MON_Crush-2W_All MON_Crush-3D_All	-1.01409	0.00313839	0.0297216	-1.11692	0.00114156	0.0181717
ENSMUSG00000031934	55991	Panx1	pannexin 1	MON_Crush-2W_All MON_Crush-3D_All	2.30288	0.000105	0.00193841	2.19128	0.000227	0.00492202
ENSMUSG00000030793	66824	Pycard	PYD and CARD domain containing	MON_Crush-2W_All MON_Crush-3D_All	2.42785	3.33e-10	2.59e-08	2.03094	1.51e-07	1.02e-05
ENSMUSG00000030577	12483	Cd22	CD22 antigen	MON_Crush-2W_All MON_Crush-3D_All	2.87015	4.39e-10	3.34e-08	3.44708	6.34e-14	1.71e-11
ENSMUSG00000049723	17381	Mmp12	matrix metallopeptidase 12	MON_Crush-2W_All MON_Crush-3D_All	4.44256	7.5e-14	1.04e-11	6.33869	9.77e-27	1.18e-23
ENSMUSG00000031444	14058	F10	coagulation factor X	MON_Crush-2W_All MON_Crush-3D_All	4.64304	9.38e-06	0.000256	3.12421	0.00306942	0.0388181
ENSMUSG00000075415	14269	Fnbp1	formin binding protein 1	MON_Crush-2W_All MON_Crush-3D_All	-1.25553	5.04e-05	0.00106268	-1.15804	0.000185	0.00421851
ENSMUSG00000017760	19025	Ctsa	cathepsin A	MON_Crush-2W_All MON_Crush-3D_All	1.29771	0.000119	0.00216343	1.67904	6.35e-07	3.43e-05
ENSMUSG00000066687	235320	Zbtb16	zinc finger and BTB domain containing 16	MON_Crush-2W_All MON_Crush-3D_All	-2.17118	1.69e-06	5.79e-05	-2.49922	3.87e-08	3.07e-06
ENSMUSG00000030677	110033	Kif22	kinesin family member 22	MON_Crush-2W_All MON_Crush-3D_All	4.31786	3.97e-19	1.57e-16	1.43743	0.00347318	0.0426874
ENSMUSG00000026029	12370	Casp8	caspase 8	MON_Crush-2W_All MON_Crush-3D_All	2.35322	4.19e-08	2.13e-06	1.89701	1.02e-05	0.000375
ENSMUSG00000049969	71801	Plekhf2	pleckstrin homology domain containing, family F (with FYVE domain) member 2	MON_Crush-2W_All MON_Crush-3D_All	1.19841	0.00300707	0.0287951	1.3412	0.0009	0.0150893
ENSMUSG00000022742	12892	Cpox	coproporphyrinogen oxidase	MON_Crush-2W_All MON_Crush-3D_All	-1.59533	1.98e-07	8.69e-06	-1.36919	8.05e-06	0.000306
ENSMUSG00000027514	58203	Zbp1	Z-DNA binding protein 1	MON_Crush-2W_All MON_Crush-3D_All	2.38074	0.000254	0.00408623	2.1731	0.000864	0.0146122
ENSMUSG00000078453	73112	Abracl	ABRA C-terminal like	MON_Crush-2W_All MON_Crush-3D_All	2.60539	4.35e-06	0.000133	2.1893	0.000118	0.00290867
ENSMUSG00000049130	12273	C5ar1	complement component 5a receptor 1	MON_Crush-2W_All MON_Crush-3D_All	4.5937	1.22e-22	7.3e-20	2.87709	9.02e-10	1.07e-07
ENSMUSG00000040152	21825	Thbs1	thrombospondin 1	MON_Crush-2W_All MON_Crush-3D_All	8.26791	4.32e-16	9.39e-14	3.98295	9.11e-05	0.00234851
ENSMUSG00000005124	22402	Ccn4	cellular communication network factor 4	MON_Crush-2W_All MON_Crush-3D_All	3.46962	0.00034	0.00511341	3.00814	0.00196797	0.0276879
ENSMUSG00000022311	239420	Csmd3	CUB and Sushi multiple domains 3	MON_Crush-2W_All MON_Crush-3D_All	-1.65066	5.83e-05	0.00120074	-1.39599	0.000674	0.0119384
ENSMUSG00000037337	26411	Map4k1	mitogen-activated protein kinase kinase kinase kinase 1	MON_Crush-2W_All MON_Crush-3D_All	3.25589	1.32e-07	6.06e-06	2.89612	2.87e-06	0.000126
ENSMUSG00000047085	272381	Lrrc4b	leucine rich repeat containing 4B	MON_Crush-2W_All MON_Crush-3D_All	-2.08421	5.01e-06	0.000151	-1.93862	2.19e-05	0.000711
ENSMUSG00000027699	13605	Ect2	ect2 oncogene	MON_Crush-2W_All MON_Crush-3D_All	5.1815	1.08e-18	4.12e-16	2.03904	0.000716	0.0124842
ENSMUSG00000044092	319772	C130050O18Rik	RIKEN cDNA C130050O18 gene	MON_Crush-2W_All MON_Crush-3D_All	3.53092	3.31e-11	2.92e-09	2.57507	1.52e-06	7.26e-05
ENSMUSG00000089647	102632231	Gm2245	predicted gene 2245	MON_Crush-2W_All MON_Crush-3D_All	6.99622	0.00238637	0.0239776	8.12425	0.000403	0.00790166
ENSMUSG00000034707	75612	Gns	glucosamine (N-acetyl)-6-sulfatase	MON_Crush-2W_All MON_Crush-3D_All	1.18078	0.000645	0.00858124	1.61528	3.04e-06	0.000133
ENSMUSG00000094777	319171	H2ac24	H2A clustered histone 24	MON_Crush-2W_All MON_Crush-3D_All	3.9452	2.41e-18	8.65e-16	1.3965	0.00218679	0.0298928
ENSMUSG00000050777	170706	Tmem37	transmembrane protein 37	MON_Crush-2W_All MON_Crush-3D_All	1.96632	1.03e-08	6.14e-07	1.99661	6.18e-09	6e-07
ENSMUSG00000049001	68169	Ndnf	neuron-derived neurotrophic factor	MON_Crush-2W_All MON_Crush-3D_All	2.66422	0.000476	0.00671433	3.78182	6.19e-07	3.36e-05
ENSMUSG00000024986	15242	Hhex	hematopoietically expressed homeobox	MON_Crush-2W_All MON_Crush-3D_All	1.4067	0.00133544	0.0152465	1.43641	0.00106441	0.0172536
ENSMUSG00000074476	67629	Spc24	SPC24, NDC80 kinetochore complex component, homolog (S. cerevisiae)	MON_Crush-2W_All MON_Crush-3D_All	4.76353	1.05e-16	2.53e-14	1.84556	0.00150845	0.0225203
ENSMUSG00000044468	74645	Tent5c	terminal nucleotidyltransferase 5C	MON_Crush-2W_All MON_Crush-3D_All	2.41635	6.63e-13	8.04e-11	2.76185	2.11e-16	9.2e-14
ENSMUSG00000026778	18761	Prkcq	protein kinase C, theta	MON_Crush-2W_All MON_Crush-3D_All	-1.00707	0.00391736	0.035226	-1.11934	0.00136593	0.0208013
ENSMUSG00000071203	17951	Naip5	NLR family, apoptosis inhibitory protein 5	MON_Crush-2W_All MON_Crush-3D_All	1.77519	0.000875	0.0109641	2.54809	1.67e-06	7.81e-05
ENSMUSG00000039286	72007	Fndc3b	fibronectin type III domain containing 3B	MON_Crush-2W_All MON_Crush-3D_All	1.6874	2.96e-06	9.4e-05	1.34964	0.000189	0.00428425
ENSMUSG00000040528	380732	Milr1	mast cell immunoglobulin like receptor 1	MON_Crush-2W_All MON_Crush-3D_All	3.33735	1.43e-10	1.19e-08	3.17868	1.08e-09	1.25e-07
ENSMUSG00000036905	12260	C1qb	complement component 1, q subcomponent, beta polypeptide	MON_Crush-2W_All MON_Crush-3D_All	1.53826	2.15e-05	0.000521	2.10323	6.25e-09	6.02e-07
ENSMUSG00000026456	72017	Cyb5r1	cytochrome b5 reductase 1	MON_Crush-2W_All MON_Crush-3D_All	1.13333	0.00345454	0.0318908	1.22378	0.00159752	0.0235621
ENSMUSG00000027966	12814	Col11a1	collagen, type XI, alpha 1	MON_Crush-2W_All MON_Crush-3D_All	1.93162	2.14e-06	7.1e-05	3.19356	3.84e-15	1.33e-12
ENSMUSG00000078776	319482	9530053A07Rik	RIKEN cDNA 9530053A07 gene	MON_Crush-2W_All MON_Crush-3D_All	6.531	2.37e-13	3.01e-11	4.57534	3.64e-07	2.17e-05
ENSMUSG00000074336	11425	Apoc4	apolipoprotein C-IV	MON_Crush-2W_All MON_Crush-3D_All	4.29882	2.81e-11	2.54e-09	6.42796	1.47e-23	1.37e-20
ENSMUSG00000038840	329581	Birc7	baculoviral IAP repeat-containing 7 (livin)	MON_Crush-2W_All MON_Crush-3D_All	-3.03379	1.33e-05	0.000346	-2.18987	0.00156421	0.0232512
ENSMUSG00000045441	243385	Gprin3	GPRIN family member 3	MON_Crush-2W_All MON_Crush-3D_All	6.06997	0.00552615	0.0453384	8.0413	0.000205	0.0045293
ENSMUSG00000071714	12984	Csf2rb2	colony stimulating factor 2 receptor, beta 2, low-affinity (granulocyte-macrophage)	MON_Crush-2W_All MON_Crush-3D_All	2.92489	5.71e-07	2.16e-05	3.00666	2.77e-07	1.73e-05
ENSMUSG00000070524	435653	Fcrlb	Fc receptor-like B	MON_Crush-2W_All MON_Crush-3D_All	5.5998	0.000285	0.00444142	4.82747	0.00182904	0.0262005
ENSMUSG00000022629	16564	Kif21a	kinesin family member 21A	MON_Crush-2W_All MON_Crush-3D_All	-1.02179	0.00109906	0.0130842	-1.50937	1.48e-06	7.12e-05
ENSMUSG00000022367	15117	Has2	hyaluronan synthase 2	MON_Crush-2W_All MON_Crush-3D_All	4.92863	1.09e-15	2.18e-13	2.6718	1.86e-05	0.000622
ENSMUSG00000042626	20416	Shc1	src homology 2 domain-containing transforming protein C1	MON_Crush-2W_All MON_Crush-3D_All	1.10015	0.000974	0.011939	1.23004	0.000227	0.00492202
ENSMUSG00000030560	13032	Ctsc	cathepsin C	MON_Crush-2W_All MON_Crush-3D_All	3.31643	6.61e-17	1.7e-14	2.12125	9.26e-08	6.71e-06
ENSMUSG00000039934	212167	Gsap	gamma-secretase activating protein	MON_Crush-2W_All MON_Crush-3D_All	1.85985	4.64e-07	1.81e-05	1.96836	9.64e-08	6.95e-06
ENSMUSG00000022575	69146	Gsdmd	gasdermin D	MON_Crush-2W_All MON_Crush-3D_All	2.32166	1.73e-08	9.82e-07	1.96707	1.88e-06	8.65e-05
ENSMUSG00000054545	94284	Ugt1a6a	UDP glucuronosyltransferase 1 family, polypeptide A6A	MON_Crush-2W_All MON_Crush-3D_All	2.45583	0.000103	0.00191705	2.28729	0.00031	0.00636163
ENSMUSG00000004360	212448	9330159F19Rik	RIKEN cDNA 9330159F19 gene	MON_Crush-2W_All MON_Crush-3D_All	-1.63443	0.000266	0.00422218	-1.88863	2.65e-05	0.00084
ENSMUSG00000042807	329152	Hecw2	HECT, C2 and WW domain containing E3 ubiquitin protein ligase 2	MON_Crush-2W_All MON_Crush-3D_All	-1.30691	0.000819	0.0104063	-1.34552	0.000583	0.010614
ENSMUSG00000062515	11770	Fabp4	fatty acid binding protein 4, adipocyte	MON_Crush-2W_All MON_Crush-3D_All	7.04159	2.61e-07	1.1e-05	4.32969	0.00163823	0.0240036
ENSMUSG00000040747	12508	Cd53	CD53 antigen	MON_Crush-2W_All MON_Crush-3D_All	2.92618	2.52e-13	3.18e-11	2.6421	3.97e-11	6.67e-09
ENSMUSG00000025584	18584	Pde8a	phosphodiesterase 8A	MON_Crush-2W_All MON_Crush-3D_All	-1.00982	0.00215923	0.0221801	-1.48312	7.05e-06	0.000277
ENSMUSG00000033467	57914	Crlf2	cytokine receptor-like factor 2	MON_Crush-2W_All MON_Crush-3D_All	2.15776	0.000117	0.00213742	2.88445	2.42e-07	1.55e-05
ENSMUSG00000034255	544817	Arhgap27	Rho GTPase activating protein 27	MON_Crush-2W_All MON_Crush-3D_All	1.12215	0.0035811	0.0328347	1.5043	9.36e-05	0.00239612
ENSMUSG00000043131	232157	Mob1a	MOB kinase activator 1A	MON_Crush-2W_All MON_Crush-3D_All	1.10598	0.00239858	0.0240218	1.49014	4.3e-05	0.00125
ENSMUSG00000068744	56742	Psrc1	proline/serine-rich coiled-coil 1	MON_Crush-2W_All MON_Crush-3D_All	3.39293	3.48e-09	2.3e-07	2.45293	2.19e-05	0.000711
ENSMUSG00000042286	192187	Stab1	stabilin 1	MON_Crush-2W_All MON_Crush-3D_All	4.1731	2.02e-20	9.07e-18	2.3225	2.65e-07	1.67e-05
ENSMUSG00000093930	208715	Hmgcs1	3-hydroxy-3-methylglutaryl-Coenzyme A synthase 1	MON_Crush-2W_All MON_Crush-3D_All	-1.02402	0.00373232	0.0339323	-2.63293	9.35e-14	2.4e-11
ENSMUSG00000024965	108101	Fermt3	fermitin family member 3	MON_Crush-2W_All MON_Crush-3D_All	1.76034	6.28e-06	0.000184	1.77361	5.37e-06	0.000219
ENSMUSG00000035842	320209	Ddx11	DEAD/H box helicase 11	MON_Crush-2W_All MON_Crush-3D_All	3.47869	2.93e-07	1.21e-05	2.38285	0.000494	0.00927122
ENSMUSG00000023019	14555	Gpd1	glycerol-3-phosphate dehydrogenase 1 (soluble)	MON_Crush-2W_All MON_Crush-3D_All	2.28814	6.74e-09	4.22e-07	-1.12898	0.00427117	0.0497527
ENSMUSG00000040751	56743	Lat2	linker for activation of T cells family, member 2	MON_Crush-2W_All MON_Crush-3D_All	2.52057	2.04e-08	1.14e-06	2.54118	1.57e-08	1.38e-06
ENSMUSG00000039518	386463	Cdsn	corneodesmosin	MON_Crush-2W_All MON_Crush-3D_All	4.37126	7.53e-17	1.91e-14	2.55004	1.5e-06	7.2e-05
ENSMUSG00000036908	54445	Unc93b1	unc-93 homolog B1, TLR signaling regulator	MON_Crush-2W_All MON_Crush-3D_All	1.2095	0.000879	0.0110101	1.83822	4.27e-07	2.46e-05
ENSMUSG00000006585	67177	Cdt1	chromatin licensing and DNA replication factor 1	MON_Crush-2W_All MON_Crush-3D_All	5.16621	5.92e-21	2.93e-18	3.51351	2.34e-10	3.2e-08
ENSMUSG00000021069	110095	Pygl	liver glycogen phosphorylase	MON_Crush-2W_All MON_Crush-3D_All	2.44046	6.55e-06	0.00019	2.66027	8.92e-07	4.65e-05
ENSMUSG00000018411	17762	Mapt	microtubule-associated protein tau	MON_Crush-2W_All MON_Crush-3D_All	-1.15734	0.000399	0.00581169	-1.15164	0.000426	0.00828429
ENSMUSG00000026956	227620	Uap1l1	UDP-N-acteylglucosamine pyrophosphorylase 1-like 1	MON_Crush-2W_All MON_Crush-3D_All	1.71885	2.96e-06	9.4e-05	1.20847	0.00102703	0.0167735
ENSMUSG00000047407	21815	Tgif1	TGFB-induced factor homeobox 1	MON_Crush-2W_All MON_Crush-3D_All	1.47232	8.68e-05	0.00167524	1.48032	8.03e-05	0.00213059
ENSMUSG00000048078	23966	Tenm4	teneurin transmembrane protein 4	MON_Crush-2W_All MON_Crush-3D_All	-1.78539	0.0010749	0.0128741	-2.04218	0.000197	0.0044017
ENSMUSG00000031431	14605	Tsc22d3	TSC22 domain family, member 3	MON_Crush-2W_All MON_Crush-3D_All	-1.23978	5.35e-05	0.00111875	-1.62391	1.25e-07	8.68e-06
ENSMUSG00000022893	11504	Adamts1	a disintegrin-like and metallopeptidase (reprolysin type) with thrombospondin type 1 motif, 1	MON_Crush-2W_All MON_Crush-3D_All	1.27794	0.00025	0.00402107	1.01849	0.00353091	0.0430872
ENSMUSG00000074802	237436	Gas2l3	growth arrest-specific 2 like 3	MON_Crush-2W_All MON_Crush-3D_All	3.64109	7.78e-17	1.92e-14	3.18327	3.5e-13	8.34e-11
ENSMUSG00000042272	228071	Sestd1	SEC14 and spectrin domains 1	MON_Crush-2W_All MON_Crush-3D_All	1.24603	0.00590898	0.0475766	1.31232	0.00376099	0.0450901
ENSMUSG00000090272	100040462	Mndal	myeloid nuclear differentiation antigen like	MON_Crush-2W_All MON_Crush-3D_All	2.31706	0.00121594	0.0141943	2.12156	0.00309593	0.0390571
ENSMUSG00000026880	13830	Stom	stomatin	MON_Crush-2W_All MON_Crush-3D_All	1.19433	0.000438	0.00627432	1.04081	0.00220143	0.0299655
ENSMUSG00000022150	13132	Dab2	disabled 2, mitogen-responsive phosphoprotein	MON_Crush-2W_All MON_Crush-3D_All	3.55403	3.3e-15	6.15e-13	2.41847	8.48e-08	6.17e-06
ENSMUSG00000062082	239849	Cd200r4	CD200 receptor 4	MON_Crush-2W_All MON_Crush-3D_All	6.49506	2.84e-16	6.45e-14	5.38419	1.37e-11	2.53e-09
ENSMUSG00000027506	21985	Tpd52	tumor protein D52	MON_Crush-2W_All MON_Crush-3D_All	1.18829	0.000537	0.00743456	1.02095	0.00294799	0.0377009
ENSMUSG00000024349	72512	Sting1	stimulator of interferon response cGAMP interactor 1	MON_Crush-2W_All MON_Crush-3D_All	1.51222	7.01e-05	0.00138866	1.48854	9.2e-05	0.00235973
ENSMUSG00000004266	15170	Ptpn6	protein tyrosine phosphatase, non-receptor type 6	MON_Crush-2W_All MON_Crush-3D_All	1.92759	3.71e-08	1.92e-06	2.30741	4.4e-11	7.29e-09
ENSMUSG00000021250	14281	Fos	FBJ osteosarcoma oncogene	MON_Crush-2W_All MON_Crush-3D_All	1.25925	0.000262	0.00416854	1.36099	8e-05	0.00212518
ENSMUSG00000061414	381812	Cracr2a	calcium release activated channel regulator 2A	MON_Crush-2W_All MON_Crush-3D_All	2.61742	0.00107911	0.0129089	2.42525	0.0025171	0.0332988
ENSMUSG00000064367	17721	ND5	NADH dehydrogenase subunit 5	MON_Crush-2W_All MON_Crush-3D_All	24.4332	3.28e-07	1.33e-05	30	3.61e-10	4.81e-08
ENSMUSG00000053166	104010	Cdh22	cadherin 22	MON_Crush-2W_All MON_Crush-3D_All	2.49686	1.1e-09	7.94e-08	2.73355	2.51e-11	4.37e-09
ENSMUSG00000037300	234875	Ttc13	tetratricopeptide repeat domain 13	MON_Crush-2W_All MON_Crush-3D_All	1.38387	0.00028	0.00438294	1.47156	0.000113	0.00280084
ENSMUSG00000032369	22038	Plscr1	phospholipid scramblase 1	MON_Crush-2W_All MON_Crush-3D_All	1.71733	2.45e-05	0.000582	1.39409	0.000631	0.0113218
ENSMUSG00000031963	73230	Bmper	BMP-binding endothelial regulator	MON_Crush-2W_All MON_Crush-3D_All	3.19046	6.1e-05	0.00124286	3.03961	0.000138	0.00331879
ENSMUSG00000059921	22253	Unc5c	unc-5 netrin receptor C	MON_Crush-2W_All MON_Crush-3D_All	-1.04541	0.00401699	0.0359909	-1.15672	0.00147539	0.0221557
ENSMUSG00000074874	13025	Ctla2b	cytotoxic T lymphocyte-associated protein 2 beta	MON_Crush-2W_All MON_Crush-3D_All	2.99582	2.01e-07	8.78e-06	2.77966	1.45e-06	7.03e-05
ENSMUSG00000036853	171166	Mcoln3	mucolipin 3	MON_Crush-2W_All MON_Crush-3D_All	7.25357	2.89e-11	2.59e-09	7.11475	6.96e-11	1.08e-08
ENSMUSG00000028633	51797	Ctps	cytidine 5'-triphosphate synthase	MON_Crush-2W_All MON_Crush-3D_All	1.44962	2.47e-05	0.000587	1.16268	0.000729	0.0126563
ENSMUSG00000097129	74706	4930507D05Rik	RIKEN cDNA 4930507D05 gene	MON_Crush-2W_All MON_Crush-3D_All	6.8917	0.00189735	0.0200847	7.21555	0.00114208	0.0181717
ENSMUSG00000005087	12505	Cd44	CD44 antigen	MON_Crush-2W_All MON_Crush-3D_All	2.32791	4.61e-14	7.01e-12	1.98081	1.41e-10	2.02e-08
ENSMUSG00000008734	64297	Gprc5b	G protein-coupled receptor, family C, group 5, member B	MON_Crush-2W_All MON_Crush-3D_All	-1.70706	2.64e-06	8.6e-05	-1.35388	0.000194	0.00436549
ENSMUSG00000031278	50790	Acsl4	acyl-CoA synthetase long-chain family member 4	MON_Crush-2W_All MON_Crush-3D_All	1.76388	5.99e-07	2.26e-05	1.10164	0.00187817	0.0267177
ENSMUSG00000064351	17708	COX1	cytochrome c oxidase subunit I	MON_Crush-2W_All MON_Crush-3D_All	-28.3196	1.67e-09	1.17e-07	-13.9385	0.00226477	0.0307053
ENSMUSG00000079685	77777	Ulbp1	UL16 binding protein 1	MON_Crush-2W_All MON_Crush-3D_All	4.71804	9.11e-09	5.54e-07	3.09438	0.000196	0.00437216
ENSMUSG00000033685	22228	Ucp2	uncoupling protein 2 (mitochondrial, proton carrier)	MON_Crush-2W_All MON_Crush-3D_All	1.30604	0.000706	0.00923651	1.70222	1.01e-05	0.000372
ENSMUSG00000004709	18106	Cd244a	CD244 molecule A	MON_Crush-2W_All MON_Crush-3D_All	3.87959	3.82e-10	2.93e-08	3.29485	1.11e-07	7.9e-06
ENSMUSG00000036046	223739	5031439G07Rik	RIKEN cDNA 5031439G07 gene	MON_Crush-2W_All MON_Crush-3D_All	-1.02064	0.000973	0.0119311	-1.31173	2.27e-05	0.000735
ENSMUSG00000079304	71149	Tex52	testis expressed 52	MON_Crush-2W_All MON_Crush-3D_All	-1.35335	0.00101269	0.0122626	-1.19378	0.00375139	0.0450388
ENSMUSG00000030410	13401	Dmwd	dystrophia myotonica-containing WD repeat motif	MON_Crush-2W_All MON_Crush-3D_All	-1.4062	1.49e-05	0.000381	-1.06283	0.00105994	0.0172286
ENSMUSG00000043029	246788	Trpv3	transient receptor potential cation channel, subfamily V, member 3	MON_Crush-2W_All MON_Crush-3D_All	-1.94311	0.00205053	0.021307	-2.80128	1.38e-05	0.000488
ENSMUSG00000030313	320560	Dennd5b	DENN/MADD domain containing 5B	MON_Crush-2W_All MON_Crush-3D_All	-1.33612	0.000276	0.00433557	-1.14583	0.00181982	0.0261232
ENSMUSG00000063975	108096	Slco1a5	solute carrier organic anion transporter family, member 1a5	MON_Crush-2W_All MON_Crush-3D_All	2.37018	0.000129	0.00231712	3.92114	1.73e-10	2.44e-08
ENSMUSG00000024737	65221	Slc15a3	solute carrier family 15, member 3	MON_Crush-2W_All MON_Crush-3D_All	4.1069	1.29e-13	1.72e-11	4.38038	2.75e-15	9.74e-13
ENSMUSG00000027800	17112	Tm4sf1	transmembrane 4 superfamily member 1	MON_Crush-2W_All MON_Crush-3D_All	2.54701	1.81e-16	4.17e-14	1.28994	3.13e-05	0.000955
ENSMUSG00000035901	19347	Dennd5a	DENN/MADD domain containing 5A	MON_Crush-2W_All MON_Crush-3D_All	-1.13752	0.000346	0.00517964	-1.22578	0.000116	0.00287433
ENSMUSG00000024261	20983	Syt4	synaptotagmin IV	MON_Crush-2W_All MON_Crush-3D_All	3.93371	2.44e-12	2.65e-10	1.67267	0.00323406	0.0404021
ENSMUSG00000017400	217154	Stac2	SH3 and cysteine rich domain 2	MON_Crush-2W_All MON_Crush-3D_All	-1.436	0.00454686	0.0393995	-1.74973	0.000583	0.010614
ENSMUSG00000004328	53417	Hif3a	hypoxia inducible factor 3, alpha subunit	MON_Crush-2W_All MON_Crush-3D_All	-2.71391	1.78e-05	0.000445	-3.9592	1.72e-09	1.88e-07
ENSMUSG00000033777	279572	Tlr13	toll-like receptor 13	MON_Crush-2W_All MON_Crush-3D_All	3.00835	1.59e-10	1.31e-08	2.36275	5.22e-07	2.94e-05
ENSMUSG00000039989	12418	Cbx4	chromobox 4	MON_Crush-2W_All MON_Crush-3D_All	-1.48333	9.82e-05	0.00183947	-1.43345	0.000169	0.00391449
ENSMUSG00000039405	76453	Prss23	protease, serine 23	MON_Crush-2W_All MON_Crush-3D_All	1.36657	0.000122	0.0022098	1.51261	2.12e-05	0.000698
ENSMUSG00000035274	21983	Tpbg	trophoblast glycoprotein	MON_Crush-2W_All MON_Crush-3D_All	3.67174	2.91e-06	9.29e-05	4.5032	9.13e-09	8.36e-07
ENSMUSG00000034652	217303	Cd300a	CD300A molecule	MON_Crush-2W_All MON_Crush-3D_All	4.05708	1.25e-13	1.68e-11	4.18857	1.99e-14	6.09e-12
ENSMUSG00000021091	20716	Serpina3n	serine (or cysteine) peptidase inhibitor, clade A, member 3N	MON_Crush-2W_All MON_Crush-3D_All	1.36607	3.21e-06	0.000101	1.01151	0.000565	0.0103695
ENSMUSG00000036928	50878	Stag3	stromal antigen 3	MON_Crush-2W_All MON_Crush-3D_All	3.36503	0.00154991	0.0170456	3.07415	0.00392512	0.0465247
ENSMUSG00000025402	17937	Nab2	Ngfi-A binding protein 2	MON_Crush-2W_All MON_Crush-3D_All	1.34713	0.00112049	0.0132749	1.49716	0.000294	0.0060978
ENSMUSG00000024937	114601	Ehbp1l1	EH domain binding protein 1-like 1	MON_Crush-2W_All MON_Crush-3D_All	1.95091	4.29e-07	1.69e-05	1.66227	1.69e-05	0.000579
ENSMUSG00000054408	76687	Spcs3	signal peptidase complex subunit 3 homolog (S. cerevisiae)	MON_Crush-2W_All MON_Crush-3D_All	1.98873	1.32e-07	6.06e-06	1.30193	0.000557	0.0102653
ENSMUSG00000039747	269717	Orai2	ORAI calcium release-activated calcium modulator 2	MON_Crush-2W_All MON_Crush-3D_All	2.1092	7.42e-06	0.000211	2.57329	4.45e-08	3.47e-06
ENSMUSG00000043099	15248	Hic1	hypermethylated in cancer 1	MON_Crush-2W_All MON_Crush-3D_All	1.68615	0.00077	0.00991741	1.50267	0.00278214	0.0361203
ENSMUSG00000059326	12982	Csf2ra	colony stimulating factor 2 receptor, alpha, low-affinity (granulocyte-macrophage)	MON_Crush-2W_All MON_Crush-3D_All	2.08298	6.67e-08	3.24e-06	2.41529	3.8e-10	4.98e-08
ENSMUSG00000032501	211770	Trib1	tribbles pseudokinase 1	MON_Crush-2W_All MON_Crush-3D_All	1.45667	4.9e-06	0.000148	1.33717	2.76e-05	0.000862
ENSMUSG00000030867	18817	Plk1	polo like kinase 1	MON_Crush-2W_All MON_Crush-3D_All	6.05665	5.33e-35	1.17e-31	3.06514	7.15e-10	8.94e-08
ENSMUSG00000102953	NA	NA	NA	MON_Crush-2W_All MON_Crush-3D_All	-2.21886	0.000621	0.00834784	-2.2072	0.000682	0.0120197
ENSMUSG00000044583	170743	Tlr7	toll-like receptor 7	MON_Crush-2W_All MON_Crush-3D_All	1.94819	1.95e-05	0.000482	2.30708	4.21e-07	2.44e-05
ENSMUSG00000085129	NA	NA	NA	MON_Crush-2W_All MON_Crush-3D_All	5.98323	0.000121	0.00219457	4.73747	0.00249591	0.0330954
ENSMUSG00000052572	23859	Dlg2	discs large MAGUK scaffold protein 2	MON_Crush-2W_All MON_Crush-3D_All	-1.04255	0.00601063	0.0482755	-1.22848	0.00123371	0.0192047
ENSMUSG00000093938	216984	Evi2b	ecotropic viral integration site 2b	MON_Crush-2W_All MON_Crush-3D_All	4.03125	4.87e-07	1.88e-05	3.82119	1.92e-06	8.83e-05
ENSMUSG00000035673	216161	Sbno2	strawberry notch 2	MON_Crush-2W_All MON_Crush-3D_All	1.96112	3.67e-08	1.9e-06	1.35034	0.000151	0.00358956
ENSMUSG00000027525	74189	Phactr3	phosphatase and actin regulator 3	MON_Crush-2W_All MON_Crush-3D_All	-1.97586	5.71e-09	3.63e-07	-2.544	8.28e-14	2.15e-11
ENSMUSG00000027399	16175	Il1a	interleukin 1 alpha	MON_Crush-2W_All MON_Crush-3D_All	2.05379	0.00123454	0.014343	2.21869	0.000484	0.00913462
ENSMUSG00000038319	16511	Kcnh2	potassium voltage-gated channel, subfamily H (eag-related), member 2	MON_Crush-2W_All MON_Crush-3D_All	2.87057	0.00196981	0.0206746	2.97847	0.00133114	0.0203622
ENSMUSG00000018126	207495	Baiap2l2	BAI1-associated protein 2-like 2	MON_Crush-2W_All MON_Crush-3D_All	6.85519	0.00047	0.00664739	8.47187	1.39e-05	0.00049
ENSMUSG00000019817	22634	Plagl1	pleiomorphic adenoma gene-like 1	MON_Crush-2W_All MON_Crush-3D_All	-1.9771	1.63e-06	5.6e-05	-1.48241	0.000315	0.00642956
ENSMUSG00000034595	76448	Ppp1r18	protein phosphatase 1, regulatory subunit 18	MON_Crush-2W_All MON_Crush-3D_All	1.44776	0.000276	0.00433557	1.15926	0.00362306	0.0439833
ENSMUSG00000020865	76408	Abcc3	ATP-binding cassette, sub-family C (CFTR/MRP), member 3	MON_Crush-2W_All MON_Crush-3D_All	4.6258	8.48e-18	2.4e-15	4.19765	6.51e-15	2.23e-12
ENSMUSG00000022146	18414	Osmr	oncostatin M receptor	MON_Crush-2W_All MON_Crush-3D_All	1.37085	8.99e-05	0.00171507	2.30128	4.73e-11	7.7e-09
ENSMUSG00000024899	23972	Papss2	3'-phosphoadenosine 5'-phosphosulfate synthase 2	MON_Crush-2W_All MON_Crush-3D_All	2.93828	3.27e-07	1.33e-05	1.80258	0.00183415	0.0262553
ENSMUSG00000016495	67759	Plgrkt	plasminogen receptor, C-terminal lysine transmembrane protein	MON_Crush-2W_All MON_Crush-3D_All	1.21204	0.00467194	0.0402365	1.30271	0.0023691	0.0318254
ENSMUSG00000030862	55987	Cpxm2	carboxypeptidase X 2 (M14 family)	MON_Crush-2W_All MON_Crush-3D_All	-1.3766	0.00272257	0.0265989	1.66902	0.000261	0.00555042
ENSMUSG00000046352	14619	Gjb2	gap junction protein, beta 2	MON_Crush-2W_All MON_Crush-3D_All	-2.60476	0.00022	0.00362211	1.96488	0.00348398	0.0427434
ENSMUSG00000051212	321019	Gpr183	G protein-coupled receptor 183	MON_Crush-2W_All MON_Crush-3D_All	1.37237	0.00137382	0.0155589	2.92762	6.72e-12	1.29e-09
ENSMUSG00000057315	231532	Arhgap24	Rho GTPase activating protein 24	MON_Crush-2W_All MON_Crush-3D_All	1.79927	0.000137	0.00242568	1.75508	0.000201	0.00445137
ENSMUSG00000022901	12524	Cd86	CD86 antigen	MON_Crush-2W_All MON_Crush-3D_All	1.63298	5.92e-05	0.00121535	2.66733	4.9e-11	7.85e-09
ENSMUSG00000016206	14991	H2-M3	histocompatibility 2, M region locus 3	MON_Crush-2W_All MON_Crush-3D_All	1.65231	0.000159	0.00277258	2.11239	1.36e-06	6.66e-05
ENSMUSG00000020649	20135	Rrm2	ribonucleotide reductase M2	MON_Crush-2W_All MON_Crush-3D_All	6.76429	4.9e-46	2.42e-42	3.06242	2.02e-10	2.8e-08
ENSMUSG00000028327	74152	Stra6l	STRA6-like	MON_Crush-2W_All MON_Crush-3D_All	4.61359	4.89e-10	3.66e-08	4.1344	2.56e-08	2.14e-06
ENSMUSG00000022102	13449	Dok2	docking protein 2	MON_Crush-2W_All MON_Crush-3D_All	4.04796	1.28e-09	9.17e-08	2.30295	0.000607	0.01095
ENSMUSG00000043740	320148	B430306N03Rik	RIKEN cDNA B430306N03 gene	MON_Crush-2W_All MON_Crush-3D_All	4.2686	1.68e-09	1.17e-07	2.21732	0.00182817	0.0262005
ENSMUSG00000028755	72269	Cda	cytidine deaminase	MON_Crush-2W_All MON_Crush-3D_All	4.55161	6.99e-15	1.23e-12	3.22795	3.72e-08	2.98e-06
ENSMUSG00000039497	212898	Dse	dermatan sulfate epimerase	MON_Crush-2W_All MON_Crush-3D_All	2.07105	1.77e-06	6e-05	2.13912	8.1e-07	4.28e-05
ENSMUSG00000004707	17085	Ly9	lymphocyte antigen 9	MON_Crush-2W_All MON_Crush-3D_All	3.30207	8.72e-16	1.76e-13	3.985	2.52e-22	2.15e-19
ENSMUSG00000036894	74012	Rap2b	RAP2B, member of RAS oncogene family	MON_Crush-2W_All MON_Crush-3D_All	1.46156	4.23e-05	0.000921	1.09043	0.00227186	0.0307743
ENSMUSG00000028262	80797	Clca3a2	chloride channel accessory 3A2	MON_Crush-2W_All MON_Crush-3D_All	6.6935	8.42e-07	3.03e-05	4.81103	0.000457	0.00870473
ENSMUSG00000025880	17131	Smad7	SMAD family member 7	MON_Crush-2W_All MON_Crush-3D_All	-1.09786	0.00518759	0.0433556	-1.55023	8.55e-05	0.00222362
ENSMUSG00000027322	20612	Siglec1	sialic acid binding Ig-like lectin 1, sialoadhesin	MON_Crush-2W_All MON_Crush-3D_All	6.65292	1.1e-35	2.72e-32	5.6491	4.14e-26	4.25e-23
ENSMUSG00000001228	18140	Uhrf1	ubiquitin-like, containing PHD and RING finger domains, 1	MON_Crush-2W_All MON_Crush-3D_All	4.2163	2.09e-20	9.19e-18	1.76004	0.000129	0.00314587
ENSMUSG00000079293	56644	Clec7a	C-type lectin domain family 7, member a	MON_Crush-2W_All MON_Crush-3D_All	3.7413	2.75e-18	9.71e-16	4.67597	1.05e-27	1.53e-24
ENSMUSG00000028494	11520	Plin2	perilipin 2	MON_Crush-2W_All MON_Crush-3D_All	4.72158	2.43e-28	2.29e-25	2.86698	2.07e-11	3.69e-09
ENSMUSG00000021596	78771	Mctp1	multiple C2 domains, transmembrane 1	MON_Crush-2W_All MON_Crush-3D_All	1.76121	0.0019576	0.0205683	2.19785	0.00011	0.00274616
ENSMUSG00000024962	22340	Vegfb	vascular endothelial growth factor B	MON_Crush-2W_All MON_Crush-3D_All	-1.59155	0.000129	0.00231932	-1.78266	1.94e-05	0.000646
ENSMUSG00000058818	18733	Pirb	paired Ig-like receptor B	MON_Crush-2W_All MON_Crush-3D_All	3.08923	1.24e-08	7.23e-07	2.20193	5.09e-05	0.00143488
ENSMUSG00000019866	11630	Crybg1	crystallin beta-gamma domain containing 1	MON_Crush-2W_All MON_Crush-3D_All	1.94075	4.51e-05	0.000968	1.76415	0.000214	0.00469077
ENSMUSG00000062210	106869	Tnfaip8	tumor necrosis factor, alpha-induced protein 8	MON_Crush-2W_All MON_Crush-3D_All	1.38954	0.000579	0.00788563	1.45639	0.000312	0.00639734
ENSMUSG00000058756	21833	Thra	thyroid hormone receptor alpha	MON_Crush-2W_All MON_Crush-3D_All	-1.58847	3.61e-06	0.000112	-1.64516	1.63e-06	7.66e-05
ENSMUSG00000028458	21754	Tesk1	testis specific protein kinase 1	MON_Crush-2W_All MON_Crush-3D_All	-2.34886	0.000152	0.00266479	-2.94531	3.13e-06	0.000136
ENSMUSG00000085237	NA	NA	NA	MON_Crush-2W_All MON_Crush-3D_All	7.93478	3.64e-05	0.000812	8.00695	3.11e-05	0.000952
ENSMUSG00000031504	19332	Rab20	RAB20, member RAS oncogene family	MON_Crush-2W_All MON_Crush-3D_All	2.08653	6.16e-07	2.3e-05	1.451	0.000543	0.0100256
ENSMUSG00000038530	19736	Rgs4	regulator of G-protein signaling 4	MON_Crush-2W_All MON_Crush-3D_All	1.42763	0.000219	0.00360853	1.51435	8.89e-05	0.00229913
ENSMUSG00000000958	20540	Slc7a7	solute carrier family 7 (cationic amino acid transporter, y+ system), member 7	MON_Crush-2W_All MON_Crush-3D_All	2.09295	2.14e-07	9.21e-06	1.74325	1.61e-05	0.000555
ENSMUSG00000046223	18793	Plaur	plasminogen activator, urokinase receptor	MON_Crush-2W_All MON_Crush-3D_All	5.74031	1.43e-33	2.01e-30	4.39897	2.58e-20	1.89e-17
ENSMUSG00000024300	17916	Myo1f	myosin IF	MON_Crush-2W_All MON_Crush-3D_All	2.3927	2.16e-10	1.76e-08	2.68329	1.07e-12	2.36e-10
ENSMUSG00000047180	214854	Neurl3	neuralized E3 ubiquitin protein ligase 3	MON_Crush-2W_All MON_Crush-3D_All	2.69103	2.67e-10	2.12e-08	2.74294	1.23e-10	1.78e-08
ENSMUSG00000055805	57778	Fmnl1	formin-like 1	MON_Crush-2W_All MON_Crush-3D_All	1.75797	0.00149138	0.0165491	1.76598	0.00143005	0.0216173
ENSMUSG00000063317	76179	Usp31	ubiquitin specific peptidase 31	MON_Crush-2W_All MON_Crush-3D_All	-1.00494	0.00315425	0.0298146	-1.39278	4.4e-05	0.00127162
ENSMUSG00000074657	16572	Kif5a	kinesin family member 5A	MON_Crush-2W_All MON_Crush-3D_All	-1.44143	4.72e-05	0.00100361	-6.40589	7.33e-73	7.52e-69
ENSMUSG00000027962	22329	Vcam1	vascular cell adhesion molecule 1	MON_Crush-2W_All MON_Crush-3D_All	1.76392	2.9e-06	9.28e-05	3.27226	3.93e-18	2.18e-15
ENSMUSG00000053113	12702	Socs3	suppressor of cytokine signaling 3	MON_Crush-2W_All MON_Crush-3D_All	2.95564	2.89e-18	1e-15	1.7983	1.2e-07	8.48e-06
ENSMUSG00000029580	11461	Actb	actin, beta	MON_Crush-2W_All MON_Crush-3D_All	1.83307	6.48e-08	3.16e-06	1.19011	0.00045	0.00860624
ENSMUSG00000012519	74568	Mlkl	mixed lineage kinase domain-like	MON_Crush-2W_All MON_Crush-3D_All	4.38189	2.19e-06	7.23e-05	2.73448	0.00358261	0.0436502
ENSMUSG00000034947	217203	Tmem106a	transmembrane protein 106A	MON_Crush-2W_All MON_Crush-3D_All	4.00486	7.4e-14	1.03e-11	3.17051	3.34e-09	3.43e-07
ENSMUSG00000029177	12615	Cenpa	centromere protein A	MON_Crush-2W_All MON_Crush-3D_All	4.73758	1.89e-20	8.71e-18	1.91936	0.000204	0.0045012
ENSMUSG00000050022	231842	Amz1	archaelysin family metallopeptidase 1	MON_Crush-2W_All MON_Crush-3D_All	1.2481	0.00171809	0.0185664	1.72604	1.44e-05	0.000502
ENSMUSG00000039942	19219	Ptger4	prostaglandin E receptor 4 (subtype EP4)	MON_Crush-2W_All MON_Crush-3D_All	2.16263	7.1e-05	0.00140212	2.87142	1.22e-07	8.55e-06
ENSMUSG00000019823	171580	Mical1	microtubule associated monooxygenase, calponin and LIM domain containing 1	MON_Crush-2W_All MON_Crush-3D_All	1.1048	0.00130446	0.014988	1.58533	3.91e-06	0.000166
ENSMUSG00000042228	17096	Lyn	LYN proto-oncogene, Src family tyrosine kinase	MON_Crush-2W_All MON_Crush-3D_All	1.39019	1.89e-05	0.000471	1.56654	1.44e-06	7.01e-05
ENSMUSG00000021998	18826	Lcp1	lymphocyte cytosolic protein 1	MON_Crush-2W_All MON_Crush-3D_All	3.27575	1.33e-16	3.18e-14	2.61278	4.26e-11	7.1e-09
ENSMUSG00000078945	17948	Naip2	NLR family, apoptosis inhibitory protein 2	MON_Crush-2W_All MON_Crush-3D_All	2.30035	1.87e-06	6.3e-05	2.52998	1.58e-07	1.07e-05
ENSMUSG00000030994	71007	D7Ertd443e	DNA segment, Chr 7, ERATO Doi 443, expressed	MON_Crush-2W_All MON_Crush-3D_All	-1.54458	0.000577	0.00787043	-1.44169	0.00132505	0.0203144
ENSMUSG00000036246	78816	Gmip	Gem-interacting protein	MON_Crush-2W_All MON_Crush-3D_All	1.35758	0.000499	0.00700046	1.51937	9.8e-05	0.00249122
ENSMUSG00000002222	68477	Rmnd5a	required for meiotic nuclear division 5 homolog A	MON_Crush-2W_All MON_Crush-3D_All	-1.14103	0.00387519	0.0349103	-1.13533	0.00408821	0.0480856
ENSMUSG00000066189	54376	Cacng3	calcium channel, voltage-dependent, gamma subunit 3	MON_Crush-2W_All MON_Crush-3D_All	-1.87787	0.00012	0.00218265	-6.31313	1.58e-30	2.95e-27
ENSMUSG00000068758	16188	Il3ra	interleukin 3 receptor, alpha chain	MON_Crush-2W_All MON_Crush-3D_All	2.42868	0.000101	0.00188384	3.02204	1.26e-06	6.27e-05
ENSMUSG00000015568	16956	Lpl	lipoprotein lipase	MON_Crush-2W_All MON_Crush-3D_All	3.0764	8.29e-15	1.44e-12	5.68633	6.89e-47	2.36e-43
ENSMUSG00000002147	20852	Stat6	signal transducer and activator of transcription 6	MON_Crush-2W_All MON_Crush-3D_All	1.3572	9.35e-05	0.00176771	1.86859	7.43e-08	5.52e-06
ENSMUSG00000028156	13684	Eif4e	eukaryotic translation initiation factor 4E	MON_Crush-2W_All MON_Crush-3D_All	1.43445	0.00039	0.00569448	1.20872	0.00281343	0.0364343
ENSMUSG00000026043	12825	Col3a1	collagen, type III, alpha 1	MON_Crush-2W_All MON_Crush-3D_All	1.53424	0.000666	0.00883044	1.98618	1.05e-05	0.000385
ENSMUSG00000030104	192193	Edem1	ER degradation enhancer, mannosidase alpha-like 1	MON_Crush-2W_All MON_Crush-3D_All	1.54606	3.96e-06	0.000122	1.08866	0.00116834	0.0184326
ENSMUSG00000019832	67844	Rab32	RAB32, member RAS oncogene family	MON_Crush-2W_All MON_Crush-3D_All	3.3789	3.66e-16	8.04e-14	2.48415	2.18e-09	2.33e-07
ENSMUSG00000103502	NA	NA	NA	MON_Crush-2W_All MON_Crush-3D_All	-3.81317	8.49e-06	0.000236	-2.57517	0.00165871	0.0242459
ENSMUSG00000026605	108000	Cenpf	centromere protein F	MON_Crush-2W_All MON_Crush-3D_All	4.43835	1.16e-24	8.19e-22	1.76647	5.72e-05	0.00159754
ENSMUSG00000040699	67803	Limd2	LIM domain containing 2	MON_Crush-2W_All MON_Crush-3D_All	1.20019	0.000628	0.00841654	1.57927	6.78e-06	0.000269
ENSMUSG00000062151	208898	Unc13c	unc-13 homolog C	MON_Crush-2W_All MON_Crush-3D_All	-1.62548	2.83e-07	1.18e-05	-8.32649	3.31e-139	6.79e-135
ENSMUSG00000021175	217946	Cdca7l	cell division cycle associated 7 like	MON_Crush-2W_All MON_Crush-3D_All	4.72527	1.53e-08	8.78e-07	2.63618	0.00175383	0.025389
ENSMUSG00000024981	433256	Acsl5	acyl-CoA synthetase long-chain family member 5	MON_Crush-2W_All MON_Crush-3D_All	1.86208	5.02e-07	1.93e-05	1.59294	1.75e-05	0.000595
ENSMUSG00000028599	21938	Tnfrsf1b	tumor necrosis factor receptor superfamily, member 1b	MON_Crush-2W_All MON_Crush-3D_All	2.5596	2.51e-10	2.02e-08	2.49427	7.12e-10	8.94e-08
ENSMUSG00000052512	78286	Nav2	neuron navigator 2	MON_Crush-2W_All MON_Crush-3D_All	1.15864	0.00049	0.00688883	1.03358	0.00188477	0.0267744
ENSMUSG00000001911	18032	Nfix	nuclear factor I/X	MON_Crush-2W_All MON_Crush-3D_All	-1.11695	0.000377	0.00555245	-1.06835	0.000675	0.0119384
ENSMUSG00000029759	269823	Pon3	paraoxonase 3	MON_Crush-2W_All MON_Crush-3D_All	2.67037	1.08e-11	1.04e-09	2.75754	2.28e-12	4.83e-10
ENSMUSG00000025007	56454	Aldh18a1	aldehyde dehydrogenase 18 family, member A1	MON_Crush-2W_All MON_Crush-3D_All	2.62493	1.82e-08	1.03e-06	1.78912	0.000129	0.00314668
ENSMUSG00000045777	320802	Ifitm10	interferon induced transmembrane protein 10	MON_Crush-2W_All MON_Crush-3D_All	2.01098	2.5e-08	1.35e-06	1.60431	9.07e-06	0.000339
ENSMUSG00000034116	22324	Vav1	vav 1 oncogene	MON_Crush-2W_All MON_Crush-3D_All	2.37722	3.76e-10	2.9e-08	2.19868	7.01e-09	6.57e-07
ENSMUSG00000063234	80910	Gpr84	G protein-coupled receptor 84	MON_Crush-2W_All MON_Crush-3D_All	1.1522	0.00275174	0.0268308	1.91804	5.92e-07	3.23e-05
ENSMUSG00000036931	243910	Nfkbid	nuclear factor of kappa light polypeptide gene enhancer in B cells inhibitor, delta	MON_Crush-2W_All MON_Crush-3D_All	6.3753	3.26e-08	1.71e-06	6.67093	7.21e-09	6.72e-07
ENSMUSG00000115230	NA	NA	NA	MON_Crush-2W_All MON_Crush-3D_All	3.08834	1.82e-05	0.000455	2.46503	0.000663	0.0117968
ENSMUSG00000028444	12804	Cntfr	ciliary neurotrophic factor receptor	MON_Crush-2W_All MON_Crush-3D_All	-3.73741	2.89e-15	5.49e-13	-1.54611	0.000893	0.0149945
ENSMUSG00000027293	98878	Ehd4	EH-domain containing 4	MON_Crush-2W_All MON_Crush-3D_All	1.64895	6.79e-06	0.000195	1.57349	1.77e-05	0.000597
ENSMUSG00000039830	50913	Olig2	oligodendrocyte transcription factor 2	MON_Crush-2W_All MON_Crush-3D_All	-1.45852	0.000963	0.0118292	-1.95613	1.04e-05	0.00038
ENSMUSG00000031740	17390	Mmp2	matrix metallopeptidase 2	MON_Crush-2W_All MON_Crush-3D_All	1.14813	0.0052748	0.0439359	1.84908	6.87e-06	0.000271
ENSMUSG00000040713	433375	Creg1	cellular repressor of E1A-stimulated genes 1	MON_Crush-2W_All MON_Crush-3D_All	1.58178	2.32e-05	0.000557	2.02813	5.76e-08	4.38e-06
ENSMUSG00000028238	242341	Atp6v0d2	ATPase, H+ transporting, lysosomal V0 subunit D2	MON_Crush-2W_All MON_Crush-3D_All	10.6659	5.69e-07	2.16e-05	10.9374	2.92e-07	1.8e-05
ENSMUSG00000028108	13601	Ecm1	extracellular matrix protein 1	MON_Crush-2W_All MON_Crush-3D_All	3.17446	1.59e-22	9.25e-20	2.93122	1.97e-19	1.23e-16
ENSMUSG00000052384	224109	Nrros	negative regulator of reactive oxygen species	MON_Crush-2W_All MON_Crush-3D_All	2.15789	2.02e-06	6.75e-05	2.38791	1.46e-07	9.97e-06
ENSMUSG00000045216	50785	Hs6st1	heparan sulfate 6-O-sulfotransferase 1	MON_Crush-2W_All MON_Crush-3D_All	-1.82777	0.000867	0.0108981	-2.69521	1.37e-06	6.7e-05
ENSMUSG00000047139	12484	Cd24a	CD24a antigen	MON_Crush-2W_All MON_Crush-3D_All	2.07441	2.02e-09	1.39e-07	2.16966	3.59e-10	4.81e-08
ENSMUSG00000041362	71653	Shtn1	shootin 1	MON_Crush-2W_All MON_Crush-3D_All	-1.21005	0.000269	0.0042448	-1.39692	2.65e-05	0.00084
ENSMUSG00000032085	21345	Tagln	transgelin	MON_Crush-2W_All MON_Crush-3D_All	1.94973	3.18e-06	0.0001	2.15052	2.77e-07	1.73e-05
ENSMUSG00000023011	72393	Faim2	Fas apoptotic inhibitory molecule 2	MON_Crush-2W_All MON_Crush-3D_All	-1.30224	0.00558249	0.0456338	-1.94483	3.56e-05	0.00107149
ENSMUSG00000003779	19348	Kif20a	kinesin family member 20A	MON_Crush-2W_All MON_Crush-3D_All	4.97924	5.77e-18	1.74e-15	2.27468	9.38e-05	0.00239821
ENSMUSG00000030263	16970	Lrmp	lymphoid-restricted membrane protein	MON_Crush-2W_All MON_Crush-3D_All	2.57898	1.65e-07	7.45e-06	3.37413	6.42e-12	1.24e-09
ENSMUSG00000026475	19734	Rgs16	regulator of G-protein signaling 16	MON_Crush-2W_All MON_Crush-3D_All	2.29043	7.22e-10	5.35e-08	1.15947	0.00188981	0.0268089
ENSMUSG00000029925	21391	Tbxas1	thromboxane A synthase 1, platelet	MON_Crush-2W_All MON_Crush-3D_All	1.91934	9.3e-06	0.000254	1.85702	1.8e-05	0.000607
ENSMUSG00000022360	70472	Atad2	ATPase family, AAA domain containing 2	MON_Crush-2W_All MON_Crush-3D_All	2.66785	1.06e-11	1.03e-09	1.29994	0.000994	0.0163192
ENSMUSG00000035004	80719	Igsf6	immunoglobulin superfamily, member 6	MON_Crush-2W_All MON_Crush-3D_All	2.54835	2.1e-08	1.16e-06	2.33844	2.79e-07	1.74e-05
ENSMUSG00000028581	16792	Laptm5	lysosomal-associated protein transmembrane 5	MON_Crush-2W_All MON_Crush-3D_All	1.24516	0.000186	0.00315522	1.91729	8.61e-09	7.95e-07
ENSMUSG00000021457	20963	Syk	spleen tyrosine kinase	MON_Crush-2W_All MON_Crush-3D_All	2.20886	6.59e-07	2.42e-05	1.98948	7.61e-06	0.000294
ENSMUSG00000063193	217304	Cd300lb	CD300 molecule like family member B	MON_Crush-2W_All MON_Crush-3D_All	5.26623	1.49e-18	5.45e-16	5.46021	7.88e-20	5.21e-17
ENSMUSG00000026991	227937	Pkp4	plakophilin 4	MON_Crush-2W_All MON_Crush-3D_All	-1.0778	0.000418	0.00605006	-1.44102	2.4e-06	0.000108
ENSMUSG00000025232	15211	Hexa	hexosaminidase A	MON_Crush-2W_All MON_Crush-3D_All	1.44642	4.08e-06	0.000125	1.8191	6.85e-09	6.5e-07
ENSMUSG00000032122	56857	Slc37a2	solute carrier family 37 (glycerol-3-phosphate transporter), member 2	MON_Crush-2W_All MON_Crush-3D_All	3.74909	2.28e-15	4.37e-13	3.62111	1.97e-14	6.09e-12
ENSMUSG00000037071	20249	Scd1	stearoyl-Coenzyme A desaturase 1	MON_Crush-2W_All MON_Crush-3D_All	-1.59576	0.000103	0.00191219	-1.21626	0.00307507	0.0388417
ENSMUSG00000046718	69550	Bst2	bone marrow stromal cell antigen 2	MON_Crush-2W_All MON_Crush-3D_All	1.0118	0.00339031	0.0314299	1.08482	0.00168502	0.0245489
ENSMUSG00000105843	NA	NA	NA	MON_Crush-2W_All MON_Crush-3D_All	-1.74858	2.49e-07	1.05e-05	-2.89378	1.98e-17	9.69e-15
ENSMUSG00000050335	16854	Lgals3	lectin, galactose binding, soluble 3	MON_Crush-2W_All MON_Crush-3D_All	2.56045	2.11e-17	5.81e-15	1.77552	3.99e-09	4.03e-07
ENSMUSG00000028497	66775	Hacd4	3-hydroxyacyl-CoA dehydratase 4	MON_Crush-2W_All MON_Crush-3D_All	1.01267	0.00314405	0.0297467	1.56693	4.79e-06	0.000199
ENSMUSG00000007888	12931	Crlf1	cytokine receptor-like factor 1	MON_Crush-2W_All MON_Crush-3D_All	2.4077	4.89e-06	0.000148	2.36419	7.4e-06	0.000289
ENSMUSG00000023267	14409	Gabrr2	gamma-aminobutyric acid (GABA) C receptor, subunit rho 2	MON_Crush-2W_All MON_Crush-3D_All	-3.24073	6.78e-10	5.04e-08	-3.36479	2.28e-10	3.14e-08
ENSMUSG00000028678	73804	Kif2c	kinesin family member 2C	MON_Crush-2W_All MON_Crush-3D_All	6.5073	6.08e-25	4.81e-22	3.00188	3.68e-06	0.000158
ENSMUSG00000052609	263406	Plekhg3	pleckstrin homology domain containing, family G (with RhoGef domain) member 3	MON_Crush-2W_All MON_Crush-3D_All	-1.08798	0.00294692	0.0283433	-1.07684	0.003268	0.0407269
ENSMUSG00000072812	100041194	Ahnak2	AHNAK nucleoprotein 2	MON_Crush-2W_All MON_Crush-3D_All	1.52272	0.00115065	0.0136083	1.99904	1.95e-05	0.000648
ENSMUSG00000020914	21973	Top2a	topoisomerase (DNA) II alpha	MON_Crush-2W_All MON_Crush-3D_All	5.63724	6.14e-40	2.43e-36	2.91364	1.11e-11	2.08e-09
ENSMUSG00000020808	109212	Pimreg	PICALM interacting mitotic regulator	MON_Crush-2W_All MON_Crush-3D_All	5.90508	3.24e-21	1.68e-18	2.88357	5.25e-06	0.000215
ENSMUSG00000028076	12479	Cd1d1	CD1d1 antigen	MON_Crush-2W_All MON_Crush-3D_All	3.42806	4.72e-09	3.06e-07	1.95483	0.000944	0.0155953
ENSMUSG00000066026	20148	Dhrs3	dehydrogenase/reductase (SDR family) member 3	MON_Crush-2W_All MON_Crush-3D_All	2.2405	6.17e-08	3.01e-06	2.49371	1.68e-09	1.84e-07
ENSMUSG00000028007	76561	Snx7	sorting nexin 7	MON_Crush-2W_All MON_Crush-3D_All	1.71505	2.8e-05	0.000649	1.25185	0.00229323	0.0309278
ENSMUSG00000033595	213469	Lgi3	leucine-rich repeat LGI family, member 3	MON_Crush-2W_All MON_Crush-3D_All	-1.13364	0.000622	0.00834784	-1.21622	0.000242	0.00519189
ENSMUSG00000029915	23845	Clec5a	C-type lectin domain family 5, member a	MON_Crush-2W_All MON_Crush-3D_All	2.00461	2.55e-05	0.0006	2.20932	3.47e-06	0.000151
ENSMUSG00000026421	13007	Csrp1	cysteine and glycine-rich protein 1	MON_Crush-2W_All MON_Crush-3D_All	-1.24862	0.000224	0.00366915	-1.35138	6.51e-05	0.00178019
ENSMUSG00000039062	16790	Anpep	alanyl (membrane) aminopeptidase	MON_Crush-2W_All MON_Crush-3D_All	2.51383	1.94e-05	0.00048	2.06998	0.000448	0.008584
ENSMUSG00000068220	16852	Lgals1	lectin, galactose binding, soluble 1	MON_Crush-2W_All MON_Crush-3D_All	2.90897	7.04e-16	1.46e-13	1.38674	0.000121	0.00297649
ENSMUSG00000001750	27060	Tcirg1	T cell, immune regulator 1, ATPase, H+ transporting, lysosomal V0 protein A3	MON_Crush-2W_All MON_Crush-3D_All	1.2676	0.000211	0.00351332	1.28877	0.000166	0.00385106
ENSMUSG00000024486	15200	Hbegf	heparin-binding EGF-like growth factor	MON_Crush-2W_All MON_Crush-3D_All	2.61572	7.94e-11	6.77e-09	2.19754	4.76e-08	3.68e-06
ENSMUSG00000040447	216892	Spns2	spinster homolog 2	MON_Crush-2W_All MON_Crush-3D_All	-1.37258	0.00278854	0.0270828	-1.95065	2.31e-05	0.000746
ENSMUSG00000022246	75646	Rai14	retinoic acid induced 14	MON_Crush-2W_All MON_Crush-3D_All	2.9055	1.43e-11	1.33e-09	2.11724	9.15e-07	4.74e-05
ENSMUSG00000035914	102657	Cd276	CD276 antigen	MON_Crush-2W_All MON_Crush-3D_All	2.34442	8.43e-07	3.03e-05	1.54069	0.00128628	0.0198686
ENSMUSG00000021360	14538	Gcnt2	glucosaminyl (N-acetyl) transferase 2, I-branching enzyme	MON_Crush-2W_All MON_Crush-3D_All	2.29179	1.26e-08	7.34e-07	1.71363	2.14e-05	0.000701
ENSMUSG00000048779	233571	P2ry6	pyrimidinergic receptor P2Y, G-protein coupled, 6	MON_Crush-2W_All MON_Crush-3D_All	2.10425	4.6e-08	2.3e-06	1.95344	3.96e-07	2.33e-05
ENSMUSG00000054793	260299	Cadm4	cell adhesion molecule 4	MON_Crush-2W_All MON_Crush-3D_All	-1.22015	0.00358796	0.0328646	-1.46261	0.000498	0.00932917
ENSMUSG00000031266	11605	Gla	galactosidase, alpha	MON_Crush-2W_All MON_Crush-3D_All	3.44452	3.09e-12	3.27e-10	2.47806	5.48e-07	3.05e-05
ENSMUSG00000019960	67603	Dusp6	dual specificity phosphatase 6	MON_Crush-2W_All MON_Crush-3D_All	2.17164	3.91e-08	2.01e-06	1.7068	1.6e-05	0.000552
ENSMUSG00000040345	216445	Arhgap9	Rho GTPase activating protein 9	MON_Crush-2W_All MON_Crush-3D_All	2.4967	9.84e-07	3.51e-05	2.55379	5.57e-07	3.07e-05
ENSMUSG00000112023	14727	Lilr4b	leukocyte immunoglobulin-like receptor, subfamily B, member 4B	MON_Crush-2W_All MON_Crush-3D_All	6.67077	5.42e-09	3.47e-07	5.60032	9.77e-07	4.98e-05
ENSMUSG00000019838	72472	Slc16a10	solute carrier family 16 (monocarboxylic acid transporters), member 10	MON_Crush-2W_All MON_Crush-3D_All	2.63858	4.62e-05	0.000987	2.6462	4.47e-05	0.00128338
ENSMUSG00000029309	13602	Sparcl1	SPARC-like 1	MON_Crush-2W_All MON_Crush-3D_All	-1.96045	2.7e-07	1.14e-05	-1.14384	0.00268766	0.0350935
ENSMUSG00000050377	218624	Il31ra	interleukin 31 receptor A	MON_Crush-2W_All MON_Crush-3D_All	3.24465	0.000146	0.00257291	-6.65842	7.04e-05	0.00190606
ENSMUSG00000036067	227659	Slc2a6	solute carrier family 2 (facilitated glucose transporter), member 6	MON_Crush-2W_All MON_Crush-3D_All	2.40358	9.73e-10	7.08e-08	2.42281	7.33e-10	9.11e-08
ENSMUSG00000029174	57915	Tbc1d1	TBC1 domain family, member 1	MON_Crush-2W_All MON_Crush-3D_All	1.79448	3e-06	9.49e-05	1.1198	0.00365439	0.0442778
ENSMUSG00000020387	76901	Jade2	jade family PHD finger 2	MON_Crush-2W_All MON_Crush-3D_All	-1.18392	0.00357037	0.0327765	-1.39681	0.000606	0.0109365
ENSMUSG00000041390	16543	Mdfic	MyoD family inhibitor domain containing	MON_Crush-2W_All MON_Crush-3D_All	2.21346	2.15e-08	1.19e-06	1.5437	9.94e-05	0.00251606
ENSMUSG00000021665	15212	Hexb	hexosaminidase B	MON_Crush-2W_All MON_Crush-3D_All	1.08036	0.000391	0.00570937	1.8485	1.3e-09	1.46e-07
ENSMUSG00000021948	18753	Prkcd	protein kinase C, delta	MON_Crush-2W_All MON_Crush-3D_All	1.3277	0.000198	0.00331904	1.67326	2.71e-06	0.000121
ENSMUSG00000027775	66868	Mfsd1	major facilitator superfamily domain containing 1	MON_Crush-2W_All MON_Crush-3D_All	1.58324	2.8e-06	8.98e-05	1.22593	0.000288	0.00599659
ENSMUSG00000040690	107581	Col16a1	collagen, type XVI, alpha 1	MON_Crush-2W_All MON_Crush-3D_All	1.76191	4.38e-07	1.73e-05	1.43831	3.77e-05	0.00112051
ENSMUSG00000049719	74306	Prss46	protease, serine 46	MON_Crush-2W_All MON_Crush-3D_All	10.0244	2.88e-08	1.53e-06	6.70909	0.000239	0.00514136
ENSMUSG00000020396	380684	Nefh	neurofilament, heavy polypeptide	MON_Crush-2W_All MON_Crush-3D_All	-2.15504	0.000537	0.00743043	-7.09653	1.66e-17	8.33e-15
ENSMUSG00000045502	80885	Hcar2	hydroxycarboxylic acid receptor 2	MON_Crush-2W_All MON_Crush-3D_All	1.73631	0.000244	0.00395076	2.86198	1.25e-09	1.41e-07
ENSMUSG00000097178	NA	NA	NA	MON_Crush-2W_All MON_Crush-3D_All	3.00922	0.000123	0.00222352	2.60707	0.000914	0.0152631
ENSMUSG00000026072	16177	Il1r1	interleukin 1 receptor, type I	MON_Crush-2W_All MON_Crush-3D_All	1.57494	0.000139	0.00245938	1.19794	0.00380825	0.0454442
ENSMUSG00000028773	14077	Fabp3	fatty acid binding protein 3, muscle and heart	MON_Crush-2W_All MON_Crush-3D_All	1.72101	0.000438	0.00627432	2.2029	6.61e-06	0.000263
ENSMUSG00000036745	70892	Ttll7	tubulin tyrosine ligase-like family, member 7	MON_Crush-2W_All MON_Crush-3D_All	-1.19122	0.000599	0.00810606	-1.43322	3.68e-05	0.00109921
ENSMUSG00000038366	16796	Lasp1	LIM and SH3 protein 1	MON_Crush-2W_All MON_Crush-3D_All	1.19337	0.000725	0.00943191	1.15601	0.00106296	0.0172536
ENSMUSG00000026321	21934	Tnfrsf11a	tumor necrosis factor receptor superfamily, member 11a, NFKB activator	MON_Crush-2W_All MON_Crush-3D_All	1.85398	0.00100001	0.0121604	1.67055	0.00307267	0.0388352
ENSMUSG00000017057	16164	Il13ra1	interleukin 13 receptor, alpha 1	MON_Crush-2W_All MON_Crush-3D_All	2.2211	1.19e-08	6.98e-07	2.33466	2.09e-09	2.24e-07
ENSMUSG00000027452	68738	Acss1	acyl-CoA synthetase short-chain family member 1	MON_Crush-2W_All MON_Crush-3D_All	1.15979	0.00413006	0.0367993	1.53455	0.000147	0.00351203
ENSMUSG00000043991	19290	Pura	purine rich element binding protein A	MON_Crush-2W_All MON_Crush-3D_All	-1.31019	0.00029	0.00449858	-1.10746	0.00218881	0.0298928
ENSMUSG00000029120	269643	Ppp2r2c	protein phosphatase 2, regulatory subunit B, gamma	MON_Crush-2W_All MON_Crush-3D_All	-1.13178	0.000271	0.00427005	-1.45729	2.83e-06	0.000125
ENSMUSG00000021375	16553	Kif13a	kinesin family member 13A	MON_Crush-2W_All MON_Crush-3D_All	-1.48793	0.000102	0.00190028	-1.54006	5.85e-05	0.00162858
ENSMUSG00000042379	71690	Esm1	endothelial cell-specific molecule 1	MON_Crush-2W_All MON_Crush-3D_All	4.62155	2.95e-37	8.33e-34	4.66869	5.83e-38	1.33e-34
ENSMUSG00000031292	382253	Cdkl5	cyclin-dependent kinase-like 5	MON_Crush-2W_All MON_Crush-3D_All	-1.50785	0.000653	0.00868194	-1.5548	0.000452	0.00864315
ENSMUSG00000037731	230787	Themis2	thymocyte selection associated family member 2	MON_Crush-2W_All MON_Crush-3D_All	2.8344	6.59e-07	2.42e-05	2.60859	4.81e-06	0.0002
ENSMUSG00000059994	229499	Fcrl1	Fc receptor-like 1	MON_Crush-2W_All MON_Crush-3D_All	2.86972	2.58e-05	0.000606	3.57757	1.45e-07	9.92e-06
ENSMUSG00000110633	102634575	Gm32122	predicted gene, 32122	MON_Crush-2W_All MON_Crush-3D_All	-1.42461	8.56e-05	0.00165716	-1.66088	5e-06	0.000207
ENSMUSG00000096727	16912	Psmb9	proteasome (prosome, macropain) subunit, beta type 9 (large multifunctional peptidase 2)	MON_Crush-2W_All MON_Crush-3D_All	1.26668	0.00124443	0.0144495	1.52425	0.000102	0.00258173
ENSMUSG00000057191	382062	AB124611	cDNA sequence AB124611	MON_Crush-2W_All MON_Crush-3D_All	3.1762	1.46e-07	6.67e-06	2.89905	1.65e-06	7.73e-05
ENSMUSG00000066043	100169	Phactr4	phosphatase and actin regulator 4	MON_Crush-2W_All MON_Crush-3D_All	-1.19056	0.00207462	0.0214896	-1.36602	0.000421	0.00818115
ENSMUSG00000002257	23853	Def6	differentially expressed in FDCP 6	MON_Crush-2W_All MON_Crush-3D_All	2.10651	1.31e-05	0.000343	1.90278	8.44e-05	0.00221123
ENSMUSG00000006445	13836	Epha2	Eph receptor A2	MON_Crush-2W_All MON_Crush-3D_All	1.95449	0.000165	0.00285339	1.71234	0.000995	0.0163361
ENSMUSG00000021477	13039	Ctsl	cathepsin L	MON_Crush-2W_All MON_Crush-3D_All	1.07444	0.00073	0.00948277	1.25136	8.35e-05	0.002199
ENSMUSG00000022965	15980	Ifngr2	interferon gamma receptor 2	MON_Crush-2W_All MON_Crush-3D_All	1.53568	2.39e-05	0.000572	1.85601	3.27e-07	1.99e-05
ENSMUSG00000040084	12236	Bub1b	BUB1B, mitotic checkpoint serine/threonine kinase	MON_Crush-2W_All MON_Crush-3D_All	4.67952	5.95e-18	1.76e-15	1.87518	0.000632	0.0113297
ENSMUSG00000098112	668218	Bin2	bridging integrator 2	MON_Crush-2W_All MON_Crush-3D_All	1.12244	0.000923	0.0114309	1.23582	0.000265	0.00560692
ENSMUSG00000024397	11629	Aif1	allograft inflammatory factor 1	MON_Crush-2W_All MON_Crush-3D_All	1.44049	0.000511	0.00713478	2.22751	7.57e-08	5.61e-06
ENSMUSG00000038508	23886	Gdf15	growth differentiation factor 15	MON_Crush-2W_All MON_Crush-3D_All	4.77696	2.77e-12	2.96e-10	2.13822	0.00206519	0.0286819
ENSMUSG00000069670	432450	Nkain2	Na+/K+ transporting ATPase interacting 2	MON_Crush-2W_All MON_Crush-3D_All	-1.95834	3.76e-06	0.000116	-1.72566	4.6e-05	0.00131273
ENSMUSG00000017493	16010	Igfbp4	insulin-like growth factor binding protein 4	MON_Crush-2W_All MON_Crush-3D_All	1.11277	0.00239766	0.0240218	2.2898	3.78e-10	4.98e-08
ENSMUSG00000065947	17720	ND4L	NADH dehydrogenase subunit 4L	MON_Crush-2W_All MON_Crush-3D_All	24.1379	4.55e-07	1.77e-05	20.4154	2.02e-05	0.000669
ENSMUSG00000038843	14537	Gcnt1	glucosaminyl (N-acetyl) transferase 1, core 2	MON_Crush-2W_All MON_Crush-3D_All	1.90269	1.97e-05	0.000485	2.05321	4.11e-06	0.000174
ENSMUSG00000031995	19143	St14	suppression of tumorigenicity 14 (colon carcinoma)	MON_Crush-2W_All MON_Crush-3D_All	2.14597	1.51e-06	5.21e-05	3.2293	3.93e-13	9.16e-11
ENSMUSG00000030748	16190	Il4ra	interleukin 4 receptor, alpha	MON_Crush-2W_All MON_Crush-3D_All	2.86076	6.98e-13	8.37e-11	1.95792	9.2e-07	4.76e-05
ENSMUSG00000097558	NA	NA	NA	MON_Crush-2W_All MON_Crush-3D_All	5.15552	0.000122	0.00220487	6.45197	1.35e-06	6.62e-05
ENSMUSG00000082062	NA	NA	NA	MON_Crush-2W_All MON_Crush-3D_All	3.15772	2.3e-11	2.09e-09	1.96685	3.25e-05	0.000988
ENSMUSG00000022346	17869	Myc	myelocytomatosis oncogene	MON_Crush-2W_All MON_Crush-3D_All	3.17368	4.86e-16	1.03e-13	1.99216	4.04e-07	2.35e-05
ENSMUSG00000028849	245877	Map7d1	MAP7 domain containing 1	MON_Crush-2W_All MON_Crush-3D_All	-1.78198	1.57e-07	7.14e-06	-1.12052	0.000967	0.0159534
ENSMUSG00000079227	12774	Ccr5	chemokine (C-C motif) receptor 5	MON_Crush-2W_All MON_Crush-3D_All	1.66465	9.52e-05	0.0017895	1.23256	0.00396707	0.0469029
ENSMUSG00000030761	17921	Myo7a	myosin VIIA	MON_Crush-2W_All MON_Crush-3D_All	2.1792	1.15e-08	6.81e-07	2.51301	4.62e-11	7.58e-09
ENSMUSG00000056069	223433	Otulinl	OTU deubiquitinase with linear linkage specificity like	MON_Crush-2W_All MON_Crush-3D_All	1.23573	0.000495	0.00695276	1.54049	1.4e-05	0.000493
ENSMUSG00000026928	332579	Card9	caspase recruitment domain family, member 9	MON_Crush-2W_All MON_Crush-3D_All	2.09996	9.35e-05	0.00176771	1.67801	0.0018627	0.0265898
ENSMUSG00000037033	229927	Clca3b	chloride channel accessory 3B	MON_Crush-2W_All MON_Crush-3D_All	7.93068	0.000117	0.00213868	6.90092	0.000854	0.014493
ENSMUSG00000024529	16948	Lox	lysyl oxidase	MON_Crush-2W_All MON_Crush-3D_All	1.86497	0.0032732	0.0307333	2.27561	0.000329	0.00667866
ENSMUSG00000031304	16186	Il2rg	interleukin 2 receptor, gamma chain	MON_Crush-2W_All MON_Crush-3D_All	2.90772	5.98e-13	7.3e-11	2.85716	1.51e-12	3.23e-10
ENSMUSG00000026177	18173	Slc11a1	solute carrier family 11 (proton-coupled divalent metal ion transporters), member 1	MON_Crush-2W_All MON_Crush-3D_All	2.3018	9.88e-10	7.16e-08	3.1389	7.55e-17	3.37e-14
ENSMUSG00000020592	20969	Sdc1	syndecan 1	MON_Crush-2W_All MON_Crush-3D_All	1.94866	4.43e-06	0.000135	1.2553	0.00318816	0.0399747
ENSMUSG00000022848	224132	Slc49a4	solute carrier family 49 member 4	MON_Crush-3D_All	-2.16816	2.07e-08	1.15e-06	-0.584756	0.128618	0.474353
ENSMUSG00000046532	11835	Ar	androgen receptor	MON_Crush-3D_All	-3.08296	2.23e-05	0.000539	0.0643008	0.925396	0.98672
ENSMUSG00000027312	11990	Atrn	attractin	MON_Crush-3D_All	-1.22037	0.00113738	0.0134593	-0.431778	0.249251	0.652403
ENSMUSG00000097327	319887	E030030I06Rik	RIKEN cDNA E030030I06 gene	MON_Crush-3D_All	4.61146	0.00134253	0.0152746	3.25434	0.0252803	0.178449
ENSMUSG00000041889	77552	Shisa4	shisa family member 4	MON_Crush-3D_All	-1.44908	4.78e-05	0.00101371	-0.89838	0.0116943	0.103802
ENSMUSG00000024518	19434	Rax	retina and anterior neural fold homeobox	MON_Crush-3D_All	-3.70084	0.00557551	0.0456333	-2.52278	0.0551115	0.288688
ENSMUSG00000019297	67842	Nop9	NOP9 nucleolar protein	MON_Crush-3D_All	1.74666	3.51e-07	1.41e-05	0.583635	0.0898459	0.388247
ENSMUSG00000022503	26425	Nubp1	nucleotide binding protein 1	MON_Crush-3D_All	1.29685	0.000278	0.00436109	0.592204	0.0978219	0.406121
ENSMUSG00000004902	71803	Slc25a18	solute carrier family 25 (mitochondrial carrier), member 18	MON_Crush-3D_All	-1.92967	0.000197	0.00330625	-0.484178	0.348925	0.753329
ENSMUSG00000042357	14622	Gjb5	gap junction protein, beta 5	MON_Crush-3D_All	5.62171	7.13e-05	0.00140547	1.46647	0.330524	0.738465
ENSMUSG00000069792	100034251	Wfdc17	WAP four-disulfide core domain 17	MON_Crush-3D_All	4.58543	9.13e-05	0.00173588	2.85808	0.0147863	0.123247
ENSMUSG00000004460	67838	Dnajb11	DnaJ heat shock protein family (Hsp40) member B11	MON_Crush-3D_All	1.16956	0.00105134	0.0126148	0.282574	0.429098	0.815669
ENSMUSG00000072662	545893	Mansc4	MANSC domain containing 4	MON_Crush-3D_All	-6.38269	0.00353613	0.0325376	1.08207	0.51393	0.864872
ENSMUSG00000030087	66277	Klf15	Kruppel-like factor 15	MON_Crush-3D_All	-1.96155	2.65e-08	1.42e-06	-0.732078	0.0373976	0.227975
ENSMUSG00000115317	NA	NA	NA	MON_Crush-3D_All	-2.43536	0.0014761	0.0164442	-1.00953	0.179859	0.564583
ENSMUSG00000021493	67399	Pdlim7	PDZ and LIM domain 7	MON_Crush-3D_All	1.4522	8.56e-06	0.000237	0.903269	0.0057072	0.0623386
ENSMUSG00000034675	56320	Dbn1	drebrin 1	MON_Crush-3D_All	1.12568	0.00239818	0.0240218	0.7461	0.0444665	0.254433
ENSMUSG00000025555	223254	Farp1	FERM, RhoGEF (Arhgef) and pleckstrin domain protein 1 (chondrocyte-derived)	MON_Crush-3D_All	-1.56793	2.66e-05	0.00062	-0.49322	0.184992	0.571201
ENSMUSG00000033581	319765	Igf2bp2	insulin-like growth factor 2 mRNA binding protein 2	MON_Crush-3D_All	2.00135	0.00434876	0.0380834	0.519708	0.462912	0.835229
ENSMUSG00000001510	13393	Dlx3	distal-less homeobox 3	MON_Crush-3D_All	-2.09258	0.00488999	0.0415891	0.269801	0.714108	0.936178
ENSMUSG00000027496	20878	Aurka	aurora kinase A	MON_Crush-3D_All	4.71786	1.68e-19	6.91e-17	0.682402	0.205488	0.599513
ENSMUSG00000022219	12684	Cideb	cell death-inducing DNA fragmentation factor, alpha subunit-like effector B	MON_Crush-3D_All	-2.65758	0.00208204	0.0215439	0.333411	0.684939	0.92837
ENSMUSG00000004099	13433	Dnmt1	DNA methyltransferase (cytosine-5) 1	MON_Crush-3D_All	1.29371	6.08e-05	0.00123969	0.484793	0.13376	0.48376
ENSMUSG00000042436	76293	Mfap4	microfibrillar-associated protein 4	MON_Crush-3D_All	-2.45102	3.79e-05	0.000836	0.516812	0.378183	0.778168
ENSMUSG00000040767	78372	Snrnp25	small nuclear ribonucleoprotein 25 (U11/U12)	MON_Crush-3D_All	1.28199	0.00111797	0.0132534	0.234724	0.553147	0.883299
ENSMUSG00000001053	212706	N4bp3	NEDD4 binding protein 3	MON_Crush-3D_All	1.35254	0.00518473	0.04335	0.461243	0.344195	0.7492
ENSMUSG00000032554	22041	Trf	transferrin	MON_Crush-3D_All	1.00448	0.00286284	0.0276955	-0.454006	0.177713	0.561094
ENSMUSG00000045328	229841	Cenpe	centromere protein E	MON_Crush-3D_All	3.48586	3.17e-12	3.34e-10	0.929106	0.0670354	0.327404
ENSMUSG00000071335	100041085	Mfsd4b3-ps	major facilitator superfamily domain containing 4B3, pseudogene	MON_Crush-3D_All	5.81666	0.000747	0.00967833	0.634638	0.725429	0.938985
ENSMUSG00000031480	56229	Thsd1	thrombospondin, type I, domain 1	MON_Crush-3D_All	1.66101	0.000885	0.0110638	0.825978	0.100083	0.411588
ENSMUSG00000029910	56150	Mad2l1	MAD2 mitotic arrest deficient-like 1	MON_Crush-3D_All	2.97566	9.28e-09	5.63e-07	1.13321	0.0302531	0.199352
ENSMUSG00000003477	21743	Inmt	indolethylamine N-methyltransferase	MON_Crush-3D_All	-1.89608	0.00126627	0.0146514	0.212861	0.713799	0.936133
ENSMUSG00000028671	74246	Gale	galactose-4-epimerase, UDP	MON_Crush-3D_All	1.47083	0.000842	0.0106493	-0.139475	0.753656	0.94748
ENSMUSG00000113183	NA	NA	NA	MON_Crush-3D_All	-2.59986	0.00165264	0.0179656	-1.39268	0.0842427	0.376897
ENSMUSG00000097587	75951	4930578M01Rik	RIKEN cDNA 4930578M01 gene	MON_Crush-3D_All	-2.41505	0.000638	0.00850924	-0.302251	0.66351	0.919355
ENSMUSG00000027217	241556	Tspan18	tetraspanin 18	MON_Crush-3D_All	2.18573	9.65e-07	3.45e-05	1.15083	0.0102963	0.0950099
ENSMUSG00000028896	100088	Rcc1	regulator of chromosome condensation 1	MON_Crush-3D_All	1.27642	0.0010019	0.0121618	0.266031	0.495188	0.853857
ENSMUSG00000026712	17533	Mrc1	mannose receptor, C type 1	MON_Crush-3D_All	3.58732	1.23e-05	0.000323	2.24038	0.00662567	0.069673
ENSMUSG00000003974	108069	Grm3	glutamate receptor, metabotropic 3	MON_Crush-3D_All	-2.14444	4.01e-06	0.000123	-1.2914	0.00543551	0.059881
ENSMUSG00000052087	51791	Rgs14	regulator of G-protein signaling 14	MON_Crush-3D_All	2.5698	0.000314	0.0047739	1.84015	0.0102543	0.0947076
ENSMUSG00000030711	20887	Sult1a1	sulfotransferase family 1A, phenol-preferring, member 1	MON_Crush-3D_All	-2.72579	5.71e-07	2.16e-05	-1.07888	0.0448227	0.255569
ENSMUSG00000038630	100041581	Zkscan16	zinc finger with KRAB and SCAN domains 16	MON_Crush-3D_All	-4.90749	0.00349744	0.0322266	0.435221	0.747812	0.945797
ENSMUSG00000100600	320210	A230077H06Rik	RIKEN cDNA A230077H06 gene	MON_Crush-3D_All	-3.8572	0.00388856	0.0349988	-0.821819	0.517729	0.866456
ENSMUSG00000025130	18453	P4hb	prolyl 4-hydroxylase, beta polypeptide	MON_Crush-3D_All	1.44536	7.96e-06	0.000224	0.553357	0.0873861	0.382942
ENSMUSG00000028636	106564	Ppcs	phosphopantothenoylcysteine synthetase	MON_Crush-3D_All	1.3839	0.00192705	0.0203229	0.715648	0.110598	0.435116
ENSMUSG00000041654	69806	Slc39a11	solute carrier family 39 (metal ion transporter), member 11	MON_Crush-3D_All	1.4188	6.56e-05	0.00132281	0.802188	0.0242604	0.17358
ENSMUSG00000025804	12768	Ccr1	chemokine (C-C motif) receptor 1	MON_Crush-3D_All	4.0907	0.000958	0.0118004	1.75263	0.157728	0.527811
ENSMUSG00000004892	12032	Bcan	brevican	MON_Crush-3D_All	-1.20436	6.12e-05	0.00124447	-0.478101	0.111433	0.437312
ENSMUSG00000029363	72151	Rfc5	replication factor C (activator 1) 5	MON_Crush-3D_All	1.91485	4.1e-06	0.000125	0.634063	0.12936	0.475214
ENSMUSG00000024833	18969	Pola2	polymerase (DNA directed), alpha 2	MON_Crush-3D_All	1.60908	0.000174	0.00298256	0.952633	0.0267042	0.184531
ENSMUSG00000005800	17394	Mmp8	matrix metallopeptidase 8	MON_Crush-3D_All	7.2138	0.000791	0.0101286	4.84286	0.0246767	0.175574
ENSMUSG00000035805	170790	Mlc1	megalencephalic leukoencephalopathy with subcortical cysts 1 homolog (human)	MON_Crush-3D_All	-1.89838	0.000313	0.0047739	0.384548	0.465302	0.836399
ENSMUSG00000025758	20873	Plk4	polo like kinase 4	MON_Crush-3D_All	2.14934	0.000221	0.00362854	0.383372	0.513916	0.864872
ENSMUSG00000023905	27279	Tnfrsf12a	tumor necrosis factor receptor superfamily, member 12a	MON_Crush-3D_All	1.56948	1.76e-05	0.000442	0.691883	0.0588623	0.301408
ENSMUSG00000029380	14825	Cxcl1	chemokine (C-X-C motif) ligand 1	MON_Crush-3D_All	2.8106	0.00547737	0.045057	2.07028	0.0415348	0.243912
ENSMUSG00000045751	212377	Mms22l	MMS22-like, DNA repair protein	MON_Crush-3D_All	2.37582	7.47e-05	0.00146609	-0.0598836	0.92195	0.98648
ENSMUSG00000097574	320295	C920006O11Rik	RIKEN cDNA C920006O11 gene	MON_Crush-3D_All	-2.12221	0.000783	0.0100288	-0.745012	0.230303	0.629215
ENSMUSG00000024206	19725	Rfx2	regulatory factor X, 2 (influences HLA class II expression)	MON_Crush-3D_All	-1.58887	0.00138006	0.0156039	0.0513897	0.917278	0.986432
ENSMUSG00000003273	12348	Car11	carbonic anhydrase 11	MON_Crush-3D_All	-1.15019	0.00147416	0.0164319	-0.251567	0.485316	0.847245
ENSMUSG00000048616	18121	Nog	noggin	MON_Crush-3D_All	-7.65279	0.00031	0.00472994	-1.3863	0.381747	0.781216
ENSMUSG00000057948	70450	Unc13d	unc-13 homolog D	MON_Crush-3D_All	1.76954	0.000694	0.00910086	1.34002	0.0105047	0.0963269
ENSMUSG00000006498	19205	Ptbp1	polypyrimidine tract binding protein 1	MON_Crush-3D_All	1.13344	0.000368	0.0054449	0.856264	0.00715865	0.0737933
ENSMUSG00000028551	12580	Cdkn2c	cyclin dependent kinase inhibitor 2C	MON_Crush-3D_All	1.56898	0.000179	0.00305926	0.503208	0.232202	0.631216
ENSMUSG00000002835	27221	Chaf1a	chromatin assembly factor 1, subunit A (p150)	MON_Crush-3D_All	1.85737	5.44e-05	0.00113245	0.426512	0.357674	0.762782
ENSMUSG00000027323	19361	Rad51	RAD51 recombinase	MON_Crush-3D_All	2.76508	3.09e-08	1.64e-06	0.374191	0.461849	0.834803
ENSMUSG00000038855	320404	Itpkb	inositol 1,4,5-trisphosphate 3-kinase B	MON_Crush-3D_All	-1.37758	0.000466	0.00658867	0.163078	0.678045	0.925152
ENSMUSG00000062488	667370	Ifit3b	interferon-induced protein with tetratricopeptide repeats 3B	MON_Crush-3D_All	-1.43397	0.00179737	0.0192115	-0.224011	0.625335	0.907647
ENSMUSG00000045980	320534	Tmem104	transmembrane protein 104	MON_Crush-3D_All	1.39456	0.000289	0.00448521	0.969979	0.0117568	0.104131
ENSMUSG00000006728	12567	Cdk4	cyclin-dependent kinase 4	MON_Crush-3D_All	1.02182	0.00230703	0.0233466	0.361665	0.281129	0.690469
ENSMUSG00000041845	11854	Rhod	ras homolog family member D	MON_Crush-3D_All	1.57477	0.00487615	0.0414893	1.31256	0.0193004	0.149456
ENSMUSG00000054619	70152	Mettl7a1	methyltransferase like 7A1	MON_Crush-3D_All	-1.75856	3.96e-05	0.000867	-0.629005	0.140827	0.496697
ENSMUSG00000029436	23948	Mmp17	matrix metallopeptidase 17	MON_Crush-3D_All	1.7732	0.000772	0.00993305	0.552307	0.299815	0.7087
ENSMUSG00000000794	140493	Kcnn3	potassium intermediate/small conductance calcium-activated channel, subfamily N, member 3	MON_Crush-3D_All	-2.02497	0.000688	0.00904185	-0.241995	0.680491	0.926102
ENSMUSG00000026315	20725	Serpinb8	serine (or cysteine) peptidase inhibitor, clade B, member 8	MON_Crush-3D_All	1.40895	0.00517236	0.0433199	1.33929	0.00796804	0.0791518
ENSMUSG00000109224	NA	NA	NA	MON_Crush-3D_All	-2.13647	0.00308442	0.0292805	0.0291651	0.96671	0.993787
ENSMUSG00000067356	NA	NA	NA	MON_Crush-3D_All	7.72373	0.00279623	0.0271441	0.507958	0.863411	0.97687
ENSMUSG00000117310	19243	Ptp4a1	protein tyrosine phosphatase 4a1	MON_Crush-3D_All	-1.37718	0.000389	0.00569448	-1.05222	0.00671997	0.0702941
ENSMUSG00000046295	234396	Ankle1	ankyrin repeat and LEM domain containing 1	MON_Crush-3D_All	5.0984	2.88e-11	2.59e-09	1.89445	0.0158997	0.129734
ENSMUSG00000035258	320712	Abi3bp	ABI gene family, member 3 (NESH) binding protein	MON_Crush-3D_All	-2.35429	6.05e-05	0.00123576	0.0422092	0.942233	0.990434
ENSMUSG00000101179	NA	NA	NA	MON_Crush-3D_All	-3.7977	0.00184657	0.0195996	-1.96293	0.0955621	0.400901
ENSMUSG00000023979	107477	Guca1b	guanylate cyclase activator 1B	MON_Crush-3D_All	-2.42232	0.00405408	0.0362739	-1.16003	0.160675	0.532426
ENSMUSG00000041120	17965	Nbl1	NBL1, DAN family BMP antagonist	MON_Crush-3D_All	-2.15185	3.87e-05	0.000851	-0.0673616	0.897475	0.983158
ENSMUSG00000024789	16452	Jak2	Janus kinase 2	MON_Crush-3D_All	-1.09303	0.00209717	0.0216697	-0.933884	0.00860093	0.0837356
ENSMUSG00000031262	102920	Cenpi	centromere protein I	MON_Crush-3D_All	3.20026	6.9e-08	3.34e-06	-0.356159	0.565588	0.885549
ENSMUSG00000001794	12336	Capns1	calpain, small subunit 1	MON_Crush-3D_All	-1.28212	4.75e-05	0.00100889	-0.802685	0.0108363	0.0983429
ENSMUSG00000029671	93735	Wnt16	wingless-type MMTV integration site family, member 16	MON_Crush-3D_All	-7.01052	0.00153085	0.0168829	0.0495794	0.97667	0.995438
ENSMUSG00000022435	22270	Upk3a	uroplakin 3A	MON_Crush-3D_All	-7.05296	0.000166	0.00287032	0.740512	0.563812	0.885091
ENSMUSG00000026039	68549	Sgo2a	shugoshin 2A	MON_Crush-3D_All	3.17017	1.96e-08	1.1e-06	0.970803	0.0915181	0.391632
ENSMUSG00000019789	15214	Hey2	hairy/enhancer-of-split related with YRPW motif 2	MON_Crush-3D_All	-1.32018	0.00360617	0.0329674	0.790041	0.0768494	0.356654
ENSMUSG00000018293	18643	Pfn1	profilin 1	MON_Crush-3D_All	1.12908	0.000103	0.00191219	0.237661	0.413886	0.803541
ENSMUSG00000020105	320398	Lrig3	leucine-rich repeats and immunoglobulin-like domains 3	MON_Crush-3D_All	-1.79578	3.39e-05	0.000766	-0.997989	0.0205031	0.155662
ENSMUSG00000017499	23834	Cdc6	cell division cycle 6	MON_Crush-3D_All	4.15995	4.67e-08	2.33e-06	0.207058	0.79175	0.958924
ENSMUSG00000022221	56532	Ripk3	receptor-interacting serine-threonine kinase 3	MON_Crush-3D_All	3.83398	0.000579	0.00788563	1.86331	0.0973948	0.40541
ENSMUSG00000021792	70564	Prxl2a	peroxiredoxin like 2A	MON_Crush-3D_All	-1.12403	0.001216	0.0141943	-0.583811	0.0927088	0.39464
ENSMUSG00000032815	14087	Fanca	Fanconi anemia, complementation group A	MON_Crush-3D_All	2.39453	0.000167	0.0028857	-0.572935	0.384069	0.783375
ENSMUSG00000036875	327762	Dna2	DNA replication helicase/nuclease 2	MON_Crush-3D_All	1.53577	0.00598791	0.0481125	1.20966	0.0308485	0.201913
ENSMUSG00000033420	69538	Antxr1	anthrax toxin receptor 1	MON_Crush-3D_All	-1.25269	0.00223882	0.0228199	-0.0713392	0.861403	0.976457
ENSMUSG00000047759	15478	Hs3st3a1	heparan sulfate (glucosamine) 3-O-sulfotransferase 3A1	MON_Crush-3D_All	-2.25962	0.00219439	0.0224828	-0.143084	0.844213	0.974451
ENSMUSG00000039262	227723	Prrc2b	proline-rich coiled-coil 2B	MON_Crush-3D_All	-1.06152	0.00139811	0.0157547	-0.827068	0.0127867	0.110577
ENSMUSG00000001517	14235	Foxm1	forkhead box M1	MON_Crush-3D_All	4.52719	1.97e-15	3.83e-13	1.07582	0.065936	0.323808
ENSMUSG00000031837	117148	Necab2	N-terminal EF-hand calcium binding protein 2	MON_Crush-3D_All	-1.46656	0.00501704	0.042378	-1.19027	0.0226957	0.166033
ENSMUSG00000049551	14371	Fzd9	frizzled class receptor 9	MON_Crush-3D_All	-3.53459	4.5e-16	9.67e-14	0.351669	0.41093	0.801767
ENSMUSG00000075012	14221	Fjx1	four jointed box 1	MON_Crush-3D_All	-1.68585	0.00100763	0.0122164	0.876187	0.0849062	0.377969
ENSMUSG00000059974	235106	Ntm	neurotrimin	MON_Crush-3D_All	-2.00002	3.96e-05	0.000867	-0.73231	0.128947	0.474824
ENSMUSG00000034845	84094	Plvap	plasmalemma vesicle associated protein	MON_Crush-3D_All	1.72444	0.000451	0.00641756	-0.0636711	0.897679	0.983158
ENSMUSG00000035351	69736	Nup37	nucleoporin 37	MON_Crush-3D_All	1.70465	0.0016885	0.018315	0.751918	0.168574	0.545591
ENSMUSG00000028756	68943	Pink1	PTEN induced putative kinase 1	MON_Crush-3D_All	-1.38295	0.000101	0.00188946	-0.864574	0.0150839	0.125067
ENSMUSG00000032725	14276	Folr2	folate receptor 2 (fetal)	MON_Crush-3D_All	4.14397	1.11e-06	3.9e-05	1.40881	0.101761	0.416071
ENSMUSG00000022422	72107	Dscc1	DNA replication and sister chromatid cohesion 1	MON_Crush-3D_All	2.50494	0.00151828	0.0167723	-0.526675	0.526115	0.871041
ENSMUSG00000087107	100043636	AI662270	expressed sequence AI662270	MON_Crush-3D_All	4.01313	2.11e-07	9.09e-06	1.52082	0.0550031	0.2884
ENSMUSG00000041754	58218	Trem3	triggering receptor expressed on myeloid cells 3	MON_Crush-3D_All	7.69457	0.00173942	0.0187723	0.50796	0.858102	0.975563
ENSMUSG00000045165	101602	AI467606	expressed sequence AI467606	MON_Crush-3D_All	1.62381	0.000687	0.00904185	1.28193	0.00753469	0.0763632
ENSMUSG00000069910	70385	Spdl1	spindle apparatus coiled-coil protein 1	MON_Crush-3D_All	3.91587	5.41e-05	0.00112687	1.28212	0.193562	0.583629
ENSMUSG00000032883	74205	Acsl3	acyl-CoA synthetase long-chain family member 3	MON_Crush-3D_All	-1.37704	0.00485402	0.0413543	-0.883544	0.070696	0.337803
ENSMUSG00000022089	57784	Bin3	bridging integrator 3	MON_Crush-3D_All	1.0188	0.00531319	0.0441998	0.862214	0.0184535	0.145079
ENSMUSG00000026669	70024	Mcm10	minichromosome maintenance 10 replication initiation factor	MON_Crush-3D_All	4.77006	3.29e-10	2.57e-08	1.46658	0.0616267	0.31106
ENSMUSG00000026495	68226	Efcab2	EF-hand calcium binding domain 2	MON_Crush-3D_All	-1.30344	0.000505	0.00706544	-0.649994	0.0823654	0.371539
ENSMUSG00000035187	18096	Nkx6-1	NK6 homeobox 1	MON_Crush-3D_All	-2.30083	0.000453	0.00643007	-0.541665	0.402235	0.796433
ENSMUSG00000026387	319229	Sctr	secretin receptor	MON_Crush-3D_All	-2.58056	0.000949	0.0117038	-0.0488198	0.94818	0.991589
ENSMUSG00000032750	210710	Gab3	growth factor receptor bound protein 2-associated protein 3	MON_Crush-3D_All	2.19628	0.0028165	0.0273007	1.68971	0.021919	0.162579
ENSMUSG00000032750	100503280	Gm38425	predicted gene, 38425	MON_Crush-3D_All	2.19628	0.0028165	0.0273007	1.68971	0.021919	0.162579
ENSMUSG00000044361	271278	BC024139	cDNA sequence BC024139	MON_Crush-3D_All	-3.03148	8.51e-06	0.000236	-1.86993	0.00505874	0.0566455
ENSMUSG00000022456	24050	Septin3	septin 3	MON_Crush-3D_All	-2.21399	7.78e-06	0.00022	-1.19191	0.0157938	0.129127
ENSMUSG00000029030	67808	Tprgl	transformation related protein 63 regulated like	MON_Crush-3D_All	-1.55187	5.91e-07	2.24e-05	-0.490036	0.114403	0.443453
ENSMUSG00000022066	100862375	Entpd4b	ectonucleoside triphosphate diphosphohydrolase 4B	MON_Crush-3D_All	1.04974	0.00446745	0.0389332	0.848504	0.0217312	0.161864
ENSMUSG00000021219	50779	Rgs6	regulator of G-protein signaling 6	MON_Crush-3D_All	-2.91356	2e-05	0.00049	-0.223971	0.735239	0.94168
ENSMUSG00000023393	228993	Slc17a9	solute carrier family 17, member 9	MON_Crush-3D_All	2.50345	0.00305003	0.029058	1.80614	0.0336251	0.213811
ENSMUSG00000021714	60411	Cenpk	centromere protein K	MON_Crush-3D_All	2.43811	0.00299736	0.0287218	1.39674	0.0914702	0.391632
ENSMUSG00000034614	216505	Pik3ip1	phosphoinositide-3-kinase interacting protein 1	MON_Crush-3D_All	-1.36612	8.95e-05	0.001712	-0.627981	0.0714601	0.340436
ENSMUSG00000030199	14011	Etv6	ets variant 6	MON_Crush-3D_All	1.26025	0.00171071	0.0185053	0.885419	0.0278126	0.189108
ENSMUSG00000078838	NA	NA	NA	MON_Crush-3D_All	7.29677	0.00237087	0.0238705	5.80308	0.0165635	0.133726
ENSMUSG00000025372	108100	Baiap2	brain-specific angiogenesis inhibitor 1-associated protein 2	MON_Crush-3D_All	1.55757	0.000299	0.0045972	1.11989	0.00953168	0.0897719
ENSMUSG00000020525	53892	Ppm1d	protein phosphatase 1D magnesium-dependent, delta isoform	MON_Crush-3D_All	-1.34072	0.00195259	0.0205375	-0.198037	0.645338	0.913669
ENSMUSG00000114608	NA	NA	NA	MON_Crush-3D_All	5.93909	4.95e-09	3.19e-07	2.16373	0.0407597	0.241161
ENSMUSG00000055491	226169	Pprc1	peroxisome proliferative activated receptor, gamma, coactivator-related 1	MON_Crush-3D_All	1.17417	0.0030267	0.028927	1.12256	0.00461627	0.0527946
ENSMUSG00000027184	53872	Caprin1	cell cycle associated protein 1	MON_Crush-3D_All	1.16205	0.00447396	0.0389555	0.789338	0.0535516	0.284015
ENSMUSG00000046318	320924	Ccbe1	collagen and calcium binding EGF domains 1	MON_Crush-3D_All	-1.96407	0.00530552	0.0441546	-0.606682	0.381034	0.780826
ENSMUSG00000069378	225518	Prdm6	PR domain containing 6	MON_Crush-3D_All	-8.66991	3.51e-06	0.000109	-0.519258	0.665283	0.919945
ENSMUSG00000072294	16597	Klf12	Kruppel-like factor 12	MON_Crush-3D_All	-2.24319	2.35e-06	7.74e-05	-0.966539	0.0405744	0.240759
ENSMUSG00000075266	66311	Cenpw	centromere protein W	MON_Crush-3D_All	2.47289	0.000357	0.00532639	0.847555	0.227268	0.625396
ENSMUSG00000031570	71910	Plpp5	phospholipid phosphatase 5	MON_Crush-3D_All	1.12696	0.00423205	0.0374092	0.548016	0.165687	0.54113
ENSMUSG00000030030	71837	1700003E16Rik	RIKEN cDNA 1700003E16 gene	MON_Crush-3D_All	-1.51475	0.0053895	0.0445515	-0.00677727	0.989998	0.997674
ENSMUSG00000096255	21648	Dynlt1b	dynein light chain Tctex-type 1B	MON_Crush-3D_All	1.08136	0.00411954	0.0367267	0.739804	0.0499627	0.272317
ENSMUSG00000028463	230099	Car9	carbonic anhydrase 9	MON_Crush-3D_All	3.51687	0.00202462	0.0211357	2.20437	0.0551718	0.288783
ENSMUSG00000029283	12545	Cdc7	cell division cycle 7 (S. cerevisiae)	MON_Crush-3D_All	1.95468	0.00207662	0.021499	-0.0814899	0.899253	0.983158
ENSMUSG00000059796	13681	Eif4a1	eukaryotic translation initiation factor 4A1	MON_Crush-3D_All	1.37505	9.9e-05	0.00184978	0.605921	0.0864362	0.38157
ENSMUSG00000086150	414068	Bach2os	BTB and CNC homology 2, opposite strand	MON_Crush-3D_All	3.59958	5.33e-05	0.00111714	2.03455	0.0240136	0.172536
ENSMUSG00000029797	243369	Sspo	SCO-spondin	MON_Crush-3D_All	-1.34695	0.0026554	0.0260844	-0.646871	0.14801	0.510876
ENSMUSG00000032523	74770	Hhatl	hedgehog acyltransferase-like	MON_Crush-3D_All	-1.89577	7.75e-05	0.00151535	-0.473682	0.322988	0.731229
ENSMUSG00000036781	67941	Rps27l	ribosomal protein S27-like	MON_Crush-3D_All	1.35942	6.04e-05	0.00123576	0.809293	0.0170793	0.137015
ENSMUSG00000027469	72119	Tpx2	TPX2, microtubule-associated	MON_Crush-3D_All	4.27801	3.56e-20	1.5e-17	1.31003	0.00542726	0.0598224
ENSMUSG00000115263	NA	NA	NA	MON_Crush-3D_All	-1.87349	0.000542	0.00749031	-0.534888	0.321424	0.730558
ENSMUSG00000040522	170744	Tlr8	toll-like receptor 8	MON_Crush-3D_All	5.32147	6.44e-06	0.000187	3.24899	0.00640093	0.0681902
ENSMUSG00000034574	208846	Daam1	dishevelled associated activator of morphogenesis 1	MON_Crush-3D_All	-1.05705	0.00145441	0.0162483	-0.870944	0.00871887	0.0842586
ENSMUSG00000026594	78255	Ralgps2	Ral GEF with PH domain and SH3 binding motif 2	MON_Crush-3D_All	1.6026	1.47e-05	0.000378	0.950189	0.0103465	0.0952593
ENSMUSG00000084772	NA	NA	NA	MON_Crush-3D_All	6.04528	0.00457294	0.0395908	0.564501	0.807064	0.965078
ENSMUSG00000014782	102075	Plekhg4	pleckstrin homology domain containing, family G (with RhoGef domain) member 4	MON_Crush-3D_All	7.77313	0.000564	0.00772362	5.34078	0.0198453	0.15241
ENSMUSG00000046818	73284	Ddit4l	DNA-damage-inducible transcript 4-like	MON_Crush-3D_All	1.95527	0.000204	0.00340208	0.927409	0.0802804	0.366361
ENSMUSG00000034266	53314	Batf	basic leucine zipper transcription factor, ATF-like	MON_Crush-3D_All	2.77794	0.000119	0.00216539	1.95088	0.00723663	0.0741113
ENSMUSG00000114860	NA	NA	NA	MON_Crush-3D_All	-3.72447	6.79e-05	0.00135467	-1.08264	0.220982	0.61825
ENSMUSG00000045414	68861	Dipk2a	divergent protein kinase domain 2A	MON_Crush-3D_All	-1.60413	0.000975	0.011939	-0.878572	0.0692316	0.334467
ENSMUSG00000042712	22381	Tceal9	transcription elongation factor A like 9	MON_Crush-3D_All	1.21124	0.000882	0.0110353	0.652581	0.0734897	0.346631
ENSMUSG00000051375	75599	Pcdh1	protocadherin 1	MON_Crush-3D_All	1.24563	0.00171824	0.0185664	0.994458	0.0124651	0.10853
ENSMUSG00000015854	11801	Cd5l	CD5 antigen-like	MON_Crush-3D_All	3.46584	0.000989	0.0120776	2.41219	0.0223519	0.164614
ENSMUSG00000026170	104086	Cyp27a1	cytochrome P450, family 27, subfamily a, polypeptide 1	MON_Crush-3D_All	-1.10249	0.000602	0.00812952	-0.798641	0.0129264	0.111364
ENSMUSG00000024725	20409	Ostf1	osteoclast stimulating factor 1	MON_Crush-3D_All	1.21901	0.000287	0.00445714	0.850881	0.0114046	0.102034
ENSMUSG00000047787	396184	Flrt1	fibronectin leucine rich transmembrane protein 1	MON_Crush-3D_All	-1.96352	3.9e-05	0.000858	-1.23004	0.00974077	0.0911969
ENSMUSG00000025747	22171	Tyms	thymidylate synthase	MON_Crush-3D_All	2.74128	1.71e-09	1.19e-07	0.373539	0.418791	0.807849
ENSMUSG00000028152	56224	Tspan5	tetraspanin 5	MON_Crush-3D_All	-1.73265	6.64e-06	0.000191	-0.972674	0.0113352	0.101699
ENSMUSG00000104093	102637797	A330015K06Rik	RIKEN cDNA A330015K06 gene	MON_Crush-3D_All	-1.28832	0.000622	0.00834784	-0.647524	0.0846174	0.377718
ENSMUSG00000025780	209378	Itih5	inter-alpha (globulin) inhibitor H5	MON_Crush-3D_All	-1.95499	8.6e-06	0.000238	0.91364	0.037383	0.227954
ENSMUSG00000027435	17064	Cd93	CD93 antigen	MON_Crush-3D_All	3.51396	4.32e-18	1.38e-15	1.03395	0.0114396	0.102171
ENSMUSG00000091735	436090	Gpr62	G protein-coupled receptor 62	MON_Crush-3D_All	-2.58208	5.24e-11	4.54e-09	-0.938272	0.0164279	0.132798
ENSMUSG00000038917	665306	3930402G23Rik	RIKEN cDNA 3930402G23 gene	MON_Crush-3D_All	4.79662	0.00243869	0.0243058	3.85075	0.0156736	0.128451
ENSMUSG00000025724	56529	Sec11a	SEC11 homolog A, signal peptidase complex subunit	MON_Crush-3D_All	1.07926	0.00272568	0.0266161	0.621713	0.0846572	0.377762
ENSMUSG00000060216	216869	Arrb2	arrestin, beta 2	MON_Crush-3D_All	1.59842	2.63e-05	0.000616	0.73414	0.0545031	0.28682
ENSMUSG00000019899	16773	Lama2	laminin, alpha 2	MON_Crush-3D_All	-1.51657	0.000249	0.00401697	-0.103846	0.80078	0.962623
ENSMUSG00000021996	13885	Esd	esterase D/formylglutathione hydrolase	MON_Crush-3D_All	1.50503	3.54e-05	0.000792	0.614904	0.0914253	0.391632
ENSMUSG00000073478	NA	NA	NA	MON_Crush-3D_All	-1.14593	0.00243376	0.0243038	-0.458243	0.224145	0.621901
ENSMUSG00000037474	76843	Dtl	denticleless E3 ubiquitin protein ligase	MON_Crush-3D_All	3.74485	1.3e-11	1.23e-09	0.759524	0.182185	0.568216
ENSMUSG00000054520	24055	Sh3bp2	SH3-domain binding protein 2	MON_Crush-3D_All	1.26133	0.00393577	0.0353593	1.13452	0.00954365	0.0898434
ENSMUSG00000064341	17716	ND1	NADH dehydrogenase subunit 1	MON_Crush-3D_All	-30	8.25e-10	6.06e-08	-11.2376	0.0183951	0.144796
ENSMUSG00000023272	76737	Creld2	cysteine-rich with EGF-like domains 2	MON_Crush-3D_All	1.57706	6.73e-05	0.00134751	0.590912	0.135841	0.48713
ENSMUSG00000024530	225655	Prelid3a	PRELI domain containing 3A	MON_Crush-3D_All	-1.19888	0.00561408	0.0457596	-0.939902	0.0298757	0.197946
ENSMUSG00000060417	667384	Gm8603	predicted gene 8603	MON_Crush-3D_All	-4.93997	0.00539927	0.044597	-2.31449	0.143301	0.502655
ENSMUSG00000036678	223921	Aaas	achalasia, adrenocortical insufficiency, alacrimia	MON_Crush-3D_All	1.42997	0.00019	0.00320687	0.649522	0.0910485	0.390836
ENSMUSG00000087067	100127433	Gm11532	predicted gene 11532	MON_Crush-3D_All	-7.40813	0.000289	0.00448762	-0.287266	0.844518	0.974451
ENSMUSG00000020894	22318	Vamp2	vesicle-associated membrane protein 2	MON_Crush-3D_All	-1.06755	0.000693	0.00910086	-0.610234	0.052422	0.280839
ENSMUSG00000028637	73332	Ccdc30	coiled-coil domain containing 30	MON_Crush-3D_All	-1.90859	0.000143	0.00253643	0.420696	0.391587	0.788904
ENSMUSG00000032607	434437	Amt	aminomethyltransferase	MON_Crush-3D_All	-2.70246	8.28e-06	0.000231	-0.0805904	0.891771	0.981484
ENSMUSG00000031146	18824	Plp2	proteolipid protein 2	MON_Crush-3D_All	1.23	0.000313	0.0047739	0.410221	0.230641	0.629307
ENSMUSG00000022177	219072	Haus4	HAUS augmin-like complex, subunit 4	MON_Crush-3D_All	2.38929	2.7e-05	0.000627	1.57367	0.00590826	0.0642268
ENSMUSG00000093452	NA	NA	NA	MON_Crush-3D_All	-2.67191	0.00164387	0.0179194	-1.13432	0.168554	0.545591
ENSMUSG00000050556	16500	Kcnb1	potassium voltage gated channel, Shab-related subfamily, member 1	MON_Crush-3D_All	-2.26531	0.000998	0.0121545	-0.515375	0.450847	0.828609
ENSMUSG00000025612	12013	Bach1	BTB and CNC homology 1, basic leucine zipper transcription factor 1	MON_Crush-3D_All	1.02785	0.00498668	0.0421576	0.804972	0.0280816	0.190174
ENSMUSG00000028175	76131	Depdc1a	DEP domain containing 1a	MON_Crush-3D_All	3.50773	6.42e-05	0.00129585	0.216212	0.814858	0.967473
ENSMUSG00000027316	14588	Gfra4	glial cell line derived neurotrophic factor family receptor alpha 4	MON_Crush-3D_All	-2.44574	0.00571862	0.0464394	-0.412969	0.627608	0.907986
ENSMUSG00000048327	70466	Ckap2l	cytoskeleton associated protein 2-like	MON_Crush-3D_All	3.87513	5.93e-15	1.06e-12	0.901106	0.0736831	0.347303
ENSMUSG00000041859	17215	Mcm3	minichromosome maintenance complex component 3	MON_Crush-3D_All	2.46134	1.61e-11	1.49e-09	0.996564	0.00655681	0.069281
ENSMUSG00000053687	319446	Dpep2	dipeptidase 2	MON_Crush-3D_All	8.14444	3.24e-06	0.000102	4.99843	0.0043527	0.0505303
ENSMUSG00000039629	320609	Strip2	striatin interacting protein 2	MON_Crush-3D_All	3.30191	3.07e-07	1.26e-05	1.50834	0.0211633	0.158961
ENSMUSG00000049422	103172	Chchd10	coiled-coil-helix-coiled-coil-helix domain containing 10	MON_Crush-3D_All	-1.3098	0.00100096	0.0121604	-0.50575	0.203501	0.597104
ENSMUSG00000019122	20308	Ccl9	chemokine (C-C motif) ligand 9	MON_Crush-3D_All	1.36128	0.00314976	0.0297864	0.800396	0.0831091	0.373945
ENSMUSG00000115543	NA	NA	NA	MON_Crush-3D_All	-2.19469	2.54e-05	0.000599	-0.881424	0.0863885	0.38157
ENSMUSG00000073802	12579	Cdkn2b	cyclin dependent kinase inhibitor 2B	MON_Crush-3D_All	-1.43951	0.00299797	0.0287218	0.257853	0.59261	0.897527
ENSMUSG00000034226	228543	Rhov	ras homolog family member V	MON_Crush-3D_All	6.50219	4.98e-08	2.46e-06	2.36687	0.0514251	0.277033
ENSMUSG00000020538	20787	Srebf1	sterol regulatory element binding transcription factor 1	MON_Crush-3D_All	-1.03363	0.0050758	0.0427283	0.527646	0.152264	0.51806
ENSMUSG00000057137	68487	Tmem140	transmembrane protein 140	MON_Crush-3D_All	-1.0476	0.00473994	0.0406628	0.258441	0.484192	0.846705
ENSMUSG00000033730	13655	Egr3	early growth response 3	MON_Crush-3D_All	6.87166	0.00422477	0.0373783	6.24823	0.0096466	0.0905633
ENSMUSG00000034940	217030	Synrg	synergin, gamma	MON_Crush-3D_All	-1.91832	6.89e-06	0.000197	-0.955276	0.0245398	0.17503
ENSMUSG00000043421	69573	Hilpda	hypoxia inducible lipid droplet associated	MON_Crush-3D_All	2.64553	3e-09	2.01e-07	1.01057	0.0244739	0.174742
ENSMUSG00000021010	27386	Npas3	neuronal PAS domain protein 3	MON_Crush-3D_All	-1.49985	2.54e-05	0.000599	0.0582316	0.86922	0.978178
ENSMUSG00000036091	109685	Hyal3	hyaluronoglucosaminidase 3	MON_Crush-3D_All	-3.26071	0.00222058	0.0226455	0.0209935	0.982911	0.995745
ENSMUSG00000040164	16538	Kcns1	K+ voltage-gated channel, subfamily S, 1	MON_Crush-3D_All	-2.30845	0.00258749	0.0255314	-1.02916	0.17343	0.554312
ENSMUSG00000041548	80888	Hspb8	heat shock protein 8	MON_Crush-3D_All	-1.33851	0.000113	0.00207939	-0.69748	0.0441323	0.253227
ENSMUSG00000028063	16905	Lmna	lamin A	MON_Crush-3D_All	1.29177	1.72e-05	0.000432	0.641026	0.0330035	0.210641
ENSMUSG00000026668	68527	Ucma	upper zone of growth plate and cartilage matrix associated	MON_Crush-3D_All	-2.60195	0.00218549	0.0224032	-0.257792	0.755164	0.948119
ENSMUSG00000096753	100504156	Fam181a	family with sequence similarity 181, member A	MON_Crush-3D_All	-2.92232	0.000759	0.00978962	-0.261731	0.756099	0.948189
ENSMUSG00000024186	50782	Rgs11	regulator of G-protein signaling 11	MON_Crush-3D_All	-2.00002	0.000158	0.00274738	-1.08375	0.0398176	0.237643
ENSMUSG00000020953	12810	Coch	cochlin	MON_Crush-3D_All	-2.32333	4.48e-08	2.26e-06	-0.160427	0.70236	0.933173
ENSMUSG00000060131	241633	Atp8b4	ATPase, class I, type 8B, member 4	MON_Crush-3D_All	3.40374	2.96e-06	9.4e-05	1.97397	0.00726836	0.0742509
ENSMUSG00000034906	215387	Ncaph	non-SMC condensin I complex, subunit H	MON_Crush-3D_All	4.52986	2.04e-11	1.87e-09	1.89209	0.00551858	0.0606334
ENSMUSG00000050132	237868	Sarm1	sterile alpha and HEAT/Armadillo motif containing 1	MON_Crush-3D_All	-1.56177	0.000147	0.00257754	-0.218449	0.592576	0.897527
ENSMUSG00000036578	57780	Fxyd7	FXYD domain-containing ion transport regulator 7	MON_Crush-3D_All	-1.09473	0.00582267	0.0470717	0.914252	0.0205269	0.155721
ENSMUSG00000028124	14630	Gclm	glutamate-cysteine ligase, modifier subunit	MON_Crush-3D_All	-1.46554	0.00022	0.00362085	-0.243057	0.538768	0.877566
ENSMUSG00000034209	75668	Rasl10a	RAS-like, family 10, member A	MON_Crush-3D_All	-2.609	1.04e-05	0.000281	-0.172767	0.762838	0.950476
ENSMUSG00000006958	12667	Chrd	chordin	MON_Crush-3D_All	-1.87267	0.00274628	0.0267908	0.156421	0.798791	0.961883
ENSMUSG00000042540	217698	Acot5	acyl-CoA thioesterase 5	MON_Crush-3D_All	-2.60404	0.000813	0.0103801	-0.399528	0.597824	0.898353
ENSMUSG00000040274	12571	Cdk6	cyclin-dependent kinase 6	MON_Crush-3D_All	3.45302	1.59e-13	2.05e-11	1.31775	0.00550337	0.0605311
ENSMUSG00000015981	57740	Stk32c	serine/threonine kinase 32C	MON_Crush-3D_All	-4.05493	5e-07	1.93e-05	-0.714471	0.338186	0.744292
ENSMUSG00000109792	NA	NA	NA	MON_Crush-3D_All	-4.89553	0.00033	0.00501125	-1.51577	0.199329	0.591298
ENSMUSG00000002341	13004	Ncan	neurocan	MON_Crush-3D_All	3.23756	6.29e-12	6.31e-10	1.2695	0.00716907	0.0738426
ENSMUSG00000022856	66664	Tmem41a	transmembrane protein 41a	MON_Crush-3D_All	1.17469	0.00234286	0.0236195	1.09806	0.00449797	0.0518936
ENSMUSG00000028184	99633	Adgrl2	adhesion G protein-coupled receptor L2	MON_Crush-3D_All	1.76394	0.003198	0.030113	1.47155	0.0141246	0.11894
ENSMUSG00000029869	13848	Ephb6	Eph receptor B6	MON_Crush-3D_All	-1.27145	0.0031759	0.029962	0.01803	0.96653	0.993787
ENSMUSG00000055862	71564	Izumo4	IZUMO family member 4	MON_Crush-3D_All	-1.58871	0.00101249	0.0122626	-0.276585	0.564504	0.885315
ENSMUSG00000020869	98238	Lrrc59	leucine rich repeat containing 59	MON_Crush-3D_All	1.55581	3.5e-05	0.000786	0.626147	0.0960527	0.401944
ENSMUSG00000002870	17216	Mcm2	minichromosome maintenance complex component 2	MON_Crush-3D_All	3.04311	2.22e-14	3.54e-12	0.723285	0.0714679	0.340436
ENSMUSG00000037347	60322	Chst7	carbohydrate (N-acetylglucosamino) sulfotransferase 7	MON_Crush-3D_All	1.72807	0.000955	0.0117716	0.265203	0.61586	0.90553
ENSMUSG00000027500	20257	Stmn2	stathmin-like 2	MON_Crush-3D_All	2.16712	8.36e-06	0.000233	1.31368	0.00708337	0.0732365
ENSMUSG00000097820	NA	NA	NA	MON_Crush-3D_All	-1.68704	0.0024684	0.02454	0.040429	0.941717	0.990406
ENSMUSG00000037966	18081	Ninj1	ninjurin 1	MON_Crush-3D_All	1.59929	4.19e-05	0.000914	0.959947	0.01399	0.118243
ENSMUSG00000042444	235461	Mindy2	MINDY lysine 48 deubiquitinase 2	MON_Crush-3D_All	-1.39978	6.56e-06	0.00019	-0.36647	0.236975	0.637015
ENSMUSG00000023966	75564	Rsph9	radial spoke head 9 homolog (Chlamydomonas)	MON_Crush-3D_All	-1.19708	0.00415537	0.0368964	-0.190445	0.647432	0.914401
ENSMUSG00000041660	170442	Bbox1	butyrobetaine (gamma), 2-oxoglutarate dioxygenase 1 (gamma-butyrobetaine hydroxylase)	MON_Crush-3D_All	-4.45139	0.00234355	0.0236195	0.082765	0.94986	0.991879
ENSMUSG00000036943	235442	Rab8b	RAB8B, member RAS oncogene family	MON_Crush-3D_All	1.49193	0.00012	0.00217787	1.05292	0.00666469	0.0700014
ENSMUSG00000005320	14186	Fgfr4	fibroblast growth factor receptor 4	MON_Crush-3D_All	1.65193	0.00152256	0.0168102	0.969012	0.0645228	0.319439
ENSMUSG00000034917	27375	Tjp3	tight junction protein 3	MON_Crush-3D_All	3.21181	0.00228799	0.0232014	1.72772	0.105409	0.423464
ENSMUSG00000029175	74919	Slc35f6	solute carrier family 35, member F6	MON_Crush-3D_All	1.57757	1.05e-06	3.7e-05	0.983524	0.00235592	0.031669
ENSMUSG00000024165	52009	Jpt2	Jupiter microtubule associated homolog 2	MON_Crush-3D_All	2.15882	8.37e-09	5.17e-07	0.675688	0.0719414	0.34208
ENSMUSG00000037295	100017	Ldlrap1	low density lipoprotein receptor adaptor protein 1	MON_Crush-3D_All	1.31441	6.97e-05	0.00138319	0.248836	0.452282	0.829134
ENSMUSG00000032739	378460	Pram1	PML-RAR alpha-regulated adaptor molecule 1	MON_Crush-3D_All	4.67983	0.000431	0.00620951	3.26427	0.0145349	0.121696
ENSMUSG00000037601	18102	Nme1	NME/NM23 nucleoside diphosphate kinase 1	MON_Crush-3D_All	1.31654	4.76e-05	0.0010108	0.305151	0.346428	0.75151
ENSMUSG00000047443	227358	Erfe	erythroferrone	MON_Crush-3D_All	4.57755	3.97e-05	0.000869	1.46393	0.201169	0.593948
ENSMUSG00000021504	218271	B4galt7	xylosylprotein beta1,4-galactosyltransferase, polypeptide 7 (galactosyltransferase I)	MON_Crush-3D_All	1.39891	0.000792	0.0101286	0.997689	0.0168825	0.135596
ENSMUSG00000026825	13429	Dnm1	dynamin 1	MON_Crush-3D_All	-1.38935	0.0043479	0.0380834	0.0939079	0.845227	0.974451
ENSMUSG00000053647	76854	Gper1	G protein-coupled estrogen receptor 1	MON_Crush-3D_All	-1.90175	0.000158	0.00275641	0.14546	0.766873	0.951788
ENSMUSG00000029465	56378	Arpc3	actin related protein 2/3 complex, subunit 3	MON_Crush-3D_All	1.23223	0.000554	0.0076188	0.623129	0.0810553	0.368667
ENSMUSG00000067017	NA	NA	NA	MON_Crush-3D_All	1.31021	0.000751	0.00970404	0.661106	0.0897039	0.38796
ENSMUSG00000069083	100039592	Gm10259	karyopherin (importin) alpha 2 pseudogene	MON_Crush-3D_All	2.36498	0.00588544	0.0474301	0.500474	0.568459	0.887225
ENSMUSG00000109942	NA	NA	NA	MON_Crush-3D_All	-7.50146	0.00298288	0.028605	-4.20841	0.0612174	0.309653
ENSMUSG00000046240	72927	Hepacam	hepatocyte cell adhesion molecule	MON_Crush-3D_All	-1.37394	9.54e-05	0.00179098	-0.866924	0.0137958	0.117133
ENSMUSG00000037826	243382	Ppm1k	protein phosphatase 1K (PP2C domain containing)	MON_Crush-3D_All	-1.38435	0.00087	0.0109276	-0.801619	0.0532712	0.283097
ENSMUSG00000011752	18648	Pgam1	phosphoglycerate mutase 1	MON_Crush-3D_All	1.13191	0.000309	0.00472215	0.432104	0.168672	0.545684
ENSMUSG00000051517	230098	Arhgef39	Rho guanine nucleotide exchange factor (GEF) 39	MON_Crush-3D_All	4.39134	1.72e-08	9.76e-07	1.53682	0.0545007	0.28682
ENSMUSG00000031994	30806	Adamts8	a disintegrin-like and metallopeptidase (reprolysin type) with thrombospondin type 1 motif, 8	MON_Crush-3D_All	2.72899	6.37e-05	0.00128734	-0.485703	0.491896	0.852425
ENSMUSG00000020674	69675	Pxdn	peroxidasin	MON_Crush-3D_All	1.26906	0.000544	0.0075079	0.460445	0.211127	0.606421
ENSMUSG00000022758	18440	P2rx6	purinergic receptor P2X, ligand-gated ion channel, 6	MON_Crush-3D_All	-2.74685	3.11e-07	1.27e-05	-0.354811	0.499674	0.856614
ENSMUSG00000019773	67141	Fbxo5	F-box protein 5	MON_Crush-3D_All	1.86371	0.000606	0.00817769	-0.240897	0.664418	0.919752
ENSMUSG00000044783	212427	A730008H23Rik	RIKEN cDNA A730008H23 gene	MON_Crush-3D_All	1.02109	0.00220811	0.0225649	0.111764	0.738146	0.941943
ENSMUSG00000044783	381280	Hjurp	Holliday junction recognition protein	MON_Crush-3D_All	1.02109	0.00220811	0.0225649	0.111764	0.738146	0.941943
ENSMUSG00000052852	52250	Reep1	receptor accessory protein 1	MON_Crush-3D_All	-1.4927	0.00201946	0.0211173	0.184876	0.702063	0.933094
ENSMUSG00000078490	544678	Cfap74	cilia and flagella associated protein 74	MON_Crush-3D_All	-1.70811	0.000858	0.0108069	0.374182	0.46001	0.833879
ENSMUSG00000047368	226016	Abhd17b	abhydrolase domain containing 17B	MON_Crush-3D_All	-1.25603	0.00548002	0.045057	-1.2345	0.00640249	0.0681902
ENSMUSG00000016487	67533	Ppfibp1	PTPRF interacting protein, binding protein 1 (liprin beta 1)	MON_Crush-3D_All	1.04529	0.00153685	0.0169302	0.675477	0.0408146	0.241416
ENSMUSG00000025911	76187	Adhfe1	alcohol dehydrogenase, iron containing, 1	MON_Crush-3D_All	-1.91461	0.00072	0.00937767	-0.266206	0.636602	0.911047
ENSMUSG00000021259	13116	Cyp46a1	cytochrome P450, family 46, subfamily a, polypeptide 1	MON_Crush-3D_All	-1.4671	0.0023088	0.0233526	0.44497	0.352475	0.757181
ENSMUSG00000019214	214901	Chtf18	CTF18, chromosome transmission fidelity factor 18	MON_Crush-3D_All	2.12659	3.4e-06	0.000106	-0.439511	0.348956	0.753329
ENSMUSG00000032802	76650	Srxn1	sulfiredoxin 1 homolog (S. cerevisiae)	MON_Crush-3D_All	1.53646	5.43e-07	2.07e-05	0.527616	0.0858236	0.380237
ENSMUSG00000024854	69745	Pold4	polymerase (DNA-directed), delta 4	MON_Crush-3D_All	1.79787	6.41e-07	2.37e-05	0.851905	0.0187341	0.146451
ENSMUSG00000020357	14257	Flt4	FMS-like tyrosine kinase 4	MON_Crush-3D_All	1.87457	0.00332297	0.0310238	0.1999	0.757767	0.948735
ENSMUSG00000024903	100470	Lao1	L-amino acid oxidase 1	MON_Crush-3D_All	-7.84238	0.000952	0.0117417	-3.3589	0.0900288	0.388563
ENSMUSG00000032380	13143	Dapk2	death-associated protein kinase 2	MON_Crush-3D_All	-1.3334	0.00270725	0.0264754	-0.140036	0.751919	0.947139
ENSMUSG00000035561	72535	Aldh1b1	aldehyde dehydrogenase 1 family, member B1	MON_Crush-3D_All	1.96542	0.00205372	0.02131	1.13571	0.0769983	0.357103
ENSMUSG00000098022	330502	Zfp82	zinc finger protein 82	MON_Crush-3D_All	-1.90341	0.00524416	0.043736	0.622663	0.34758	0.752549
ENSMUSG00000033610	75735	Pank1	pantothenate kinase 1	MON_Crush-3D_All	-1.70265	0.00294699	0.0283433	-1.12356	0.0487957	0.26871
ENSMUSG00000037034	18503	Pax1	paired box 1	MON_Crush-3D_All	-7.18467	0.00119863	0.0140164	-2.85758	0.140167	0.495407
ENSMUSG00000020496	108660	Rnf187	ring finger protein 187	MON_Crush-3D_All	-2.17256	1.25e-11	1.2e-09	-0.0105621	0.973672	0.99484
ENSMUSG00000024177	56520	Nme4	NME/NM23 nucleoside diphosphate kinase 4	MON_Crush-3D_All	1.74415	0.00150716	0.0166829	-0.255314	0.649246	0.914499
ENSMUSG00000039748	26909	Exo1	exonuclease 1	MON_Crush-3D_All	2.83396	0.00305813	0.0290868	-0.0790289	0.935853	0.989178
ENSMUSG00000028370	18491	Pappa	pregnancy-associated plasma protein A	MON_Crush-3D_All	2.09761	0.0015945	0.017439	-0.213651	0.752978	0.947139
ENSMUSG00000100009	NA	NA	NA	MON_Crush-3D_All	-4.51978	1.04e-05	0.00028	-0.974063	0.309951	0.719494
ENSMUSG00000109511	18226	Nup62	nucleoporin 62	MON_Crush-3D_All	1.41848	2.97e-05	0.000681	0.485079	0.154482	0.522661
ENSMUSG00000026785	263803	Pkn3	protein kinase N3	MON_Crush-3D_All	3.38924	2.91e-05	0.000671	1.7492	0.0323599	0.208304
ENSMUSG00000024780	67072	Cdc37l1	cell division cycle 37-like 1	MON_Crush-3D_All	-1.07098	0.000296	0.00455043	-0.896103	0.00246182	0.0327918
ENSMUSG00000026383	226352	Epb41l5	erythrocyte membrane protein band 4.1 like 5	MON_Crush-3D_All	-1.40428	0.00204498	0.02127	-0.0486933	0.914659	0.985736
ENSMUSG00000031016	22390	Wee1	WEE 1 homolog 1 (S. pombe)	MON_Crush-3D_All	1.28272	0.0025819	0.025489	0.633531	0.138052	0.491386
ENSMUSG00000022124	50789	Fbxl3	F-box and leucine-rich repeat protein 3	MON_Crush-3D_All	-1.40624	0.00183545	0.019513	-0.0909833	0.839812	0.973885
ENSMUSG00000029299	27405	Abcg3	ATP binding cassette subfamily G member 3	MON_Crush-3D_All	5.81881	0.000259	0.0041379	3.24219	0.0446511	0.254977
ENSMUSG00000035104	232146	Eva1a	eva-1 homolog A (C. elegans)	MON_Crush-3D_All	-1.86396	3.38e-05	0.000765	-0.578808	0.196045	0.58717
ENSMUSG00000035439	76478	Haus8	4HAUS augmin-like complex, subunit 8	MON_Crush-3D_All	1.51383	5.39e-05	0.00112482	0.762054	0.0426983	0.247658
ENSMUSG00000094248	665433	H2ac23	H2A clustered histone 23	MON_Crush-3D_All	3.85108	2.87e-16	6.45e-14	1.26649	0.00788847	0.078781
ENSMUSG00000061322	68922	Dnaic1	dynein, axonemal, intermediate chain 1	MON_Crush-3D_All	-2.42299	0.000222	0.00363897	0.12115	0.84985	0.975162
ENSMUSG00000040663	56708	Clcf1	cardiotrophin-like cytokine factor 1	MON_Crush-3D_All	2.86633	4.45e-12	4.56e-10	0.972621	0.0200967	0.153708
ENSMUSG00000030162	108078	Olr1	oxidized low density lipoprotein (lectin-like) receptor 1	MON_Crush-3D_All	3.73325	1.49e-05	0.000381	2.38725	0.00599804	0.0648934
ENSMUSG00000030256	79362	Bhlhe41	basic helix-loop-helix family, member e41	MON_Crush-3D_All	-1.03437	0.00139908	0.0157547	0.0712447	0.825377	0.970445
ENSMUSG00000061080	268890	Lsamp	limbic system-associated membrane protein	MON_Crush-3D_All	-1.33134	0.000612	0.00825533	0.0244427	0.94975	0.991815
ENSMUSG00000040675	270685	Mthfd1l	methylenetetrahydrofolate dehydrogenase (NADP+ dependent) 1-like	MON_Crush-3D_All	1.93356	6.74e-05	0.00134766	0.909905	0.0621555	0.312116
ENSMUSG00000046591	77011	Ticrr	TOPBP1-interacting checkpoint and replication regulator	MON_Crush-3D_All	5.08043	7.15e-07	2.62e-05	1.61789	0.12584	0.467805
ENSMUSG00000000167	72614	Pih1d2	PIH1 domain containing 2	MON_Crush-3D_All	-1.99294	0.00108894	0.0129872	-0.380418	0.525302	0.870398
ENSMUSG00000022253	68646	Nadk2	NAD kinase 2, mitochondrial	MON_Crush-3D_All	-1.77097	0.000149	0.00261376	-0.465884	0.315858	0.725637
ENSMUSG00000049241	243270	Hcar1	hydrocarboxylic acid receptor 1	MON_Crush-3D_All	-2.54693	0.00239884	0.0240218	0.942811	0.23561	0.635679
ENSMUSG00000024795	240641	Kif20b	kinesin family member 20B	MON_Crush-3D_All	3.45333	1.03e-08	6.14e-07	1.04444	0.0885081	0.385389
ENSMUSG00000031791	74166	Tmem38a	transmembrane protein 38A	MON_Crush-3D_All	-1.35147	0.00144021	0.0161078	-0.306459	0.468832	0.83912
ENSMUSG00000035704	381903	Alg8	asparagine-linked glycosylation 8 (alpha-1,3-glucosyltransferase)	MON_Crush-3D_All	2.00634	6.15e-05	0.00124926	0.919707	0.0672943	0.328512
ENSMUSG00000029413	67111	Naaa	N-acylethanolamine acid amidase	MON_Crush-3D_All	-1.51743	0.000316	0.00480571	-0.220903	0.599228	0.89893
ENSMUSG00000058740	227632	Kcnt1	potassium channel, subfamily T, member 1	MON_Crush-3D_All	-5.053	0.00251811	0.0249339	0.107173	0.936137	0.989178
ENSMUSG00000041444	330914	Arhgap32	Rho GTPase activating protein 32	MON_Crush-3D_All	-1.30243	0.00262155	0.0257903	-0.666617	0.123202	0.461952
ENSMUSG00000086814	NA	NA	NA	MON_Crush-3D_All	-8.37411	3.46e-06	0.000108	-0.457899	0.681836	0.926681
ENSMUSG00000104117	433374	Gm20743	predicted gene, 20743	MON_Crush-3D_All	-6.68248	0.00628307	0.0498162	-0.440445	0.825509	0.970445
ENSMUSG00000028680	12795	Plk3	polo like kinase 3	MON_Crush-3D_All	-1.31683	0.00119475	0.0139905	-0.296732	0.463708	0.835726
ENSMUSG00000053219	379043	Raet1e	retinoic acid early transcript 1E	MON_Crush-3D_All	5.68013	0.00147746	0.0164501	0.713989	0.715183	0.936178
ENSMUSG00000006369	14114	Fbln1	fibulin 1	MON_Crush-3D_All	-1.68753	2.77e-06	8.93e-05	-0.203356	0.570705	0.888164
ENSMUSG00000030344	11642	Akap3	A kinase (PRKA) anchor protein 3	MON_Crush-3D_All	7.33884	0.00119024	0.0139596	6.49627	0.00429811	0.0500097
ENSMUSG00000035948	380660	Acss3	acyl-CoA synthetase short-chain family member 3	MON_Crush-3D_All	-2.24266	0.00243654	0.0243038	-0.307129	0.674866	0.923702
ENSMUSG00000020844	18230	Nxn	nucleoredoxin	MON_Crush-3D_All	-1.4123	0.000218	0.00359822	-0.262596	0.489595	0.85108
ENSMUSG00000031402	17524	Mpp1	membrane protein, palmitoylated	MON_Crush-3D_All	1.18431	0.000839	0.010624	0.780248	0.027979	0.189919
ENSMUSG00000087698	100126227	Gm13031	predicted gene 13031	MON_Crush-3D_All	-2.99097	8.41e-05	0.00163159	-0.526203	0.466125	0.836645
ENSMUSG00000048583	16002	Igf2	insulin-like growth factor 2	MON_Crush-3D_All	-6.76004	7.79e-33	1.03e-29	0.0739231	0.878225	0.979443
ENSMUSG00000044349	319317	Snhg11	small nucleolar RNA host gene 11	MON_Crush-3D_All	-2.29759	1.45e-05	0.000373	-1.07028	0.0404576	0.240274
ENSMUSG00000030125	16977	Lrrc23	leucine rich repeat containing 23	MON_Crush-3D_All	-2.14117	0.000776	0.00996537	-0.186472	0.765092	0.950941
ENSMUSG00000103291	NA	NA	NA	MON_Crush-3D_All	-1.46382	0.00239927	0.0240218	-1.22889	0.0108061	0.0982607
ENSMUSG00000068299	75541	Nat8f4	N-acetyltransferase 8 (GCN5-related) family member 4	MON_Crush-3D_All	-1.75419	2.49e-05	0.000589	-0.287057	0.487387	0.848996
ENSMUSG00000040204	68026	Pclaf	PCNA clamp associated factor	MON_Crush-3D_All	4.27841	2.28e-12	2.51e-10	0.410007	0.508709	0.862129
ENSMUSG00000022340	319613	Sybu	syntabulin (syntaxin-interacting)	MON_Crush-3D_All	-1.29976	0.000782	0.0100282	-0.0128107	0.973502	0.99484
ENSMUSG00000049775	19241	Tmsb4x	thymosin, beta 4, X chromosome	MON_Crush-3D_All	1.01782	0.00259433	0.0255861	0.700676	0.0381237	0.230567
ENSMUSG00000042073	76491	Abhd14b	abhydrolase domain containing 14b	MON_Crush-3D_All	-1.57785	0.00141154	0.015868	-0.550791	0.264257	0.670382
ENSMUSG00000044456	217835	Rin3	Ras and Rab interactor 3	MON_Crush-3D_All	1.7471	0.00118468	0.0139192	1.00653	0.0624886	0.31287
ENSMUSG00000031756	72155	Cenpn	centromere protein N	MON_Crush-3D_All	2.87372	4.7e-06	0.000143	0.946309	0.137242	0.489745
ENSMUSG00000020151	19279	Ptprr	protein tyrosine phosphatase, receptor type, R	MON_Crush-3D_All	-2.52243	0.000817	0.0103977	-1.81629	0.015225	0.125932
ENSMUSG00000017861	17865	Mybl2	myeloblastosis oncogene-like 2	MON_Crush-3D_All	4.1108	1.1e-08	6.49e-07	1.58023	0.0303445	0.199697
ENSMUSG00000028597	67305	Gpx7	glutathione peroxidase 7	MON_Crush-3D_All	1.24422	0.00330857	0.0309735	0.728192	0.0865393	0.381759
ENSMUSG00000097411	NA	NA	NA	MON_Crush-3D_All	-7.22745	0.00199462	0.0208796	-1.72709	0.358865	0.76352
ENSMUSG00000026686	110648	Lmx1a	LIM homeobox transcription factor 1 alpha	MON_Crush-3D_All	-2.94098	0.00166275	0.0180655	-0.0254915	0.977076	0.995438
ENSMUSG00000071369	26408	Map3k5	mitogen-activated protein kinase kinase kinase 5	MON_Crush-3D_All	-1.19954	0.00459729	0.0397147	-0.302418	0.472698	0.840297
ENSMUSG00000036278	107227	Macrod1	mono-ADP ribosylhydrolase 1	MON_Crush-3D_All	-2.01501	0.000335	0.00505501	-1.19599	0.0327719	0.210013
ENSMUSG00000022350	223593	Washc5	WASH complex subunit 5	MON_Crush-3D_All	1.02722	0.00289393	0.0279554	0.626498	0.0695295	0.33496
ENSMUSG00000059195	NA	NA	NA	MON_Crush-3D_All	1.40224	1.4e-05	0.000363	0.94279	0.00351486	0.0429169
ENSMUSG00000034324	208213	Tmem132c	transmembrane protein 132C	MON_Crush-3D_All	-2.41742	0.000218	0.00359741	0.996988	0.119961	0.454792
ENSMUSG00000038390	14788	Gpr162	G protein-coupled receptor 162	MON_Crush-3D_All	-2.42079	0.00317194	0.0299389	-0.859078	0.287933	0.697934
ENSMUSG00000001473	67951	Tubb6	tubulin, beta 6 class V	MON_Crush-3D_All	2.36765	4.64e-14	7.01e-12	0.521171	0.0975166	0.405423
ENSMUSG00000024302	13527	Dtna	dystrobrevin alpha	MON_Crush-3D_All	-1.04529	0.00381752	0.0345481	-0.508672	0.159081	0.530347
ENSMUSG00000041608	215446	Entpd3	ectonucleoside triphosphate diphosphohydrolase 3	MON_Crush-3D_All	6.00607	0.00110171	0.0131079	0.721165	0.716352	0.936249
ENSMUSG00000034353	51801	Ramp1	receptor (calcitonin) activity modifying protein 1	MON_Crush-3D_All	-1.69418	2.24e-05	0.000541	-0.468261	0.240687	0.642473
ENSMUSG00000010830	105785	Kdelr3	KDEL (Lys-Asp-Glu-Leu) endoplasmic reticulum protein retention receptor 3	MON_Crush-3D_All	1.52662	0.000368	0.0054449	0.745488	0.0835205	0.375056
ENSMUSG00000049932	15270	H2ax	H2A.X variant histone	MON_Crush-3D_All	1.6395	8.02e-06	0.000225	-0.238169	0.519698	0.867579
ENSMUSG00000008035	68041	Mid1ip1	Mid1 interacting protein 1 (gastrulation specific G12-like (zebrafish))	MON_Crush-3D_All	-1.02873	0.00198007	0.0207582	-0.618108	0.0630694	0.314779
ENSMUSG00000068747	20661	Sort1	sortilin 1	MON_Crush-3D_All	-1.09425	0.00058	0.00789054	-0.850266	0.00750332	0.0761581
ENSMUSG00000042529	16515	Kcnj12	potassium inwardly-rectifying channel, subfamily J, member 12	MON_Crush-3D_All	-2.44277	1.13e-05	0.000303	0.374326	0.497353	0.85553
ENSMUSG00000033004	105689	Mycbp2	MYC binding protein 2, E3 ubiquitin protein ligase	MON_Crush-3D_All	-1.05793	0.000883	0.0110464	-0.641074	0.0438167	0.252063
ENSMUSG00000046574	233210	Prr12	proline rich 12	MON_Crush-3D_All	-1.5409	0.00209894	0.0216733	-0.853772	0.0864407	0.38157
ENSMUSG00000102222	93722	Pcdhga10	protocadherin gamma subfamily A, 10	MON_Crush-3D_All	-1.5367	0.00531871	0.0442271	-0.121835	0.823975	0.969959
ENSMUSG00000024647	12405	Cbln2	cerebellin 2 precursor protein	MON_Crush-3D_All	-7.55743	0.000744	0.00963972	-2.86898	0.128719	0.474553
ENSMUSG00000025464	212503	Paox	polyamine oxidase (exo-N4-amino)	MON_Crush-3D_All	1.35102	0.00429681	0.0377455	1.24496	0.00855481	0.083469
ENSMUSG00000054676	72244	1600014C10Rik	RIKEN cDNA 1600014C10 gene	MON_Crush-3D_All	1.24306	0.000715	0.00932853	0.562804	0.126205	0.468654
ENSMUSG00000020061	109272	Mybpc1	myosin binding protein C, slow-type	MON_Crush-3D_All	-4.64731	0.000413	0.00599232	-1.81214	0.144233	0.504114
ENSMUSG00000039396	234258	Neil3	nei like 3 (E. coli)	MON_Crush-3D_All	5.9614	1.17e-08	6.85e-07	2.39079	0.024349	0.174092
ENSMUSG00000031824	234797	6430548M08Rik	RIKEN cDNA 6430548M08 gene	MON_Crush-3D_All	-1.3064	0.000171	0.0029397	0.0691603	0.841717	0.974277
ENSMUSG00000035352	20293	Ccl12	chemokine (C-C motif) ligand 12	MON_Crush-3D_All	1.88543	7.73e-05	0.00151264	0.129766	0.787378	0.957863
ENSMUSG00000001588	216859	Acap1	ArfGAP with coiled-coil, ankyrin repeat and PH domains 1	MON_Crush-3D_All	3.35179	0.0055008	0.0451902	2.34185	0.054682	0.287613
ENSMUSG00000029122	59056	Evc	EvC ciliary complex subunit 1	MON_Crush-3D_All	-1.37988	0.00428953	0.0377151	0.626734	0.190752	0.579421
ENSMUSG00000097328	21944	Tnfsf12	tumor necrosis factor (ligand) superfamily, member 12	MON_Crush-3D_All	1.389	0.00490401	0.0416904	0.874992	0.0774842	0.358061
ENSMUSG00000043832	73149	Clec4a3	C-type lectin domain family 4, member a3	MON_Crush-3D_All	1.82735	0.00490628	0.0416918	1.13614	0.0821052	0.37122
ENSMUSG00000035783	11475	Acta2	actin, alpha 2, smooth muscle, aorta	MON_Crush-3D_All	1.63344	6.57e-05	0.00132281	-0.343846	0.40895	0.801451
ENSMUSG00000075334	67874	Rprm	reprimo, TP53 dependent G2 arrest mediator candidate	MON_Crush-3D_All	1.57602	0.00251442	0.0249099	-0.00392259	0.994089	0.998787
ENSMUSG00000039886	215210	Tmem120a	transmembrane protein 120A	MON_Crush-3D_All	1.14161	0.00084	0.010624	0.537152	0.116832	0.44774
ENSMUSG00000032394	19289	Igdcc3	immunoglobulin superfamily, DCC subclass, member 3	MON_Crush-3D_All	-4.47432	0.000176	0.00301606	-1.54403	0.150887	0.515342
ENSMUSG00000030641	74041	Ddias	DNA damage-induced apoptosis suppressor	MON_Crush-3D_All	3.71511	2.62e-06	8.58e-05	1.60642	0.0459425	0.259318
ENSMUSG00000028364	21923	Tnc	tenascin C	MON_Crush-3D_All	6.89039	4.57e-08	2.3e-06	3.52192	0.00523002	0.0581197
ENSMUSG00000029516	12704	Cit	citron	MON_Crush-3D_All	1.49388	0.000819	0.0104063	0.834653	0.0623543	0.312809
ENSMUSG00000041782	16763	Lad1	ladinin	MON_Crush-3D_All	-2.2683	0.00102616	0.0123856	-1.53444	0.0254835	0.179267
ENSMUSG00000040037	320840	Negr1	neuronal growth regulator 1	MON_Crush-3D_All	-1.34981	0.00178697	0.0191416	-0.581976	0.176811	0.559978
ENSMUSG00000021779	21834	Thrb	thyroid hormone receptor beta	MON_Crush-3D_All	-2.15095	0.00142889	0.0160085	-1.12443	0.0931291	0.395519
ENSMUSG00000050708	14325	Ftl1	ferritin light polypeptide 1	MON_Crush-3D_All	2.81636	0.00413441	0.0368005	1.76453	0.0723835	0.343228
ENSMUSG00000105909	NA	NA	NA	MON_Crush-3D_All	-4.81248	0.00588618	0.0474301	-0.747734	0.616825	0.905981
ENSMUSG00000070284	331026	Gmppb	GDP-mannose pyrophosphorylase B	MON_Crush-3D_All	1.03481	0.00413921	0.0368005	0.188284	0.603265	0.900245
ENSMUSG00000025630	15452	Hprt	hypoxanthine guanine phosphoribosyl transferase	MON_Crush-3D_All	1.49182	0.000123	0.00222002	0.854241	0.0281394	0.190314
ENSMUSG00000007041	114584	Clic1	chloride intracellular channel 1	MON_Crush-3D_All	1.56206	5.04e-07	1.93e-05	0.93187	0.00273824	0.0356406
ENSMUSG00000021458	72061	Aopep	aminopeptidase O	MON_Crush-3D_All	1.51354	0.000281	0.00438466	0.908776	0.029366	0.195961
ENSMUSG00000054256	17690	Msi1	musashi RNA-binding protein 1	MON_Crush-3D_All	-2.35422	0.00346946	0.0320135	-0.487205	0.532003	0.874483
ENSMUSG00000058897	77018	Col25a1	collagen, type XXV, alpha 1	MON_Crush-3D_All	-5.89656	0.00202656	0.0211357	1.53609	0.298041	0.707606
ENSMUSG00000106490	NA	NA	NA	MON_Crush-3D_All	-3.94316	0.00184221	0.0195638	-1.7596	0.137915	0.491153
ENSMUSG00000021097	94040	Clmn	calmin	MON_Crush-3D_All	-1.78574	0.000135	0.00239373	-0.925365	0.0476153	0.264627
ENSMUSG00000020135	23805	Apc2	APC regulator of WNT signaling pathway 2	MON_Crush-3D_All	-1.05967	0.00446645	0.0389332	-0.602215	0.106007	0.424463
ENSMUSG00000033031	224171	Cip2a	cell proliferation regulating inhibitor of protein phosphatase 2A	MON_Crush-3D_All	2.30927	0.000436	0.00626203	0.551808	0.408734	0.801262
ENSMUSG00000036972	22774	Zic4	zinc finger protein of the cerebellum 4	MON_Crush-3D_All	-1.31501	0.000685	0.00902317	0.596698	0.119859	0.454634
ENSMUSG00000046523	67516	Kctd4	potassium channel tetramerisation domain containing 4	MON_Crush-3D_All	-1.75964	0.00118294	0.0139069	-1.01415	0.0611469	0.309653
ENSMUSG00000002289	57875	Angptl4	angiopoietin-like 4	MON_Crush-3D_All	3.26326	2.38e-12	2.6e-10	1.25193	0.00757134	0.0765455
ENSMUSG00000032352	214345	Lrrc1	leucine rich repeat containing 1	MON_Crush-3D_All	-1.21633	0.00436004	0.0381485	-1.21056	0.00459558	0.0526937
ENSMUSG00000079495	100504710	Nat8f6	N-acetyltransferase 8 (GCN5-related) family member 6	MON_Crush-3D_All	-2.91045	0.00277266	0.0269949	-0.171808	0.853856	0.975162
ENSMUSG00000051235	209334	Gen1	GEN1, Holliday junction 5' flap endonuclease	MON_Crush-3D_All	6.894	6.27e-07	2.34e-05	0.877898	0.569647	0.887878
ENSMUSG00000102697	353237	Pcdhac2	protocadherin alpha subfamily C, 2	MON_Crush-3D_All	2.78692	0.00167668	0.0181969	2.36436	0.00793627	0.0790275
ENSMUSG00000035678	21950	Tnfsf9	tumor necrosis factor (ligand) superfamily, member 9	MON_Crush-3D_All	1.87808	0.000436	0.00626203	0.568543	0.291646	0.700858
ENSMUSG00000112112	NA	NA	NA	MON_Crush-3D_All	-1.5788	0.00474668	0.0406676	-1.53014	0.00632109	0.0676509
ENSMUSG00000040809	12655	Chil3	chitinase-like 3	MON_Crush-3D_All	8.06138	2.69e-06	8.74e-05	2.86667	0.0967606	0.403472
ENSMUSG00000063142	16531	Kcnma1	potassium large conductance calcium-activated channel, subfamily M, alpha member 1	MON_Crush-3D_All	-1.64585	0.00225788	0.0229667	-0.115329	0.828561	0.970724
ENSMUSG00000030170	22419	Wnt5b	wingless-type MMTV integration site family, member 5B	MON_Crush-3D_All	-2.60191	2.62e-09	1.77e-07	-0.117677	0.784474	0.95739
ENSMUSG00000071076	16478	Jund	jun D proto-oncogene	MON_Crush-3D_All	-3.53955	0.00102653	0.0123856	0.0883563	0.934544	0.989026
ENSMUSG00000041324	16323	Inhba	inhibin beta-A	MON_Crush-3D_All	3.09874	2.79e-06	8.96e-05	0.810446	0.232395	0.631323
ENSMUSG00000057135	327957	Scimp	SLP adaptor and CSK interacting membrane protein	MON_Crush-3D_All	2.10233	0.00573486	0.046514	1.94391	0.0108298	0.0983403
ENSMUSG00000031517	234267	Gpm6a	glycoprotein m6a	MON_Crush-3D_All	-1.32029	0.00336544	0.0312908	0.5216	0.246003	0.648384
ENSMUSG00000050592	241303	Fam78a	family with sequence similarity 78, member A	MON_Crush-3D_All	3.4207	0.000874	0.0109641	1.02497	0.330929	0.738506
ENSMUSG00000090222	NA	NA	NA	MON_Crush-3D_All	7.20614	0.00476161	0.0407526	4.13411	0.115297	0.44532
ENSMUSG00000028484	101739	Psip1	PC4 and SFRS1 interacting protein 1	MON_Crush-3D_All	-1.42815	3.68e-05	0.000818	-0.604922	0.0800343	0.365481
ENSMUSG00000027018	107435	Hat1	histone aminotransferase 1	MON_Crush-3D_All	1.40285	0.000224	0.00366915	0.12178	0.749984	0.947084
ENSMUSG00000020926	11488	Adam11	a disintegrin and metallopeptidase domain 11	MON_Crush-3D_All	-2.08222	1.01e-05	0.000274	-0.127677	0.786231	0.957663
ENSMUSG00000013089	104156	Etv5	ets variant 5	MON_Crush-3D_All	1.07133	0.0016178	0.0176742	0.887597	0.00904345	0.0863231
ENSMUSG00000041794	245049	Myrip	myosin VIIA and Rab interacting protein	MON_Crush-3D_All	-2.23141	0.000189	0.00319745	-0.0663405	0.909721	0.985247
ENSMUSG00000025993	53945	Slc40a1	solute carrier family 40 (iron-regulated transporter), member 1	MON_Crush-3D_All	1.36373	0.0023974	0.0240218	1.22394	0.00651088	0.0689865
ENSMUSG00000038025	18676	Phf2	PHD finger protein 2	MON_Crush-3D_All	-1.42885	0.00215679	0.0221665	-1.18251	0.0110705	0.0999069
ENSMUSG00000070509	244058	Rgma	repulsive guidance molecule family member A	MON_Crush-3D_All	-1.28503	0.000928	0.0114871	-0.660921	0.0877849	0.383951
ENSMUSG00000087060	NA	NA	NA	MON_Crush-3D_All	3.22593	0.00278643	0.0270756	1.78111	0.103657	0.420271
ENSMUSG00000022769	64136	Sdf2l1	stromal cell-derived factor 2-like 1	MON_Crush-3D_All	1.88209	9.6e-08	4.5e-06	0.709784	0.0445428	0.254727
ENSMUSG00000113029	NA	NA	NA	MON_Crush-3D_All	-2.35294	0.00111333	0.0132143	-1.22329	0.0872697	0.382792
ENSMUSG00000037624	16526	Kcnk2	potassium channel, subfamily K, member 2	MON_Crush-3D_All	-1.61619	0.00541594	0.0446973	-0.570119	0.322289	0.731089
ENSMUSG00000107451	NA	NA	NA	MON_Crush-3D_All	-1.98032	0.00111147	0.0132001	-1.44604	0.0170534	0.136861
ENSMUSG00000019992	71804	Mtfr2	mitochondrial fission regulator 2	MON_Crush-3D_All	4.11166	9.46e-05	0.00178015	0.638007	0.558791	0.884405
ENSMUSG00000021125	11847	Arg2	arginase type II	MON_Crush-3D_All	2.74571	0.00244895	0.0243835	1.13529	0.217216	0.615179
ENSMUSG00000026223	64294	Itm2c	integral membrane protein 2C	MON_Crush-3D_All	-1.3321	4.25e-05	0.000925	0.299296	0.357632	0.762782
ENSMUSG00000097729	NA	NA	NA	MON_Crush-3D_All	-1.34099	0.00419739	0.0372027	-0.779408	0.0951835	0.400124
ENSMUSG00000025727	100034748	A930017K11Rik	RIKEN cDNA A930017K11 gene	MON_Crush-3D_All	-2.22607	0.00107864	0.0129089	-1.56835	0.0208223	0.15709
ENSMUSG00000045345	NA	NA	NA	MON_Crush-3D_All	-7.03698	0.00278601	0.0270756	-1.35638	0.476885	0.842878
ENSMUSG00000089942	18725	Pira2	paired-Ig-like receptor A2	MON_Crush-3D_All	3.58878	4.32e-05	0.000934	2.16009	0.0146926	0.122733
ENSMUSG00000022305	239393	Lrp12	low density lipoprotein-related protein 12	MON_Crush-3D_All	1.38918	0.00120713	0.0141074	0.900368	0.0363057	0.223712
ENSMUSG00000048249	77128	Crebrf	CREB3 regulatory factor	MON_Crush-3D_All	-1.64957	5.2e-07	1.99e-05	-0.575732	0.0791724	0.362838
ENSMUSG00000023284	675812	Zfp605	zinc finger protein 605	MON_Crush-3D_All	-1.4538	0.00443145	0.0386706	-0.875329	0.0854203	0.379093
ENSMUSG00000033059	110078	Pygb	brain glycogen phosphorylase	MON_Crush-3D_All	-1.48946	0.000249	0.00401697	0.00227824	0.995527	0.998894
ENSMUSG00000004633	69993	Chn2	chimerin 2	MON_Crush-3D_All	-1.13647	0.000408	0.00593044	-0.84528	0.00855727	0.083469
ENSMUSG00000002688	18760	Prkd1	protein kinase D1	MON_Crush-3D_All	-1.93155	0.000938	0.0115909	-0.360758	0.533367	0.875347
ENSMUSG00000007476	241296	Lrrc8a	leucine rich repeat containing 8A VRAC subunit A	MON_Crush-3D_All	-1.37865	0.000293	0.00452523	-0.585941	0.123252	0.461952
ENSMUSG00000114457	NA	NA	NA	MON_Crush-3D_All	-7.78686	3.53e-05	0.00079	-0.655649	0.61593	0.90553
ENSMUSG00000020846	76566	Rflnb	refilin B	MON_Crush-3D_All	-1.22799	0.00122872	0.0142872	-0.38311	0.312966	0.723053
ENSMUSG00000037572	218973	Wdhd1	WD repeat and HMG-box DNA binding protein 1	MON_Crush-3D_All	2.38966	1.2e-05	0.000318	0.46128	0.404073	0.797915
ENSMUSG00000054693	11487	Adam10	a disintegrin and metallopeptidase domain 10	MON_Crush-3D_All	1.20726	8.93e-05	0.0017109	0.991693	0.00129578	0.0199799
ENSMUSG00000050663	237553	Trhde	TRH-degrading enzyme	MON_Crush-3D_All	-2.54944	0.0045835	0.0396302	-0.882099	0.318837	0.728349
ENSMUSG00000028378	67103	Ptgr1	prostaglandin reductase 1	MON_Crush-3D_All	2.08308	3.91e-05	0.000858	1.39892	0.00592385	0.0643403
ENSMUSG00000116912	433027	Gm5487	minichromosome maintenance deficient 7 pseudogene	MON_Crush-3D_All	8.05023	0.00186344	0.0197575	4.46104	0.095542	0.400901
ENSMUSG00000023084	74485	Lrrc71	leucine rich repeat containing 71	MON_Crush-3D_All	-4.03185	0.00086	0.0108218	1.26985	0.217391	0.615478
ENSMUSG00000078429	52468	Ctdsp2	CTD (carboxy-terminal domain, RNA polymerase II, polypeptide A) small phosphatase 2	MON_Crush-3D_All	-1.95679	2.45e-07	1.04e-05	-0.90973	0.0162328	0.131723
ENSMUSG00000001403	68612	Ube2c	ubiquitin-conjugating enzyme E2C	MON_Crush-3D_All	7.33263	0.000123	0.00222002	3.57193	0.0617033	0.311151
ENSMUSG00000049307	14345	Fut4	fucosyltransferase 4	MON_Crush-3D_All	2.29915	0.00559893	0.0457012	1.87015	0.0248228	0.176312
ENSMUSG00000060063	11690	Alox5ap	arachidonate 5-lipoxygenase activating protein	MON_Crush-3D_All	1.96245	6.2e-06	0.000182	0.294921	0.498627	0.855788
ENSMUSG00000107412	100504740	Gm20383	predicted gene, 20383	MON_Crush-3D_All	-4.37318	0.00449952	0.0391609	-1.10582	0.440936	0.823267
ENSMUSG00000079593	71159	4933416I08Rik	RIKEN cDNA 4933416I08 gene	MON_Crush-3D_All	-1.53977	0.00233744	0.0235819	-0.966265	0.0552076	0.288896
ENSMUSG00000023046	16012	Igfbp6	insulin-like growth factor binding protein 6	MON_Crush-3D_All	-1.74698	7.86e-05	0.00153565	0.69215	0.116359	0.447152
ENSMUSG00000068551	68910	Zfp467	zinc finger protein 467	MON_Crush-3D_All	-1.26777	0.00590918	0.0475766	0.0974038	0.831524	0.971609
ENSMUSG00000047793	208777	Sned1	sushi, nidogen and EGF-like domains 1	MON_Crush-3D_All	-1.3545	0.000851	0.0107377	0.277872	0.492651	0.852898
ENSMUSG00000085363	NA	NA	NA	MON_Crush-3D_All	-7.21744	0.00384547	0.0347216	-3.97813	0.0732555	0.346019
ENSMUSG00000021701	20620	Plk2	polo like kinase 2	MON_Crush-3D_All	2.38789	3.36e-08	1.75e-06	1.05936	0.0148283	0.123396
ENSMUSG00000097881	98452	Celrr	cerebellum expressed regulatory RNA	MON_Crush-3D_All	-2.59249	0.00391415	0.0352131	-1.23102	0.161042	0.533074
ENSMUSG00000032186	50876	Tmod2	tropomodulin 2	MON_Crush-3D_All	-1.20048	0.00178441	0.0191246	-0.905611	0.0184397	0.145036
ENSMUSG00000050248	68525	Evc2	EvC ciliary complex subunit 2	MON_Crush-3D_All	-1.29961	0.00175527	0.0188942	-0.02117	0.959031	0.992913
ENSMUSG00000005045	269610	Chd5	chromodomain helicase DNA binding protein 5	MON_Crush-3D_All	-1.76707	0.00151776	0.0167723	-0.385769	0.482558	0.846123
ENSMUSG00000007415	67210	Gatad1	GATA zinc finger domain containing 1	MON_Crush-3D_All	-1.2614	0.00062	0.00834784	-0.938598	0.0108135	0.09828
ENSMUSG00000026278	51800	Bok	BCL2-related ovarian killer	MON_Crush-3D_All	1.99552	6.93e-06	0.000198	1.07672	0.0158573	0.129575
ENSMUSG00000063229	16828	Ldha	lactate dehydrogenase A	MON_Crush-3D_All	1.35671	1.12e-05	0.000299	0.710346	0.0214524	0.160721
ENSMUSG00000074064	56690	Mlycd	malonyl-CoA decarboxylase	MON_Crush-3D_All	-1.94837	3.01e-05	0.00069	-0.183517	0.691789	0.930806
ENSMUSG00000039004	12161	Bmp6	bone morphogenetic protein 6	MON_Crush-3D_All	-2.13759	0.000442	0.00631426	0.169109	0.772953	0.95372
ENSMUSG00000029373	56744	Pf4	platelet factor 4	MON_Crush-3D_All	5.04147	7.02e-16	1.46e-13	1.21443	0.0553875	0.289412
ENSMUSG00000045284	245404	Dcaf12l1	DDB1 and CUL4 associated factor 12-like 1	MON_Crush-3D_All	-1.8687	0.00609356	0.0488424	-0.615423	0.360894	0.764775
ENSMUSG00000021965	219114	Ska3	spindle and kinetochore associated complex subunit 3	MON_Crush-3D_All	4.93468	6.38e-10	4.76e-08	1.62183	0.050818	0.275008
ENSMUSG00000037287	272589	Tbcel	tubulin folding cofactor E-like	MON_Crush-3D_All	-1.19601	0.0023981	0.0240218	-0.557202	0.156426	0.525598
ENSMUSG00000052534	18514	Pbx1	pre B cell leukemia homeobox 1	MON_Crush-3D_All	-1.04097	0.00504882	0.0425918	0.216549	0.5589	0.884405
ENSMUSG00000080076	319174	H2ac14	H2A clustered histone 14	MON_Crush-3D_All	3.55594	2.65e-05	0.000619	1.13297	0.191383	0.580229
ENSMUSG00000013076	75723	Amotl1	angiomotin-like 1	MON_Crush-3D_All	1.06699	0.000921	0.0114205	0.0864987	0.788643	0.958058
ENSMUSG00000028718	20460	Stil	Scl/Tal1 interrupting locus	MON_Crush-3D_All	3.78378	2.26e-08	1.23e-06	1.34895	0.0514831	0.277185
ENSMUSG00000039842	244329	Mcph1	microcephaly, primary autosomal recessive 1	MON_Crush-3D_All	1.5804	0.00305195	0.029058	1.03102	0.0542923	0.286151
ENSMUSG00000107155	NA	NA	NA	MON_Crush-3D_All	-2.84594	0.00294059	0.0283093	-1.09198	0.235858	0.636034
ENSMUSG00000045838	214239	Ccdc9b	coiled-coil domain containing 9B	MON_Crush-3D_All	-1.59193	0.00128171	0.0147901	0.273156	0.574818	0.890328
ENSMUSG00000020330	15366	Hmmr	hyaluronan mediated motility receptor (RHAMM)	MON_Crush-3D_All	5.33184	1.15e-24	8.19e-22	1.38359	0.0103392	0.0952348
ENSMUSG00000058135	14862	Gstm1	glutathione S-transferase, mu 1	MON_Crush-3D_All	-1.02857	0.00158535	0.0173581	-0.883013	0.00669789	0.0701355
ENSMUSG00000029311	114664	Hsd17b11	hydroxysteroid (17-beta) dehydrogenase 11	MON_Crush-3D_All	-1.25531	0.00577058	0.046727	-0.524776	0.246384	0.64873
ENSMUSG00000028803	74552	Nipal3	NIPA-like domain containing 3	MON_Crush-3D_All	-1.74522	8.28e-06	0.000231	-0.819752	0.0355497	0.221583
ENSMUSG00000087543	100504191	Gm16576	predicted gene 16576	MON_Crush-3D_All	-2.32775	0.0013234	0.0151704	-0.118188	0.867249	0.977966
ENSMUSG00000024764	70999	Naa40	N(alpha)-acetyltransferase 40, NatD catalytic subunit	MON_Crush-3D_All	1.05446	0.00605992	0.0485924	0.722003	0.0605657	0.307749
ENSMUSG00000032252	93683	Glce	glucuronyl C5-epimerase	MON_Crush-3D_All	1.72944	0.00337459	0.0313282	1.16304	0.0495461	0.271096
ENSMUSG00000076437	72657	Selenoh	selenoprotein H	MON_Crush-3D_All	1.32079	0.000939	0.0115989	0.194688	0.627789	0.907986
ENSMUSG00000021303	14706	Gng4	guanine nucleotide binding protein (G protein), gamma 4	MON_Crush-3D_All	-1.84411	0.00054	0.00747136	-0.285684	0.589035	0.896289
ENSMUSG00000035275	242570	Raver2	ribonucleoprotein, PTB-binding 2	MON_Crush-3D_All	-1.74129	0.00245836	0.0244648	0.251476	0.656856	0.917442
ENSMUSG00000022125	211286	Cln5	ceroid-lipofuscinosis, neuronal 5	MON_Crush-3D_All	1.1983	0.000268	0.00424156	0.829259	0.011738	0.104009
ENSMUSG00000042029	76044	Ncapg2	non-SMC condensin II complex, subunit G2	MON_Crush-3D_All	1.63064	5.34e-05	0.00111836	0.262803	0.518422	0.866698
ENSMUSG00000073590	NA	NA	NA	MON_Crush-3D_All	-1.52019	0.00386199	0.0348389	-1.16821	0.0261438	0.182102
ENSMUSG00000069309	319170	H2ac22	H2A clustered histone 22	MON_Crush-3D_All	4.21533	1.86e-05	0.000463	1.59352	0.116469	0.447152
ENSMUSG00000044982	67158	Sft2d3	SFT2 domain containing 3	MON_Crush-3D_All	-2.28442	8.83e-05	0.00169676	0.0423705	0.940958	0.990406
ENSMUSG00000037211	24063	Spry1	sprouty RTK signaling antagonist 1	MON_Crush-3D_All	1.40104	0.0014077	0.0158338	-0.328724	0.460114	0.833995
ENSMUSG00000024742	14156	Fen1	flap structure specific endonuclease 1	MON_Crush-3D_All	2.39131	4.08e-08	2.08e-06	1.09682	0.0121248	0.106562
ENSMUSG00000049881	69953	2810025M15Rik	RIKEN cDNA 2810025M15 gene	MON_Crush-3D_All	1.00662	0.00333984	0.0311519	0.18815	0.584611	0.894439
ENSMUSG00000032010	53376	Usp2	ubiquitin specific peptidase 2	MON_Crush-3D_All	-1.06717	0.00191794	0.0202593	-0.193953	0.57234	0.888999
ENSMUSG00000051043	70355	Gprc5c	G protein-coupled receptor, family C, group 5, member C	MON_Crush-3D_All	-2.59225	4.37e-05	0.000943	-0.712738	0.255066	0.660482
ENSMUSG00000041534	19661	Rbp3	retinol binding protein 3, interstitial	MON_Crush-3D_All	-2.38216	0.00125707	0.014562	-0.918736	0.204367	0.598029
ENSMUSG00000039055	268465	Eme1	essential meiotic structure-specific endonuclease 1	MON_Crush-3D_All	3.06969	2.26e-05	0.000545	-0.900157	0.250733	0.654445
ENSMUSG00000038507	243771	Parp12	poly (ADP-ribose) polymerase family, member 12	MON_Crush-3D_All	-1.41216	0.000263	0.00416857	0.50037	0.192225	0.581667
ENSMUSG00000031167	19652	Rbm3	RNA binding motif (RNP1, RRM) protein 3	MON_Crush-3D_All	1.41323	0.000335	0.00505499	0.698557	0.07651	0.355616
ENSMUSG00000064023	259277	Klk8	kallikrein related-peptidase 8	MON_Crush-3D_All	4.99699	4.83e-06	0.000146	2.60452	0.0172138	0.137771
ENSMUSG00000040331	67872	Nsmce4a	NSE4 homolog A, SMC5-SMC6 complex component	MON_Crush-3D_All	-2.09064	4.67e-07	1.81e-05	-0.530347	0.197176	0.587971
ENSMUSG00000001604	21401	Tcea3	transcription elongation factor A (SII), 3	MON_Crush-3D_All	-1.69364	0.00442877	0.0386642	0.830424	0.153157	0.519806
ENSMUSG00000103220	NA	NA	NA	MON_Crush-3D_All	-3.01217	0.000519	0.00722872	-0.854677	0.306039	0.715133
ENSMUSG00000010517	14084	Faf1	Fas-associated factor 1	MON_Crush-3D_All	-1.2697	0.00505974	0.0426658	0.153643	0.732392	0.940517
ENSMUSG00000108255	NA	NA	NA	MON_Crush-3D_All	-4.0333	0.005726	0.0464803	-0.205294	0.873705	0.979107
ENSMUSG00000068263	58229	Efcc1	EF hand and coiled-coil domain containing 1	MON_Crush-3D_All	-1.83043	0.000123	0.00222002	0.506329	0.27972	0.688328
ENSMUSG00000061887	72475	Ssbp3	single-stranded DNA binding protein 3	MON_Crush-3D_All	-1.38696	0.0042456	0.0374788	-0.927511	0.0552566	0.288999
ENSMUSG00000052062	72823	Pard3b	par-3 family cell polarity regulator beta	MON_Crush-3D_All	-1.69261	5.03e-05	0.00106237	-0.0656294	0.873877	0.979107
ENSMUSG00000009633	14373	G0s2	G0/G1 switch gene 2	MON_Crush-3D_All	-1.43168	0.00246006	0.0244694	-1.26825	0.00733928	0.0746408
ENSMUSG00000111593	NA	NA	NA	MON_Crush-3D_All	-1.25566	0.00616583	0.0491626	-1.2192	0.0079269	0.0790109
ENSMUSG00000022382	22422	Wnt7b	wingless-type MMTV integration site family, member 7B	MON_Crush-3D_All	1.40996	0.00104827	0.0125895	0.955727	0.0264829	0.183404
ENSMUSG00000045027	70835	Prss22	protease, serine 22	MON_Crush-3D_All	4.96437	3.81e-05	0.00084	-1.876	0.217505	0.615573
ENSMUSG00000101389	666907	Ms4a4a	membrane-spanning 4-domains, subfamily A, member 4A	MON_Crush-3D_All	5.54079	0.000217	0.00359659	4.18033	0.00531609	0.0588817
ENSMUSG00000027859	18049	Ngf	nerve growth factor	MON_Crush-3D_All	5.20192	2.25e-05	0.000541	2.04754	0.107376	0.427026
ENSMUSG00000022449	223838	Adamts20	a disintegrin-like and metallopeptidase (reprolysin type) with thrombospondin type 1 motif, 20	MON_Crush-3D_All	-1.71243	0.000195	0.00327653	-0.793367	0.082375	0.371539
ENSMUSG00000096014	20664	Sox1	SRY (sex determining region Y)-box 1	MON_Crush-3D_All	-3.52003	0.00106711	0.0127885	-2.27034	0.0315794	0.205316
ENSMUSG00000040170	55990	Fmo2	flavin containing monooxygenase 2	MON_Crush-3D_All	-2.08264	0.000285	0.00444142	1.16425	0.0332488	0.211943
ENSMUSG00000110185	109169	Igip	IgA inducing protein	MON_Crush-3D_All	-1.10007	0.0059727	0.0480293	-0.534926	0.180637	0.56574
ENSMUSG00000037544	218977	Dlgap5	DLG associated protein 5	MON_Crush-3D_All	3.97474	2.58e-10	2.05e-08	0.584049	0.367655	0.769975
ENSMUSG00000027326	76464	Knl1	kinetochore scaffold 1	MON_Crush-3D_All	4.06586	5.07e-11	4.42e-09	1.15114	0.0696137	0.335129
ENSMUSG00000092274	66961	Neat1	nuclear paraspeckle assembly transcript 1 (non-protein coding)	MON_Crush-3D_All	-1.36004	0.000302	0.00463497	-0.116535	0.756653	0.948325
ENSMUSG00000056258	110862	Kcnq3	potassium voltage-gated channel, subfamily Q, member 3	MON_Crush-3D_All	-1.5059	3.32e-05	0.000756	-0.623379	0.0852107	0.378436
ENSMUSG00000024663	74760	Rab3il1	RAB3A interacting protein (rabin3)-like 1	MON_Crush-3D_All	1.59733	5.53e-05	0.00114605	1.05757	0.00763423	0.0769627
ENSMUSG00000072620	20556	Slfn2	schlafen 2	MON_Crush-3D_All	2.14036	2.62e-05	0.000614	1.20596	0.0181562	0.143632
ENSMUSG00000015377	69440	Dennd6b	DENN/MADD domain containing 6B	MON_Crush-3D_All	-1.2073	0.00267051	0.0261938	-0.472087	0.238798	0.639839
ENSMUSG00000051851	72865	Rtl8c	retrotransposon Gag like 8C	MON_Crush-3D_All	-1.63196	0.000843	0.0106574	-1.0023	0.0400766	0.238564
ENSMUSG00000026708	70454	Cenpl	centromere protein L	MON_Crush-3D_All	2.93247	3.05e-07	1.26e-05	1.54211	0.00760306	0.076715
ENSMUSG00000002885	26364	Adgre5	adhesion G protein-coupled receptor E5	MON_Crush-3D_All	1.31633	0.00068	0.00898315	0.920515	0.0176726	0.140565
ENSMUSG00000043866	24075	Taf10	TATA-box binding protein associated factor 10	MON_Crush-3D_All	-1.5212	3.46e-06	0.000108	-0.388062	0.234719	0.634437
ENSMUSG00000041708	223726	Mpped1	metallophosphoesterase domain containing 1	MON_Crush-3D_All	-3.48171	0.000815	0.0103958	-0.721551	0.459676	0.833787
ENSMUSG00000034023	211651	Fancd2	Fanconi anemia, complementation group D2	MON_Crush-3D_All	2.77125	2.94e-05	0.000676	1.27006	0.0578269	0.297875
ENSMUSG00000039109	74145	F13a1	coagulation factor XIII, A1 subunit	MON_Crush-3D_All	5.39868	1.47e-05	0.000378	0.442426	0.723516	0.938985
ENSMUSG00000054423	27062	Cadps	Ca2+-dependent secretion activator	MON_Crush-3D_All	-1.57389	0.000145	0.00255887	-0.296181	0.472341	0.840216
ENSMUSG00000059248	53860	Septin9	septin 9	MON_Crush-3D_All	1.49639	5.16e-06	0.000154	0.892649	0.00661382	0.0696097
ENSMUSG00000097845	100125339	A230020J21Rik	RIKEN cDNA A230020J21 gene	MON_Crush-3D_All	-6.61444	0.00356006	0.0326978	0.322494	0.855299	0.975464
ENSMUSG00000097320	NA	NA	NA	MON_Crush-3D_All	-1.9977	0.000762	0.00981601	-0.0280425	0.9618	0.993607
ENSMUSG00000036570	56188	Fxyd1	FXYD domain-containing ion transport regulator 1	MON_Crush-3D_All	-1.56511	0.00174966	0.0188544	0.0623755	0.900723	0.983541
ENSMUSG00000019988	17997	Nedd1	neural precursor cell expressed, developmentally down-regulated gene 1	MON_Crush-3D_All	1.05581	0.00592073	0.0476502	0.232102	0.547073	0.881425
ENSMUSG00000099881	100503178	2810013P06Rik	RIKEN cDNA 2810013P06 gene	MON_Crush-3D_All	-1.18014	0.00117173	0.013808	-0.841205	0.0206184	0.156093
ENSMUSG00000005054	13014	Cstb	cystatin B	MON_Crush-3D_All	1.65787	5.04e-06	0.000151	0.929164	0.0105842	0.096652
ENSMUSG00000032116	16430	Stt3a	STT3, subunit of the oligosaccharyltransferase complex, homolog A (S. cerevisiae)	MON_Crush-3D_All	1.14656	0.00116218	0.0137036	0.584448	0.0979834	0.40654
ENSMUSG00000003526	19125	Prodh	proline dehydrogenase	MON_Crush-3D_All	-1.94993	4.4e-05	0.000946	-0.927781	0.0513393	0.276846
ENSMUSG00000073198	100043324	Bnip3l-ps	BCL2/adenovirus E1B interacting protein 3-like, pseudogene	MON_Crush-3D_All	-2.32828	0.000259	0.0041379	-1.69366	0.00745464	0.0757015
ENSMUSG00000029553	21426	Tfec	transcription factor EC	MON_Crush-3D_All	6.78896	0.000212	0.00352864	1.37738	0.487196	0.848871
ENSMUSG00000096188	97487	Cmtm4	CKLF-like MARVEL transmembrane domain containing 4	MON_Crush-3D_All	-1.26922	0.00227247	0.0230964	-0.534285	0.197777	0.588996
ENSMUSG00000027533	16592	Fabp5	fatty acid binding protein 5, epidermal	MON_Crush-3D_All	2.06269	4.12e-07	1.64e-05	0.852841	0.0363706	0.223807
ENSMUSG00000021890	74427	Eaf1	ELL associated factor 1	MON_Crush-3D_All	1.12511	0.00288097	0.0278573	0.58864	0.119652	0.454019
ENSMUSG00000024990	19662	Rbp4	retinol binding protein 4, plasma	MON_Crush-3D_All	-2.83426	2.77e-07	1.16e-05	0.0234314	0.964807	0.993787
ENSMUSG00000072966	245607	Gprasp2	G protein-coupled receptor associated sorting protein 2	MON_Crush-3D_All	-2.39469	6.36e-05	0.00128734	0.109052	0.853701	0.975162
ENSMUSG00000024292	64385	Cyp4f14	cytochrome P450, family 4, subfamily f, polypeptide 14	MON_Crush-3D_All	-1.6271	0.00202613	0.0211357	0.730311	0.156849	0.526322
ENSMUSG00000083405	NA	NA	NA	MON_Crush-3D_All	-4.78719	0.00111487	0.0132246	-2.16235	0.139502	0.493982
ENSMUSG00000017754	18830	Pltp	phospholipid transfer protein	MON_Crush-3D_All	-1.27886	0.000393	0.00573754	0.0712972	0.843232	0.974451
ENSMUSG00000022323	15473	Rida	reactive intermediate imine deaminase A homolog	MON_Crush-3D_All	-1.30351	0.000221	0.00363806	-0.307471	0.383185	0.782497
ENSMUSG00000051497	16517	Kcnj16	potassium inwardly-rectifying channel, subfamily J, member 16	MON_Crush-3D_All	-1.24348	0.003882	0.0349556	-0.980861	0.0227435	0.166201
ENSMUSG00000105942	NA	NA	NA	MON_Crush-3D_All	-7.25603	0.00103084	0.0124291	-0.595786	0.725387	0.938985
ENSMUSG00000115219	110599566	Eef1akmt4	EEF1A lysine methyltransferase 4	MON_Crush-3D_All	1.46468	0.00546302	0.0450122	0.698198	0.187837	0.575091
ENSMUSG00000055760	67242	Gemin6	gem nuclear organelle associated protein 6	MON_Crush-3D_All	1.40496	0.00438641	0.0383313	0.582992	0.240437	0.642198
ENSMUSG00000022978	66578	Mis18a	MIS18 kinetochore protein A	MON_Crush-3D_All	1.93247	0.00100117	0.0121604	0.773956	0.190646	0.579365
ENSMUSG00000026180	12765	Cxcr2	chemokine (C-X-C motif) receptor 2	MON_Crush-3D_All	6.10345	0.00198092	0.0207582	-1.73499	0.477008	0.842878
ENSMUSG00000090129	634104	Olfr287	olfactory receptor 287	MON_Crush-3D_All	-3.3075	0.0012988	0.0149316	-1.5752	0.118633	0.451735
ENSMUSG00000032006	71785	Pdgfd	platelet-derived growth factor, D polypeptide	MON_Crush-3D_All	-1.48836	0.00145781	0.016268	0.0358015	0.938551	0.990092
ENSMUSG00000032094	12500	Cd3d	CD3 antigen, delta polypeptide	MON_Crush-3D_All	6.66357	0.00617032	0.0491786	6.40627	0.0086269	0.0838292
ENSMUSG00000027454	69270	Gins1	GINS complex subunit 1 (Psf1 homolog)	MON_Crush-3D_All	2.64038	0.000465	0.00658208	1.40706	0.0641732	0.318418
ENSMUSG00000032487	19225	Ptgs2	prostaglandin-endoperoxide synthase 2	MON_Crush-3D_All	1.69037	0.000263	0.00416857	0.567134	0.224043	0.621811
ENSMUSG00000029366	13178	Dck	deoxycytidine kinase	MON_Crush-3D_All	2.49924	1.07e-07	4.98e-06	1.09067	0.0213356	0.159962
ENSMUSG00000078941	108143	Taf9	TATA-box binding protein associated factor 9	MON_Crush-3D_All	1.28776	0.000267	0.00423035	0.439118	0.214847	0.611849
ENSMUSG00000078941	102216272	Ak6	adenylate kinase 6	MON_Crush-3D_All	1.28776	0.000267	0.00423035	0.439118	0.214847	0.611849
ENSMUSG00000055692	224019	Tmem191c	transmembrane protein 191C	MON_Crush-3D_All	-1.46871	0.00143909	0.0161045	-0.988339	0.0315987	0.205316
ENSMUSG00000038623	107769	Tm6sf1	transmembrane 6 superfamily member 1	MON_Crush-3D_All	1.55094	0.000187	0.00318088	0.896276	0.0315038	0.204895
ENSMUSG00000046711	15361	Hmga1	high mobility group AT-hook 1	MON_Crush-3D_All	2.50244	4.04e-15	7.46e-13	0.797938	0.012603	0.10936
ENSMUSG00000023169	105727	Slc38a1	solute carrier family 38, member 1	MON_Crush-3D_All	-1.7353	1.59e-05	0.000402	-0.178349	0.657215	0.917589
ENSMUSG00000016028	12614	Celsr1	cadherin, EGF LAG seven-pass G-type receptor 1	MON_Crush-3D_All	-3.49874	0.00473759	0.0406602	-0.582671	0.613175	0.904486
ENSMUSG00000021131	13877	Erh	ERH mRNA splicing and mitosis factor	MON_Crush-3D_All	1.26335	0.00011	0.00202733	0.538918	0.099466	0.410367
ENSMUSG00000078249	111241	Hmga1b	high mobility group AT-hook 1B	MON_Crush-3D_All	2.63001	6.67e-05	0.00134052	0.971481	0.145626	0.506567
ENSMUSG00000027203	110074	Dut	deoxyuridine triphosphatase	MON_Crush-3D_All	1.4091	0.000778	0.00998764	0.262403	0.534571	0.875559
ENSMUSG00000030827	56636	Fgf21	fibroblast growth factor 21	MON_Crush-3D_All	8.1702	0.000506	0.00707695	0.507964	0.85357	0.975162
ENSMUSG00000021811	108671	Dnajc9	DnaJ heat shock protein family (Hsp40) member C9	MON_Crush-3D_All	1.10141	0.00142675	0.0160026	0.268566	0.437943	0.820968
ENSMUSG00000020519	50724	Sap30l	SAP30-like	MON_Crush-3D_All	-1.73198	0.00496086	0.0420112	-1.5626	0.0112581	0.1012
ENSMUSG00000030091	54563	Nup210	nucleoporin 210	MON_Crush-3D_All	1.94868	0.000276	0.00433557	0.87633	0.10383	0.420671
ENSMUSG00000037664	12577	Cdkn1c	cyclin-dependent kinase inhibitor 1C (P57)	MON_Crush-3D_All	-1.98169	5.6e-06	0.000167	-0.984837	0.0234096	0.169677
ENSMUSG00000030697	56420	Ppp4c	protein phosphatase 4, catalytic subunit	MON_Crush-3D_All	1.18761	0.000342	0.00514402	0.582015	0.0796048	0.364317
ENSMUSG00000074738	230991	Fndc10	fibronectin type III domain containing 10	MON_Crush-3D_All	-1.51142	0.00526718	0.043891	-0.176263	0.743348	0.943875
ENSMUSG00000040860	230872	Crocc	ciliary rootlet coiled-coil, rootletin	MON_Crush-3D_All	-2.1098	0.000488	0.00687018	-0.545702	0.36158	0.765201
ENSMUSG00000074417	18724	Pira11	paired-Ig-like receptor A11	MON_Crush-3D_All	3.35203	0.00148748	0.0165151	1.98005	0.0634962	0.315987
ENSMUSG00000074417	18729	Pira6	paired-Ig-like receptor A6	MON_Crush-3D_All	3.35203	0.00148748	0.0165151	1.98005	0.0634962	0.315987
ENSMUSG00000074417	18730	Pira7	paired-Ig-like receptor A7	MON_Crush-3D_All	3.35203	0.00148748	0.0165151	1.98005	0.0634962	0.315987
ENSMUSG00000074417	100038909	Gm14548	predicted gene 14548	MON_Crush-3D_All	3.35203	0.00148748	0.0165151	1.98005	0.0634962	0.315987
ENSMUSG00000047496	320311	Rnf152	ring finger protein 152	MON_Crush-3D_All	-2.38192	0.000562	0.0077015	-0.204533	0.758135	0.948849
ENSMUSG00000026701	11758	Prdx6	peroxiredoxin 6	MON_Crush-3D_All	-1.55448	0.000428	0.00617754	0.0976616	0.824871	0.970216
ENSMUSG00000030638	20408	Sh3gl3	SH3-domain GRB2-like 3	MON_Crush-3D_All	-2.47188	2.95e-07	1.22e-05	-1.15843	0.015735	0.128851
ENSMUSG00000021591	93692	Glrx	glutaredoxin	MON_Crush-3D_All	1.29622	0.00210265	0.0216818	0.589429	0.163308	0.536764
ENSMUSG00000003038	15331	Hmgn2	high mobility group nucleosomal binding domain 2	MON_Crush-3D_All	1.08433	0.000935	0.0115685	0.250164	0.44553	0.82517
ENSMUSG00000002055	54141	Spag5	sperm associated antigen 5	MON_Crush-3D_All	2.3772	3.08e-06	9.73e-05	0.567608	0.271565	0.678432
ENSMUSG00000024347	74002	Psd2	pleckstrin and Sec7 domain containing 2	MON_Crush-3D_All	-2.16642	9.06e-06	0.000249	0.0731633	0.88039	0.979659
ENSMUSG00000025358	12566	Cdk2	cyclin-dependent kinase 2	MON_Crush-3D_All	1.85055	5.81e-06	0.000172	0.926215	0.0239949	0.172462
ENSMUSG00000026158	70155	Ogfrl1	opioid growth factor receptor-like 1	MON_Crush-3D_All	-1.2337	0.00338072	0.0313704	0.370267	0.375204	0.775212
ENSMUSG00000038379	22137	Ttk	Ttk protein kinase	MON_Crush-3D_All	3.335	0.000338	0.00509823	0.97841	0.29953	0.708656
ENSMUSG00000037722	54342	Gnpnat1	glucosamine-phosphate N-acetyltransferase 1	MON_Crush-3D_All	1.65628	0.000275	0.00433383	1.01619	0.0261785	0.182281
ENSMUSG00000048218	105827	Amigo2	adhesion molecule with Ig like domain 2	MON_Crush-3D_All	-3.95487	0.00118108	0.0138934	-1.57843	0.182919	0.568847
ENSMUSG00000033965	20502	Slc16a2	solute carrier family 16 (monocarboxylic acid transporters), member 2	MON_Crush-3D_All	-1.14136	0.0027787	0.0270271	0.551635	0.147571	0.510244
ENSMUSG00000030307	243616	Slc6a11	solute carrier family 6 (neurotransmitter transporter, GABA), member 11	MON_Crush-3D_All	-3.02872	4.15e-08	2.11e-06	-0.969611	0.0771545	0.357423
ENSMUSG00000042462	66422	Dctpp1	dCTP pyrophosphatase 1	MON_Crush-3D_All	1.22266	0.00247226	0.0245661	0.075285	0.853172	0.975162
ENSMUSG00000021116	13665	Eif2s1	eukaryotic translation initiation factor 2, subunit 1 alpha	MON_Crush-3D_All	1.43214	8.31e-05	0.00161493	0.706029	0.052652	0.281878
ENSMUSG00000029664	21789	Tfpi2	tissue factor pathway inhibitor 2	MON_Crush-3D_All	4.0212	0.00534266	0.0443357	0.957478	0.516417	0.865604
ENSMUSG00000049751	66483	Rpl36al	ribosomal protein L36A-like	MON_Crush-3D_All	1.17375	0.000451	0.00641756	0.412669	0.218247	0.616314
ENSMUSG00000022673	17217	Mcm4	minichromosome maintenance complex component 4	MON_Crush-3D_All	1.17298	0.00115494	0.0136285	0.122882	0.734299	0.941274
ENSMUSG00000024660	16319	Incenp	inner centromere protein	MON_Crush-3D_All	2.76902	2.16e-10	1.76e-08	0.933087	0.0336904	0.213944
ENSMUSG00000042265	58217	Trem1	triggering receptor expressed on myeloid cells 1	MON_Crush-3D_All	9.64602	0.00162371	0.0177192	3.67203	0.235032	0.634728
ENSMUSG00000061740	56448	Cyp2d22	cytochrome P450, family 2, subfamily d, polypeptide 22	MON_Crush-3D_All	-1.55339	0.00129474	0.0148937	0.152449	0.751708	0.947139
ENSMUSG00000024330	12815	Col11a2	collagen, type XI, alpha 2	MON_Crush-3D_All	-1.34433	0.00035	0.00523452	0.141886	0.705002	0.934149
ENSMUSG00000053338	245126	Tarm1	T cell-interacting, activating receptor on myeloid cells 1	MON_Crush-3D_All	6.95534	0.000437	0.00626905	2.74862	0.178997	0.562982
ENSMUSG00000063455	330286	D630045J12Rik	RIKEN cDNA D630045J12 gene	MON_Crush-3D_All	-1.6495	0.00083	0.0105219	-0.632291	0.196607	0.587794
ENSMUSG00000020889	217166	Nr1d1	nuclear receptor subfamily 1, group D, member 1	MON_Crush-3D_All	-2.36235	3.78e-08	1.95e-06	0.0808151	0.850242	0.975162
ENSMUSG00000086515	NA	NA	NA	MON_Crush-3D_All	5.47215	0.0004	0.0058207	3.64305	0.0199658	0.152878
ENSMUSG00000058624	14544	Gda	guanine deaminase	MON_Crush-3D_All	4.5863	5.94e-09	3.77e-07	0.533946	0.520037	0.867732
ENSMUSG00000057880	268860	Abat	4-aminobutyrate aminotransferase	MON_Crush-3D_All	-1.1256	0.00584454	0.0472121	0.401827	0.3244	0.732382
ENSMUSG00000041974	224008	Spidr	scaffolding protein involved in DNA repair	MON_Crush-3D_All	2.02907	1.52e-08	8.74e-07	0.899742	0.0123284	0.107935
ENSMUSG00000030591	57296	Psmd8	proteasome (prosome, macropain) 26S subunit, non-ATPase, 8	MON_Crush-3D_All	1.01733	0.00149914	0.0166073	0.30019	0.349333	0.753667
ENSMUSG00000046985	231225	Tapt1	transmembrane anterior posterior transformation 1	MON_Crush-3D_All	-2.40213	4.8e-10	3.64e-08	-0.434187	0.25651	0.662333
ENSMUSG00000115186	NA	NA	NA	MON_Crush-3D_All	-2.20688	0.00119571	0.0139905	0.0588023	0.92887	0.98771
ENSMUSG00000028889	230734	Yrdc	yrdC domain containing (E.coli)	MON_Crush-3D_All	-2.6792	0.000245	0.00396325	0.245821	0.726943	0.939546
ENSMUSG00000071847	494504	Apcdd1	adenomatosis polyposis coli down-regulated 1	MON_Crush-3D_All	-1.56386	0.00221069	0.0225796	-0.226583	0.654352	0.916698
ENSMUSG00000072494	105651	Ppp1r3e	protein phosphatase 1, regulatory subunit 3E	MON_Crush-3D_All	-1.9164	0.00103474	0.0124458	-1.42508	0.0143329	0.120299
ENSMUSG00000023411	73181	Nfatc4	nuclear factor of activated T cells, cytoplasmic, calcineurin dependent 4	MON_Crush-3D_All	-2.79147	1.69e-05	0.000427	-0.419817	0.500496	0.857222
ENSMUSG00000038457	272465	Tmem255b	transmembrane protein 255B	MON_Crush-3D_All	-2.14538	0.000528	0.00732094	-1.09568	0.0734874	0.346631
ENSMUSG00000036513	52245	Commd2	COMM domain containing 2	MON_Crush-3D_All	1.18784	0.00336576	0.0312908	1.10177	0.00660056	0.069543
ENSMUSG00000095788	320832	Sirpb1a	signal-regulatory protein beta 1A	MON_Crush-3D_All	5.72007	1.46e-05	0.000375	3.07207	0.0226219	0.16567
ENSMUSG00000032867	231672	Fbxw8	F-box and WD-40 domain protein 8	MON_Crush-3D_All	-1.39773	0.000215	0.00356894	-0.466643	0.215889	0.613219
ENSMUSG00000024691	107373	Fam111a	family with sequence similarity 111, member A	MON_Crush-3D_All	2.41735	1.25e-05	0.000327	1.57083	0.00463376	0.0528069
ENSMUSG00000107000	NA	NA	NA	MON_Crush-3D_All	-1.24351	0.00361779	0.0330583	-0.557517	0.190901	0.579553
ENSMUSG00000028044	54124	Cks1b	CDC28 protein kinase 1b	MON_Crush-3D_All	3.28689	5.02e-14	7.53e-12	1.12224	0.0108396	0.0983429
ENSMUSG00000033706	232187	Smyd5	SET and MYND domain containing 5	MON_Crush-3D_All	1.56004	0.000293	0.00452523	0.900778	0.0372861	0.227566
ENSMUSG00000026271	64095	Gpr35	G protein-coupled receptor 35	MON_Crush-3D_All	4.31124	0.00418041	0.0370854	2.11824	0.159812	0.531404
ENSMUSG00000021213	27384	Akr1c13	aldo-keto reductase family 1, member C13	MON_Crush-3D_All	2.45942	0.000332	0.00502376	1.61029	0.0194857	0.150493
ENSMUSG00000062345	18788	Serpinb2	serine (or cysteine) peptidase inhibitor, clade B, member 2	MON_Crush-3D_All	4.84165	0.00473607	0.0406602	-0.28078	0.881956	0.979893
ENSMUSG00000024730	64381	Ms4a8a	membrane-spanning 4-domains, subfamily A, member 8A	MON_Crush-3D_All	4.89871	0.00305328	0.029058	3.08281	0.0646236	0.319482
ENSMUSG00000023055	67488	Calcoco1	calcium binding and coiled coil domain 1	MON_Crush-3D_All	-1.00851	0.00414018	0.0368005	-0.163703	0.640919	0.91204
ENSMUSG00000003378	14809	Grik5	glutamate receptor, ionotropic, kainate 5 (gamma 2)	MON_Crush-3D_All	-3.35103	1.4e-12	1.59e-10	-0.977975	0.0319072	0.206471
ENSMUSG00000030428	57776	Ttyh1	tweety family member 1	MON_Crush-3D_All	-1.52318	0.000305	0.00466912	0.00354432	0.993293	0.998787
ENSMUSG00000042680	381126	Garem1	GRB2 associated regulator of MAPK1 subtype 1	MON_Crush-3D_All	-1.71533	0.000376	0.0055479	-0.362991	0.448097	0.826899
ENSMUSG00000070372	12340	Capza1	capping protein (actin filament) muscle Z-line, alpha 1	MON_Crush-3D_All	1.47417	0.000103	0.00191219	0.932349	0.0140851	0.118667
ENSMUSG00000006715	57441	Gmnn	geminin	MON_Crush-3D_All	2.66833	1.64e-07	7.42e-06	0.262705	0.613702	0.904826
ENSMUSG00000075437	100038732	Gm11681	predicted gene 11681	MON_Crush-3D_All	-3.6429	0.00511094	0.042951	0.480299	0.694442	0.931528
ENSMUSG00000005089	20511	Slc1a2	solute carrier family 1 (glial high affinity glutamate transporter), member 2	MON_Crush-3D_All	-1.73504	4.41e-06	0.000134	-0.302904	0.422422	0.809933
ENSMUSG00000051220	236930	Ercc6l	excision repair cross-complementing rodent repair deficiency complementation group 6 like	MON_Crush-3D_All	3.79875	1.67e-06	5.71e-05	1.70964	0.0337221	0.214029
ENSMUSG00000053964	16855	Lgals4	lectin, galactose binding, soluble 4	MON_Crush-3D_All	-2.48804	7.97e-06	0.000224	-1.1938	0.0293848	0.196009
ENSMUSG00000042498	102871	Radx	RPA1 related single stranded DNA binding protein, X-linked	MON_Crush-3D_All	6.59373	0.000115	0.00210352	3.88355	0.0263811	0.183219
ENSMUSG00000102672	NA	NA	NA	MON_Crush-3D_All	-5.18841	0.000683	0.00900396	-1.48064	0.249857	0.652989
ENSMUSG00000027907	20195	S100a11	S100 calcium binding protein A11	MON_Crush-3D_All	1.42543	3.27e-05	0.000744	0.923074	0.00719416	0.0738977
ENSMUSG00000037239	101809	Spred3	sprouty-related EVH1 domain containing 3	MON_Crush-3D_All	2.31213	0.000478	0.00673481	1.41166	0.0343144	0.216449
ENSMUSG00000025175	63828	Fn3k	fructosamine 3 kinase	MON_Crush-3D_All	-1.86371	0.000352	0.00526119	-1.36617	0.00866452	0.0840754
ENSMUSG00000087478	75060	4930506C21Rik	RIKEN cDNA 4930506C21 gene	MON_Crush-3D_All	-1.64292	0.00293917	0.0283093	-1.26436	0.0217709	0.1621
ENSMUSG00000020181	260315	Nav3	neuron navigator 3	MON_Crush-3D_All	1.21152	0.00445403	0.0388505	0.977509	0.0219223	0.162579
ENSMUSG00000024074	50766	Crim1	cysteine rich transmembrane BMP regulator 1 (chordin like)	MON_Crush-3D_All	-1.54474	0.000237	0.00386345	-0.883633	0.0347993	0.218276
ENSMUSG00000028464	22004	Tpm2	tropomyosin 2, beta	MON_Crush-3D_All	1.86007	0.00180987	0.0193206	0.908166	0.130437	0.477049
ENSMUSG00000073489	15951	Ifi204	interferon activated gene 204	MON_Crush-3D_All	1.75629	0.000165	0.0028519	1.20383	0.0100511	0.0934372
ENSMUSG00000024056	67052	Ndc80	NDC80 kinetochore complex component	MON_Crush-3D_All	6.90236	8.86e-05	0.00170058	3.41161	0.0534787	0.283758
ENSMUSG00000021485	17121	Mxd3	Max dimerization protein 3	MON_Crush-3D_All	4.135	2.41e-08	1.31e-06	1.52476	0.0446605	0.254977
ENSMUSG00000020439	29856	Smtn	smoothelin	MON_Crush-3D_All	1.28615	0.00075	0.00970404	-0.0436765	0.909311	0.985247
ENSMUSG00000039167	170757	Adgrl4	adhesion G protein-coupled receptor L4	MON_Crush-3D_All	1.18465	0.00358829	0.0328646	-0.563984	0.168571	0.545591
ENSMUSG00000029406	19679	Pitpnm2	phosphatidylinositol transfer protein, membrane-associated 2	MON_Crush-3D_All	-2.46682	6.39e-06	0.000186	-0.263109	0.623582	0.907529
ENSMUSG00000102418	26904	Sh2d1b1	SH2 domain containing 1B1	MON_Crush-3D_All	2.78103	0.000678	0.00896437	1.05718	0.203994	0.597338
ENSMUSG00000026110	269181	Mgat4a	mannoside acetylglucosaminyltransferase 4, isoenzyme A	MON_Crush-3D_All	1.32357	0.000381	0.00559252	1.01419	0.00656233	0.069281
ENSMUSG00000025001	15201	Hells	helicase, lymphoid specific	MON_Crush-3D_All	2.19077	0.000896	0.0111563	0.433896	0.515411	0.865313
ENSMUSG00000052613	11994	Pcdh15	protocadherin 15	MON_Crush-3D_All	-1.27697	0.00419207	0.0371722	-0.463006	0.297266	0.706652
ENSMUSG00000087579	668215	Hectd2os	Hectd2, opposite strand	MON_Crush-3D_All	-5.07061	0.0010958	0.0130532	-1.97809	0.151402	0.516327
ENSMUSG00000023940	72415	Sgo1	shugoshin 1	MON_Crush-3D_All	4.55564	6.59e-06	0.00019	2.539	0.012744	0.11034
ENSMUSG00000032285	58233	Dnaja4	DnaJ heat shock protein family (Hsp40) member A4	MON_Crush-3D_All	-1.24181	0.000998	0.0121545	0.0609061	0.871427	0.978462
ENSMUSG00000030082	53421	Sec61a1	Sec61 alpha 1 subunit (S. cerevisiae)	MON_Crush-3D_All	1.12987	0.000566	0.00772939	0.523493	0.11032	0.434488
ENSMUSG00000025025	17859	Mxi1	MAX interactor 1, dimerization protein	MON_Crush-3D_All	-1.51086	1.97e-05	0.000485	-0.562411	0.110999	0.436109
ENSMUSG00000045273	26886	Cenph	centromere protein H	MON_Crush-3D_All	3.64571	0.000151	0.00264422	1.46941	0.134801	0.485956
ENSMUSG00000024939	17826	Fam89b	family with sequence similarity 89, member B	MON_Crush-3D_All	2.15044	1.71e-06	5.82e-05	0.616742	0.171478	0.55125
ENSMUSG00000027849	54524	Syt6	synaptotagmin VI	MON_Crush-3D_All	3.307	5.18e-05	0.00108971	2.22436	0.00676414	0.0706541
ENSMUSG00000052934	76454	Fbxo31	F-box protein 31	MON_Crush-3D_All	-1.5131	2.06e-05	0.000504	-0.596397	0.0924885	0.394332
ENSMUSG00000029592	100756	Usp30	ubiquitin specific peptidase 30	MON_Crush-3D_All	-1.41657	5.3e-05	0.00111207	-0.953003	0.00649691	0.0689096
ENSMUSG00000033208	20203	S100b	S100 protein, beta polypeptide, neural	MON_Crush-3D_All	-1.24542	7.95e-05	0.00155166	-0.612138	0.0524135	0.280839
ENSMUSG00000025330	18602	Padi4	peptidyl arginine deiminase, type IV	MON_Crush-3D_All	4.63755	0.000251	0.00403762	2.10177	0.10465	0.421785
ENSMUSG00000067786	18111	Nnat	neuronatin	MON_Crush-3D_All	-1.14883	0.00431524	0.037857	-0.418906	0.297652	0.707131
ENSMUSG00000056758	15364	Hmga2	high mobility group AT-hook 2	MON_Crush-3D_All	4.52703	1.63e-05	0.000413	-0.982119	0.412152	0.802818
ENSMUSG00000023945	63993	Slc5a7	solute carrier family 5 (choline transporter), member 7	MON_Crush-3D_All	-5.11597	0.000263	0.00416857	-0.560616	0.624612	0.907529
ENSMUSG00000042489	269582	Clspn	claspin	MON_Crush-3D_All	4.24697	1.32e-06	4.6e-05	2.3339	0.00847133	0.0830283
ENSMUSG00000030427	18726	Lilra6	leukocyte immunoglobulin-like receptor, subfamily A (with TM domain), member 6	MON_Crush-3D_All	4.07842	0.00483819	0.041255	2.66838	0.0680031	0.330806
ENSMUSG00000047473	22693	Zfp30	zinc finger protein 30	MON_Crush-3D_All	-1.45824	0.00481585	0.0411548	-0.920215	0.0745496	0.35002
ENSMUSG00000040181	14261	Fmo1	flavin containing monooxygenase 1	MON_Crush-3D_All	-1.61444	0.0005	0.00701383	-0.0947491	0.837578	0.973401
ENSMUSG00000030122	69202	Ptms	parathymosin	MON_Crush-3D_All	-1.07518	0.00238613	0.0239776	-0.555151	0.116278	0.447135
ENSMUSG00000029343	12960	Crybb1	crystallin, beta B1	MON_Crush-3D_All	-2.36341	0.00461583	0.0398574	-2.06003	0.013437	0.114799
ENSMUSG00000048621	622976	Gm6377	predicted gene 6377	MON_Crush-3D_All	5.29118	0.00240201	0.0240372	4.11314	0.0188171	0.146489
ENSMUSG00000014769	19170	Psmb1	proteasome (prosome, macropain) subunit, beta type 1	MON_Crush-3D_All	1.07546	0.00043	0.00619694	0.494716	0.10554	0.42375
ENSMUSG00000028039	13638	Efna3	ephrin A3	MON_Crush-3D_All	7.74383	0.000596	0.00808206	6.22598	0.00616764	0.0663263
ENSMUSG00000048038	329366	Ccdc187	coiled-coil domain containing 187	MON_Crush-3D_All	-2.15591	0.000556	0.00764027	-1.36131	0.0279969	0.189962
ENSMUSG00000037989	75607	Wnk2	WNK lysine deficient protein kinase 2	MON_Crush-3D_All	-2.3665	0.000126	0.00226157	-1.6667	0.00676816	0.0706541
ENSMUSG00000029352	12962	Crybb3	crystallin, beta B3	MON_Crush-3D_All	4.26531	2.06e-05	0.000504	-1.40145	0.251223	0.65514
ENSMUSG00000032238	19883	Rora	RAR-related orphan receptor alpha	MON_Crush-3D_All	-1.1817	0.00450604	0.0391705	-0.308746	0.457168	0.832909
ENSMUSG00000058297	94214	Spock2	sparc/osteonectin, cwcv and kazal-like domains proteoglycan 2	MON_Crush-3D_All	-1.24482	0.00330975	0.0309735	-1.16042	0.00621213	0.066717
ENSMUSG00000035686	21835	Thrsp	thyroid hormone responsive	MON_Crush-3D_All	-2.0683	3.52e-05	0.00079	-0.767023	0.122827	0.461104
ENSMUSG00000018932	26397	Map2k3	mitogen-activated protein kinase kinase 3	MON_Crush-3D_All	1.20997	0.000519	0.00722715	0.731178	0.0362037	0.223399
ENSMUSG00000036565	78339	Ttyh3	tweety family member 3	MON_Crush-3D_All	-1.0324	0.00410926	0.036698	-0.434464	0.226405	0.624372
ENSMUSG00000030669	12310	Calca	calcitonin/calcitonin-related polypeptide, alpha	MON_Crush-3D_All	8.34163	0.00102334	0.0123689	4.14521	0.116128	0.447096
ENSMUSG00000027524	13616	Edn3	endothelin 3	MON_Crush-3D_All	-3.07755	1.25e-05	0.000328	0.455716	0.501024	0.857687
ENSMUSG00000063564	237759	Col23a1	collagen, type XXIII, alpha 1	MON_Crush-3D_All	-1.6684	0.000598	0.00809975	-0.552995	0.252075	0.656363
ENSMUSG00000026576	11931	Atp1b1	ATPase, Na+/K+ transporting, beta 1 polypeptide	MON_Crush-3D_All	-1.26157	0.00601826	0.0483171	-0.156153	0.73329	0.940829
ENSMUSG00000002297	27214	Dbf4	DBF4 zinc finger	MON_Crush-3D_All	2.69285	6.09e-06	0.000179	0.496678	0.414296	0.803789
ENSMUSG00000041703	65100	Zic5	zinc finger protein of the cerebellum 5	MON_Crush-3D_All	-1.41204	0.000631	0.00845369	-0.696423	0.0906231	0.390208
ENSMUSG00000114547	100041240	Gm3226	tubulin, alpha 1B pseudogene	MON_Crush-3D_All	-6.79384	2.13e-54	2.11e-50	-0.817288	0.0354468	0.221345
ENSMUSG00000041779	170829	Tram2	translocating chain-associating membrane protein 2	MON_Crush-3D_All	1.52783	0.00554676	0.0454545	0.65584	0.236512	0.636395
ENSMUSG00000038502	84113	Ptov1	prostate tumor over expressed gene 1	MON_Crush-3D_All	-1.03277	0.0038263	0.0345959	-0.628787	0.0779919	0.359629
ENSMUSG00000028212	12448	Ccne2	cyclin E2	MON_Crush-3D_All	2.18873	6.83e-05	0.00135868	-0.146085	0.795065	0.96055
ENSMUSG00000035458	21954	Tnni3	troponin I, cardiac 3	MON_Crush-3D_All	-3.12967	0.00462916	0.0399376	-0.418604	0.685415	0.928722
ENSMUSG00000028601	52430	Echdc2	enoyl Coenzyme A hydratase domain containing 2	MON_Crush-3D_All	-1.95505	0.000145	0.00256208	-0.0702608	0.889432	0.981073
ENSMUSG00000038550	229599	Ciart	circadian associated repressor of transcription	MON_Crush-3D_All	-2.31728	2.77e-07	1.16e-05	-0.526507	0.237204	0.63713
ENSMUSG00000030036	57377	Mogs	mannosyl-oligosaccharide glucosidase	MON_Crush-3D_All	3.3437	0.00012	0.0021768	2.02391	0.0211156	0.158661
ENSMUSG00000021361	66154	Tmem14c	transmembrane protein 14C	MON_Crush-3D_All	1.01577	0.00311606	0.0295241	0.216222	0.52989	0.873203
ENSMUSG00000050103	319660	Agmo	alkylglycerol monooxygenase	MON_Crush-3D_All	-1.16817	0.00516463	0.0432734	-0.701398	0.0925045	0.394332
ENSMUSG00000039954	269019	Stk32a	serine/threonine kinase 32A	MON_Crush-3D_All	-1.22707	0.000661	0.00877237	-0.778434	0.0305594	0.200597
ENSMUSG00000028600	242608	Podn	podocan	MON_Crush-3D_All	-2.21621	0.000975	0.011939	0.79059	0.224563	0.622074
ENSMUSG00000003541	15937	Ier3	immediate early response 3	MON_Crush-3D_All	2.22514	1.84e-07	8.15e-06	0.96526	0.0240345	0.172626
ENSMUSG00000024085	17158	Man2a1	mannosidase 2, alpha 1	MON_Crush-3D_All	2.36338	7.52e-06	0.000213	1.19125	0.0246083	0.175278
ENSMUSG00000043668	244579	Tox3	TOX high mobility group box family member 3	MON_Crush-3D_All	-3.7349	0.00352092	0.0324128	-1.99507	0.105161	0.423056
ENSMUSG00000026580	20344	Selp	selectin, platelet	MON_Crush-3D_All	2.88078	0.000154	0.00269542	0.868629	0.259028	0.665032
ENSMUSG00000026942	22030	Traf2	TNF receptor-associated factor 2	MON_Crush-3D_All	1.06999	0.00552801	0.0453384	0.818407	0.0340436	0.21527
ENSMUSG00000021461	14088	Fancc	Fanconi anemia, complementation group C	MON_Crush-3D_All	1.41599	0.00200109	0.0209362	1.11847	0.0147336	0.122958
ENSMUSG00000041926	215615	Rnpep	arginyl aminopeptidase (aminopeptidase B)	MON_Crush-3D_All	1.32986	0.000368	0.0054449	0.456413	0.222146	0.620001
ENSMUSG00000028976	56485	Slc2a5	solute carrier family 2 (facilitated glucose transporter), member 5	MON_Crush-3D_All	-2.69622	0.000113	0.00208401	-1.5757	0.0229523	0.167317
ENSMUSG00000026080	98388	Chst10	carbohydrate sulfotransferase 10	MON_Crush-3D_All	-1.48668	0.00267942	0.0262551	-0.60318	0.221748	0.6198
ENSMUSG00000028948	74035	Nol9	nucleolar protein 9	MON_Crush-3D_All	1.06348	0.00467903	0.04028	0.507997	0.178146	0.561785
ENSMUSG00000073775	100087	Kti12	KTI12 homolog, chromatin associated	MON_Crush-3D_All	1.24558	0.00421803	0.0373521	0.625942	0.151912	0.517297
ENSMUSG00000021130	108760	Galnt16	polypeptide N-acetylgalactosaminyltransferase 16	MON_Crush-3D_All	-1.16956	0.00575678	0.0466535	0.156347	0.711815	0.935703
ENSMUSG00000029730	17220	Mcm7	minichromosome maintenance complex component 7	MON_Crush-3D_All	1.49334	2.86e-05	0.000661	0.0178694	0.96025	0.993239
ENSMUSG00000022037	12759	Clu	clusterin	MON_Crush-3D_All	-2.22364	6.08e-05	0.00123969	-0.110293	0.842351	0.974451
ENSMUSG00000047632	72514	Fgfbp3	fibroblast growth factor binding protein 3	MON_Crush-3D_All	-1.66297	0.00221834	0.0226344	-0.784245	0.145797	0.506904
ENSMUSG00000031111	209268	Igsf1	immunoglobulin superfamily, member 1	MON_Crush-3D_All	-2.51999	0.00128199	0.0147901	1.03802	0.166989	0.54355
ENSMUSG00000049091	20768	Sephs2	selenophosphate synthetase 2	MON_Crush-3D_All	1.35249	0.000259	0.0041379	0.566725	0.126578	0.469615
ENSMUSG00000052430	12167	Bmpr1b	bone morphogenetic protein receptor, type 1B	MON_Crush-3D_All	-1.63374	0.00300889	0.0287985	0.339148	0.536729	0.877003
ENSMUSG00000016664	23970	Pacsin2	protein kinase C and casein kinase substrate in neurons 2	MON_Crush-3D_All	1.27638	7.51e-05	0.00147276	0.621065	0.0543584	0.286278
ENSMUSG00000097519	75323	4930558J18Rik	RIKEN cDNA 4930558J18 gene	MON_Crush-3D_All	6.17561	0.000124	0.00222395	2.66094	0.11094	0.436043
ENSMUSG00000030527	70461	Crtc3	CREB regulated transcription coactivator 3	MON_Crush-3D_All	-1.13501	0.00128981	0.0148629	-0.293136	0.404323	0.798026
ENSMUSG00000030254	58186	Rad18	RAD18 E3 ubiquitin protein ligase	MON_Crush-3D_All	2.05375	9.71e-06	0.000264	0.619545	0.185088	0.571201
ENSMUSG00000028949	66993	Smarcd3	SWI/SNF related, matrix associated, actin dependent regulator of chromatin, subfamily d, member 3	MON_Crush-3D_All	-1.13008	0.00194048	0.0204318	-0.613301	0.0920592	0.393337
ENSMUSG00000003882	16197	Il7r	interleukin 7 receptor	MON_Crush-3D_All	3.61246	8.07e-06	0.000226	1.57962	0.0537146	0.284568
ENSMUSG00000117550	NA	NA	NA	MON_Crush-3D_All	-4.82134	0.00580642	0.0469868	-3.54278	0.0359081	0.222667
ENSMUSG00000009281	71660	Rarres2	retinoic acid receptor responder (tazarotene induced) 2	MON_Crush-3D_All	-1.50221	0.0010333	0.012436	0.437443	0.338657	0.744654
ENSMUSG00000003355	66120	Fkbp11	FK506 binding protein 11	MON_Crush-3D_All	2.6213	0.00036	0.00535644	0.947824	0.204513	0.598371
ENSMUSG00000020427	16009	Igfbp3	insulin-like growth factor binding protein 3	MON_Crush-3D_All	1.44128	0.000525	0.00729077	0.503981	0.227562	0.625559
ENSMUSG00000031825	78892	Crispld2	cysteine-rich secretory protein LCCL domain containing 2	MON_Crush-3D_All	-1.77667	2.2e-05	0.000532	-0.219874	0.598619	0.898616
ENSMUSG00000068101	66570	Cenpm	centromere protein M	MON_Crush-3D_All	3.57662	1.2e-07	5.53e-06	0.750188	0.278883	0.68734
ENSMUSG00000110899	NA	NA	NA	MON_Crush-3D_All	-6.9565	0.000195	0.00327503	-4.32048	0.00688825	0.0716889
ENSMUSG00000022419	97998	Deptor	DEP domain containing MTOR-interacting protein	MON_Crush-3D_All	-1.69809	2.58e-05	0.000606	-0.835737	0.0374446	0.228126
ENSMUSG00000020014	380654	Cfap54	cilia and flagella associated protein 54	MON_Crush-3D_All	-1.59555	0.000559	0.00766958	0.375568	0.409773	0.801682
ENSMUSG00000020331	15166	Hcn2	hyperpolarization-activated, cyclic nucleotide-gated K+ 2	MON_Crush-3D_All	-1.9707	0.000292	0.00451923	-1.34551	0.0131292	0.11278
ENSMUSG00000041329	11932	Atp1b2	ATPase, Na+/K+ transporting, beta 2 polypeptide	MON_Crush-3D_All	-1.43726	0.000367	0.0054449	0.192263	0.633637	0.910396
ENSMUSG00000039891	378431	Txlnb	taxilin beta	MON_Crush-3D_All	-2.47695	0.00202364	0.0211357	-0.254936	0.744155	0.944316
ENSMUSG00000009654	18302	Oit3	oncoprotein induced transcript 3	MON_Crush-3D_All	4.35776	0.00610774	0.0488911	3.01514	0.0601367	0.305873
ENSMUSG00000044167	56458	Foxo1	forkhead box O1	MON_Crush-3D_All	-1.237	0.000435	0.00625472	-0.264024	0.451367	0.828781
ENSMUSG00000030431	664968	Tmem238	transmembrane protein 238	MON_Crush-3D_All	-2.23435	0.0024928	0.0247453	-0.763909	0.289649	0.698483
ENSMUSG00000062760	72301	Shisal1	shisa like 1	MON_Crush-3D_All	-1.78048	0.000271	0.00427018	-0.852615	0.0797523	0.364518
ENSMUSG00000095115	319622	Itpripl2	inositol 1,4,5-triphosphate receptor interacting protein-like 2	MON_Crush-3D_All	1.13343	0.00305363	0.029058	0.942171	0.0139283	0.117975
ENSMUSG00000008318	320100	Relt	RELT tumor necrosis factor receptor	MON_Crush-3D_All	1.40282	0.0017656	0.0189847	0.567602	0.2072	0.601512
ENSMUSG00000058354	16687	Krt6a	keratin 6A	MON_Crush-3D_All	-7.9295	0.00191955	0.0202655	-3.94211	0.0750496	0.351402
ENSMUSG00000032035	23871	Ets1	E26 avian leukemia oncogene 1, 5' domain	MON_Crush-3D_All	1.03381	0.00325547	0.0305813	0.933914	0.00792005	0.0790109
ENSMUSG00000007080	18973	Pole	polymerase (DNA directed), epsilon	MON_Crush-3D_All	2.38397	5.12e-06	0.000153	-0.354179	0.510507	0.863251
ENSMUSG00000017929	56336	B4galt5	UDP-Gal:betaGlcNAc beta 1,4-galactosyltransferase, polypeptide 5	MON_Crush-3D_All	1.61791	0.000839	0.0106219	0.26403	0.58895	0.896282
ENSMUSG00000040034	69912	Nup43	nucleoporin 43	MON_Crush-3D_All	1.80272	0.000522	0.00726162	-0.0491704	0.925951	0.986806
ENSMUSG00000109244	NA	NA	NA	MON_Crush-3D_All	8.93555	1.91e-05	0.000475	4.70917	0.0313426	0.20417
ENSMUSG00000034910	72135	Pygo1	pygopus 1	MON_Crush-3D_All	-1.63965	0.000295	0.00455043	-0.0420983	0.925354	0.98672
ENSMUSG00000025092	73442	Hspa12a	heat shock protein 12A	MON_Crush-3D_All	-1.60415	0.00462496	0.0399188	0.3497	0.53536	0.876025
ENSMUSG00000047534	217653	Mis18bp1	MIS18 binding protein 1	MON_Crush-3D_All	3.5541	3.4e-05	0.000768	1.29926	0.133972	0.484002
ENSMUSG00000039814	319581	Xkr5	X-linked Kx blood group related 5	MON_Crush-3D_All	4.57064	1.8e-05	0.000449	2.39802	0.0263291	0.183081
ENSMUSG00000049999	228966	Ppp1r3d	protein phosphatase 1, regulatory subunit 3D	MON_Crush-3D_All	2.40614	0.002599	0.0256195	1.52789	0.0568932	0.295007
ENSMUSG00000045658	98496	Pid1	phosphotyrosine interaction domain containing 1	MON_Crush-3D_All	1.18746	0.00431951	0.0378776	1.06994	0.0101691	0.0943336
ENSMUSG00000029270	67266	Dipk1a	divergent protein kinase domain 1A	MON_Crush-3D_All	1.24053	0.00354671	0.0326193	0.231572	0.588198	0.89608
ENSMUSG00000027331	51944	Knstrn	kinetochore-localized astrin/SPAG5 binding	MON_Crush-3D_All	4.39472	8.56e-21	4.13e-18	1.23042	0.0105218	0.0964403
ENSMUSG00000002763	224824	Pex6	peroxisomal biogenesis factor 6	MON_Crush-3D_All	-1.72527	2.87e-05	0.000664	0.0179263	0.965081	0.993787
ENSMUSG00000031443	14068	F7	coagulation factor VII	MON_Crush-3D_All	11.4239	0.000524	0.00727804	3.34963	0.31268	0.722785
ENSMUSG00000047617	227622	Paxx	non-homologous end joining factor	MON_Crush-3D_All	-1.58703	3.42e-05	0.00077	-0.573919	0.13287	0.482144
ENSMUSG00000085944	69338	1700003D09Rik	RIKEN cDNA 1700003D09 gene	MON_Crush-3D_All	-6.47315	0.00204589	0.02127	-5.45364	0.00720858	0.0739084
ENSMUSG00000037313	21335	Tacc3	transforming, acidic coiled-coil containing protein 3	MON_Crush-3D_All	3.23974	4.29e-13	5.34e-11	0.863989	0.0550144	0.2884
ENSMUSG00000052188	NA	NA	NA	MON_Crush-3D_All	-3.11101	2.09e-05	0.000509	-0.772285	0.281645	0.69091
ENSMUSG00000038582	320717	Pptc7	PTC7 protein phosphatase homolog	MON_Crush-3D_All	-1.36773	0.000567	0.00774809	-0.450353	0.253828	0.65873
ENSMUSG00000041959	20194	S100a10	S100 calcium binding protein A10 (calpactin)	MON_Crush-3D_All	1.59023	4.09e-06	0.000125	0.909645	0.00847161	0.0830283
ENSMUSG00000098132	78748	Rassf10	Ras association (RalGDS/AF-6) domain family (N-terminal) member 10	MON_Crush-3D_All	-2.4264	0.000579	0.00788563	0.0643785	0.924942	0.98672
ENSMUSG00000004642	20492	Slbp	stem-loop binding protein	MON_Crush-3D_All	1.78473	2.07e-06	6.89e-05	1.04362	0.00563561	0.0617209
ENSMUSG00000003458	59287	Ncstn	nicastrin	MON_Crush-3D_All	1.1887	0.000454	0.00644675	0.859706	0.0112518	0.1012
ENSMUSG00000028702	19366	Rad54l	RAD54 like (S. cerevisiae)	MON_Crush-3D_All	1.38213	0.000613	0.00825682	-0.0319275	0.937429	0.989527
ENSMUSG00000020264	246049	Slc36a2	solute carrier family 36 (proton/amino acid symporter), member 2	MON_Crush-3D_All	5.2927	2.16e-07	9.28e-06	2.77427	0.00726816	0.0742509
ENSMUSG00000018378	70393	2210416O15Rik	RIKEN cDNA 2210416O15 gene	MON_Crush-3D_All	-1.29116	0.00169275	0.0183411	-0.713744	0.0820653	0.371121
ENSMUSG00000018378	103841	Cuedc1	CUE domain containing 1	MON_Crush-3D_All	-1.29116	0.00169275	0.0183411	-0.713744	0.0820653	0.371121
ENSMUSG00000062825	11465	Actg1	actin, gamma, cytoplasmic 1	MON_Crush-3D_All	1.24679	2.18e-05	0.000528	0.690939	0.0186339	0.146115
ENSMUSG00000075225	75973	Ccdc162	coiled-coil domain containing 162	MON_Crush-3D_All	-1.87997	0.00438675	0.0383313	-0.44451	0.493968	0.853011
ENSMUSG00000002032	71687	Tmem25	transmembrane protein 25	MON_Crush-3D_All	-1.45216	0.00181052	0.0193206	-0.952318	0.0402395	0.239298
ENSMUSG00000017737	17395	Mmp9	matrix metallopeptidase 9	MON_Crush-3D_All	9.00185	6.73e-05	0.00134751	0.836602	0.729032	0.939972
ENSMUSG00000025809	16412	Itgb1	integrin beta 1 (fibronectin receptor beta)	MON_Crush-3D_All	1.15893	0.000222	0.00364013	0.964886	0.00211209	0.029097
ENSMUSG00000024754	83921	Cemip2	cell migration inducing hyaluronidase 2	MON_Crush-3D_All	1.24473	0.00436726	0.0381947	0.21279	0.628404	0.908104
ENSMUSG00000062510	381318	Nsl1	NSL1, MIS12 kinetochore complex component	MON_Crush-3D_All	3.10218	1.82e-06	6.12e-05	1.15159	0.0800664	0.365547
ENSMUSG00000027641	19650	Rbl1	RB transcriptional corepressor like 1	MON_Crush-3D_All	2.04218	6.96e-06	0.000199	0.651525	0.15557	0.524009
ENSMUSG00000100486	100042960	Gm4131	predicted gene 4131	MON_Crush-3D_All	8.03433	0.000758	0.00978914	3.03978	0.240555	0.642431
ENSMUSG00000050222	239114	Il17d	interleukin 17D	MON_Crush-3D_All	-3.24882	0.00612996	0.0489951	-1.70296	0.13513	0.486105
ENSMUSG00000004085	65964	Map3k20	mitogen-activated protein kinase kinase kinase 20	MON_Crush-3D_All	1.74859	0.000178	0.00303816	0.918893	0.0495079	0.271035
ENSMUSG00000030854	19259	Ptpn5	protein tyrosine phosphatase, non-receptor type 5	MON_Crush-3D_All	2.78992	1.98e-05	0.000487	0.982782	0.137701	0.490745
ENSMUSG00000024558	225724	Mapk4	mitogen-activated protein kinase 4	MON_Crush-3D_All	-1.98797	1.35e-05	0.000352	-0.878986	0.0540057	0.28508
ENSMUSG00000026832	227929	Cytip	cytohesin 1 interacting protein	MON_Crush-3D_All	3.0898	0.00133107	0.0152231	2.45745	0.0110509	0.0997745
ENSMUSG00000046982	110796	Tshz1	teashirt zinc finger family member 1	MON_Crush-3D_All	-1.13332	0.00538408	0.0445515	-0.908831	0.0255892	0.179753
ENSMUSG00000029752	27053	Asns	asparagine synthetase	MON_Crush-3D_All	2.33198	2.84e-08	1.51e-06	0.995776	0.0184607	0.145079
ENSMUSG00000024286	67974	Ccny	cyclin Y	MON_Crush-3D_All	-1.01601	0.00506784	0.0427159	-0.024552	0.945843	0.990902
ENSMUSG00000042650	268420	Alkbh5	alkB homolog 5, RNA demethylase	MON_Crush-3D_All	-1.37914	0.000671	0.00889285	-0.325601	0.420194	0.808924
ENSMUSG00000071604	381217	Fam189a2	family with sequence similarity 189, member A2	MON_Crush-3D_All	-1.84446	5.04e-05	0.00106268	-0.75836	0.093052	0.395519
ENSMUSG00000026255	98363	Efhd1	EF hand domain containing 1	MON_Crush-3D_All	-1.16668	0.0016485	0.0179501	-0.952235	0.0102087	0.0944923
ENSMUSG00000078956	NA	NA	NA	MON_Crush-3D_All	6.7394	0.000147	0.00258611	2.22416	0.224893	0.622233
ENSMUSG00000116908	NA	NA	NA	MON_Crush-3D_All	-4.46928	0.00324206	0.0304988	1.2556	0.345402	0.750555
ENSMUSG00000021403	20706	Serpinb9b	serine (or cysteine) peptidase inhibitor, clade B, member 9b	MON_Crush-3D_All	7.63544	0.00319007	0.0300812	0.507958	0.863592	0.97687
ENSMUSG00000023999	319991	Kif6	kinesin family member 6	MON_Crush-3D_All	-1.73026	0.00104859	0.0125895	-0.641821	0.220851	0.618137
ENSMUSG00000025486	64384	Sirt3	sirtuin 3	MON_Crush-3D_All	-1.06018	0.00514592	0.0431899	-0.379481	0.315927	0.725637
ENSMUSG00000024411	11829	Aqp4	aquaporin 4	MON_Crush-3D_All	-1.88798	1.28e-05	0.000335	1.20476	0.005337	0.0590495
ENSMUSG00000001128	18636	Cfp	complement factor properdin	MON_Crush-3D_All	4.30203	4.62e-15	8.39e-13	0.84788	0.12527	0.466872
ENSMUSG00000002475	106861	Abhd3	abhydrolase domain containing 3	MON_Crush-3D_All	-1.36084	0.000465	0.00658403	-0.108942	0.778377	0.955641
ENSMUSG00000044835	73844	Ankrd45	ankyrin repeat domain 45	MON_Crush-3D_All	-2.54142	3.73e-05	0.000827	0.29273	0.624696	0.907529
ENSMUSG00000070803	56222	Cited4	Cbp/p300-interacting transactivator, with Glu/Asp-rich carboxy-terminal domain, 4	MON_Crush-3D_All	-8.43056	6.43e-06	0.000187	-1.31229	0.287063	0.696951
ENSMUSG00000032872	266690	Cyb5r4	cytochrome b5 reductase 4	MON_Crush-3D_All	1.22079	0.000701	0.00918676	0.704357	0.0509149	0.275351
ENSMUSG00000003500	23917	Impdh1	inosine monophosphate dehydrogenase 1	MON_Crush-3D_All	1.47947	0.00329591	0.0309172	0.263622	0.602745	0.899731
ENSMUSG00000103088	93703	Pcdhgb6	protocadherin gamma subfamily B, 6	MON_Crush-3D_All	-1.43423	0.00102237	0.0123647	-0.737955	0.0906874	0.390239
ENSMUSG00000026227	72792	2810459M11Rik	RIKEN cDNA 2810459M11 gene	MON_Crush-3D_All	-1.26523	0.00277431	0.0269977	0.375802	0.371034	0.772546
ENSMUSG00000016933	18803	Plcg1	phospholipase C, gamma 1	MON_Crush-3D_All	-1.633	3.92e-06	0.000121	-0.261206	0.458419	0.833084
ENSMUSG00000037894	51788	H2az1	H2A.Z variant histone 1	MON_Crush-3D_All	1.48719	5.67e-06	0.000168	0.714424	0.0293923	0.196009
ENSMUSG00000020974	18974	Pole2	polymerase (DNA directed), epsilon 2 (p59 subunit)	MON_Crush-3D_All	2.43678	0.00415128	0.0368766	0.674105	0.434072	0.818166
ENSMUSG00000039257	58188	Vstm2b	V-set and transmembrane domain containing 2B	MON_Crush-3D_All	-2.29079	0.000837	0.0106157	-0.0135419	0.983865	0.995745
ENSMUSG00000037573	22057	Tob1	transducer of ErbB-2.1	MON_Crush-3D_All	-1.26682	0.00227414	0.0230964	-0.794725	0.0552355	0.288969
ENSMUSG00000000223	13497	Drp2	dystrophin related protein 2	MON_Crush-3D_All	-1.92033	0.00220578	0.0225649	-0.166967	0.78853	0.958058
ENSMUSG00000000531	56149	Grasp	GRP1 (general receptor for phosphoinositides 1)-associated scaffold protein	MON_Crush-3D_All	-2.52751	4.44e-05	0.000955	-0.742323	0.2182	0.616293
ENSMUSG00000008305	21885	Tle1	transducin-like enhancer of split 1	MON_Crush-3D_All	-2.02867	9.97e-06	0.00027	-0.627441	0.167613	0.544112
ENSMUSG00000020571	71853	Pdia6	protein disulfide isomerase associated 6	MON_Crush-3D_All	1.38064	8.67e-05	0.00167488	0.495711	0.158904	0.529925
ENSMUSG00000020614	208659	Fam20a	family with sequence similarity 20, member A	MON_Crush-3D_All	-1.48707	0.000116	0.00213487	-0.271022	0.481027	0.845527
ENSMUSG00000067924	553127	Rtl8b	retrotransposon Gag like 8B	MON_Crush-3D_All	-1.1453	0.00129297	0.0148819	-1.00083	0.0049363	0.0556237
ENSMUSG00000034156	207777	Tspoap1	TSPO associated protein 1	MON_Crush-3D_All	-1.9676	1.96e-06	6.56e-05	-0.520062	0.203474	0.597104
ENSMUSG00000059791	106582	Nrm	nurim (nuclear envelope membrane protein)	MON_Crush-3D_All	1.58632	0.00018	0.00307006	0.233665	0.584718	0.894439
ENSMUSG00000000244	27027	Tspan32	tetraspanin 32	MON_Crush-3D_All	1.73372	0.000235	0.00383638	1.28644	0.00655253	0.069281
ENSMUSG00000029819	109648	Npy	neuropeptide Y	MON_Crush-3D_All	4.51729	0.000322	0.0048879	2.67828	0.0349043	0.218824
ENSMUSG00000033597	268932	Caskin1	CASK interacting protein 1	MON_Crush-3D_All	-1.81272	0.000451	0.00641756	-0.580225	0.258879	0.664963
ENSMUSG00000024772	13660	Ehd1	EH-domain containing 1	MON_Crush-3D_All	1.17313	0.000282	0.00440306	-0.225361	0.486393	0.847912
ENSMUSG00000028961	110208	Pgd	phosphogluconate dehydrogenase	MON_Crush-3D_All	1.27803	0.000628	0.00841369	0.969496	0.00952041	0.0897291
ENSMUSG00000044716	231134	Dok7	docking protein 7	MON_Crush-3D_All	-1.32573	0.00234995	0.0236719	-0.619271	0.154901	0.523051
ENSMUSG00000038267	73102	Slc22a23	solute carrier family 22, member 23	MON_Crush-3D_All	1.80619	0.00139865	0.0157547	1.31254	0.020368	0.154859
ENSMUSG00000021182	68339	Ccdc88c	coiled-coil domain containing 88C	MON_Crush-3D_All	-1.30202	0.00289394	0.0279554	0.0460121	0.915506	0.985975
ENSMUSG00000028468	242406	Rgp1	RAB6A GEF compex partner 1	MON_Crush-3D_All	-1.426	0.00342702	0.0316811	0.398508	0.406248	0.799006
ENSMUSG00000017897	14049	Eya2	EYA transcriptional coactivator and phosphatase 2	MON_Crush-3D_All	-2.02022	0.0013288	0.0152146	1.25378	0.0380838	0.230456
ENSMUSG00000027327	67326	1700037H04Rik	RIKEN cDNA 1700037H04 gene	MON_Crush-3D_All	1.04099	0.00587885	0.0474096	0.371934	0.326919	0.734449
ENSMUSG00000028334	94181	Nans	N-acetylneuraminic acid synthase (sialic acid synthase)	MON_Crush-3D_All	1.37047	0.000795	0.0101557	0.458172	0.2638	0.670139
ENSMUSG00000048424	223332	Ranbp3l	RAN binding protein 3-like	MON_Crush-3D_All	-1.96167	0.00149601	0.0165819	1.53106	0.00972838	0.0911641
ENSMUSG00000041064	208084	Pif1	PIF1 5'-to-3' DNA helicase	MON_Crush-3D_All	5.73395	1.03e-08	6.14e-07	0.364127	0.742045	0.94333
ENSMUSG00000033065	18642	Pfkm	phosphofructokinase, muscle	MON_Crush-3D_All	-1.49502	0.000111	0.00203754	0.0582917	0.88001	0.979659
ENSMUSG00000004849	11769	Ap1s1	adaptor protein complex AP-1, sigma 1	MON_Crush-3D_All	1.00301	0.00426653	0.0375964	0.00739227	0.983217	0.995745
ENSMUSG00000003068	20869	Stk11	serine/threonine kinase 11	MON_Crush-3D_All	-1.28598	0.00331976	0.0310232	-1.08461	0.0132561	0.113632
ENSMUSG00000047976	16485	Kcna1	potassium voltage-gated channel, shaker-related subfamily, member 1	MON_Crush-3D_All	-1.13461	0.00430231	0.037777	-0.0634046	0.87317	0.979029
ENSMUSG00000027635	66934	Dsn1	DSN1 homolog, MIS12 kinetochore complex component	MON_Crush-3D_All	1.70758	0.00241724	0.0241529	0.240175	0.673015	0.923113
ENSMUSG00000043631	407800	Ecm2	extracellular matrix protein 2, female organ and adipocyte specific	MON_Crush-3D_All	-2.31074	1.9e-06	6.38e-05	-0.776542	0.106399	0.425262
ENSMUSG00000025932	14048	Eya1	EYA transcriptional coactivator and phosphatase 1	MON_Crush-3D_All	-1.67716	0.00618374	0.0492656	-0.00394174	0.99476	0.998815
ENSMUSG00000079436	100040591	Kcnj13	potassium inwardly-rectifying channel, subfamily J, member 13	MON_Crush-3D_All	-2.5626	0.000805	0.0102775	0.813299	0.266699	0.673164
ENSMUSG00000105867	115490131	Gm42517	predicted gene 42517	MON_Crush-3D_All	-3.57219	1.5e-05	0.000383	0.12465	0.869225	0.978178
ENSMUSG00000040414	246696	Slc25a28	solute carrier family 25, member 28	MON_Crush-3D_All	-1.41333	0.00098	0.011993	-0.806164	0.0591844	0.302661
ENSMUSG00000020788	53313	Atp2a3	ATPase, Ca++ transporting, ubiquitous	MON_Crush-3D_All	2.379	2.78e-06	8.94e-05	0.760833	0.137828	0.491012
ENSMUSG00000105283	NA	NA	NA	MON_Crush-3D_All	5.36687	0.00398948	0.0357769	4.14085	0.0276755	0.188576
ENSMUSG00000042363	216551	Lgalsl	lectin, galactoside binding-like	MON_Crush-3D_All	-1.47691	0.0036982	0.0336996	0.0872921	0.863061	0.976825
ENSMUSG00000026683	66977	Nuf2	NUF2, NDC80 kinetochore complex component	MON_Crush-3D_All	3.5839	2.21e-09	1.51e-07	0.0449512	0.941747	0.990406
ENSMUSG00000027994	66815	Mcub	mitochondrial calcium uniporter dominant negative beta subunit	MON_Crush-3D_All	2.25193	2.83e-07	1.18e-05	0.974156	0.0273906	0.187367
ENSMUSG00000022805	320214	Maats1	MYCBP-associated, testis expressed 1	MON_Crush-3D_All	-2.74011	0.00349364	0.0322216	1.18976	0.17292	0.553647
ENSMUSG00000091957	667279	Rps2-ps10	ribosomal protein S2, pseudogene 10	MON_Crush-3D_All	2.83166	5.8e-05	0.00119695	1.26555	0.0746892	0.350274
ENSMUSG00000047539	67948	Fbxo28	F-box protein 28	MON_Crush-3D_All	-2.00746	2.47e-05	0.000587	0.427294	0.365317	0.767583
ENSMUSG00000030346	19362	Rad51ap1	RAD51 associated protein 1	MON_Crush-3D_All	3.13659	2.12e-06	7.04e-05	1.28602	0.0551551	0.288769
ENSMUSG00000025176	67432	Hoga1	4-hydroxy-2-oxoglutarate aldolase 1	MON_Crush-3D_All	-2.5363	0.00253916	0.0251298	-1.30167	0.116219	0.447135
ENSMUSG00000020250	50493	Txnrd1	thioredoxin reductase 1	MON_Crush-3D_All	1.47236	2.43e-05	0.000579	0.948702	0.00660113	0.069543
ENSMUSG00000021750	268709	Fam107a	family with sequence similarity 107, member A	MON_Crush-3D_All	-1.51227	0.000566	0.00772939	-0.192369	0.660662	0.918241
ENSMUSG00000043998	217664	Mgat2	mannoside acetylglucosaminyltransferase 2	MON_Crush-3D_All	1.23529	0.000552	0.0075951	0.869035	0.0151645	0.125532
ENSMUSG00000069302	319168	H2ac12	H2A clustered histone 12	MON_Crush-3D_All	4.04616	1.8e-06	6.08e-05	1.449	0.0974847	0.405423
ENSMUSG00000034311	16571	Kif4	kinesin family member 4	MON_Crush-3D_All	1.83073	0.000194	0.0032625	-0.837627	0.0938915	0.397148
ENSMUSG00000056174	329941	Col8a2	collagen, type VIII, alpha 2	MON_Crush-3D_All	-2.73247	0.00138928	0.0156825	0.665825	0.413794	0.803541
ENSMUSG00000030978	20133	Rrm1	ribonucleotide reductase M1	MON_Crush-3D_All	1.89878	5.49e-07	2.09e-05	0.670987	0.0773245	0.357645
ENSMUSG00000028871	192199	Rspo1	R-spondin 1	MON_Crush-3D_All	-2.233	0.00466667	0.0402086	-0.874417	0.262363	0.669057
ENSMUSG00000041423	68957	Paqr6	progestin and adipoQ receptor family member VI	MON_Crush-3D_All	-1.53841	0.00115512	0.0136285	0.170207	0.718591	0.936913
ENSMUSG00000109517	NA	NA	NA	MON_Crush-3D_All	-2.62568	4.31e-05	0.000933	-1.36531	0.0304485	0.200125
ENSMUSG00000027313	69065	Chac1	ChaC, cation transport regulator 1	MON_Crush-3D_All	1.94858	0.00615519	0.0491505	0.979802	0.171998	0.552437
ENSMUSG00000031555	11502	Adam9	a disintegrin and metallopeptidase domain 9 (meltrin gamma)	MON_Crush-3D_All	1.25354	0.000269	0.00424458	0.623245	0.0702159	0.337
ENSMUSG00000104901	NA	NA	NA	MON_Crush-3D_All	-1.40367	0.00181831	0.0193724	-1.2333	0.00616856	0.0663263
ENSMUSG00000004530	23790	Coro1c	coronin, actin binding protein 1C	MON_Crush-3D_All	1.27447	8.27e-05	0.00161017	0.435563	0.178717	0.562483
ENSMUSG00000026426	68724	Arl8a	ADP-ribosylation factor-like 8A	MON_Crush-3D_All	-1.35215	0.000367	0.0054449	-0.709643	0.0611742	0.309653
ENSMUSG00000041238	225182	Rbbp8	retinoblastoma binding protein 8, endonuclease	MON_Crush-3D_All	1.66366	0.00295191	0.028363	1.00301	0.0741241	0.348661
ENSMUSG00000040481	207165	Bptf	bromodomain PHD finger transcription factor	MON_Crush-3D_All	-1.08808	0.00150766	0.0166829	-0.793861	0.020563	0.155879
ENSMUSG00000022132	58187	Cldn10	claudin 10	MON_Crush-3D_All	-5.16674	0.00174015	0.0187723	-4.13424	0.00828473	0.0817042
ENSMUSG00000073424	106648	Cyp4f15	cytochrome P450, family 4, subfamily f, polypeptide 15	MON_Crush-3D_All	-4.798	3.77e-09	2.47e-07	-0.902842	0.204702	0.598578
ENSMUSG00000029414	208628	Kntc1	kinetochore associated 1	MON_Crush-3D_All	3.51313	6.33e-07	2.35e-05	0.923203	0.199149	0.590938
ENSMUSG00000032827	243725	Ppp1r9a	protein phosphatase 1, regulatory subunit 9A	MON_Crush-3D_All	-1.12199	0.00261732	0.0257615	-0.646439	0.0825118	0.372041
ENSMUSG00000031821	272551	Gins2	GINS complex subunit 2 (Psf2 homolog)	MON_Crush-3D_All	1.79474	0.00281047	0.0272556	0.634719	0.292036	0.70122
ENSMUSG00000047361	381260	Gm973	predicted gene 973	MON_Crush-3D_All	-2.50942	3.55e-06	0.00011	0.0863543	0.872347	0.978748
ENSMUSG00000069301	319167	H2ac11	H2A clustered histone 11	MON_Crush-3D_All	4.19687	7.83e-14	1.08e-11	1.61697	0.00456921	0.05245
ENSMUSG00000028957	18628	Per3	period circadian clock 3	MON_Crush-3D_All	-1.07061	0.00165065	0.0179636	-0.445096	0.190195	0.578758
ENSMUSG00000026630	381319	Batf3	basic leucine zipper transcription factor, ATF-like 3	MON_Crush-3D_All	-1.8739	0.000891	0.0111228	-0.00268818	0.996148	0.998973
ENSMUSG00000041319	386612	Thoc6	THO complex 6	MON_Crush-3D_All	1.2215	0.00306007	0.0290912	0.582938	0.158928	0.529925
ENSMUSG00000038650	107702	Rnh1	ribonuclease/angiogenin inhibitor 1	MON_Crush-3D_All	1.43747	2.08e-05	0.000507	0.691383	0.0407406	0.241161
ENSMUSG00000024427	24066	Spry4	sprouty RTK signaling antagonist 4	MON_Crush-3D_All	1.49989	0.00263796	0.025926	0.500554	0.318663	0.72832
ENSMUSG00000024732	108673	Ccdc86	coiled-coil domain containing 86	MON_Crush-3D_All	1.07943	0.00341844	0.0316462	0.653072	0.077181	0.357465
ENSMUSG00000046807	192734	Lrrc75b	leucine rich repeat containing 75B	MON_Crush-3D_All	-2.93899	3.93e-08	2.02e-06	-1.18331	0.0243879	0.17431
ENSMUSG00000046733	232431	Gprc5a	G protein-coupled receptor, family C, group 5, member A	MON_Crush-3D_All	2.34638	0.00615687	0.0491505	2.1281	0.0132435	0.113572
ENSMUSG00000062248	66197	Cks2	CDC28 protein kinase regulatory subunit 2	MON_Crush-3D_All	3.17914	1.63e-09	1.15e-07	0.870576	0.105364	0.423459
ENSMUSG00000032254	71819	Kif23	kinesin family member 23	MON_Crush-3D_All	3.56114	3.26e-10	2.57e-08	0.392595	0.502789	0.858856
ENSMUSG00000072082	12449	Ccnf	cyclin F	MON_Crush-3D_All	4.19856	1.58e-14	2.58e-12	1.38807	0.0122271	0.107232
ENSMUSG00000020205	21664	Phlda1	pleckstrin homology like domain, family A, member 1	MON_Crush-3D_All	1.25847	0.00178433	0.0191246	0.215816	0.59461	0.897527
ENSMUSG00000076258	NA	NA	NA	MON_Crush-3D_All	-1.29954	0.00585156	0.0472474	-1.2795	0.00665931	0.0699808
ENSMUSG00000026095	70396	Asnsd1	asparagine synthetase domain containing 1	MON_Crush-3D_All	1.11588	0.00283715	0.0274874	0.542877	0.147616	0.510288
ENSMUSG00000079415	12803	Cntf	ciliary neurotrophic factor	MON_Crush-3D_All	-1.59029	0.00537554	0.0445125	0.0678099	0.905174	0.98405
ENSMUSG00000051111	75209	Sv2c	synaptic vesicle glycoprotein 2c	MON_Crush-3D_All	3.46244	8.71e-07	3.13e-05	0.247409	0.733608	0.940934
ENSMUSG00000115023	NA	NA	NA	MON_Crush-3D_All	-1.73295	0.00447295	0.0389555	-1.26942	0.0366704	0.225013
ENSMUSG00000024579	240334	Pcyox1l	prenylcysteine oxidase 1 like	MON_Crush-3D_All	1.06873	0.00331802	0.0310215	-0.371104	0.310551	0.720306
ENSMUSG00000074968	228432	Ano3	anoctamin 3	MON_Crush-3D_All	2.47011	0.00521222	0.0435247	2.21778	0.0123954	0.108337
ENSMUSG00000055322	21961	Tns1	tensin 1	MON_Crush-3D_All	-1.28123	5.5e-05	0.00114073	-0.202937	0.522312	0.868477
ENSMUSG00000031125	70691	3830403N18Rik	RIKEN cDNA 3830403N18 gene	MON_Crush-3D_All	5.82355	0.00507564	0.0427283	5.35996	0.0101724	0.0943336
ENSMUSG00000041707	69069	Tmem273	transmembrane protein 273	MON_Crush-3D_All	2.57467	3.42e-05	0.00077	1.4133	0.0239752	0.172442
ENSMUSG00000019979	11783	Apaf1	apoptotic peptidase activating factor 1	MON_Crush-3D_All	1.80602	0.000119	0.00216343	0.513241	0.277646	0.686017
ENSMUSG00000010663	76267	Fads1	fatty acid desaturase 1	MON_Crush-3D_All	-1.38037	0.00044	0.0062885	-0.27333	0.486314	0.847912
ENSMUSG00000021494	72935	Ddx41	DEAD box helicase 41	MON_Crush-3D_All	1.08743	0.00304077	0.0290194	0.620525	0.0912983	0.391472
ENSMUSG00000054951	71583	9130008F23Rik	RIKEN cDNA 9130008F23 gene	MON_Crush-3D_All	4.0252	0.0055817	0.0456338	1.984	0.183331	0.568847
ENSMUSG00000050199	107515	Lgr4	leucine-rich repeat-containing G protein-coupled receptor 4	MON_Crush-3D_All	-1.41189	0.00572897	0.0464853	-0.402548	0.428125	0.81535
ENSMUSG00000111329	100101457	A830035O19Rik	RIKEN cDNA A830035O19 gene	MON_Crush-3D_All	-4.91697	0.00147974	0.016457	0.0410095	0.975788	0.995293
ENSMUSG00000014846	67971	Tppp3	tubulin polymerization-promoting protein family member 3	MON_Crush-3D_All	-1.39003	0.000191	0.00321863	-0.685468	0.0657545	0.32328
ENSMUSG00000066150	20529	Slc31a1	solute carrier family 31, member 1	MON_Crush-3D_All	1.04991	0.00397967	0.0357375	0.865501	0.0176642	0.140565
ENSMUSG00000074165	67607	Zfp788	zinc finger protein 788	MON_Crush-3D_All	-1.99111	0.0010052	0.0121944	-0.794468	0.185766	0.571736
ENSMUSG00000034349	70099	Smc4	structural maintenance of chromosomes 4	MON_Crush-3D_All	1.39046	0.000146	0.00257291	0.432916	0.238917	0.639971
ENSMUSG00000043687	68918	1190005I06Rik	RIKEN cDNA 1190005I06 gene	MON_Crush-3D_All	-1.94497	0.000107	0.00197426	-0.96187	0.0547297	0.287717
ENSMUSG00000058290	105988	Espl1	extra spindle pole bodies 1, separase	MON_Crush-3D_All	2.92643	1.42e-07	6.5e-06	1.14106	0.0418655	0.244948
ENSMUSG00000007833	69748	Aldh16a1	aldehyde dehydrogenase 16 family, member A1	MON_Crush-3D_All	1.07398	0.00409917	0.0366276	0.62699	0.0945152	0.398696
ENSMUSG00000044006	68709	Cilp2	cartilage intermediate layer protein 2	MON_Crush-3D_All	-3.37326	0.000446	0.00635846	1.53637	0.0718115	0.341621
ENSMUSG00000022322	20419	Shcbp1	Shc SH2-domain binding protein 1	MON_Crush-3D_All	5.93256	0.00117869	0.0138817	2.49593	0.17363	0.554495
ENSMUSG00000005481	68278	Ddx39a	DEAD box helicase 39a	MON_Crush-3D_All	2.20514	4.57e-09	2.97e-07	0.792799	0.035633	0.2219
ENSMUSG00000034430	80292	Zxdc	ZXD family zinc finger C	MON_Crush-3D_All	-1.61768	0.000255	0.00409323	-0.0827865	0.850435	0.975162
ENSMUSG00000053137	19094	Mapk11	mitogen-activated protein kinase 11	MON_Crush-3D_All	1.81001	0.00112112	0.0132749	0.794541	0.155458	0.523975
ENSMUSG00000029182	75434	Fam166c	family with sequence similarity 166, member C	MON_Crush-3D_All	-7.22246	0.00059	0.00801585	-0.0397264	0.979497	0.995677
ENSMUSG00000049299	245828	Trappc1	trafficking protein particle complex 1	MON_Crush-3D_All	1.12548	0.00139805	0.0157547	0.449982	0.202604	0.59576
ENSMUSG00000037628	72391	Cdkn3	cyclin-dependent kinase inhibitor 3	MON_Crush-3D_All	5.22909	1.25e-12	1.44e-10	2.07106	0.00593124	0.0643403
ENSMUSG00000074264	11722	Amy1	amylase 1, salivary	MON_Crush-3D_All	-2.51331	3.53e-06	0.00011	-0.854738	0.110079	0.433889
ENSMUSG00000022490	58200	Ppp1r1a	protein phosphatase 1, regulatory inhibitor subunit 1A	MON_Crush-3D_All	-1.73671	0.000895	0.0111526	-1.09033	0.0365864	0.2247
ENSMUSG00000050315	118449	Synpo2	synaptopodin 2	MON_Crush-3D_All	-1.91117	8.48e-05	0.00164457	-0.507305	0.296075	0.704733
ENSMUSG00000031169	53627	Porcn	porcupine O-acyltransferase	MON_Crush-3D_All	-1.28637	0.00199358	0.0208796	-0.302994	0.465369	0.836399
ENSMUSG00000036223	66468	Ska1	spindle and kinetochore associated complex subunit 1	MON_Crush-3D_All	6.25324	5.98e-07	2.26e-05	3.19905	0.0127041	0.110097
ENSMUSG00000027460	11602	Angpt4	angiopoietin 4	MON_Crush-3D_All	3.83298	0.000906	0.0112639	0.928643	0.432794	0.817642
ENSMUSG00000071656	68852	Lrrn4cl	LRRN4 C-terminal like	MON_Crush-3D_All	-1.02249	0.00628028	0.0498162	0.421015	0.25798	0.663792
ENSMUSG00000036390	13197	Gadd45a	growth arrest and DNA-damage-inducible 45 alpha	MON_Crush-3D_All	1.30435	0.000235	0.00383638	0.81097	0.0224545	0.16517
ENSMUSG00000061601	26875	Pclo	piccolo (presynaptic cytomatrix protein)	MON_Crush-3D_All	-1.31431	0.00268601	0.0262806	-1.15238	0.00851676	0.0832718
ENSMUSG00000025140	209027	Pycr1	pyrroline-5-carboxylate reductase 1	MON_Crush-3D_All	2.44838	0.00175073	0.0188556	0.828556	0.294916	0.703853
ENSMUSG00000048939	268878	Atp13a5	ATPase type 13A5	MON_Crush-3D_All	-3.15376	6.56e-05	0.00132281	-0.354372	0.637255	0.911107
ENSMUSG00000032218	12442	Ccnb2	cyclin B2	MON_Crush-3D_All	7.34117	3.33e-05	0.000756	3.84027	0.0301795	0.199058
ENSMUSG00000022034	71988	Esco2	establishment of sister chromatid cohesion N-acetyltransferase 2	MON_Crush-3D_All	4.54694	8.19e-06	0.000229	2.70768	0.00869962	0.0841374
ENSMUSG00000022388	239591	Ttll8	tubulin tyrosine ligase-like family, member 8	MON_Crush-3D_All	-6.09757	0.000888	0.0110972	0.922794	0.446722	0.826297
ENSMUSG00000032115	12282	Hyou1	hypoxia up-regulated 1	MON_Crush-3D_All	1.21706	0.000506	0.00707574	0.323626	0.356391	0.761532
ENSMUSG00000020185	52679	E2f7	E2F transcription factor 7	MON_Crush-3D_All	4.22548	9.91e-09	5.97e-07	1.02889	0.181374	0.567259
ENSMUSG00000055676	NA	NA	NA	MON_Crush-3D_All	-2.62031	8.76e-05	0.00168752	-0.372699	0.565012	0.885362
ENSMUSG00000048450	17701	Msx1	msh homeobox 1	MON_Crush-3D_All	-1.99169	2.76e-05	0.000641	-0.580507	0.22006	0.617658
ENSMUSG00000022698	72117	Naa50	N(alpha)-acetyltransferase 50, NatE catalytic subunit	MON_Crush-3D_All	1.07073	0.00244277	0.0243342	0.602864	0.0882045	0.384639
ENSMUSG00000021390	18295	Ogn	osteoglycin	MON_Crush-3D_All	-1.70994	0.00176764	0.0189964	0.0223835	0.966785	0.993787
ENSMUSG00000105322	NA	NA	NA	MON_Crush-3D_All	-2.14296	1.71e-05	0.000431	-0.700957	0.153841	0.521095
ENSMUSG00000038967	18604	Pdk2	pyruvate dehydrogenase kinase, isoenzyme 2	MON_Crush-3D_All	-1.10233	0.00122573	0.0142742	-0.454565	0.182251	0.568249
ENSMUSG00000055485	320706	Soga1	suppressor of glucose, autophagy associated 1	MON_Crush-3D_All	-1.21093	0.00296698	0.0284801	-0.285672	0.481623	0.845733
ENSMUSG00000055612	66953	Cdca7	cell division cycle associated 7	MON_Crush-3D_All	3.21774	4.86e-08	2.42e-06	1.49583	0.0121679	0.106758
ENSMUSG00000032258	75782	Lca5	Leber congenital amaurosis 5 (human)	MON_Crush-3D_All	-1.45714	0.00546547	0.0450122	-0.931893	0.0748227	0.350639
ENSMUSG00000029212	14400	Gabrb1	gamma-aminobutyric acid (GABA) A receptor, subunit beta 1	MON_Crush-3D_All	-2.13532	3.82e-05	0.000841	0.530015	0.303735	0.713179
ENSMUSG00000029189	231238	Sel1l3	sel-1 suppressor of lin-12-like 3 (C. elegans)	MON_Crush-3D_All	-1.25091	0.0029353	0.0282859	0.740742	0.0760847	0.35443
ENSMUSG00000021877	11843	Arf4	ADP-ribosylation factor 4	MON_Crush-3D_All	1.041	0.00131707	0.0151153	0.637504	0.0492425	0.270011
ENSMUSG00000063077	16561	Kif1b	kinesin family member 1B	MON_Crush-3D_All	-1.41532	0.000449	0.00639654	-0.742727	0.0654635	0.322259
ENSMUSG00000039187	208836	Fanci	Fanconi anemia, complementation group I	MON_Crush-3D_All	1.66552	0.00127339	0.0147166	0.386633	0.458983	0.833262
ENSMUSG00000026429	67196	Ube2t	ubiquitin-conjugating enzyme E2T	MON_Crush-3D_All	2.3309	0.000714	0.00932601	-0.881318	0.219828	0.617618
ENSMUSG00000024534	67847	Sncaip	synuclein, alpha interacting protein (synphilin)	MON_Crush-3D_All	-1.54553	0.00216389	0.0222164	0.409306	0.407239	0.800008
ENSMUSG00000017664	228875	Slc35c2	solute carrier family 35, member C2	MON_Crush-3D_All	1.13537	0.00233537	0.023573	0.694876	0.0627422	0.313736
ENSMUSG00000024590	16906	Lmnb1	lamin B1	MON_Crush-3D_All	2.29859	3.06e-07	1.26e-05	0.922392	0.0415173	0.243884
ENSMUSG00000018849	211652	Wwc1	WW, C2 and coiled-coil domain containing 1	MON_Crush-3D_All	-1.43493	0.00495167	0.041969	-0.038362	0.939945	0.9904
ENSMUSG00000028445	69638	Enho	energy homeostasis associated	MON_Crush-3D_All	-2.04826	9.29e-05	0.00175949	-0.494121	0.344794	0.749666
ENSMUSG00000036086	226409	Zranb3	zinc finger, RAN-binding domain containing 3	MON_Crush-3D_All	1.94285	0.000241	0.00391367	0.328289	0.538175	0.877566
ENSMUSG00000033222	74044	Ttf2	transcription termination factor, RNA polymerase II	MON_Crush-3D_All	1.71436	0.000413	0.0059846	1.01777	0.0369684	0.226368
ENSMUSG00000037991	223970	Rmi2	RecQ mediated genome instability 2	MON_Crush-3D_All	2.74772	0.0058715	0.0473696	0.359076	0.72415	0.938985
ENSMUSG00000026347	72160	Tmem163	transmembrane protein 163	MON_Crush-3D_All	-3.09096	5.78e-12	5.86e-10	-1.1385	0.0095193	0.0897291
ENSMUSG00000025027	170750	Xpnpep1	X-prolyl aminopeptidase (aminopeptidase P) 1, soluble	MON_Crush-3D_All	1.16023	0.000239	0.00388467	0.890653	0.00482447	0.0546161
ENSMUSG00000034329	237911	Brip1	BRCA1 interacting protein C-terminal helicase 1	MON_Crush-3D_All	3.04922	0.000377	0.0055479	1.0176	0.242595	0.645024
ENSMUSG00000025790	108116	Slco3a1	solute carrier organic anion transporter family, member 3a1	MON_Crush-3D_All	-1.06838	0.000824	0.0104631	-0.657321	0.0395865	0.236677
ENSMUSG00000084915	NA	NA	NA	MON_Crush-3D_All	-1.95234	0.00124906	0.0144864	-0.574622	0.336998	0.743236
ENSMUSG00000014867	20932	Surf4	surfeit gene 4	MON_Crush-3D_All	1.02928	0.0026831	0.0262745	0.704818	0.0398627	0.237697
ENSMUSG00000034462	18764	Pkd2	polycystin 2, transient receptor potential cation channel	MON_Crush-3D_All	-1.1747	0.00142272	0.0159755	0.23549	0.521298	0.86838
ENSMUSG00000040128	108767	Pnrc1	proline-rich nuclear receptor coactivator 1	MON_Crush-3D_All	-2.52726	8.15e-11	6.92e-09	0.226338	0.555652	0.883949
ENSMUSG00000040658	381101	Dnph1	2'-deoxynucleoside 5'-phosphate N-hydrolase 1	MON_Crush-3D_All	1.3793	0.0024368	0.0243038	-0.092168	0.84133	0.974189
ENSMUSG00000108543	NA	NA	NA	MON_Crush-3D_All	-2.5173	0.00548939	0.0451152	-1.18159	0.184873	0.571201
ENSMUSG00000019961	21917	Tmpo	thymopoietin	MON_Crush-3D_All	1.13057	0.00099	0.0120869	-0.0350357	0.919038	0.986432
ENSMUSG00000074829	630836	2010315B03Rik	RIKEN cDNA 2010315B03 gene	MON_Crush-3D_All	-1.6868	0.00316953	0.0299304	-0.253154	0.65451	0.916698
ENSMUSG00000020524	14799	Gria1	glutamate receptor, ionotropic, AMPA1 (alpha 1)	MON_Crush-3D_All	-1.40561	0.00227789	0.0231227	0.878881	0.0562157	0.29253
ENSMUSG00000017652	21939	Cd40	CD40 antigen	MON_Crush-3D_All	2.94301	2.31e-05	0.000555	1.02751	0.145249	0.505825
ENSMUSG00000107655	NA	NA	NA	MON_Crush-3D_All	-2.54884	0.000282	0.00440081	-1.12137	0.102924	0.418905
ENSMUSG00000022295	66335	Atp6v1c1	ATPase, H+ transporting, lysosomal V1 subunit C1	MON_Crush-3D_All	1.17827	0.000403	0.00585603	0.982153	0.00319421	0.0399773
ENSMUSG00000070498	208151	Tmem132b	transmembrane protein 132B	MON_Crush-3D_All	-1.27934	0.000441	0.00630956	-0.358945	0.322331	0.731089
ENSMUSG00000027574	58237	Nkain4	Na+/K+ transporting ATPase interacting 4	MON_Crush-3D_All	-1.59911	0.000894	0.0111526	-0.545062	0.256845	0.662474
ENSMUSG00000048027	68799	Rgmb	repulsive guidance molecule family member B	MON_Crush-3D_All	-1.18301	0.00450952	0.0391705	-0.0467577	0.910386	0.985247
ENSMUSG00000001525	22154	Tubb5	tubulin, beta 5 class I	MON_Crush-3D_All	1.78423	4.58e-08	2.3e-06	-0.161412	0.621441	0.907111
ENSMUSG00000036181	50708	H1f2	H1.2 linker histone, cluster member	MON_Crush-3D_All	1.07191	0.00136614	0.0154986	0.846781	0.0115081	0.102593
ENSMUSG00000026587	11899	Astn1	astrotactin 1	MON_Crush-3D_All	-1.11338	0.00382485	0.0345959	0.236664	0.537241	0.877115
ENSMUSG00000019987	11846	Arg1	arginase, liver	MON_Crush-3D_All	10.5539	0.000167	0.00288421	1.56061	0.578743	0.892392
ENSMUSG00000038679	83925	Trps1	transcriptional repressor GATA binding 1	MON_Crush-3D_All	-1.2412	0.000935	0.0115685	-0.148665	0.69122	0.930731
ENSMUSG00000007030	27762	Vwa7	von Willebrand factor A domain containing 7	MON_Crush-3D_All	-4.68797	6.8e-05	0.00135467	0.643648	0.508002	0.861769
ENSMUSG00000030201	16974	Lrp6	low density lipoprotein receptor-related protein 6	MON_Crush-3D_All	-1.92501	2.8e-07	1.17e-05	-0.507824	0.172306	0.552958
ENSMUSG00000076033	100124641	Mir692-3	microRNA 692-3	MON_Crush-3D_All	3.39334	0.000874	0.0109641	2.02568	0.0497966	0.272031
ENSMUSG00000056598	74665	Drc3	dynein regulatory complex subunit 3	MON_Crush-3D_All	-1.9517	0.00133481	0.0152465	-0.134054	0.821901	0.969336
ENSMUSG00000030708	69387	Dnajb13	DnaJ heat shock protein family (Hsp40) member B13	MON_Crush-3D_All	-1.78241	0.00256769	0.0253627	0.401102	0.489731	0.85108
ENSMUSG00000105568	NA	NA	NA	MON_Crush-3D_All	-2.04514	0.000156	0.00273093	-0.149763	0.7769	0.9552
ENSMUSG00000024750	22682	Zfand5	zinc finger, AN1-type domain 5	MON_Crush-3D_All	-1.45024	0.000679	0.00897676	0.343054	0.42031	0.808952
ENSMUSG00000042367	14620	Gjb3	gap junction protein, beta 3	MON_Crush-3D_All	6.40333	1.17e-14	1.98e-12	-4.0837	0.0140381	0.118553
ENSMUSG00000024791	67849	Cdca5	cell division cycle associated 5	MON_Crush-3D_All	5.91875	0.00134233	0.0152746	3.09323	0.0946744	0.399017
ENSMUSG00000000028	12544	Cdc45	cell division cycle 45	MON_Crush-3D_All	2.62024	7.95e-07	2.87e-05	0.0890442	0.869213	0.978178
ENSMUSG00000032224	76886	Fam81a	family with sequence similarity 81, member A	MON_Crush-3D_All	-1.28762	0.00286049	0.0276864	0.186875	0.663864	0.919457
ENSMUSG00000020882	12295	Cacnb1	calcium channel, voltage-dependent, beta 1 subunit	MON_Crush-3D_All	-1.49218	0.00413141	0.0367993	-0.10275	0.8422	0.974451
ENSMUSG00000049409	58182	Prokr1	prokineticin receptor 1	MON_Crush-3D_All	2.77478	3.55e-05	0.000795	1.63102	0.016018	0.130647
ENSMUSG00000020029	71207	Nudt4	nudix (nucleoside diphosphate linked moiety X)-type motif 4	MON_Crush-3D_All	-1.02736	0.00471165	0.0404903	-0.185416	0.609821	0.903117
ENSMUSG00000022881	106344	Rfc4	replication factor C (activator 1) 4	MON_Crush-3D_All	2.11194	3.29e-05	0.000749	0.537113	0.295921	0.70469
ENSMUSG00000040329	16196	Il7	interleukin 7	MON_Crush-3D_All	7.74979	0.00136589	0.0154986	4.09233	0.102356	0.417589
ENSMUSG00000027447	13010	Cst3	cystatin C	MON_Crush-3D_All	-1.60362	7.98e-05	0.00155518	0.183699	0.651316	0.915825
ENSMUSG00000026864	14828	Hspa5	heat shock protein 5	MON_Crush-3D_All	1.28734	0.000462	0.00654702	0.397754	0.279311	0.688064
ENSMUSG00000040105	74411	Plpp6	phospholipid phosphatase 6	MON_Crush-3D_All	-2.92357	1.65e-07	7.45e-06	-0.110234	0.83939	0.9738
ENSMUSG00000048442	66528	Smim5	small integral membrane protein 5	MON_Crush-3D_All	-2.29242	0.00376649	0.0341802	-0.0120031	0.987771	0.996535
[truncated: 1,103 more rows]

## Sheet: MON-DEGs_GL
ENSEMBL	ENTREZID	SYMBOL	GENENAME	Relationship	MON_3D-GL_log2FoldChange	MON_3D-GL_pvalue	MON_3D-GL_padj	MON_2W-GL_log2FoldChange	MON_2W-GL_pvalue	MON_2W-GL_padj	MON_6W-GL_log2FoldChange	MON_6W-GL_pvalue	MON_6W-GL_padj
ENSMUSG00000063727	18383	Tnfrsf11b	tumor necrosis factor receptor superfamily, member 11b (osteoprotegerin)	MON_GL-2W_All MON_GL-3D_All MON_GL-6W_All	2.08898	2.79e-11	5.2e-08	2.50167	1.73e-15	1.23e-11	1.57647	5.44e-07	0.000776
ENSMUSG00000046167	235379	Gldn	gliomedin	MON_GL-2W_All MON_GL-3D_All MON_GL-6W_All	2.48261	4.2e-08	2.33e-05	2.70165	2.57e-09	2.1e-06	1.99148	1.13e-05	0.00859119
ENSMUSG00000099519	NA	NA	NA	MON_GL-2W_All MON_GL-3D_All MON_GL-6W_All	-7.33213	6.14e-11	1.05e-07	-5.29008	3.81e-07	0.000123	-11.4156	5.8e-11	4.41e-07
ENSMUSG00000036819	194952	Jmjd4	jumonji domain containing 4	MON_GL-2W_All MON_GL-3D_All MON_GL-6W_All	1.3423	0.000134	0.01136	1.51756	1.7e-05	0.00223783	1.46688	3.02e-05	0.0152752
ENSMUSG00000049988	211228	Lrrc25	leucine rich repeat containing 25	MON_GL-2W_All MON_GL-3D_All MON_GL-6W_All	5.36479	1.4e-07	6.29e-05	4.7792	3.1e-06	0.000695	4.36367	1.99e-05	0.0122733
ENSMUSG00000004707	17085	Ly9	lymphocyte antigen 9	MON_GL-2W_All MON_GL-3D_All MON_GL-6W_All	2.14086	1.49e-09	1.45e-06	2.61303	1.76e-13	9.34e-10	1.83281	2.41e-07	0.000366
ENSMUSG00000074939	213788	Chrm5	cholinergic receptor, muscarinic 5	MON_GL-2W_All MON_GL-3D_All MON_GL-6W_All	24.0149	1.11e-10	1.63e-07	16.2546	2.72e-05	0.00326511	16.2414	2.57e-05	0.0136386
ENSMUSG00000050761	14724	Gp1bb	glycoprotein Ib, beta polypeptide	MON_GL-2W_All MON_GL-3D_All MON_GL-6W_All	-4.35887	1.12e-06	0.000297	-3.15097	0.000385	0.0211646	-4.87497	1.09e-07	0.000191
ENSMUSG00000021978	54616	Extl3	exostosin-like glycosyltransferase 3	MON_GL-2W_All MON_GL-3D_All MON_GL-6W_All	1.31732	6.65e-05	0.00678017	1.49058	6.44e-06	0.00113115	1.3577	3.95e-05	0.0183735
ENSMUSG00000052142	320484	Rasal3	RAS protein activator like 3	MON_GL-2W_All MON_GL-3D_All MON_GL-6W_All	1.66592	2.11e-07	8.49e-05	2.20009	7.47e-12	2.64e-08	1.32977	3.51e-05	0.0170174
ENSMUSG00000001017	66511	Chtop	chromatin target of PRMT1	MON_GL-2W_All MON_GL-3D_All MON_GL-6W_All	1.48708	5.82e-10	7.01e-07	1.13732	2.23e-06	0.00055	1.28015	9.75e-08	0.000191
ENSMUSG00000038151	12142	Prdm1	PR domain containing 1, with ZNF domain	MON_GL-2W_All MON_GL-3D_All MON_GL-6W_All	2.09397	0.000141	0.011674	2.87399	1.8e-07	6.97e-05	2.21903	5.54e-05	0.0238441
ENSMUSG00000036931	243910	Nfkbid	nuclear factor of kappa light polypeptide gene enhancer in B cells inhibitor, delta	MON_GL-2W_All MON_GL-3D_All MON_GL-6W_All	5.3014	6.03e-06	0.00113248	5.22006	9.17e-06	0.00143319	5.28478	6.54e-06	0.00532174
ENSMUSG00000024331	13506	Dsc2	desmocollin 2	MON_GL-2W_All MON_GL-3D_All MON_GL-6W_All	16.5793	0.00031	0.0202989	22.187	1.16e-06	0.000315	26.2791	8.39e-09	2.39e-05
ENSMUSG00000064341	17716	ND1	NADH dehydrogenase subunit 1	MON_GL-2W_All MON_GL-3D_All MON_GL-6W_All	-30	8.2e-10	8.84e-07	-30	8.2e-10	8.29e-07	-30	8.2e-10	2.67e-06
ENSMUSG00000049128	16447	Ivl	involucrin	MON_GL-2W_All MON_GL-3D_All MON_GL-6W_All	17.0854	4.63e-06	0.000886	24.894	4.62e-12	1.96e-08	17.3038	3.48e-06	0.00345118
ENSMUSG00000050335	16854	Lgals3	lectin, galactose binding, soluble 3	MON_GL-2W_All MON_GL-3D_All MON_GL-6W_All	1.84954	1.01e-10	1.58e-07	1.66681	5.66e-09	4.01e-06	1.23787	1.51e-05	0.0101205
ENSMUSG00000064357	17705	ATP6	ATP synthase F0 subunit 6	MON_GL-2W_All MON_GL-3D_All MON_GL-6W_All	-30	8.2e-10	8.84e-07	-30	8.2e-10	8.29e-07	-30	8.2e-10	2.67e-06
ENSMUSG00000035273	15442	Hpse	heparanase	MON_GL-2W_All MON_GL-3D_All	5.41516	0.000766	0.0375662	5.68324	0.000419	0.0224383	1.97502	0.2344	0.800962
ENSMUSG00000053166	104010	Cdh22	cadherin 22	MON_GL-2W_All MON_GL-3D_All	1.70085	0.000275	0.0188328	1.53891	0.00103718	0.0420631	0.751284	0.109495	0.685883
ENSMUSG00000049103	12772	Ccr2	chemokine (C-C motif) receptor 2	MON_GL-2W_All MON_GL-3D_All	3.94423	2.7e-08	1.58e-05	3.12954	1.19e-05	0.00175885	0.3403	0.644665	0.94697
ENSMUSG00000031101	74131	Sash3	SAM and SH3 domain containing 3	MON_GL-2W_All MON_GL-3D_All	1.44087	0.000322	0.0207635	1.57837	8.51e-05	0.00735314	0.762855	0.0576894	0.59547
ENSMUSG00000030786	16409	Itgam	integrin alpha M	MON_GL-2W_All MON_GL-3D_All	1.53412	1.5e-05	0.00218768	1.13991	0.00131251	0.0492796	0.915272	0.00984869	0.359019
ENSMUSG00000079419	73656	Ms4a6c	membrane-spanning 4-domains, subfamily A, member 6C	MON_GL-2W_All MON_GL-3D_All	1.99839	7.44e-05	0.0072551	1.69554	0.000806	0.0355543	-0.244777	0.631459	0.943884
ENSMUSG00000115426	100503021	Gm19510	predicted gene, 19510	MON_GL-2W_All MON_GL-3D_All	8.21071	2.35e-05	0.00312322	6.94495	0.000373	0.0208293	5.63383	0.00401749	0.24949
ENSMUSG00000020399	171285	Havcr2	hepatitis A virus cellular receptor 2	MON_GL-2W_All MON_GL-3D_All	1.19902	0.000136	0.0113977	1.41731	6.76e-06	0.00115864	1.05222	0.000824	0.119578
ENSMUSG00000037411	18787	Serpine1	serine (or cysteine) peptidase inhibitor, clade E, member 1	MON_GL-2W_All MON_GL-3D_All	7.30157	9e-08	4.61e-05	5.12443	0.000194	0.0132678	4.21428	0.00220094	0.194425
ENSMUSG00000038418	13653	Egr1	early growth response 1	MON_GL-2W_All MON_GL-3D_All	2.03592	3.65e-10	4.92e-07	1.61543	6.96e-07	0.000208	0.33097	0.310482	0.8383
ENSMUSG00000061132	17060	Blnk	B cell linker	MON_GL-2W_All MON_GL-3D_All	1.09107	0.000328	0.0209626	1.5477	3.62e-07	0.00012	0.564187	0.0640578	0.607033
ENSMUSG00000054640	20541	Slc8a1	solute carrier family 8 (sodium/calcium exchanger), member 1	MON_GL-2W_All MON_GL-3D_All	1.74868	7.84e-06	0.00140866	1.80288	4.15e-06	0.000824	0.978676	0.0124785	0.391732
ENSMUSG00000018927	20305	Ccl6	chemokine (C-C motif) ligand 6	MON_GL-2W_All MON_GL-3D_All	2.76515	6.48e-07	0.000192	1.95476	0.000438	0.0232528	0.99983	0.0721492	0.622437
ENSMUSG00000020901	320207	Pik3r5	phosphoinositide-3-kinase regulatory subunit 5	MON_GL-2W_All MON_GL-3D_All	1.90978	2.17e-08	1.39e-05	1.52053	8.89e-06	0.00139993	0.843449	0.0137303	0.398499
ENSMUSG00000112148	14728	Lilrb4a	leukocyte immunoglobulin-like receptor, subfamily B, member 4A	MON_GL-2W_All MON_GL-3D_All	4.20826	0.000113	0.00981137	4.03228	0.000216	0.0143267	1.74041	0.110615	0.686333
ENSMUSG00000052837	16477	Junb	jun B proto-oncogene	MON_GL-2W_All MON_GL-3D_All	1.61137	4.93e-09	3.88e-06	1.44365	1.68e-07	6.62e-05	0.700359	0.0111646	0.376407
ENSMUSG00000004328	53417	Hif3a	hypoxia inducible factor 3, alpha subunit	MON_GL-2W_All MON_GL-3D_All	-2.01649	1.65e-05	0.0023279	-3.19742	5.02e-11	1.13e-07	-1.60379	0.000597	0.0986361
ENSMUSG00000071713	12983	Csf2rb	colony stimulating factor 2 receptor, beta, low-affinity (granulocyte-macrophage)	MON_GL-2W_All MON_GL-3D_All	2.80401	9.26e-07	0.000256	2.50255	1.23e-05	0.00178869	0.794236	0.166534	0.746368
ENSMUSG00000060550	15018	H2-Q7	histocompatibility 2, Q region locus 7	MON_GL-2W_All MON_GL-3D_All	1.68133	0.000465	0.0273139	2.08413	1.47e-05	0.00206139	1.15369	0.0165033	0.416529
ENSMUSG00000060550	110558	H2-Q9	histocompatibility 2, Q region locus 9	MON_GL-2W_All MON_GL-3D_All	1.68133	0.000465	0.0273139	2.08413	1.47e-05	0.00206139	1.15369	0.0165033	0.416529
ENSMUSG00000021281	21928	Tnfaip2	tumor necrosis factor, alpha-induced protein 2	MON_GL-2W_All MON_GL-3D_All	1.06961	0.000588	0.0320179	1.86106	2.27e-09	1.93e-06	0.193806	0.537044	0.919109
ENSMUSG00000034641	217305	Cd300ld	CD300 molecule like family member d	MON_GL-2W_All MON_GL-3D_All	3.75443	1.69e-11	4.7e-08	2.37341	2.63e-05	0.00321497	1.2724	0.0250209	0.486148
ENSMUSG00000025017	83490	Pik3ap1	phosphoinositide-3-kinase adaptor protein 1	MON_GL-2W_All MON_GL-3D_All	1.33373	2.78e-07	0.000105	1.51896	5.25e-09	3.85e-06	0.522514	0.0448902	0.565015
ENSMUSG00000054408	76687	Spcs3	signal peptidase complex subunit 3 homolog (S. cerevisiae)	MON_GL-2W_All MON_GL-3D_All	1.39852	2.46e-05	0.00320641	1.10056	0.00091	0.0386233	1.01333	0.00224584	0.194977
ENSMUSG00000093938	216984	Evi2b	ecotropic viral integration site 2b	MON_GL-2W_All MON_GL-3D_All	3.83771	2.98e-08	1.7e-05	2.90176	3.28e-05	0.00377314	2.52864	0.000284	0.0712089
ENSMUSG00000027399	16175	Il1a	interleukin 1 alpha	MON_GL-2W_All MON_GL-3D_All	1.54788	0.000156	0.0123226	2.22225	5.85e-08	2.82e-05	1.26911	0.00199234	0.186298
ENSMUSG00000110899	NA	NA	NA	MON_GL-2W_All MON_GL-3D_All	-5.73515	2.9e-06	0.000653	-5.91054	4.06e-06	0.000813	-1.03118	0.292157	0.827879
ENSMUSG00000022146	18414	Osmr	oncostatin M receptor	MON_GL-2W_All MON_GL-3D_All	1.00794	0.000894	0.0411483	1.64012	6.52e-08	3.01e-05	0.716867	0.0182142	0.428214
ENSMUSG00000020865	76408	Abcc3	ATP-binding cassette, sub-family C (CFTR/MRP), member 3	MON_GL-2W_All MON_GL-3D_All	2.20405	0.000144	0.0118621	2.052	0.000411	0.0221386	1.04527	0.0722342	0.622437
ENSMUSG00000035506	171286	Slc12a8	solute carrier family 12 (potassium/chloride transporters), member 8	MON_GL-2W_All MON_GL-3D_All	2.29686	1.99e-06	0.00047	2.22333	4.42e-06	0.000861	0.977939	0.0439405	0.565015
ENSMUSG00000001021	20197	S100a3	S100 calcium binding protein A3	MON_GL-2W_All MON_GL-3D_All	1.61673	5.03e-05	0.00562674	1.65886	3.4e-05	0.00386774	1.08719	0.006554	0.298883
ENSMUSG00000063856	14775	Gpx1	glutathione peroxidase 1	MON_GL-2W_All MON_GL-3D_All	-1.56216	0.000211	0.0156408	-1.5977	0.000151	0.0112961	-0.38171	0.365161	0.863374
ENSMUSG00000022901	12524	Cd86	CD86 antigen	MON_GL-2W_All MON_GL-3D_All	1.5298	7.53e-06	0.00136541	1.63456	1.81e-06	0.000473	0.851786	0.0128971	0.394483
ENSMUSG00000044827	21897	Tlr1	toll-like receptor 1	MON_GL-2W_All MON_GL-3D_All	2.05493	0.000148	0.011984	2.64225	1.1e-06	0.000305	1.35539	0.0128509	0.394483
ENSMUSG00000016206	14991	H2-M3	histocompatibility 2, M region locus 3	MON_GL-2W_All MON_GL-3D_All	1.19807	0.000333	0.0212283	1.34268	6.13e-05	0.00603249	1.04122	0.00184333	0.179889
ENSMUSG00000001119	12833	Col6a1	collagen, type VI, alpha 1	MON_GL-2W_All MON_GL-3D_All	1.38192	0.000103	0.00934248	1.19943	0.000757	0.0341009	-0.163783	0.645858	0.94697
ENSMUSG00000022969	16155	Il10rb	interleukin 10 receptor, beta	MON_GL-2W_All MON_GL-3D_All	1.35629	2.9e-07	0.000108	1.37608	2.04e-07	7.47e-05	0.419987	0.113062	0.688984
ENSMUSG00000027995	24088	Tlr2	toll-like receptor 2	MON_GL-2W_All MON_GL-3D_All	1.03696	0.00107055	0.0472804	1.80133	1.33e-08	8.6e-06	0.670316	0.0347063	0.536303
ENSMUSG00000002602	26362	Axl	AXL receptor tyrosine kinase	MON_GL-2W_All MON_GL-3D_All	1.02892	0.000268	0.0186	1.3136	3.29e-06	0.00072	0.500392	0.0763949	0.626227
ENSMUSG00000024672	109225	Ms4a7	membrane-spanning 4-domains, subfamily A, member 7	MON_GL-2W_All MON_GL-3D_All	5.34789	4.8e-09	3.88e-06	5.5957	9.21e-10	8.9e-07	2.08753	0.0236273	0.473459
ENSMUSG00000069516	17105	Lyz2	lysozyme 2	MON_GL-2W_All MON_GL-3D_All	3.09671	9.35e-09	6.61e-06	2.35969	1.21e-05	0.00177757	0.651445	0.227126	0.794149
ENSMUSG00000007891	13033	Ctsd	cathepsin D	MON_GL-2W_All MON_GL-3D_All	1.46314	1.82e-06	0.000456	1.51431	7.86e-07	0.000229	0.636404	0.037936	0.544458
ENSMUSG00000027322	20612	Siglec1	sialic acid binding Ig-like lectin 1, sialoadhesin	MON_GL-2W_All MON_GL-3D_All	4.02377	1.4e-07	6.29e-05	4.22793	3.25e-08	1.87e-05	1.00889	0.193073	0.768479
ENSMUSG00000079293	56644	Clec7a	C-type lectin domain family 7, member a	MON_GL-2W_All MON_GL-3D_All	2.39996	2.6e-07	0.0001	2.98989	1.42e-10	2.74e-07	1.60627	0.000581	0.0975377
ENSMUSG00000028458	21754	Tesk1	testis specific protein kinase 1	MON_GL-2W_All MON_GL-3D_All	-1.74337	0.00015	0.012106	-2.92455	1.1e-09	9.71e-07	-0.99411	0.0298941	0.516925
ENSMUSG00000029641	68895	Rasl11a	RAS-like, family 11, member A	MON_GL-2W_All MON_GL-3D_All	2.03608	0.000695	0.0351518	2.35661	8.73e-05	0.00744222	0.865605	0.150141	0.730709
ENSMUSG00000040613	11810	Apobec1	apolipoprotein B mRNA editing enzyme, catalytic polypeptide 1	MON_GL-2W_All MON_GL-3D_All	1.04779	0.000793	0.0379298	1.3002	3.22e-05	0.00371604	0.427782	0.171599	0.751276
ENSMUSG00000049807	58996	Arhgap23	Rho GTPase activating protein 23	MON_GL-2W_All MON_GL-3D_All	-1.41263	0.000383	0.023579	-1.31629	0.000942	0.0394069	-0.678227	0.0881216	0.652391
ENSMUSG00000078429	52468	Ctdsp2	CTD (carboxy-terminal domain, RNA polymerase II, polypeptide A) small phosphatase 2	MON_GL-2W_All MON_GL-3D_All	-1.25657	0.000136	0.0113777	-1.09941	0.00085	0.0367762	-0.923374	0.00503794	0.274236
ENSMUSG00000031841	12554	Cdh13	cadherin 13	MON_GL-2W_All MON_GL-3D_All	1.15084	5.82e-05	0.00616521	1.20305	2.75e-05	0.00326511	0.114321	0.690718	0.954938
ENSMUSG00000017737	17395	Mmp9	matrix metallopeptidase 9	MON_GL-2W_All MON_GL-3D_All	6.64404	8.75e-09	6.52e-06	4.57096	9e-05	0.00758965	2.99699	0.0111242	0.375603
ENSMUSG00000022180	50934	Slc7a8	solute carrier family 7 (cationic amino acid transporter, y+ system), member 8	MON_GL-2W_All MON_GL-3D_All	1.08472	6.75e-05	0.00684511	1.20623	9.76e-06	0.00149273	0.309318	0.257255	0.814619
ENSMUSG00000046223	18793	Plaur	plasminogen activator, urokinase receptor	MON_GL-2W_All MON_GL-3D_All	3.97711	3.21e-12	1.31e-08	2.8511	6.33e-07	0.000192	0.915027	0.112221	0.687719
ENSMUSG00000024300	17916	Myo1f	myosin IF	MON_GL-2W_All MON_GL-3D_All	1.34866	9.02e-05	0.00843577	1.60727	3.11e-06	0.000695	0.531656	0.123113	0.703179
ENSMUSG00000047180	214854	Neurl3	neuralized E3 ubiquitin protein ligase 3	MON_GL-2W_All MON_GL-3D_All	1.458	6.28e-05	0.00650087	1.7322	2.16e-06	0.00054	0.528605	0.149894	0.730709
ENSMUSG00000029762	14187	Akr1b8	aldo-keto reductase family 1, member B8	MON_GL-2W_All MON_GL-3D_All	2.55739	1.28e-08	8.45e-06	1.57724	0.000524	0.0261868	1.07624	0.0178138	0.424067
ENSMUSG00000021701	20620	Plk2	polo like kinase 2	MON_GL-2W_All MON_GL-3D_All	1.47486	4.24e-05	0.00499614	1.19151	0.000989	0.0407299	0.42561	0.239751	0.805385
ENSMUSG00000027962	22329	Vcam1	vascular cell adhesion molecule 1	MON_GL-2W_All MON_GL-3D_All	1.01942	0.00107109	0.0472804	1.95	3.92e-10	4.82e-07	0.83397	0.00746171	0.318464
ENSMUSG00000045594	12091	Glb1	galactosidase, beta 1	MON_GL-2W_All MON_GL-3D_All	1.12163	3.6e-05	0.00431743	1.09048	6.15e-05	0.00603249	0.322252	0.236476	0.802161
ENSMUSG00000034947	217203	Tmem106a	transmembrane protein 106A	MON_GL-2W_All MON_GL-3D_All	2.18167	9.43e-07	0.000258	1.63979	0.000245	0.0156859	1.04632	0.0192242	0.432729
ENSMUSG00000018930	20303	Ccl4	chemokine (C-C motif) ligand 4	MON_GL-2W_All MON_GL-3D_All	2.52433	1.05e-06	0.000282	3.45236	2.4e-11	7.07e-08	1.35111	0.00923871	0.352106
ENSMUSG00000029084	12494	Cd38	CD38 antigen	MON_GL-2W_All MON_GL-3D_All	1.13572	0.000892	0.0411483	1.14424	0.000838	0.0363611	0.460701	0.178741	0.757073
ENSMUSG00000033386	20321	Frrs1	ferric-chelate reductase 1	MON_GL-2W_All MON_GL-3D_All	1.54112	0.000235	0.0169753	1.48614	0.000407	0.0220841	0.229654	0.586103	0.932398
ENSMUSG00000021998	18826	Lcp1	lymphocyte cytosolic protein 1	MON_GL-2W_All MON_GL-3D_All	1.51094	2.24e-08	1.39e-05	1.23641	4.88e-06	0.000925	0.762422	0.00481893	0.270192
ENSMUSG00000035373	20306	Ccl7	chemokine (C-C motif) ligand 7	MON_GL-2W_All MON_GL-3D_All	3.96997	1.53e-13	1.05e-09	2.85662	1.28e-07	5.23e-05	1.39166	0.0105556	0.369296
ENSMUSG00000028459	12517	Cd72	CD72 antigen	MON_GL-2W_All MON_GL-3D_All	2.41251	7.65e-08	4.12e-05	2.81847	3.49e-10	4.67e-07	0.152719	0.73587	0.963283
ENSMUSG00000032577	102626	Mapkapk3	mitogen-activated protein kinase-activated protein kinase 3	MON_GL-2W_All MON_GL-3D_All	1.31234	2.36e-06	0.000537	1.17556	2.49e-05	0.00310032	0.803594	0.00391703	0.24661
ENSMUSG00000002147	20852	Stat6	signal transducer and activator of transcription 6	MON_GL-2W_All MON_GL-3D_All	1.19509	6.19e-05	0.00643175	1.20679	5.32e-05	0.00541222	0.665364	0.0258482	0.491424
ENSMUSG00000025810	18186	Nrp1	neuropilin 1	MON_GL-2W_All MON_GL-3D_All	1.01375	0.000643	0.0336604	1.10702	0.000198	0.0135349	0.29964	0.313974	0.83872
ENSMUSG00000021939	13030	Ctsb	cathepsin B	MON_GL-2W_All MON_GL-3D_All	1.40633	2.49e-08	1.5e-05	1.05568	2.87e-05	0.00338549	0.452021	0.0732297	0.622753
ENSMUSG00000003812	13423	Dnase2a	deoxyribonuclease II alpha	MON_GL-2W_All MON_GL-3D_All	1.34737	3.27e-05	0.0040307	1.10899	0.000681	0.0318651	0.0944292	0.773125	0.969661
ENSMUSG00000003812	100503676	Gm38426	predicted gene, 38426	MON_GL-2W_All MON_GL-3D_All	1.34737	3.27e-05	0.0040307	1.10899	0.000681	0.0318651	0.0944292	0.773125	0.969661
ENSMUSG00000029163	100952	Emilin1	elastin microfibril interfacer 1	MON_GL-2W_All MON_GL-3D_All	1.28215	1.77e-07	7.41e-05	1.02639	3.07e-05	0.00358162	0.352711	0.151972	0.732802
ENSMUSG00000025348	16404	Itga7	integrin alpha 7	MON_GL-2W_All MON_GL-3D_All	1.21949	2.16e-05	0.00290742	1.32787	3.94e-06	0.000812	0.197085	0.494216	0.908507
ENSMUSG00000024981	433256	Acsl5	acyl-CoA synthetase long-chain family member 5	MON_GL-2W_All MON_GL-3D_All	1.12645	0.000113	0.00981137	1.15354	7.97e-05	0.00708235	0.564029	0.0536255	0.588606
ENSMUSG00000028599	21938	Tnfrsf1b	tumor necrosis factor receptor superfamily, member 1b	MON_GL-2W_All MON_GL-3D_All	1.2961	7.23e-05	0.00719008	1.19609	0.000256	0.0161454	0.390875	0.2323	0.799547
ENSMUSG00000029759	269823	Pon3	paraoxonase 3	MON_GL-2W_All MON_GL-3D_All	1.46967	1.1e-05	0.00178416	1.74252	1.96e-07	7.32e-05	0.905345	0.00689841	0.304693
ENSMUSG00000002699	16822	Lcp2	lymphocyte cytosolic protein 2	MON_GL-2W_All MON_GL-3D_All	1.25853	0.000176	0.0136653	1.12617	0.000827	0.0362242	0.37143	0.270294	0.820168
ENSMUSG00000048865	226652	Arhgap30	Rho GTPase activating protein 30	MON_GL-2W_All MON_GL-3D_All	1.2367	0.00032	0.0207285	1.19432	0.000529	0.0263726	0.596926	0.083128	0.638548
ENSMUSG00000085887	653030	Arhgap27os3	Rho GTPase activating protein 27, opposite strand 3	MON_GL-2W_All MON_GL-3D_All	6.9089	0.000392	0.0239628	6.65129	0.00068	0.0318651	5.74092	0.00339698	0.238786
ENSMUSG00000073490	226691	Ifi207	interferon activated gene 207	MON_GL-2W_All MON_GL-3D_All	2.15864	0.000217	0.0158964	2.5628	1.16e-05	0.00171684	0.592817	0.314867	0.83872
ENSMUSG00000026305	16978	Lrrfip1	leucine rich repeat (in FLII) interacting protein 1	MON_GL-2W_All MON_GL-3D_All	1.6547	8.15e-07	0.000229	1.20741	0.000329	0.0190555	0.81664	0.0150774	0.409646
ENSMUSG00000037465	21847	Klf10	Kruppel-like factor 10	MON_GL-2W_All MON_GL-3D_All	1.56502	4.06e-07	0.000146	1.08245	0.000481	0.024852	0.943945	0.0022837	0.195321
ENSMUSG00000028108	13601	Ecm1	extracellular matrix protein 1	MON_GL-2W_All MON_GL-3D_All	2.05193	5.65e-07	0.00017	1.50305	0.00025	0.0158861	0.85198	0.0378842	0.544458
ENSMUSG00000028480	384009	Glipr2	GLI pathogenesis-related 2	MON_GL-2W_All MON_GL-3D_All	1.22861	4.13e-06	0.000814	1.11467	2.99e-05	0.00351039	0.670889	0.0119711	0.387977
ENSMUSG00000050931	74442	Sgms2	sphingomyelin synthase 2	MON_GL-2W_All MON_GL-3D_All	1.11332	0.000964	0.0435713	1.26079	0.00019	0.0130727	1.04305	0.0019945	0.186298
ENSMUSG00000030263	16970	Lrmp	lymphoid-restricted membrane protein	MON_GL-2W_All MON_GL-3D_All	1.8487	0.000355	0.0222876	2.59886	5.21e-07	0.000163	1.14327	0.0279497	0.506955
ENSMUSG00000021806	18074	Nid2	nidogen 2	MON_GL-2W_All MON_GL-3D_All	1.16555	8.17e-05	0.00777904	1.54314	1.93e-07	7.32e-05	-0.0244436	0.934644	0.990863
ENSMUSG00000037868	13654	Egr2	early growth response 2	MON_GL-2W_All MON_GL-3D_All	3.99897	1.83e-06	0.000456	3.13929	0.000188	0.0130282	1.25054	0.139386	0.718579
ENSMUSG00000026628	11910	Atf3	activating transcription factor 3	MON_GL-2W_All MON_GL-3D_All	1.06334	0.000535	0.0300266	1.76536	9.12e-09	6.05e-06	0.810071	0.00841112	0.336903
ENSMUSG00000020120	56193	Plek	pleckstrin	MON_GL-2W_All MON_GL-3D_All	1.58452	4.32e-07	0.000148	1.96029	4.08e-10	4.82e-07	1.08703	0.000529	0.095952
ENSMUSG00000032122	56857	Slc37a2	solute carrier family 37 (glycerol-3-phosphate transporter), member 2	MON_GL-2W_All MON_GL-3D_All	2.17421	3.84e-10	4.92e-07	2.03947	4.76e-09	3.62e-06	0.823428	0.0184133	0.429536
ENSMUSG00000020097	20397	Sgpl1	sphingosine phosphate lyase 1	MON_GL-2W_All MON_GL-3D_All	1.02119	4.98e-05	0.00560754	1.06806	2.23e-05	0.00281895	0.772586	0.00215425	0.191787
ENSMUSG00000064267	74096	Hvcn1	hydrogen voltage-gated channel 1	MON_GL-2W_All MON_GL-3D_All	1.41342	2.65e-05	0.00339092	1.7152	3.5e-07	0.000118	0.683423	0.042542	0.563019
ENSMUSG00000006219	74202	Fblim1	filamin binding LIM protein 1	MON_GL-2W_All MON_GL-3D_All	1.86668	9.6e-06	0.00159832	1.54716	0.000259	0.0161804	0.399703	0.346785	0.855426
ENSMUSG00000073421	14961	H2-Ab1	histocompatibility 2, class II antigen A, beta 1	MON_GL-2W_All MON_GL-3D_All	1.83723	6.3e-12	2.15e-08	1.00858	0.000168	0.0122308	0.289224	0.280595	0.823692
ENSMUSG00000066026	20148	Dhrs3	dehydrogenase/reductase (SDR family) member 3	MON_GL-2W_All MON_GL-3D_All	1.14102	2.56e-05	0.00331426	1.1445	2.52e-05	0.00311402	0.451364	0.0966089	0.667123
ENSMUSG00000000290	16414	Itgb2	integrin beta 2	MON_GL-2W_All MON_GL-3D_All	1.50917	3.39e-06	0.000723	1.41979	1.26e-05	0.00181694	0.461586	0.155786	0.738189
ENSMUSG00000026029	12370	Casp8	caspase 8	MON_GL-2W_All MON_GL-3D_All	1.45648	1.37e-05	0.00203168	1.15243	0.000614	0.0297821	0.36198	0.282304	0.824741
ENSMUSG00000015340	13058	Cybb	cytochrome b-245, beta polypeptide	MON_GL-2W_All MON_GL-3D_All	1.96255	3.81e-06	0.000765	2.67673	2.93e-10	4.45e-07	0.575049	0.177292	0.755148
ENSMUSG00000032661	246727	Oas3	2'-5' oligoadenylate synthetase 3	MON_GL-2W_All MON_GL-3D_All	3.11239	0.00085	0.0397611	3.818	4.33e-05	0.00467276	2.2517	0.0163666	0.41489
ENSMUSG00000047085	272381	Lrrc4b	leucine rich repeat containing 4B	MON_GL-2W_All MON_GL-3D_All	-3.44246	3.26e-09	2.78e-06	-2.44466	2.6e-05	0.00319083	-1.38703	0.0162673	0.414708
ENSMUSG00000016256	64138	Ctsz	cathepsin Z	MON_GL-2W_All MON_GL-3D_All	1.15968	2.17e-05	0.00290801	1.17905	1.58e-05	0.00210436	0.405072	0.13808	0.718305
ENSMUSG00000015396	12522	Cd83	CD83 antigen	MON_GL-2W_All MON_GL-3D_All	1.60789	3.49e-05	0.0042333	2.11086	5.59e-08	2.76e-05	1.29572	0.000857	0.121329
ENSMUSG00000024610	16149	Cd74	CD74 antigen (invariant polypeptide of major histocompatibility complex, class II antigen-associated)	MON_GL-2W_All MON_GL-3D_All	1.84624	2.07e-11	4.7e-08	1.4694	9.97e-08	4.24e-05	0.353432	0.20035	0.772931
ENSMUSG00000051439	12475	Cd14	CD14 antigen	MON_GL-2W_All MON_GL-3D_All	1.6069	3.43e-06	0.000725	1.40932	4.77e-05	0.00506406	0.437314	0.207222	0.779947
ENSMUSG00000038179	75345	Slamf7	SLAM family member 7	MON_GL-2W_All MON_GL-3D_All	5.61937	3.14e-05	0.00391587	6.96502	2.41e-07	8.41e-05	4.0778	0.00270484	0.215317
ENSMUSG00000024883	225870	Rin1	Ras and Rab interactor 1	MON_GL-2W_All MON_GL-3D_All	1.88229	3.39e-05	0.00412691	1.78206	9.24e-05	0.00769875	-0.265087	0.565767	0.928342
ENSMUSG00000017057	16164	Il13ra1	interleukin 13 receptor, alpha 1	MON_GL-2W_All MON_GL-3D_All	1.71808	1.38e-07	6.29e-05	1.74687	9.16e-08	3.97e-05	1.04001	0.00147053	0.161374
ENSMUSG00000030560	13032	Ctsc	cathepsin C	MON_GL-2W_All MON_GL-3D_All	1.92217	6.19e-16	6.34e-12	1.51427	2e-10	3.27e-07	0.867113	0.00027	0.0698609
ENSMUSG00000039934	212167	Gsap	gamma-secretase activating protein	MON_GL-2W_All MON_GL-3D_All	1.05202	0.000187	0.0142534	1.49819	1.07e-07	4.47e-05	0.671667	0.0172697	0.422122
ENSMUSG00000022575	69146	Gsdmd	gasdermin D	MON_GL-2W_All MON_GL-3D_All	1.32237	0.000428	0.0254105	1.21015	0.00133201	0.0497572	0.406798	0.280962	0.823849
ENSMUSG00000043008	239743	Klhl6	kelch-like 6	MON_GL-2W_All MON_GL-3D_All	1.16166	0.000175	0.0135942	1.47011	2.11e-06	0.000535	0.578966	0.0620345	0.605394
ENSMUSG00000042379	71690	Esm1	endothelial cell-specific molecule 1	MON_GL-2W_All MON_GL-3D_All	3.73017	9.94e-17	2.04e-12	2.88052	1.61e-10	2.84e-07	1.58828	0.000435	0.0891926
ENSMUSG00000018774	12514	Cd68	CD68 antigen	MON_GL-2W_All MON_GL-3D_All	1.84578	3.14e-06	0.000692	1.71612	1.47e-05	0.00206139	0.3279	0.407976	0.877236
ENSMUSG00000037731	230787	Themis2	thymocyte selection associated family member 2	MON_GL-2W_All MON_GL-3D_All	2.01577	0.000349	0.0220782	1.92913	0.000635	0.0304656	1.1234	0.0467457	0.568506
ENSMUSG00000006445	13836	Epha2	Eph receptor A2	MON_GL-2W_All MON_GL-3D_All	1.61555	0.000245	0.0174274	1.57655	0.000369	0.0206583	0.827347	0.0617993	0.605394
ENSMUSG00000018920	66102	Cxcl16	chemokine (C-X-C motif) ligand 16	MON_GL-2W_All MON_GL-3D_All	1.39189	0.000134	0.01136	1.82542	5.58e-07	0.000172	0.479219	0.189227	0.765751
ENSMUSG00000039518	386463	Cdsn	corneodesmosin	MON_GL-2W_All MON_GL-3D_All	2.16074	0.000135	0.01136	2.61523	4.01e-06	0.000812	1.8302	0.00126292	0.152452
ENSMUSG00000040751	56743	Lat2	linker for activation of T cells family, member 2	MON_GL-2W_All MON_GL-3D_All	1.25335	1.91e-06	0.00046	1.00316	0.000146	0.0110113	0.458738	0.0823452	0.637625
ENSMUSG00000040552	12267	C3ar1	complement component 3a receptor 1	MON_GL-2W_All MON_GL-3D_All	2.70108	2.15e-09	2e-06	2.50498	2.9e-08	1.76e-05	0.942917	0.0370327	0.540981
ENSMUSG00000006585	67177	Cdt1	chromatin licensing and DNA replication factor 1	MON_GL-2W_All MON_GL-3D_All	3.11414	5.57e-07	0.00017	2.70572	1.53e-05	0.00210403	1.32214	0.0357596	0.538006
ENSMUSG00000000555	16402	Itga5	integrin alpha 5 (fibronectin receptor alpha)	MON_GL-2W_All MON_GL-3D_All	2.56366	8.74e-13	4.47e-09	1.55305	1.57e-05	0.00210436	0.588411	0.102223	0.674391
ENSMUSG00000003484	72054	Cyp4f18	cytochrome P450, family 4, subfamily f, polypeptide 18	MON_GL-2W_All MON_GL-3D_All	2.26321	1.54e-06	0.000394	1.88033	6.74e-05	0.00633333	0.650082	0.168971	0.748969
ENSMUSG00000028195	16007	Ccn1	cellular communication network factor 1	MON_GL-2W_All MON_GL-3D_All	2.69827	8.91e-09	6.52e-06	2.28144	1.17e-06	0.000315	0.753291	0.108701	0.685452
ENSMUSG00000002831	57435	Plin4	perilipin 4	MON_GL-2W_All MON_GL-3D_All	-1.728	1.51e-05	0.00218768	-2.06832	2.39e-07	8.41e-05	-0.497472	0.212337	0.783831
ENSMUSG00000024521	58801	Pmaip1	phorbol-12-myristate-13-acetate-induced protein 1	MON_GL-2W_All MON_GL-3D_All	4.02758	3.38e-06	0.000723	3.09357	0.000378	0.0209915	1.78218	0.0413274	0.557616
ENSMUSG00000074802	237436	Gas2l3	growth arrest-specific 2 like 3	MON_GL-2W_All MON_GL-3D_All	1.92784	0.000116	0.00999037	1.75225	0.000478	0.0247713	0.437863	0.384524	0.870535
ENSMUSG00000026430	54354	Rassf5	Ras association (RalGDS/AF-6) domain family member 5	MON_GL-2W_All MON_GL-3D_All	1.32431	5.11e-05	0.00564268	1.49837	4.95e-06	0.000931	1.19851	0.000251	0.0690884
ENSMUSG00000030748	16190	Il4ra	interleukin 4 receptor, alpha	MON_GL-2W_All MON_GL-3D_All	1.44217	1.98e-05	0.00268495	1.1098	0.00105092	0.0423776	0.117715	0.728425	0.962506
ENSMUSG00000037033	229927	Clca3b	chloride channel accessory 3B	MON_GL-2W_All MON_GL-3D_All	6.7813	0.000401	0.024421	7.64207	6.6e-05	0.00626046	6.71937	0.000458	0.0907855
ENSMUSG00000012428	117167	Steap4	STEAP family member 4	MON_GL-2W_All MON_GL-3D_All	3.40566	2.76e-05	0.00349619	3.08747	0.000162	0.0119097	-0.179517	0.834916	0.977909
ENSMUSG00000031304	16186	Il2rg	interleukin 2 receptor, gamma chain	MON_GL-2W_All MON_GL-3D_All	1.70402	6.38e-06	0.00118709	1.53621	4.9e-05	0.00510274	0.565629	0.135278	0.715911
ENSMUSG00000064032	NA	NA	NA	MON_GL-3D_All MON_GL-6W_All	-6.01423	2.6e-11	5.2e-08	0.277081	0.723503	0.947524	-3.69421	5.16e-06	0.00470079
ENSMUSG00000070392	NA	NA	NA	MON_GL-3D_All MON_GL-6W_All	-5.53348	0.000498	0.0286678	-1.69132	0.285129	0.767774	-6.38838	6.36e-05	0.0268585
ENSMUSG00000039262	227723	Prrc2b	proline-rich coiled-coil 2B	MON_GL-3D_All MON_GL-6W_All	-1.15503	0.000321	0.0207285	-0.852594	0.0079734	0.150436	-1.48295	3.92e-06	0.0037231
ENSMUSG00000074923	214230	Pak6	p21 (RAC1) activated kinase 6	MON_GL-3D_All MON_GL-6W_All	7.36277	0.000964	0.0435713	5.00449	0.0274367	0.294324	8.6092	0.000112	0.0412393
ENSMUSG00000048078	23966	Tenm4	teneurin transmembrane protein 4	MON_GL-3D_All MON_GL-6W_All	-1.60842	1.57e-05	0.00225971	-1.10323	0.00315102	0.0845292	-1.50449	5.4e-05	0.023674
ENSMUSG00000050463	332131	Krt78	keratin 78	MON_GL-2W_All MON_GL-6W_All	14.8118	0.00245153	0.078238	19.5665	6.19e-05	0.00603249	25.7531	7.4e-08	0.000169
ENSMUSG00000050854	230678	Tmem125	transmembrane protein 125	MON_GL-2W_All MON_GL-6W_All	0.792986	0.00969954	0.176907	1.6412	8.7e-08	3.85e-05	1.5934	1.97e-07	0.000321
ENSMUSG00000028536	66451	2610528J11Rik	RIKEN cDNA 2610528J11 gene	MON_GL-2W_All MON_GL-6W_All	14.8939	0.00241522	0.0777808	26.7205	2.36e-08	1.47e-05	18.8664	0.000113	0.0412393
ENSMUSG00000027525	74189	Phactr3	phosphatase and actin regulator 3	MON_GL-2W_All MON_GL-6W_All	-0.935672	0.000774	0.0375662	-2.3302	1.03e-16	1.09e-12	-1.06776	0.000126	0.0434629
ENSMUSG00000056498	320782	Tmem154	transmembrane protein 154	MON_GL-2W_All MON_GL-6W_All	0.521761	0.172622	0.659639	1.23733	0.00123044	0.0469444	1.47231	0.000114	0.0412393
ENSMUSG00000033184	66676	Tmed7	transmembrane p24 trafficking protein 7	MON_GL-2W_All MON_GL-6W_All	-1.35373	0.0103865	0.183334	-2.94735	3.24e-08	1.87e-05	-2.49259	2.54e-06	0.00275575
ENSMUSG00000079451	320454	Tmprss11g	transmembrane protease, serine 11g	MON_GL-2W_All MON_GL-6W_All	15.8888	0.00116013	0.0502362	25.6556	8.24e-08	3.73e-05	22.791	1.91e-06	0.00229688
ENSMUSG00000049327	67956	Kmt5a	lysine methyltransferase 5A	MON_GL-2W_All MON_GL-6W_All	-0.361574	0.25453	0.743382	-2.00311	4.45e-10	4.98e-07	-2.05639	1.22e-10	6.93e-07
ENSMUSG00000115529	319903	9630013A20Rik	RIKEN cDNA 9630013A20 gene	MON_GL-2W_All MON_GL-6W_All	-0.277805	0.417568	0.84554	-1.44744	3.68e-05	0.00407395	-1.56888	6.24e-06	0.00527021
ENSMUSG00000026393	59125	Nek7	NIMA (never in mitosis gene a)-related expressed kinase 7	MON_GL-2W_All MON_GL-6W_All	0.0352254	0.900643	0.981108	-1.03802	0.000239	0.0154276	-1.19779	2.21e-05	0.0129398
ENSMUSG00000044594	20248	Serpinb3a	serine (or cysteine) peptidase inhibitor, clade B (ovalbumin), member 3A	MON_GL-2W_All MON_GL-6W_All	13.0563	0.00869095	0.167932	25.0883	1.58e-07	6.33e-05	20.893	1.28e-05	0.00939841
ENSMUSG00000050359	20753	Sprr1a	small proline-rich protein 1A	MON_GL-2W_All MON_GL-6W_All	15.4529	0.00161803	0.0612579	26.3377	3.79e-08	2.06e-05	21.894	6.24e-06	0.00527021
ENSMUSG00000089837	504193	Npcd	neuronal pentraxin chromo domain	MON_GL-2W_All MON_GL-6W_All	1.46411	0.379392	0.8278	6.0338	0.000143	0.0107788	6.25535	7.65e-05	0.0305806
ENSMUSG00000052949	217340	Rnf157	ring finger protein 157	MON_GL-2W_All MON_GL-6W_All	-0.705573	0.0474491	0.401426	-1.19673	0.000866	0.0373278	-1.53467	1.81e-05	0.0114688
ENSMUSG00000061259	231382	Tmprss11d	transmembrane protease, serine 11d	MON_GL-2W_All MON_GL-6W_All	14.4959	0.00320199	0.0919819	25.9393	6.01e-08	2.84e-05	21.0899	1.33e-05	0.00948136
ENSMUSG00000022598	72373	Psca	prostate stem cell antigen	MON_GL-2W_All MON_GL-6W_All	2.23392	0.433683	0.854032	9.84312	0.000317	0.0186831	10.5797	0.000108	0.0411599
ENSMUSG00000052336	13051	Cx3cr1	chemokine (C-X3-C motif) receptor 1	MON_GL-2W_All MON_GL-6W_All	-0.679704	0.185284	0.673947	4.59596	2.47e-19	5.25e-15	4.03407	2.99e-15	6.82e-11
ENSMUSG00000112280	414093	A830082N09Rik	RIKEN cDNA A830082N09 gene	MON_GL-2W_All MON_GL-6W_All	-2.50455	0.0321375	0.333793	-7.19179	4.03e-08	2.14e-05	-7.11606	1.57e-08	3.97e-05
ENSMUSG00000048677	233979	Tpcn2	two pore segment channel 2	MON_GL-3D_All	1.52041	0.000187	0.0142534	1.29995	0.00150957	0.0534796	0.36011	0.380452	0.869214
ENSMUSG00000026547	21346	Tagln2	transgelin 2	MON_GL-3D_All	1.09772	0.000152	0.0121578	0.535697	0.0647547	0.434376	0.372346	0.199044	0.772931
ENSMUSG00000001435	12822	Col18a1	collagen, type XVIII, alpha 1	MON_GL-3D_All	1.61409	3.09e-06	0.000688	0.857912	0.0134555	0.204829	0.728553	0.035541	0.537147
ENSMUSG00000090958	434215	Lrrc32	leucine rich repeat containing 32	MON_GL-3D_All	1.70039	0.000948	0.0430753	0.948726	0.0668672	0.44039	-0.606326	0.244626	0.806001
ENSMUSG00000071757	387609	Zhx2	zinc fingers and homeoboxes 2	MON_GL-3D_All	-1.0815	9.01e-06	0.00156053	-0.764112	0.0017802	0.0595763	-0.138277	0.569059	0.929728
ENSMUSG00000032332	12816	Col12a1	collagen, type XII, alpha 1	MON_GL-3D_All	1.68904	6.95e-06	0.00127143	-0.407325	0.287555	0.769678	-1.14107	0.00290976	0.224042
ENSMUSG00000001473	67951	Tubb6	tubulin, beta 6 class V	MON_GL-3D_All	1.68238	1.95e-11	4.7e-08	-0.00576178	0.981723	0.998524	0.823501	0.00103006	0.137287
ENSMUSG00000038615	18023	Nfe2l1	nuclear factor, erythroid derived 2,-like 1	MON_GL-3D_All	-1.29147	1.2e-06	0.000311	0.421533	0.112793	0.550391	-0.664736	0.0124138	0.390779
ENSMUSG00000019942	12534	Cdk1	cyclin-dependent kinase 1	MON_GL-3D_All	3.61387	2.28e-09	2.03e-06	1.19885	0.051583	0.3923	0.986719	0.1076	0.684024
ENSMUSG00000050410	106795	Tcf19	transcription factor 19	MON_GL-3D_All	2.84109	3.47e-07	0.000127	1.03614	0.0666228	0.440079	0.890683	0.113171	0.689015
ENSMUSG00000029454	17165	Mapkapk5	MAP kinase-activated protein kinase 5	MON_GL-3D_All	-1.17219	0.00098	0.0438436	-0.349671	0.325682	0.79945	-0.309214	0.383537	0.870535
ENSMUSG00000069792	100034251	Wfdc17	WAP four-disulfide core domain 17	MON_GL-3D_All	2.68181	7.22e-05	0.00719008	0.746367	0.271601	0.757154	-0.550232	0.418958	0.880287
ENSMUSG00000099696	73040	2900052N01Rik	RIKEN cDNA 2900052N01 gene	MON_GL-3D_All	-1.58417	0.00084	0.0393806	-0.756382	0.111442	0.547826	-0.268326	0.566798	0.928607
ENSMUSG00000019849	19072	Prep	prolyl endopeptidase	MON_GL-3D_All	1.04964	0.000277	0.0188876	0.640253	0.0271202	0.293313	0.696009	0.0160247	0.413735
ENSMUSG00000090230	NA	NA	NA	MON_GL-3D_All	6.11107	0.0011403	0.0497988	3.99233	0.0372246	0.340095	4.16785	0.0280008	0.507088
ENSMUSG00000026622	18005	Nek2	NIMA (never in mitosis gene a)-related expressed kinase 2	MON_GL-3D_All	2.61088	0.00049	0.028374	-0.837884	0.279209	0.761672	0.183524	0.808221	0.974402
ENSMUSG00000020897	20877	Aurkb	aurora kinase B	MON_GL-3D_All	3.69917	9.3e-06	0.00156053	-0.216517	0.803662	0.965933	0.698313	0.409557	0.878184
ENSMUSG00000040631	114255	Dok4	docking protein 4	MON_GL-3D_All	2.18539	1.86e-06	0.000458	1.44218	0.00179429	0.0596354	0.482294	0.29751	0.829648
ENSMUSG00000059901	237360	Adamts14	a disintegrin-like and metallopeptidase (reprolysin type) with thrombospondin type 1 motif, 14	MON_GL-3D_All	3.67223	0.000409	0.0248859	2.47821	0.018313	0.241871	-0.556572	0.61727	0.939531
ENSMUSG00000004730	13733	Adgre1	adhesion G protein-coupled receptor E1	MON_GL-3D_All	1.64263	1.67e-05	0.0023325	1.10046	0.00400733	0.099023	0.392725	0.304508	0.833221
ENSMUSG00000048038	329366	Ccdc187	coiled-coil domain containing 187	MON_GL-3D_All	-1.69856	0.000615	0.0327872	0.0469975	0.924041	0.989016	-0.150185	0.760069	0.968262
ENSMUSG00000027496	20878	Aurka	aurora kinase A	MON_GL-3D_All	2.43102	7.43e-05	0.0072551	0.336745	0.590498	0.916699	0.628024	0.310402	0.838197
ENSMUSG00000034773	217216	Hrob	homologous recombination factor with OB-fold	MON_GL-3D_All	4.63567	6.59e-05	0.00675297	3.56545	0.0023354	0.0712047	1.38548	0.246526	0.80799
ENSMUSG00000047798	246746	Cd300lf	CD300 molecule like family member F	MON_GL-3D_All	4.83198	0.000498	0.0286678	2.9441	0.0341008	0.326997	0.086908	0.950373	0.992804
ENSMUSG00000004709	18106	Cd244a	CD244 molecule A	MON_GL-3D_All	2.41147	0.000801	0.0382521	1.61395	0.0255699	0.284049	0.0706197	0.922615	0.98901
ENSMUSG00000074063	71839	Osgin1	oxidative stress induced growth inhibitor 1	MON_GL-3D_All	2.62901	1.8e-05	0.00249304	1.73721	0.00490576	0.11368	1.25408	0.0420439	0.561678
ENSMUSG00000079654	101359	Prrt4	proline-rich transmembrane protein 4	MON_GL-3D_All	-4.02019	0.00065	0.0338001	-1.8237	0.103468	0.533799	-1.18777	0.277808	0.823146
ENSMUSG00000027217	241556	Tspan18	tetraspanin 18	MON_GL-3D_All	1.41839	0.000146	0.0119265	1.1958	0.00143923	0.0522822	0.785562	0.0360643	0.539819
ENSMUSG00000031502	12826	Col4a1	collagen, type IV, alpha 1	MON_GL-3D_All	1.0024	0.000109	0.00970657	0.459977	0.0767809	0.467699	-0.453654	0.081171	0.634855
ENSMUSG00000027800	17112	Tm4sf1	transmembrane 4 superfamily member 1	MON_GL-3D_All	1.53747	0.00072	0.0362128	0.932635	0.0403293	0.354002	-0.0526005	0.907959	0.987643
ENSMUSG00000050708	14325	Ftl1	ferritin light polypeptide 1	MON_GL-3D_All	1.20325	0.00106117	0.0471472	0.322323	0.380521	0.83131	0.181205	0.622008	0.941057
ENSMUSG00000033777	279572	Tlr13	toll-like receptor 13	MON_GL-3D_All	1.52139	0.000261	0.018257	1.0246	0.0142946	0.211125	0.520352	0.213131	0.784983
ENSMUSG00000057454	72434	Lypd3	Ly6/Plaur domain containing 3	MON_GL-3D_All	-19.0257	0.000104	0.00936604	5.69465	0.233932	0.721312	15.0537	0.00131594	0.153601
ENSMUSG00000021986	72125	Amer2	APC membrane recruitment 2	MON_GL-3D_All	-1.14929	0.00114841	0.0499399	-0.90815	0.0102394	0.175624	0.110459	0.754537	0.967797
ENSMUSG00000034652	217303	Cd300a	CD300A molecule	MON_GL-3D_All	2.24863	0.000309	0.0202709	1.85289	0.00300731	0.0829269	0.939366	0.132745	0.714176
ENSMUSG00000025804	12768	Ccr1	chemokine (C-C motif) receptor 1	MON_GL-3D_All	3.18606	1.18e-05	0.00186884	0.64656	0.377843	0.829983	0.926644	0.204238	0.776485
ENSMUSG00000091985	NA	NA	NA	MON_GL-3D_All	-2.4152	0.000727	0.0364085	-0.358205	0.613135	0.920916	-1.30214	0.0664435	0.614573
ENSMUSG00000070348	12443	Ccnd1	cyclin D1	MON_GL-3D_All	1.10379	8.96e-05	0.00842238	0.998826	0.000395	0.0214664	0.0435591	0.877207	0.985368
ENSMUSG00000019997	14219	Ccn2	cellular communication network factor 2	MON_GL-3D_All	1.58938	4.74e-05	0.00541948	-0.329712	0.399347	0.840148	-0.625687	0.109592	0.685883
ENSMUSG00000034205	94352	Loxl2	lysyl oxidase-like 2	MON_GL-3D_All	1.14698	0.000948	0.0430753	0.648036	0.0626448	0.428677	0.118067	0.734336	0.963238
ENSMUSG00000024937	114601	Ehbp1l1	EH domain binding protein 1-like 1	MON_GL-3D_All	1.14945	0.000632	0.0332804	0.69858	0.0387089	0.346677	0.278	0.410098	0.8783
ENSMUSG00000002068	12447	Ccne1	cyclin E1	MON_GL-3D_All	3.00618	0.000826	0.0387885	0.745029	0.414145	0.849032	1.24862	0.16714	0.746895
ENSMUSG00000032501	211770	Trib1	tribbles pseudokinase 1	MON_GL-3D_All	1.12467	0.000361	0.0226307	0.59023	0.0616011	0.425239	0.177883	0.573058	0.930655
ENSMUSG00000066952	231646	Myo1h	myosin 1H	MON_GL-3D_All	4.6554	0.000254	0.0179064	3.37015	0.00893651	0.160129	3.66303	0.00416227	0.25283
ENSMUSG00000113250	NA	NA	NA	MON_GL-3D_All	-2.07371	0.000213	0.0157378	-0.547179	0.325414	0.799279	-1.36254	0.0143658	0.401716
ENSMUSG00000063382	80288	Bcl9l	B cell CLL/lymphoma 9-like	MON_GL-3D_All	-1.30655	3.56e-05	0.00428934	-0.907438	0.0042397	0.102528	-0.982362	0.00186274	0.179889
ENSMUSG00000003355	66120	Fkbp11	FK506 binding protein 11	MON_GL-3D_All	1.97424	0.000771	0.0375662	0.168648	0.781297	0.960974	0.953946	0.107107	0.68321
ENSMUSG00000099009	NA	NA	NA	MON_GL-3D_All	-8.80687	4.68e-07	0.000151	0.314404	0.75243	0.95373	0.559015	0.572928	0.930655
ENSMUSG00000054027	103466	Nt5dc3	5'-nucleotidase domain containing 3	MON_GL-3D_All	-2.11432	1.33e-05	0.00203168	-1.351	0.0054711	0.120608	-1.60323	0.000927	0.127301
ENSMUSG00000015476	260297	Prrt1	proline-rich transmembrane protein 1	MON_GL-3D_All	-1.95478	0.000514	0.0291706	-0.918646	0.102396	0.531255	-1.28631	0.0218487	0.457011
ENSMUSG00000029552	21753	Tes	testin LIM domain protein	MON_GL-3D_All	1.86805	1.05e-07	5.14e-05	0.632673	0.0731415	0.458639	0.426067	0.226625	0.793435
ENSMUSG00000022769	64136	Sdf2l1	stromal cell-derived factor 2-like 1	MON_GL-3D_All	1.04398	1.19e-05	0.00186884	0.140795	0.556262	0.90739	0.575271	0.0159175	0.413735
ENSMUSG00000020649	20135	Rrm2	ribonucleotide reductase M2	MON_GL-3D_All	4.17258	4.14e-07	0.000146	1.05874	0.203727	0.689805	1.92485	0.019939	0.440423
ENSMUSG00000040867	380785	Begain	brain-enriched guanylate kinase-associated	MON_GL-3D_All	-1.22758	0.000231	0.0167366	-0.519568	0.119548	0.561688	-0.496908	0.135086	0.715911
ENSMUSG00000106061	NA	NA	NA	MON_GL-3D_All	-3.44171	0.000622	0.0328986	0.115889	0.90045	0.986437	-1.00162	0.282149	0.824741
ENSMUSG00000043740	320148	B430306N03Rik	RIKEN cDNA B430306N03 gene	MON_GL-3D_All	2.29853	3.79e-06	0.000765	0.502511	0.322821	0.796686	-0.247451	0.627291	0.942612
ENSMUSG00000025877	212032	Hk3	hexokinase 3	MON_GL-3D_All	2.03303	2e-06	0.00047	1.26118	0.0033888	0.0878236	0.669319	0.11977	0.699017
ENSMUSG00000110027	77383	C030029H02Rik	RIKEN cDNA C030029H02 gene	MON_GL-3D_All	-1.21841	1.36e-05	0.00203168	-0.684374	0.0148118	0.214418	-0.431542	0.122128	0.70127
ENSMUSG00000039497	212898	Dse	dermatan sulfate epimerase	MON_GL-3D_All	1.42841	0.000294	0.0195538	1.14744	0.00380381	0.094878	0.759021	0.0551426	0.591588
ENSMUSG00000023284	675812	Zfp605	zinc finger protein 605	MON_GL-3D_All	-1.65383	0.000283	0.0190478	-0.560098	0.218124	0.70564	-0.562357	0.21478	0.786142
ENSMUSG00000002944	12491	Cd36	CD36 molecule	MON_GL-3D_All	4.03712	1.67e-05	0.0023325	2.88919	0.00216171	0.0679681	1.92562	0.0413464	0.557616
ENSMUSG00000027715	12428	Ccna2	cyclin A2	MON_GL-3D_All	2.89646	0.000429	0.0254105	0.0546725	0.947583	0.992371	0.906327	0.272188	0.821487
ENSMUSG00000064080	14115	Fbln2	fibulin 2	MON_GL-3D_All	1.7351	0.000811	0.0383953	0.169625	0.744348	0.952195	-0.509525	0.327456	0.847206
ENSMUSG00000022951	54720	Rcan1	regulator of calcineurin 1	MON_GL-3D_All	1.67816	1.18e-05	0.00186884	0.716806	0.0614574	0.425037	0.677239	0.0771408	0.628088
ENSMUSG00000022415	20972	Syngr1	synaptogyrin 1	MON_GL-3D_All	1.14641	0.000179	0.0137549	0.938258	0.00218912	0.0685141	0.290068	0.343601	0.853498
ENSMUSG00000053980	NA	NA	NA	MON_GL-3D_All	-5.46573	0.000388	0.0238152	-1.42848	0.27522	0.759325	-2.01338	0.122455	0.701587
ENSMUSG00000107676	NA	NA	NA	MON_GL-3D_All	-7.75071	0.000153	0.0121578	-0.73827	0.617769	0.92175	-2.32519	0.123145	0.703179
ENSMUSG00000041431	268697	Ccnb1	cyclin B1	MON_GL-3D_All	2.87033	0.000878	0.0406999	-0.14385	0.868885	0.980421	-0.586317	0.500839	0.909925
ENSMUSG00000028494	11520	Plin2	perilipin 2	MON_GL-3D_All	2.48304	9.2e-06	0.00156053	1.04171	0.0629329	0.429476	0.884717	0.114167	0.689195
ENSMUSG00000033268	99439	Duox1	dual oxidase 1	MON_GL-3D_All	-19.6663	5.84e-05	0.00616521	0.304678	0.949136	0.992833	10.4409	0.0255558	0.489036
ENSMUSG00000037313	21335	Tacc3	transforming, acidic coiled-coil containing protein 3	MON_GL-3D_All	1.57694	0.000138	0.0115092	0.564107	0.175563	0.653131	0.699239	0.0919247	0.661945
ENSMUSG00000029304	20750	Spp1	secreted phosphoprotein 1	MON_GL-3D_All	5.46017	0.000187	0.0142534	3.17689	0.0297214	0.306161	0.4666	0.749544	0.967483
ENSMUSG00000030536	29875	Iqgap1	IQ motif containing GTPase activating protein 1	MON_GL-3D_All	1.0837	0.000453	0.0266911	0.635219	0.0400228	0.352184	0.292683	0.343891	0.853771
ENSMUSG00000103751	NA	NA	NA	MON_GL-3D_All	-8.24876	0.00023	0.0167039	-1.42799	0.411484	0.847996	-2.09133	0.229148	0.797098
ENSMUSG00000111312	NA	NA	NA	MON_GL-3D_All	-18.736	2.57e-07	0.0001	8.32053	0.0128405	0.200495	2.4116	0.486148	0.90488
ENSMUSG00000026193	14268	Fn1	fibronectin 1	MON_GL-3D_All	2.02886	6.01e-05	0.00628043	0.580056	0.251466	0.739479	-0.813171	0.107992	0.684171
ENSMUSG00000001131	21857	Timp1	tissue inhibitor of metalloproteinase 1	MON_GL-3D_All	3.05	1.89e-06	0.00046	1.40557	0.0283691	0.300086	0.281192	0.661244	0.949227
ENSMUSG00000004642	20492	Slbp	stem-loop binding protein	MON_GL-3D_All	1.14963	5.91e-05	0.00621116	0.755732	0.00860289	0.156256	0.595932	0.0377848	0.544458
ENSMUSG00000058818	18733	Pirb	paired Ig-like receptor B	MON_GL-3D_All	1.6206	0.000291	0.0194275	0.735572	0.102474	0.531406	0.723446	0.106933	0.683118
ENSMUSG00000054196	68588	Cthrc1	collagen triple helix repeat containing 1	MON_GL-3D_All	1.93461	5.31e-05	0.00578563	1.2656	0.00843538	0.154802	0.589958	0.219434	0.789087
ENSMUSG00000033717	11551	Adra2a	adrenergic receptor, alpha 2a	MON_GL-3D_All	-1.76042	0.000779	0.0375662	-1.46406	0.00570111	0.123846	-0.391745	0.449394	0.891734
ENSMUSG00000048047	56805	Zbtb33	zinc finger and BTB domain containing 33	MON_GL-3D_All	-2.53125	0.000114	0.00991812	-1.81835	0.00572904	0.124106	-0.773852	0.230534	0.797904
ENSMUSG00000105745	NA	NA	NA	MON_GL-3D_All	-8.02493	0.000122	0.0105173	-0.909948	0.553431	0.905887	-0.375731	0.80493	0.974402
ENSMUSG00000022126	16365	Acod1	aconitate decarboxylase 1	MON_GL-3D_All	7.97111	0.000241	0.0172763	5.7204	0.00873301	0.15795	3.79022	0.0844145	0.641926
ENSMUSG00000040212	13732	Emp3	epithelial membrane protein 3	MON_GL-3D_All	1.06002	0.000753	0.0372637	0.509417	0.105842	0.538416	0.211671	0.501396	0.910054
ENSMUSG00000049551	14371	Fzd9	frizzled class receptor 9	MON_GL-3D_All	-1.34861	0.000571	0.0315672	-0.24752	0.527033	0.897217	-0.0050871	0.989618	0.998167
ENSMUSG00000001403	68612	Ube2c	ubiquitin-conjugating enzyme E2C	MON_GL-3D_All	4.37705	9.91e-06	0.00163698	0.919344	0.368175	0.82437	2.77614	0.00529441	0.27739
ENSMUSG00000075054	67008	Yae1d1	Yae1 domain containing 1	MON_GL-3D_All	-1.0505	0.000204	0.0152947	-0.19858	0.482688	0.878801	0.0218674	0.938218	0.991214
ENSMUSG00000027204	14118	Fbn1	fibrillin 1	MON_GL-3D_All	1.31228	0.00107023	0.0472804	0.715915	0.0754599	0.46562	-0.22025	0.584838	0.932398
ENSMUSG00000023015	26934	Racgap1	Rac GTPase-activating protein 1	MON_GL-3D_All	1.82371	0.0006	0.0322512	0.284582	0.594947	0.91761	0.834107	0.117339	0.694979
ENSMUSG00000001763	232670	Tspan33	tetraspanin 33	MON_GL-3D_All	-1.51297	0.000592	0.0320264	-0.901168	0.041249	0.358044	-0.844522	0.0543781	0.591002
ENSMUSG00000024679	68774	Ms4a6d	membrane-spanning 4-domains, subfamily A, member 6D	MON_GL-3D_All	2.20005	0.000325	0.0208471	1.24594	0.0422972	0.360433	0.546908	0.372764	0.865611
ENSMUSG00000053113	12702	Socs3	suppressor of cytokine signaling 3	MON_GL-3D_All	1.8998	3.78e-06	0.000765	0.805416	0.0504656	0.388696	0.314992	0.444126	0.890238
ENSMUSG00000043895	14739	S1pr2	sphingosine-1-phosphate receptor 2	MON_GL-3D_All	1.07753	0.000763	0.0375662	0.518433	0.106702	0.539713	0.416249	0.194327	0.769711
ENSMUSG00000024989	74107	Cep55	centrosomal protein 55	MON_GL-3D_All	4.24925	0.000693	0.035131	0.975268	0.450362	0.864948	2.53048	0.0444758	0.565015
ENSMUSG00000026278	51800	Bok	BCL2-related ovarian killer	MON_GL-3D_All	1.22557	0.000281	0.0190302	0.507063	0.137709	0.596871	0.724636	0.0323776	0.530611
ENSMUSG00000063229	16828	Ldha	lactate dehydrogenase A	MON_GL-3D_All	1.11642	1.16e-05	0.00186884	0.458127	0.0720785	0.456283	0.462107	0.0695851	0.62071
ENSMUSG00000054013	104885	Tmem179	transmembrane protein 179	MON_GL-3D_All	2.15545	0.000518	0.0293149	1.40705	0.0249308	0.280615	0.810966	0.195805	0.770092
ENSMUSG00000001128	18636	Cfp	complement factor properdin	MON_GL-3D_All	2.19917	1.02e-05	0.00166978	-0.391983	0.438046	0.85931	-1.86519	0.000263	0.0698609
ENSMUSG00000052102	26384	Gnpda1	glucosamine-6-phosphate deaminase 1	MON_GL-3D_All	1.1001	3.63e-05	0.00431914	0.803025	0.00262552	0.0753571	0.644817	0.0155828	0.413735
ENSMUSG00000021965	219114	Ska3	spindle and kinetochore associated complex subunit 3	MON_GL-3D_All	3.54879	0.000246	0.0174274	1.46574	0.138548	0.597904	1.73825	0.0755557	0.624589
ENSMUSG00000022994	11512	Adcy6	adenylate cyclase 6	MON_GL-3D_All	-2.38108	0.000139	0.0115092	-0.754524	0.225762	0.712983	-0.45526	0.463902	0.896299
ENSMUSG00000074743	21824	Thbd	thrombomodulin	MON_GL-3D_All	1.5173	0.000378	0.0233295	0.0959394	0.822616	0.970269	-1.02672	0.0165439	0.417093
ENSMUSG00000023942	63959	Slc29a1	solute carrier family 29 (nucleoside transporters), member 1	MON_GL-3D_All	1.25564	0.000731	0.0365297	0.856055	0.0216187	0.260609	0.361648	0.331567	0.849689
ENSMUSG00000026828	241391	Galnt5	polypeptide N-acetylgalactosaminyltransferase 5	MON_GL-3D_All	-2.07264	0.000574	0.0316043	-1.39663	0.0208916	0.255888	-1.36714	0.0220291	0.459346
ENSMUSG00000029816	93695	Gpnmb	glycoprotein (transmembrane) nmb	MON_GL-3D_All	1.51655	0.000179	0.0137549	1.10706	0.00623464	0.129514	-0.0812297	0.840959	0.979421
ENSMUSG00000026970	56878	Rbms1	RNA binding motif, single stranded interacting protein 1	MON_GL-3D_All	1.05705	0.000314	0.0204885	0.718299	0.0146792	0.213784	0.486535	0.0977907	0.668981
ENSMUSG00000033669	223669	Zfp7	zinc finger protein 7	MON_GL-3D_All	-2.33222	0.000429	0.0254105	0.23926	0.709468	0.94557	0.301214	0.636656	0.944602
ENSMUSG00000020647	17977	Ncoa1	nuclear receptor coactivator 1	MON_GL-3D_All	-1.11355	0.000649	0.0338001	-0.899029	0.0060295	0.127622	-1.06899	0.00106669	0.138919
ENSMUSG00000059498	14131	Fcgr3	Fc receptor, IgG, low affinity III	MON_GL-3D_All	1.11526	0.000104	0.00934248	0.89529	0.00184844	0.0609624	0.457414	0.111561	0.686632
ENSMUSG00000035493	21810	Tgfbi	transforming growth factor, beta induced	MON_GL-3D_All	1.57978	2.77e-05	0.00349619	0.491156	0.193477	0.677848	0.433963	0.250097	0.809623
ENSMUSG00000002111	20375	Spi1	spleen focus forming virus (SFFV) proviral integration oncogene	MON_GL-3D_All	1.03232	0.000245	0.0174274	0.942956	0.000834	0.0363611	0.0984507	0.727356	0.96247
ENSMUSG00000030790	11535	Adm	adrenomedullin	MON_GL-3D_All	1.84448	3.28e-06	0.000714	0.307687	0.441459	0.861921	0.326834	0.41175	0.878919
ENSMUSG00000059839	408067	Zfp874b	zinc finger protein 874b	MON_GL-3D_All	-2.12695	4.73e-07	0.000151	0.0292608	0.943599	0.991569	0.457655	0.264294	0.818504
ENSMUSG00000051378	70218	Kif18b	kinesin family member 18B	MON_GL-3D_All	4.30075	1.17e-06	0.000308	1.25278	0.166537	0.642462	1.46154	0.103204	0.676386
ENSMUSG00000012443	16551	Kif11	kinesin family member 11	MON_GL-3D_All	2.4292	3.29e-05	0.00403251	-0.31308	0.609927	0.920503	0.745989	0.208086	0.779947
ENSMUSG00000028156	13684	Eif4e	eukaryotic translation initiation factor 4E	MON_GL-3D_All	1.79827	4.59e-07	0.000151	0.446629	0.21148	0.697671	1.08848	0.00228395	0.195321
ENSMUSG00000046764	208079	A530053G22Rik	RIKEN cDNA A530053G22 gene	MON_GL-3D_All	-7.77473	0.0001	0.00915368	-1.00203	0.481246	0.877931	-0.211642	0.879538	0.985368
ENSMUSG00000019832	67844	Rab32	RAB32, member RAS oncogene family	MON_GL-3D_All	1.75208	9.98e-08	4.98e-05	1.03303	0.00176947	0.0594046	0.182199	0.581685	0.932398
ENSMUSG00000026605	108000	Cenpf	centromere protein F	MON_GL-3D_All	2.33333	0.000208	0.015486	-0.425685	0.506695	0.889009	0.383795	0.54418	0.921246
ENSMUSG00000018339	14778	Gpx3	glutathione peroxidase 3	MON_GL-3D_All	1.40587	0.000881	0.0407192	0.736474	0.0821417	0.482875	0.326597	0.440521	0.887839
ENSMUSG00000035385	20296	Ccl2	chemokine (C-C motif) ligand 2	MON_GL-3D_All	3.22507	1.63e-05	0.00231774	1.47798	0.0496336	0.385156	0.1591	0.833425	0.977839
ENSMUSG00000021175	217946	Cdca7l	cell division cycle associated 7 like	MON_GL-3D_All	2.78597	0.00113373	0.0496177	1.70958	0.0480676	0.38056	1.66636	0.0527585	0.586607
ENSMUSG00000031004	17345	Mki67	antigen identified by monoclonal antibody Ki 67	MON_GL-3D_All	3.28718	3.53e-06	0.000737	0.77631	0.278124	0.760917	1.01209	0.155504	0.737736
ENSMUSG00000048756	56484	Foxo3	forkhead box O3	MON_GL-3D_All	-1.14497	0.000871	0.0404419	-0.883941	0.0104233	0.177631	-0.80624	0.0189852	0.430539
ENSMUSG00000049133	229574	Flg2	filaggrin family member 2	MON_GL-3D_All	-8.22589	0.00108614	0.0477751	-1.92254	0.359015	0.819851	-4.11693	0.055836	0.592879
ENSMUSG00000105987	433855	AI506816	expressed sequence AI506816	MON_GL-3D_All	1.69389	0.000256	0.0179314	0.623489	0.179209	0.658546	0.362656	0.434345	0.88516
ENSMUSG00000030717	56312	Nupr1	nuclear protein transcription regulator 1	MON_GL-3D_All	1.26322	0.000113	0.00981137	0.283776	0.386022	0.834884	0.165666	0.612678	0.939014
ENSMUSG00000020000	59012	Moxd1	monooxygenase, DBH-like 1	MON_GL-3D_All	2.11943	0.000525	0.0295576	0.922261	0.136601	0.595468	1.09413	0.075001	0.624589
ENSMUSG00000026749	59126	Nek6	NIMA (never in mitosis gene a)-related expressed kinase 6	MON_GL-3D_All	1.15639	4.44e-07	0.000149	0.94837	3.53e-05	0.00395043	0.691909	0.00253366	0.207714
ENSMUSG00000025007	56454	Aldh18a1	aldehyde dehydrogenase 18 family, member A1	MON_GL-3D_All	1.71839	3.19e-05	0.00396572	1.1418	0.00590998	0.125971	1.02144	0.0136082	0.398499
ENSMUSG00000028860	269589	Sytl1	synaptotagmin-like 1	MON_GL-3D_All	-20.8631	1.98e-05	0.00268495	2.94152	0.537416	0.900538	11.8946	0.0108951	0.37509
ENSMUSG00000024069	210148	Slc30a6	solute carrier family 30 (zinc transporter), member 6	MON_GL-3D_All	1.02906	0.000412	0.0249905	0.35759	0.222896	0.709912	0.592783	0.0422885	0.56236
ENSMUSG00000022479	22337	Vdr	vitamin D (1,25-dihydroxyvitamin D3) receptor	MON_GL-3D_All	3.77812	0.000299	0.0198181	3.21417	0.00215523	0.0679681	2.53363	0.0155667	0.413735
ENSMUSG00000038943	233406	Prc1	protein regulator of cytokinesis 1	MON_GL-3D_All	2.69503	4.46e-06	0.000863	0.540065	0.362453	0.820589	0.817763	0.16579	0.745122
ENSMUSG00000053411	52609	Cbx7	chromobox 7	MON_GL-3D_All	-1.21571	0.000316	0.0205528	-0.103608	0.758729	0.954939	0.069379	0.836662	0.978543
ENSMUSG00000020737	15374	Jpt1	Jupiter microtubule associated homolog 1	MON_GL-3D_All	1.01783	7.2e-05	0.00719008	0.435372	0.0904537	0.503466	0.299708	0.243139	0.805672
ENSMUSG00000021379	15904	Id4	inhibitor of DNA binding 4	MON_GL-3D_All	-1.41512	8.22e-06	0.0014637	-0.874538	0.00587184	0.125574	-0.859335	0.00675232	0.301624
ENSMUSG00000027435	17064	Cd93	CD93 antigen	MON_GL-3D_All	1.99026	7.06e-07	0.000207	0.346924	0.391805	0.837708	0.0423063	0.916603	0.988325
ENSMUSG00000039741	268515	Bahcc1	BAH domain and coiled-coil containing 1	MON_GL-3D_All	-1.51895	0.000421	0.0253062	-0.843192	0.051011	0.390503	-0.685388	0.10938	0.685883
ENSMUSG00000031207	17698	Msn	moesin	MON_GL-3D_All	1.01161	0.00016	0.0125563	0.907976	0.000705	0.0325601	0.783427	0.0034632	0.238786
ENSMUSG00000040414	246696	Slc25a28	solute carrier family 25, member 28	MON_GL-3D_All	-1.22501	0.00104946	0.0467282	-1.11182	0.00309306	0.0836269	-0.692673	0.0634759	0.606925
ENSMUSG00000002228	71887	Ppm1j	protein phosphatase 1J	MON_GL-3D_All	3.60597	0.000214	0.0157378	2.06389	0.0360959	0.334092	0.844707	0.394243	0.873992
ENSMUSG00000040260	76441	Daam2	dishevelled associated activator of morphogenesis 2	MON_GL-3D_All	-1.46183	0.0003	0.0198403	-0.675335	0.0949204	0.515632	-0.542407	0.179694	0.75731
ENSMUSG00000116184	NA	NA	NA	MON_GL-3D_All	-1.99176	0.00058	0.0317438	-0.919865	0.111115	0.546979	-0.530654	0.35299	0.858865
ENSMUSG00000056632	13512	Dsg3	desmoglein 3	MON_GL-3D_All	-19.5299	5.12e-05	0.00564268	4.82864	0.294332	0.774262	9.59387	0.0370766	0.540981
ENSMUSG00000018362	16647	Kpna2	karyopherin (importin) alpha 2	MON_GL-3D_All	1.41474	2.97e-05	0.00373791	0.441095	0.194272	0.678937	0.692547	0.0411642	0.557616
ENSMUSG00000027994	66815	Mcub	mitochondrial calcium uniporter dominant negative beta subunit	MON_GL-3D_All	1.25786	0.000349	0.0220782	0.800385	0.0240395	0.27525	0.580401	0.10046	0.672974
ENSMUSG00000027859	18049	Ngf	nerve growth factor	MON_GL-3D_All	6.91151	0.000418	0.0251594	-0.202741	0.924055	0.989016	-0.475206	0.823157	0.975766
ENSMUSG00000024677	69774	Ms4a6b	membrane-spanning 4-domains, subfamily A, member 6B	MON_GL-3D_All	1.66115	0.000103	0.00934248	1.22394	0.00463027	0.108968	0.593409	0.16929	0.748969
ENSMUSG00000038777	20360	Sema6c	sema domain, transmembrane domain (TM), and cytoplasmic domain, (semaphorin) 6C	MON_GL-3D_All	-2.20743	0.000503	0.0287426	-0.951787	0.131137	0.58596	-0.849823	0.173834	0.752174
ENSMUSG00000023272	76737	Creld2	cysteine-rich with EGF-like domains 2	MON_GL-3D_All	1.2258	9.29e-06	0.00156053	0.130422	0.638313	0.926683	0.783605	0.00462405	0.266827
ENSMUSG00000043998	217664	Mgat2	mannoside acetylglucosaminyltransferase 2	MON_GL-3D_All	1.05264	0.000336	0.0213843	0.435776	0.138515	0.597904	0.358441	0.222519	0.789958
ENSMUSG00000044505	320747	Lingo4	leucine rich repeat and Ig domain containing 4	MON_GL-3D_All	1.88679	0.000909	0.0416327	1.572	0.00618526	0.12874	0.929233	0.105218	0.680098
ENSMUSG00000000753	20317	Serpinf1	serine (or cysteine) peptidase inhibitor, clade F, member 1	MON_GL-3D_All	1.77089	8.13e-07	0.000229	0.229047	0.525074	0.89606	-0.242199	0.50131	0.910054
ENSMUSG00000043782	212733	Bicdl2	BICD family like cargo adaptor 2	MON_GL-3D_All	-16.7269	0.000639	0.0335509	3.211	0.501752	0.887804	11.6036	0.0131979	0.398499
ENSMUSG00000111107	NA	NA	NA	MON_GL-3D_All	-2.10132	5.79e-05	0.00616521	-0.208005	0.684855	0.938598	-1.02914	0.0448938	0.565015
ENSMUSG00000053838	209586	Nudcd3	NudC domain containing 3	MON_GL-3D_All	-1.26984	1.27e-08	8.45e-06	-0.0262625	0.906255	0.986863	-0.0713283	0.748818	0.967052
ENSMUSG00000028871	192199	Rspo1	R-spondin 1	MON_GL-3D_All	-1.97546	0.000583	0.0318506	-0.9779	0.0882475	0.498392	0.0186457	0.973795	0.996083
ENSMUSG00000026042	12832	Col5a2	collagen, type V, alpha 2	MON_GL-3D_All	1.16943	0.000273	0.0188089	0.497484	0.123362	0.569339	-0.509862	0.11491	0.689369
ENSMUSG00000031803	72297	B3gnt3	UDP-GlcNAc:betaGal beta-1,3-N-acetylglucosaminyltransferase 3	MON_GL-3D_All	1.80035	0.000589	0.0320179	0.279952	0.598406	0.918069	0.506457	0.336487	0.851603
ENSMUSG00000036826	101883	Igflr1	IGF-like family receptor 1	MON_GL-3D_All	-21.2768	1.35e-05	0.00203168	-1.92514	0.686726	0.938598	7.04965	0.131354	0.712482
ENSMUSG00000053687	319446	Dpep2	dipeptidase 2	MON_GL-3D_All	5.29936	4.13e-06	0.000814	2.84868	0.014712	0.213784	-4.5609	0.0133972	0.398499
ENSMUSG00000038268	246257	Ovca2	candidate tumor suppressor in ovarian cancer 2	MON_GL-3D_All	1.06205	0.000905	0.0415777	0.841075	0.00892883	0.160129	0.881586	0.00593985	0.288647
ENSMUSG00000043017	19222	Ptgir	prostaglandin I receptor (IP)	MON_GL-3D_All	5.15969	0.00052	0.0293281	3.604	0.0164948	0.228508	-0.46012	0.784442	0.972423
ENSMUSG00000044726	239368	Erich5	glutamate rich 5	MON_GL-3D_All	-7.85706	0.000205	0.0153092	-0.164723	0.916152	0.987382	-3.06004	0.0591774	0.596511
ENSMUSG00000039109	74145	F13a1	coagulation factor XIII, A1 subunit	MON_GL-3D_All	3.00557	7.95e-08	4.17e-05	0.454244	0.422685	0.853265	-0.136483	0.80957	0.974402
ENSMUSG00000026475	19734	Rgs16	regulator of G-protein signaling 16	MON_GL-3D_All	1.5651	0.000784	0.0377029	-0.153941	0.742608	0.952195	-0.199114	0.670256	0.950915
ENSMUSG00000076138	NA	NA	NA	MON_GL-3D_All	5.63328	0.000435	0.0256709	-1.56299	0.413653	0.848847	1.63823	0.313345	0.83872
ENSMUSG00000034394	16878	Lif	leukemia inhibitory factor	MON_GL-3D_All	3.79868	0.000285	0.0190478	0.867874	0.417036	0.850656	1.96521	0.0618679	0.605394
ENSMUSG00000040721	239102	Zfhx2	zinc finger homeobox 2	MON_GL-3D_All	-1.12135	0.000308	0.0202709	-0.380865	0.220597	0.707876	-0.744091	0.0165749	0.417412
ENSMUSG00000022385	29870	Gtse1	G two S phase expressed protein 1	MON_GL-3D_All	2.71247	0.000768	0.0375662	0.288974	0.723884	0.947631	-0.679869	0.40736	0.877104
ENSMUSG00000004891	18008	Nes	nestin	MON_GL-3D_All	1.30232	1.2e-05	0.00186884	0.5519	0.0637658	0.431073	0.683114	0.0216906	0.456885
ENSMUSG00000030214	66857	Plbd1	phospholipase B domain containing 1	MON_GL-3D_All	3.26799	2.61e-05	0.0033609	2.29888	0.00325058	0.0857049	0.00703076	0.992914	0.998434
ENSMUSG00000029153	433904	Ociad2	OCIA domain containing 2	MON_GL-3D_All	1.09285	4.36e-06	0.00085	0.958315	5.77e-05	0.00578091	0.801411	0.000761	0.111144
ENSMUSG00000068196	12837	Col8a1	collagen, type VIII, alpha 1	MON_GL-3D_All	1.62392	4.21e-07	0.000146	0.605474	0.059884	0.420323	0.199935	0.534147	0.918247
ENSMUSG00000049699	171530	Ucn2	urocortin 2	MON_GL-3D_All	4.78945	0.000219	0.0160179	2.89921	0.0263736	0.289705	2.00852	0.124658	0.703714
ENSMUSG00000006398	107995	Cdc20	cell division cycle 20	MON_GL-3D_All	2.781	1.36e-05	0.00203168	0.278458	0.667124	0.935654	0.972845	0.12976	0.709879
ENSMUSG00000005233	66442	Spc25	SPC25, NDC80 kinetochore complex component, homolog (S. cerevisiae)	MON_GL-3D_All	2.08277	0.000355	0.0222876	-0.238874	0.686852	0.938598	0.882946	0.131293	0.712482
ENSMUSG00000034906	215387	Ncaph	non-SMC condensin I complex, subunit H	MON_GL-3D_All	2.47316	0.00109656	0.0480936	0.790323	0.302616	0.781483	0.814121	0.285927	0.826204
ENSMUSG00000036098	225908	Myrf	myelin regulatory factor	MON_GL-3D_All	-1.09622	0.000428	0.0254105	-0.808993	0.00936941	0.164849	-0.390777	0.209205	0.779975
ENSMUSG00000043004	14702	Gng2	guanine nucleotide binding protein (G protein), gamma 2	MON_GL-3D_All	1.07459	0.000682	0.0348263	0.568748	0.0744443	0.462928	0.639665	0.0437124	0.565015
ENSMUSG00000031934	55991	Panx1	pannexin 1	MON_GL-3D_All	2.11002	1.2e-05	0.00186884	1.47118	0.00243817	0.0728742	0.910549	0.0604184	0.60026
ENSMUSG00000094526	100862072	Gm21451	predicted gene, 21451	MON_GL-3D_All	1.45765	0.000283	0.0190478	1.15696	0.00408	0.100005	0.390152	0.332987	0.850604
ENSMUSG00000028678	73804	Kif2c	kinesin family member 2C	MON_GL-3D_All	3.61132	0.000284	0.0190478	1.57949	0.118402	0.559348	0.455579	0.655137	0.949081
ENSMUSG00000022144	14573	Gdnf	glial cell line derived neurotrophic factor	MON_GL-3D_All	7.42211	0.000648	0.0338001	6.58939	0.00257901	0.0749747	5.12731	0.0195772	0.436579
ENSMUSG00000020914	21973	Top2a	topoisomerase (DNA) II alpha	MON_GL-3D_All	2.75161	0.000188	0.0142534	-0.383219	0.607155	0.920203	0.660939	0.371273	0.865611
ENSMUSG00000022322	20419	Shcbp1	Shc SH2-domain binding protein 1	MON_GL-3D_All	3.61682	0.000812	0.0383953	0.900654	0.411336	0.847996	1.54661	0.154471	0.736054
ENSMUSG00000033491	244954	Prss35	protease, serine 35	MON_GL-3D_All	2.00995	1.65e-07	7.2e-05	0.795512	0.0417959	0.360035	0.564702	0.146054	0.727427
ENSMUSG00000028007	76561	Snx7	sorting nexin 7	MON_GL-3D_All	1.28539	1.61e-05	0.0023087	0.570055	0.0583608	0.416258	0.610521	0.0413524	0.557616
ENSMUSG00000005481	68278	Ddx39a	DEAD box helicase 39a	MON_GL-3D_All	1.03061	0.00108696	0.0477751	0.480957	0.128715	0.581158	0.35648	0.259284	0.815817
ENSMUSG00000030677	110033	Kif22	kinesin family member 22	MON_GL-3D_All	2.58991	2.44e-05	0.00320006	0.137831	0.825776	0.971233	0.93209	0.131154	0.712482
ENSMUSG00000053797	16666	Krt16	keratin 16	MON_GL-3D_All	-16.7798	0.000616	0.0327899	11.5998	0.0133064	0.204195	9.23553	0.0491589	0.57626
ENSMUSG00000032890	242662	Rims3	regulating synaptic membrane exocytosis 3	MON_GL-3D_All	-2.0497	0.000193	0.014586	-0.315628	0.563086	0.909722	-0.213422	0.69498	0.955841
ENSMUSG00000029366	13178	Dck	deoxycytidine kinase	MON_GL-3D_All	1.30261	0.000776	0.0375662	0.759341	0.0521931	0.394306	0.68682	0.077606	0.628088
ENSMUSG00000114959	619327	G630093K05Rik	RIKEN cDNA G630093K05 gene	MON_GL-3D_All	-2.49061	7.56e-05	0.00733812	-1.16171	0.062775	0.428949	-1.30417	0.0353099	0.537147
ENSMUSG00000046794	244416	Ppp1r3b	protein phosphatase 1, regulatory subunit 3B	MON_GL-3D_All	1.85178	0.000108	0.00963724	1.38149	0.00403312	0.0994289	0.537527	0.263834	0.818411
ENSMUSG00000029622	11867	Arpc1b	actin related protein 2/3 complex, subunit 1B	MON_GL-3D_All	1.1571	5.15e-07	0.00016	0.315098	0.171909	0.647792	-0.0964991	0.675613	0.951177
ENSMUSG00000049130	12273	C5ar1	complement component 5a receptor 1	MON_GL-3D_All	2.75071	8.69e-10	8.9e-07	1.12169	0.0126854	0.19895	1.12193	0.0125462	0.392236
ENSMUSG00000068220	16852	Lgals1	lectin, galactose binding, soluble 1	MON_GL-3D_All	1.49581	0.00081	0.0383953	0.682625	0.12653	0.576997	0.234037	0.600351	0.935595
ENSMUSG00000029171	66681	Pgm2	phosphoglucomutase 2	MON_GL-3D_All	1.32507	4.53e-05	0.00521408	1.02508	0.00168825	0.0581228	0.798964	0.0141574	0.40105
ENSMUSG00000072980	70645	Oip5	Opa interacting protein 5	MON_GL-3D_All	4.98926	0.000504	0.0287426	4.37453	0.00241687	0.0724682	2.35124	0.107191	0.68321
ENSMUSG00000040152	21825	Thbs1	thrombospondin 1	MON_GL-3D_All	4.90549	0.000745	0.037033	1.33392	0.359705	0.819908	-0.137209	0.925019	0.989502
ENSMUSG00000024165	52009	Jpt2	Jupiter microtubule associated homolog 2	MON_GL-3D_All	1.00625	0.000479	0.0280169	0.605678	0.0359385	0.333215	0.847943	0.00326422	0.233212
ENSMUSG00000024486	15200	Hbegf	heparin-binding EGF-like growth factor	MON_GL-3D_All	2.03554	4.84e-05	0.00547619	1.52621	0.00232583	0.0710147	0.514455	0.304775	0.833221
ENSMUSG00000032218	12442	Ccnb2	cyclin B2	MON_GL-3D_All	4.3723	2.06e-06	0.00048	1.75998	0.0597528	0.420188	1.99049	0.0320526	0.529183
ENSMUSG00000040447	216892	Spns2	spinster homolog 2	MON_GL-3D_All	-1.214	0.000507	0.0288642	-0.87022	0.0128883	0.200928	-1.28524	0.000235	0.068258
ENSMUSG00000038991	105245	Txndc5	thioredoxin domain containing 5	MON_GL-3D_All	1.33321	7.17e-07	0.000207	0.969276	0.000319	0.0187236	0.812174	0.00254454	0.207859
ENSMUSG00000027699	13605	Ect2	ect2 oncogene	MON_GL-3D_All	2.98953	2.4e-05	0.00316622	2.09842	0.00330817	0.0864119	1.76395	0.0133085	0.398499
ENSMUSG00000090877	15511	Hspa1b	heat shock protein 1B	MON_GL-3D_All	1.03398	5.5e-05	0.00595972	-0.962688	0.000203	0.013803	0.964252	0.00017	0.0537832
ENSMUSG00000029767	12321	Calu	calumenin	MON_GL-3D_All	1.35742	5.21e-05	0.00571168	0.620377	0.0646169	0.4339	1.07079	0.00141714	0.15896
ENSMUSG00000058441	406218	Panx2	pannexin 2	MON_GL-3D_All	-2.59669	0.00057	0.0315672	-2.41268	0.00169125	0.0581228	-2.6955	0.000376	0.0801379
ENSMUSG00000018983	242705	E2f2	E2F transcription factor 2	MON_GL-3D_All	4.7619	3.59e-06	0.000742	3.28394	0.00155575	0.0545566	3.44995	0.000831	0.119586
ENSMUSG00000019960	67603	Dusp6	dual specificity phosphatase 6	MON_GL-3D_All	1.33072	0.000366	0.0227908	0.876405	0.019164	0.246521	0.47439	0.204592	0.7772
ENSMUSG00000052688	226421	Rab7b	RAB7B, member RAS oncogene family	MON_GL-3D_All	1.45653	0.000429	0.0254105	1.25982	0.00235203	0.0713961	0.0814075	0.844366	0.979983
ENSMUSG00000050777	170706	Tmem37	transmembrane protein 37	MON_GL-3D_All	1.12023	0.000111	0.00977615	0.568094	0.0509868	0.390458	0.232891	0.422925	0.881122
ENSMUSG00000025358	12566	Cdk2	cyclin-dependent kinase 2	MON_GL-3D_All	1.0438	0.00114274	0.0497991	0.398464	0.219035	0.706852	0.210349	0.514508	0.914146
ENSMUSG00000005580	11515	Adcy9	adenylate cyclase 9	MON_GL-3D_All	-1.85906	0.000369	0.0228722	-1.09332	0.0362678	0.334953	-0.318578	0.540425	0.919747
ENSMUSG00000005470	66929	Asf1b	anti-silencing function 1B histone chaperone	MON_GL-3D_All	2.26155	8.36e-05	0.00792284	0.910195	0.116894	0.557352	0.689386	0.233558	0.800528
ENSMUSG00000030307	243616	Slc6a11	solute carrier family 6 (neurotransmitter transporter, GABA), member 11	MON_GL-3D_All	-1.06958	0.000156	0.0123226	-0.498327	0.0784016	0.471586	-0.450501	0.110799	0.686333
ENSMUSG00000040528	380732	Milr1	mast cell immunoglobulin like receptor 1	MON_GL-3D_All	2.15951	0.000275	0.0188328	1.67372	0.00510621	0.115561	0.77288	0.196665	0.770565
ENSMUSG00000038546	56705	Ranbp9	RAN binding protein 9	MON_GL-3D_All	-1.22697	0.000669	0.0344322	-0.704502	0.0511904	0.391172	-1.33897	0.000209	0.0627116
ENSMUSG00000042265	58217	Trem1	triggering receptor expressed on myeloid cells 1	MON_GL-3D_All	6.66109	0.000777	0.0375662	2.67325	0.192277	0.677469	1.30579	0.533603	0.918128
ENSMUSG00000061928	225256	Dsg1b	desmoglein 1 beta	MON_GL-3D_All	-19.3258	7.97e-05	0.00766292	0.974984	0.83844	0.974283	9.28966	0.0472517	0.570404
ENSMUSG00000096929	320977	A330023F24Rik	RIKEN cDNA A330023F24 gene	MON_GL-3D_All	-2.50459	0.000105	0.00938341	0.158251	0.80372	0.965933	-2.2291	0.000546	0.095952
ENSMUSG00000018507	22368	Trpv2	transient receptor potential cation channel, subfamily V, member 2	MON_GL-3D_All	1.14643	8.14e-05	0.00777904	0.816951	0.00528277	0.118297	0.323763	0.268296	0.820168
ENSMUSG00000063455	330286	D630045J12Rik	RIKEN cDNA D630045J12 gene	MON_GL-3D_All	-1.04627	0.000967	0.0436215	-0.403425	0.204397	0.690352	-0.465715	0.140635	0.719969
ENSMUSG00000078776	319482	9530053A07Rik	RIKEN cDNA 9530053A07 gene	MON_GL-3D_All	5.2557	0.000229	0.0166808	3.35421	0.0196774	0.250047	2.66454	0.0639758	0.606925
ENSMUSG00000042250	384997	Pglyrp4	peptidoglycan recognition protein 4	MON_GL-3D_All	-19.1184	9.56e-05	0.00882459	4.29779	0.368763	0.824644	11.9494	0.0107345	0.373511
ENSMUSG00000060301	72128	2610008E11Rik	RIKEN cDNA 2610008E11 gene	MON_GL-3D_All	-1.17626	9.16e-05	0.00852456	-0.182768	0.543101	0.902528	-0.227286	0.447967	0.891515
ENSMUSG00000028249	53378	Sdcbp	syndecan binding protein	MON_GL-3D_All	1.2569	5.05e-07	0.000159	0.956174	0.000133	0.0101345	0.817657	0.00108321	0.140269
ENSMUSG00000038840	329581	Birc7	baculoviral IAP repeat-containing 7 (livin)	MON_GL-3D_All	-1.16435	0.000578	0.0317438	-0.616045	0.069316	0.448675	-0.216467	0.520717	0.915927
ENSMUSG00000021676	544963	Iqgap2	IQ motif containing GTPase activating protein 2	MON_GL-3D_All	1.43671	0.000483	0.0281221	1.25978	0.00232102	0.0710147	0.571191	0.167333	0.746895
ENSMUSG00000025161	80879	Slc16a3	solute carrier family 16 (monocarboxylic acid transporters), member 3	MON_GL-3D_All	1.90783	0.000488	0.0283391	0.77748	0.15634	0.62754	0.413344	0.450827	0.892363
ENSMUSG00000113311	NA	NA	NA	MON_GL-3D_All	1.55167	0.000868	0.0403896	1.46853	0.00169706	0.0581228	0.647316	0.166957	0.746777
ENSMUSG00000031799	326618	Tpm4	tropomyosin 4	MON_GL-3D_All	1.12936	1.41e-07	6.29e-05	0.801987	0.000188	0.0130282	0.591348	0.00586799	0.287682
ENSMUSG00000036513	52245	Commd2	COMM domain containing 2	MON_GL-3D_All	1.18969	0.000717	0.0361725	0.82446	0.0195752	0.249695	0.847198	0.0161371	0.413735
ENSMUSG00000028044	54124	Cks1b	CDC28 protein kinase 1b	MON_GL-3D_All	1.78196	0.000674	0.0345812	0.334511	0.526423	0.89697	0.481781	0.359576	0.861503
ENSMUSG00000058013	52398	Septin11	septin 11	MON_GL-3D_All	1.04746	8.9e-06	0.00155832	0.864443	0.000251	0.0158895	0.55314	0.0190765	0.431747
ENSMUSG00000047963	52331	Stbd1	starch binding domain 1	MON_GL-3D_All	1.54944	0.000593	0.0320264	1.20317	0.00794591	0.15023	0.882163	0.0511345	0.583286
ENSMUSG00000026271	64095	Gpr35	G protein-coupled receptor 35	MON_GL-3D_All	2.879	0.000134	0.01136	1.49064	0.0491226	0.383647	0.544077	0.47323	0.899422
ENSMUSG00000040747	12508	Cd53	CD53 antigen	MON_GL-3D_All	1.58893	0.000161	0.0125681	1.09709	0.00924728	0.163898	0.574254	0.17301	0.752003
ENSMUSG00000002020	16997	Ltbp2	latent transforming growth factor beta binding protein 2	MON_GL-3D_All	2.18349	2.16e-06	0.000497	-0.181995	0.699498	0.942848	0.072848	0.875762	0.985244
ENSMUSG00000003378	14809	Grik5	glutamate receptor, ionotropic, kainate 5 (gamma 2)	MON_GL-3D_All	-2.03543	7.73e-05	0.00746608	-0.831893	0.105765	0.538416	-0.989595	0.0539701	0.589379
ENSMUSG00000042349	56489	Ikbke	inhibitor of kappaB kinase epsilon	MON_GL-3D_All	1.83779	0.000808	0.0383953	0.885359	0.109645	0.544911	0.324551	0.557275	0.925278
ENSMUSG00000109603	NA	NA	NA	MON_GL-3D_All	-9.56842	0.000752	0.0372637	-3.84921	0.12405	0.570777	-5.69958	0.0271766	0.502745
ENSMUSG00000040663	56708	Clcf1	cardiotrophin-like cytokine factor 1	MON_GL-3D_All	1.97431	7.44e-05	0.0072551	1.46288	0.00342365	0.0882483	0.628707	0.208673	0.779947
ENSMUSG00000042286	192187	Stab1	stabilin 1	MON_GL-3D_All	1.55734	0.000481	0.0280861	0.801107	0.0732783	0.459067	-0.346192	0.439674	0.887329
ENSMUSG00000026355	17219	Mcm6	minichromosome maintenance complex component 6	MON_GL-3D_All	1.28461	1.83e-05	0.00251048	0.716867	0.0171862	0.23337	0.458197	0.127234	0.705719
ENSMUSG00000005089	20511	Slc1a2	solute carrier family 1 (glial high affinity glutamate transporter), member 2	MON_GL-3D_All	-1.1923	0.000378	0.0233295	-0.430145	0.199669	0.685708	-0.714966	0.0329968	0.533454
ENSMUSG00000024965	108101	Fermt3	fermitin family member 3	MON_GL-3D_All	1.11385	5.79e-05	0.00616521	0.875476	0.00161831	0.056286	0.0194545	0.944177	0.992421
ENSMUSG00000001349	12797	Cnn1	calponin 1	MON_GL-3D_All	2.84707	4.76e-05	0.00541948	1.20355	0.0910207	0.504507	0.722024	0.30927	0.837539
ENSMUSG00000036594	14960	H2-Aa	histocompatibility 2, class II antigen A, alpha	MON_GL-3D_All	1.22735	0.000147	0.0119611	0.819563	0.0115657	0.188318	0.170516	0.599222	0.93527
ENSMUSG00000009687	18301	Fxyd5	FXYD domain-containing ion transport regulator 5	MON_GL-3D_All	1.73829	9.19e-06	0.00156053	0.469453	0.232028	0.719329	-0.312101	0.426967	0.881487
ENSMUSG00000039879	380629	Heca	hdc homolog, cell cycle regulator	MON_GL-3D_All	-3.17877	1.77e-07	7.41e-05	0.65449	0.263623	0.748566	0.438733	0.452705	0.892965
ENSMUSG00000069670	432450	Nkain2	Na+/K+ transporting ATPase interacting 2	MON_GL-3D_All	-1.15739	0.000151	0.0121578	-0.762352	0.0127202	0.199203	-0.534765	0.0797276	0.633195
ENSMUSG00000069094	18583	Pde7a	phosphodiesterase 7A	MON_GL-3D_All	-1.99222	6.82e-05	0.00687771	-0.0741335	0.881166	0.981941	-0.415539	0.401174	0.876461
ENSMUSG00000025044	20288	Msr1	macrophage scavenger receptor 1	MON_GL-3D_All	6.2324	8.68e-06	0.00153272	3.32902	0.0176934	0.237675	0.0925383	0.947884	0.992756
ENSMUSG00000040724	16490	Kcna2	potassium voltage-gated channel, shaker-related subfamily, member 2	MON_GL-3D_All	-2.38013	6.38e-05	0.00656214	-0.890704	0.134093	0.591084	-1.05631	0.0753005	0.624589
ENSMUSG00000030465	234353	Psd3	pleckstrin and Sec7 domain containing 3	MON_GL-3D_All	-1.96679	5.55e-05	0.00597866	-0.313206	0.520334	0.893985	-1.35424	0.00546773	0.282181
ENSMUSG00000005547	13087	Cyp2a5	cytochrome P450, family 2, subfamily a, polypeptide 5	MON_GL-3D_All	-17.215	0.000504	0.0287426	8.50141	0.075351	0.465348	13.5001	0.004351	0.257852
ENSMUSG00000024056	67052	Ndc80	NDC80 kinetochore complex component	MON_GL-3D_All	4.05091	5.49e-06	0.00104194	2.00215	0.0271999	0.293414	1.895	0.0355892	0.537147
ENSMUSG00000082062	NA	NA	NA	MON_GL-3D_All	1.44372	7.4e-05	0.0072551	0.552932	0.132113	0.587841	0.363107	0.321222	0.842752
ENSMUSG00000022346	17869	Myc	myelocytomatosis oncogene	MON_GL-3D_All	1.79552	5.08e-05	0.00564268	1.03227	0.0205589	0.254228	0.913062	0.0399789	0.553348
ENSMUSG00000103291	NA	NA	NA	MON_GL-3D_All	-1.27553	1.38e-05	0.00203168	0.007135	0.980546	0.998331	-0.940661	0.00132769	0.153601
ENSMUSG00000022150	13132	Dab2	disabled 2, mitogen-responsive phosphoprotein	MON_GL-3D_All	1.78888	6.5e-06	0.00119952	0.544906	0.171218	0.647186	-0.399031	0.316932	0.839711
ENSMUSG00000024349	72512	Sting1	stimulator of interferon response cGAMP interactor 1	MON_GL-3D_All	1.05218	0.000611	0.0326796	0.983881	0.00141385	0.0516251	0.654637	0.0333717	0.53402
ENSMUSG00000021185	217830	Dglucy	D-glutamate cyclase	MON_GL-3D_All	1.4409	0.000677	0.034674	1.16808	0.00615139	0.128502	0.795436	0.0615961	0.605394
ENSMUSG00000022945	110749	Chaf1b	chromatin assembly factor 1, subunit B (p60)	MON_GL-3D_All	2.66535	0.000549	0.0307164	1.05644	0.174735	0.652133	0.349932	0.653073	0.948219
ENSMUSG00000069441	13510	Dsg1a	desmoglein 1 alpha	MON_GL-3D_All	-19.1891	1.82e-07	7.46e-05	1.80269	0.607289	0.920203	7.37656	0.0294152	0.513613
ENSMUSG00000024529	16948	Lox	lysyl oxidase	MON_GL-3D_All	1.78979	0.000365	0.0227908	0.744566	0.142101	0.60396	0.610542	0.226736	0.793435
ENSMUSG00000006567	11979	Atp7b	ATPase, Cu++ transporting, beta polypeptide	MON_GL-3D_All	-1.48201	0.000414	0.0250218	-0.448032	0.285307	0.768049	-0.4503	0.280874	0.823849
ENSMUSG00000018819	16985	Lsp1	lymphocyte specific 1	MON_GL-3D_All	1.25348	1.34e-05	0.00203168	0.689004	0.0170635	0.232492	0.602339	0.0366992	0.540708
ENSMUSG00000033762	79456	Recql4	RecQ protein-like 4	MON_GL-2W_All	-1.53169	0.0393959	0.365116	-2.71859	0.00038	0.0210397	-1.66133	0.0258314	0.491424
ENSMUSG00000064367	17721	ND5	NADH dehydrogenase subunit 5	MON_GL-2W_All	-7.88553	0.114584	0.574834	22.5659	3.85e-06	0.000802	-8.0835	0.105763	0.680816
ENSMUSG00000039013	233186	Siglecf	sialic acid binding Ig-like lectin F	MON_GL-2W_All	1.76382	0.00217081	0.0731183	2.83253	8.26e-07	0.000234	1.40349	0.0150817	0.409646
ENSMUSG00000002983	19698	Relb	avian reticuloendotheliosis viral (v-rel) oncogene related B	MON_GL-2W_All	0.605142	0.0655256	0.464081	1.10472	0.000784	0.0349449	0.528479	0.10801	0.684171
ENSMUSG00000022439	64099	Parvg	parvin, gamma	MON_GL-2W_All	1.14138	0.00555257	0.128943	1.33378	0.00121188	0.0464868	0.534607	0.194785	0.769711
ENSMUSG00000063354	72027	Slc39a4	solute carrier family 39 (zinc transporter), member 4	MON_GL-2W_All	0.441414	0.551376	0.90493	3.33146	6.35e-06	0.00113115	1.31787	0.0747116	0.624589
ENSMUSG00000030268	12035	Bcat1	branched chain aminotransferase 1, cytosolic	MON_GL-2W_All	-0.2058	0.717746	0.946361	-2.62366	4.23e-06	0.000833	-1.13428	0.0463926	0.567298
ENSMUSG00000020053	16000	Igf1	insulin-like growth factor 1	MON_GL-2W_All	2.31038	0.00157334	0.0601856	2.46586	0.00075	0.0340364	0.327332	0.65585	0.949081
ENSMUSG00000031538	18791	Plat	plasminogen activator, tissue	MON_GL-2W_All	0.843875	0.000824	0.0387885	1.17693	3.1e-06	0.000695	0.339068	0.179061	0.757073
ENSMUSG00000026288	16331	Inpp5d	inositol polyphosphate-5-phosphatase D	MON_GL-2W_All	0.999412	0.00204025	0.0711202	1.07522	0.000916	0.0387596	0.50885	0.116591	0.693427
ENSMUSG00000057177	606496	Gsk3a	glycogen synthase kinase 3 alpha	MON_GL-2W_All	-0.836533	0.0519623	0.41639	-1.4886	0.000642	0.0307064	-0.495367	0.249449	0.809623
ENSMUSG00000062380	22152	Tubb3	tubulin, beta 3 class III	MON_GL-2W_All	0.078736	0.82267	0.967914	-1.5651	8.56e-06	0.00136874	-0.304014	0.386898	0.871315
ENSMUSG00000039264	83408	Gimap3	GTPase, IMAP family member 3	MON_GL-2W_All	0.13122	0.862642	0.975591	2.48908	0.000868	0.0373278	2.22741	0.00281748	0.219158
ENSMUSG00000114340	NA	NA	NA	MON_GL-2W_All	5.072	0.0169513	0.241661	7.29423	0.000546	0.0270455	4.12085	0.0555156	0.592626
ENSMUSG00000044626	239759	Liph	lipase, member H	MON_GL-2W_All	1.93192	0.00149101	0.0578389	2.78865	4.57e-06	0.000883	2.16347	0.000374	0.0801379
ENSMUSG00000021594	78925	Srd5a1	steroid 5 alpha-reductase 1	MON_GL-2W_All	-0.143079	0.574058	0.912368	-1.25969	8.12e-07	0.000233	-0.778294	0.00224997	0.194977
ENSMUSG00000089810	NA	NA	NA	MON_GL-2W_All	-0.886025	0.0301762	0.32523	-1.60528	0.000114	0.00901297	-0.804281	0.0492265	0.57626
ENSMUSG00000003657	12308	Calb2	calbindin 2	MON_GL-2W_All	-0.238855	0.509376	0.888758	-1.29651	0.000383	0.0211505	-0.235582	0.515343	0.914269
ENSMUSG00000054146	16665	Krt15	keratin 15	MON_GL-2W_All	-2.8912	0.253299	0.742319	8.06469	0.00130541	0.0490995	8.97607	0.000346089	0.0770013
ENSMUSG00000031659	11513	Adcy7	adenylate cyclase 7	MON_GL-2W_All	0.821179	0.0056041	0.129992	1.15084	0.000106	0.00852142	-0.0319823	0.914404	0.988295
ENSMUSG00000091475	NA	NA	NA	MON_GL-2W_All	-0.580888	0.143068	0.622018	-1.52902	0.000117	0.00920572	-0.822726	0.0380851	0.544728
ENSMUSG00000018008	72318	Cyth4	cytohesin 4	MON_GL-2W_All	0.867608	0.00144945	0.0569819	1.086	6.79e-05	0.00633333	0.331032	0.22471	0.791084
ENSMUSG00000043263	236312	Ifi209	interferon activated gene 209	MON_GL-2W_All	0.768541	0.107184	0.561741	1.87181	8.58e-05	0.00735314	0.922412	0.0532117	0.587158
ENSMUSG00000028037	99899	Ifi44	interferon-induced protein 44	MON_GL-2W_All	0.0507664	0.95734	0.98996	3.77898	6.2e-05	0.00603249	-1.16689	0.223951	0.789966
ENSMUSG00000029569	101118	Tmem168	transmembrane protein 168	MON_GL-2W_All	1.15231	0.00126252	0.0530983	1.63073	5.11e-06	0.000952	0.707022	0.0481295	0.572794
ENSMUSG00000063564	237759	Col23a1	collagen, type XXIII, alpha 1	MON_GL-2W_All	-0.408784	0.257313	0.746378	-1.2745	0.00049	0.0251923	-1.14232	0.00162741	0.170484
ENSMUSG00000015355	12506	Cd48	CD48 antigen	MON_GL-2W_All	1.69984	0.00167038	0.0625461	2.24134	3.42e-05	0.00386774	0.992048	0.0668637	0.614573
ENSMUSG00000011034	20537	Slc5a1	solute carrier family 5 (sodium/glucose cotransporter), member 1	MON_GL-2W_All	-0.729408	0.717783	0.946361	6.56078	0.000897	0.0382758	5.46118	0.00570577	0.286629
ENSMUSG00000098557	239217	Kctd12	potassium channel tetramerisation domain containing 12	MON_GL-2W_All	0.620803	0.891771	0.97965	-24.23	4.11e-07	0.00013	1.23839	0.786064	0.972724
ENSMUSG00000020143	94176	Dock2	dedicator of cyto-kinesis 2	MON_GL-2W_All	1.15035	0.00137691	0.0554062	1.66416	3.72e-06	0.000792	0.461795	0.19964	0.772931
ENSMUSG00000031283	83453	Chrdl1	chordin-like 1	MON_GL-2W_All	0.049641	0.935229	0.986827	2.32487	0.000123	0.00953213	1.23075	0.0424909	0.563019
ENSMUSG00000034854	73822	Mfsd12	major facilitator superfamily domain containing 12	MON_GL-2W_All	0.868621	0.00177132	0.0649021	1.30673	2.64e-06	0.000626	0.538826	0.0528272	0.586607
ENSMUSG00000051159	12705	Cited1	Cbp/p300-interacting transactivator with Glu/Asp-rich carboxy-terminal domain 1	MON_GL-2W_All	1.08211	0.0367544	0.354719	1.95958	0.000156	0.0115249	0.491841	0.345067	0.854549
ENSMUSG00000063975	108096	Slco1a5	solute carrier organic anion transporter family, member 1a5	MON_GL-2W_All	2.05339	0.00118456	0.0509708	3.04089	1.56e-06	0.000414	2.02669	0.00138919	0.158306
ENSMUSG00000020723	54377	Cacng4	calcium channel, voltage-dependent, gamma subunit 4	MON_GL-2W_All	-0.685161	0.0658994	0.465111	-1.41115	0.000174	0.0124565	-1.3079	0.000466	0.0915071
ENSMUSG00000104891	NA	NA	NA	MON_GL-2W_All	-1.17301	0.0956961	0.534947	-3.36283	1.57e-05	0.00210436	-1.03764	0.140722	0.719969
ENSMUSG00000068267	12616	Cenpb	centromere protein B	MON_GL-2W_All	-0.743138	0.0265663	0.301865	-1.20705	0.00032	0.0187236	-1.02184	0.00229678	0.195321
ENSMUSG00000017400	217154	Stac2	SH3 and cysteine rich domain 2	MON_GL-2W_All	-0.650314	0.073641	0.48359	-1.58532	1.78e-05	0.00233003	-0.777667	0.0326783	0.531436
ENSMUSG00000086866	NA	NA	NA	MON_GL-2W_All	0.615188	0.809118	0.966532	7.3956	0.00058	0.0284337	6.64914	0.00197798	0.186298
ENSMUSG00000020806	217344	Rhbdf2	rhomboid 5 homolog 2	MON_GL-2W_All	2.03369	0.00159306	0.0606875	2.4113	0.000185	0.012987	1.1114	0.0857981	0.645142
ENSMUSG00000041670	116837	Rims1	regulating synaptic membrane exocytosis 1	MON_GL-2W_All	-1.1162	0.00883154	0.169491	-1.80391	3.52e-05	0.00395043	-1.3109	0.0021765	0.193014
ENSMUSG00000030711	20887	Sult1a1	sulfotransferase family 1A, phenol-preferring, member 1	MON_GL-2W_All	-0.6034	0.147527	0.626638	-1.56374	0.000209	0.0139969	-0.626415	0.132945	0.714176
ENSMUSG00000015090	19215	Ptgds	prostaglandin D2 synthase (brain)	MON_GL-2W_All	-0.719829	0.0547081	0.425947	-1.77213	2.25e-06	0.00055	-1.34123	0.000344	0.0770013
ENSMUSG00000032359	13036	Ctsh	cathepsin H	MON_GL-2W_All	0.95336	8.4e-05	0.00793018	1.1049	5.21e-06	0.000964	0.496429	0.0406462	0.557485
ENSMUSG00000111521	NA	NA	NA	MON_GL-2W_All	1.43906	0.00493216	0.120428	2.14899	2.71e-05	0.00326511	1.41601	0.00570969	0.286629
ENSMUSG00000040998	114249	Npnt	nephronectin	MON_GL-2W_All	0.622437	0.131675	0.602417	1.35614	0.00103147	0.0419117	-0.335907	0.419371	0.88029
ENSMUSG00000076498	100125263	Trbc2	T cell receptor beta, constant 2	MON_GL-2W_All	4.53742	0.00231531	0.0763017	5.22201	0.000459	0.0239752	2.66477	0.0784344	0.630093
ENSMUSG00000031391	16728	L1cam	L1 cell adhesion molecule	MON_GL-2W_All	1.07182	0.0377684	0.359987	2.00409	0.000102	0.00829075	1.52885	0.00298922	0.224396
ENSMUSG00000041771	238384	Slc24a4	solute carrier family 24 (sodium/potassium/calcium exchanger), member 4	MON_GL-2W_All	0.700912	0.0330295	0.337748	1.45044	1.04e-05	0.0015497	1.04577	0.00146302	0.161374
ENSMUSG00000063952	268936	Brpf3	bromodomain and PHD finger containing, 3	MON_GL-2W_All	-1.20378	0.00564923	0.130448	-2.0196	6.15e-06	0.00110677	-1.30692	0.00272254	0.215317
ENSMUSG00000030921	20128	Trim30a	tripartite motif-containing 30A	MON_GL-2W_All	0.173835	0.618955	0.924399	1.41652	4.93e-05	0.00510274	0.0486991	0.889392	0.986251
ENSMUSG00000041789	78449	2700046A07Rik	RIKEN cDNA 2700046A07 gene	MON_GL-2W_All	-0.783036	0.0178878	0.248561	-1.1721	0.000436	0.0232	-0.516525	0.118178	0.69649
ENSMUSG00000019970	20393	Sgk1	serum/glucocorticoid regulated kinase 1	MON_GL-2W_All	-0.131685	0.698582	0.943139	-1.25829	0.000216	0.0143267	-0.0780805	0.8184	0.975518
ENSMUSG00000070369	381924	Itgad	integrin, alpha D	MON_GL-2W_All	-0.732782	0.132281	0.603691	-2.22424	7.88e-06	0.00132334	-0.669134	0.169493	0.748969
ENSMUSG00000041293	77596	Adgrf1	adhesion G protein-coupled receptor F1	MON_GL-2W_All	3.21968	0.346836	0.807792	11.088	0.00100113	0.0409922	6.91615	0.0403945	0.555266
ENSMUSG00000047735	209086	Samd9l	sterile alpha motif domain containing 9-like	MON_GL-2W_All	0.550457	0.222657	0.713016	1.56613	0.000519	0.0260162	0.911636	0.0433458	0.56474
ENSMUSG00000015852	80891	Fcrls	Fc receptor-like S, scavenger receptor	MON_GL-2W_All	1.85168	0.00129684	0.0539884	2.18291	0.00015	0.0112437	0.0439752	0.939181	0.991334
ENSMUSG00000024268	108013	Celf4	CUGBP, Elav-like family member 4	MON_GL-2W_All	-0.0702637	0.854277	0.974222	-1.26025	0.00119212	0.0459659	-0.140922	0.712855	0.959812
ENSMUSG00000048546	57259	Tob2	transducer of ERBB2, 2	MON_GL-2W_All	-0.392933	0.213919	0.704421	-1.42842	6.73e-06	0.00115864	-0.172598	0.585098	0.932398
ENSMUSG00000057963	217837	Itpk1	inositol 1,3,4-triphosphate 5/6 kinase	MON_GL-2W_All	-0.381102	0.217298	0.709066	-1.00838	0.00110455	0.043954	-0.207114	0.502545	0.910167
ENSMUSG00000024164	12266	C3	complement component 3	MON_GL-2W_All	-0.189055	0.644669	0.930634	1.34552	0.00102876	0.0418814	0.587087	0.152069	0.732802
ENSMUSG00000029484	11745	Anxa3	annexin A3	MON_GL-2W_All	1.23531	0.00137086	0.0552718	1.72383	7.97e-06	0.00132334	0.828078	0.0319394	0.529183
ENSMUSG00000026285	18566	Pdcd1	programmed cell death 1	MON_GL-2W_All	0.887642	0.0376402	0.359583	1.48604	0.000508	0.0257198	0.433832	0.310968	0.8383
ENSMUSG00000019817	22634	Plagl1	pleiomorphic adenoma gene-like 1	MON_GL-2W_All	-0.855431	0.00245335	0.078238	-1.12614	7.54e-05	0.00687329	-0.512541	0.0693695	0.619514
ENSMUSG00000005057	23921	Sh2b2	SH2B adaptor protein 2	MON_GL-2W_All	-0.868415	0.0532987	0.421492	-1.49487	0.000975	0.0403547	-1.41832	0.00165315	0.170484
ENSMUSG00000022488	105855	Nckap1l	NCK associated protein 1 like	MON_GL-2W_All	1.16466	0.00214062	0.0728308	1.60234	2.42e-05	0.00303138	0.808912	0.0330967	0.533454
ENSMUSG00000025083	226250	Afap1l2	actin filament associated protein 1-like 2	MON_GL-2W_All	0.560339	0.0511868	0.414542	1.00103	0.000499	0.025526	0.55409	0.0538946	0.589379
ENSMUSG00000019947	71371	Arid5b	AT rich interactive domain 5B (MRF1-like)	MON_GL-2W_All	-0.663119	0.0297436	0.323188	-1.07449	0.000446	0.0234591	-0.762086	0.012532	0.392236
ENSMUSG00000051212	321019	Gpr183	G protein-coupled receptor 183	MON_GL-2W_All	0.803875	0.0631732	0.457173	1.99668	3.84e-06	0.000802	0.718149	0.0973359	0.667785
ENSMUSG00000015243	11303	Abca1	ATP-binding cassette, sub-family A (ABC1), member 1	MON_GL-2W_All	0.75578	0.0591628	0.442576	1.78351	8.45e-06	0.00136874	0.664864	0.0969747	0.667123
ENSMUSG00000033863	16601	Klf9	Kruppel-like factor 9	MON_GL-2W_All	-1.00882	0.00436226	0.110442	-1.3299	0.000173	0.0124565	-0.461017	0.192612	0.768008
ENSMUSG00000034159	71874	Mab21l4	mab-21-like 4	MON_GL-2W_All	-1.52098	0.563481	0.908384	9.07498	0.000271	0.0166727	5.26219	0.0348571	0.536573
ENSMUSG00000028631	60613	Kcnq4	potassium voltage-gated channel, subfamily Q, member 4	MON_GL-2W_All	1.138	0.0051647	0.123723	1.88378	3.73e-06	0.000792	1.29774	0.00142981	0.15896
ENSMUSG00000051427	216516	Ccdc157	coiled-coil domain containing 157	MON_GL-2W_All	0.701016	0.0339769	0.341302	1.06688	0.00126511	0.0477529	0.974867	0.0031874	0.229887
ENSMUSG00000030789	16411	Itgax	integrin alpha X	MON_GL-2W_All	2.08628	0.00502531	0.121809	3.53059	2.03e-06	0.00052	1.18877	0.11063	0.686333
ENSMUSG00000031089	56774	Slc6a14	solute carrier family 6 (neurotransmitter transporter), member 14	MON_GL-2W_All	-1.30313	0.677954	0.938171	11.8461	7.5e-05	0.00686594	6.37899	0.0330735	0.533454
ENSMUSG00000090053	677884	Pakap	paralemmin A kinase anchor protein	MON_GL-2W_All	-0.293419	0.347804	0.808228	-1.07229	0.000664	0.0315181	-0.0485528	0.876522	0.985368
ENSMUSG00000118332	67238	Fam220a	family with sequence similarity 220, member A	MON_GL-2W_All	-0.861753	0.359924	0.815412	-3.28161	0.000688	0.0320049	-0.474418	0.614097	0.93936
ENSMUSG00000023972	71461	Ptk7	PTK7 protein tyrosine kinase 7	MON_GL-2W_All	0.59478	0.0391224	0.364561	1.13516	8.51e-05	0.00735314	0.597171	0.0385257	0.546724
ENSMUSG00000032000	11796	Birc3	baculoviral IAP repeat-containing 3	MON_GL-2W_All	0.637147	0.0486495	0.405918	1.09561	0.000725	0.0332007	0.558455	0.0845242	0.641926
ENSMUSG00000039835	215819	Nhsl1	NHS-like 1	MON_GL-2W_All	0.563407	0.127937	0.595908	1.21069	0.00108031	0.0433982	0.558638	0.131405	0.712482
ENSMUSG00000109244	NA	NA	NA	MON_GL-2W_All	6.05856	0.00357333	0.0971964	7.58077	0.000259	0.0161804	5.78826	0.00547579	0.282181
ENSMUSG00000007613	21812	Tgfbr1	transforming growth factor, beta receptor I	MON_GL-2W_All	0.809262	0.0374001	0.357623	1.60591	3.63e-05	0.00403495	1.03716	0.00764012	0.322957
ENSMUSG00000031382	68854	Asb11	ankyrin repeat and SOCS box-containing 11	MON_GL-2W_All	0.674138	0.651963	0.932711	5.70991	4.9e-05	0.00510274	1.69274	0.24438	0.806001
ENSMUSG00000017697	11486	Ada	adenosine deaminase	MON_GL-2W_All	0.0618213	0.914395	0.983415	-2.20023	0.000174	0.0124565	-0.906276	0.116156	0.692652
ENSMUSG00000001123	16859	Lgals9	lectin, galactose binding, soluble 9	MON_GL-2W_All	0.650083	0.0112317	0.192769	1.01451	7.7e-05	0.00693275	0.0391679	0.878745	0.985368
ENSMUSG00000031262	102920	Cenpi	centromere protein I	MON_GL-2W_All	0.682394	0.45088	0.863874	-3.22108	0.000973	0.0403547	-0.227357	0.802401	0.974402
ENSMUSG00000037321	21354	Tap1	transporter 1, ATP-binding cassette, sub-family B (MDR/TAP)	MON_GL-2W_All	0.319726	0.2906	0.767932	1.56138	2.39e-07	8.41e-05	0.269541	0.37336	0.865818
ENSMUSG00000069893	667214	9930111J21Rik1	RIKEN cDNA 9930111J21 gene 1	MON_GL-2W_All	1.5772	0.0171002	0.242889	2.50118	0.000155	0.0115249	1.17093	0.0771957	0.628088
ENSMUSG00000079339	667373	Ifit1bl1	interferon induced protein with tetratricpeptide repeats 1B like 1	MON_GL-2W_All	2.90017	0.258208	0.74677	11.3873	8.81e-06	0.00139649	6.37515	0.0128469	0.394483
ENSMUSG00000113529	NA	NA	NA	MON_GL-2W_All	-1.25449	0.0904621	0.522847	-3.46709	4.01e-06	0.000812	-1.82955	0.0136668	0.398499
ENSMUSG00000040525	80794	Cblc	Casitas B-lineage lymphoma c	MON_GL-2W_All	-0.488532	0.705715	0.944993	4.13038	0.000818	0.0359905	2.9872	0.0156694	0.413735
ENSMUSG00000025880	17131	Smad7	SMAD family member 7	MON_GL-2W_All	-0.859471	0.0244551	0.29017	-1.4866	0.00011	0.00875504	-1.0677	0.00523423	0.276142
ENSMUSG00000015702	71790	Anxa9	annexin A9	MON_GL-2W_All	0.220298	0.816183	0.967362	3.19689	0.000694	0.032204	1.44704	0.125404	0.704534
ENSMUSG00000029086	19126	Prom1	prominin 1	MON_GL-2W_All	0.132906	0.72026	0.9466	1.25005	0.000753	0.0340692	0.540231	0.145365	0.726855
ENSMUSG00000022876	67742	Samsn1	SAM domain, SH3 domain and nuclear localization signals, 1	MON_GL-2W_All	1.11639	0.00211567	0.0726041	1.51048	3.37e-05	0.00385149	0.795319	0.0290236	0.512235
ENSMUSG00000033852	102238433	Gm28042	predicted gene, 28042	MON_GL-2W_All	-0.728004	0.523575	0.896108	-7.99263	1.31e-05	0.001858	0.0261105	0.981701	0.996899
ENSMUSG00000058756	21833	Thra	thyroid hormone receptor alpha	MON_GL-2W_All	-0.922977	0.00229427	0.0760377	-1.08306	0.000353	0.0200509	-0.905517	0.00277967	0.216957
ENSMUSG00000006389	17480	Mpl	myeloproliferative leukemia virus oncogene	MON_GL-2W_All	-2.36494	0.0345682	0.34437	-4.24472	0.00120514	0.046312	-1.81154	0.102001	0.674391
ENSMUSG00000046447	66259	Camk2n1	calcium/calmodulin-dependent protein kinase II inhibitor 1	MON_GL-2W_All	-0.672902	0.0120427	0.197933	-1.20013	7.96e-06	0.00132334	-0.488713	0.0682109	0.616559
ENSMUSG00000021264	22632	Yy1	YY1 transcription factor	MON_GL-2W_All	-0.83564	0.00352674	0.0969592	-1.59146	3.63e-08	2.03e-05	-1.02661	0.000343	0.0770013
ENSMUSG00000097836	NA	NA	NA	MON_GL-2W_All	2.65295	0.275133	0.758142	7.96427	0.000643	0.0307064	2.26516	0.360847	0.862242
ENSMUSG00000104687	NA	NA	NA	MON_GL-2W_All	0.219389	0.597001	0.91826	1.3586	0.00104733	0.0423132	-0.441092	0.290384	0.827578
ENSMUSG00000031833	546071	Mast3	microtubule associated serine/threonine kinase 3	MON_GL-2W_All	-0.755648	0.0072528	0.150729	-1.19578	2.2e-05	0.00281432	-0.427474	0.128752	0.707592
ENSMUSG00000033880	19039	Lgals3bp	lectin, galactoside-binding, soluble, 3 binding protein	MON_GL-2W_All	0.630372	0.0579047	0.438125	1.29498	9.8e-05	0.00800972	0.13023	0.695306	0.956004
ENSMUSG00000055782	26874	Abcd2	ATP-binding cassette, sub-family D (ALD), member 2	MON_GL-2W_All	1.18382	0.00239129	0.0776368	1.33994	0.000608	0.0295601	0.428688	0.273362	0.822371
ENSMUSG00000055413	15016	H2-Q5	histocompatibility 2, Q region locus 5	MON_GL-2W_All	1.99969	0.0281509	0.312803	3.09604	0.000668	0.0316326	2.48604	0.00625753	0.29527
ENSMUSG00000068699	68794	Flnc	filamin C, gamma	MON_GL-2W_All	0.867917	0.00285586	0.0856425	1.04477	0.000332	0.0191671	0.294827	0.311186	0.8383
ENSMUSG00000034579	237625	Pla2g3	phospholipase A2, group III	MON_GL-2W_All	-1.31355	0.0271104	0.3056	-2.40033	6.65e-05	0.00627998	-1.285	0.0307034	0.518342
ENSMUSG00000056692	224647	Ilrun	inflammation and lipid regulator with UBA-like and NBR1-like domains	MON_GL-2W_All	-0.57572	0.0678344	0.468405	-1.28789	4.6e-05	0.00491718	-0.76444	0.0153557	0.412638
ENSMUSG00000028042	22724	Zbtb7b	zinc finger and BTB domain containing 7B	MON_GL-2W_All	-0.997409	0.0046369	0.115398	-1.60999	5.84e-06	0.00106055	-0.751893	0.0327809	0.53175
ENSMUSG00000017144	74194	Rnd3	Rho family GTPase 3	MON_GL-2W_All	0.678206	0.0718087	0.478057	1.22737	0.00112849	0.0444926	0.927628	0.0137916	0.398803
ENSMUSG00000005836	14465	Gata6	GATA binding protein 6	MON_GL-2W_All	-1.2919	0.375798	0.826238	-7.32425	0.000329	0.0190555	-1.86364	0.20495	0.777852
ENSMUSG00000041515	15900	Irf8	interferon regulatory factor 8	MON_GL-2W_All	0.946897	0.00144002	0.0568296	1.32325	8.57e-06	0.00136874	0.440948	0.138171	0.718305
ENSMUSG00000056737	12332	Capg	capping protein (actin filament), gelsolin-like	MON_GL-2W_All	1.10864	0.00496503	0.120776	1.31355	0.000875	0.0374988	0.478159	0.225772	0.792115
ENSMUSG00000026358	50778	Rgs1	regulator of G-protein signaling 1	MON_GL-2W_All	4.13139	0.00290008	0.0862835	5.33935	0.000117	0.00920572	3.0996	0.0260508	0.492308
ENSMUSG00000056888	73690	Glipr1	GLI pathogenesis-related 1 (glioma)	MON_GL-2W_All	2.47531	0.00689961	0.147513	3.11101	0.000688	0.0320049	1.03073	0.262905	0.818411
ENSMUSG00000020182	13195	Ddc	dopa decarboxylase	MON_GL-2W_All	-0.666845	0.0373285	0.357439	-1.41537	1.31e-05	0.001858	-0.422006	0.1875	0.764849
ENSMUSG00000039457	19041	Ppl	periplakin	MON_GL-2W_All	1.05579	0.0829998	0.507291	2.28035	0.00018	0.0128258	2.11078	0.000526	0.095952
ENSMUSG00000003418	241230	St8sia6	ST8 alpha-N-acetyl-neuraminide alpha-2,8-sialyltransferase 6	MON_GL-2W_All	0.148995	0.808046	0.966416	2.26983	0.000206	0.0138775	1.07904	0.077889	0.628088
ENSMUSG00000021508	57266	Cxcl14	chemokine (C-X-C motif) ligand 14	MON_GL-2W_All	0.669525	0.0248466	0.291471	1.17437	8.52e-05	0.00735314	0.0610629	0.838455	0.978868
ENSMUSG00000038147	12523	Cd84	CD84 antigen	MON_GL-2W_All	1.24152	0.00266607	0.0818686	1.54622	0.000185	0.012987	0.557238	0.178121	0.756358
ENSMUSG00000019823	171580	Mical1	microtubule associated monooxygenase, calponin and LIM domain containing 1	MON_GL-2W_All	0.715794	0.00406234	0.105189	1.13588	5.3e-06	0.00097	0.242202	0.33208	0.849901
ENSMUSG00000028435	11828	Aqp3	aquaporin 3	MON_GL-2W_All	0.921421	0.765048	0.956932	11.6869	0.000123	0.00951231	8.41615	0.00568075	0.286438
ENSMUSG00000009092	70377	Derl3	Der1-like domain family, member 3	MON_GL-2W_All	0.27026	0.714925	0.945929	-3.61817	1.87e-05	0.00244423	-1.12165	0.134076	0.715435
ENSMUSG00000030047	232201	Arhgap25	Rho GTPase activating protein 25	MON_GL-2W_All	1.44997	0.00446953	0.112325	2.2893	7.18e-06	0.00122018	1.08565	0.0334566	0.53402
ENSMUSG00000071659	68693	Hnrnpul2	heterogeneous nuclear ribonucleoprotein U-like 2	MON_GL-2W_All	-0.766845	0.0159431	0.233198	-1.08552	0.000681	0.0318651	-0.678598	0.0329736	0.533454
ENSMUSG00000022436	20401	Sh3bp1	SH3-domain binding protein 1	MON_GL-2W_All	0.935526	0.00953248	0.175043	1.3108	0.000293	0.0174115	0.550584	0.128561	0.706898
ENSMUSG00000055491	226169	Pprc1	peroxisome proliferative activated receptor, gamma, coactivator-related 1	MON_GL-2W_All	0.903209	0.00571107	0.131137	1.21289	0.00021	0.0140383	1.02925	0.00163708	0.170484
ENSMUSG00000072825	217882	Cep170b	centrosomal protein 170B	MON_GL-2W_All	-0.439756	0.133189	0.604603	-1.06658	0.000316	0.01865	-0.297361	0.310002	0.837984
ENSMUSG00000030994	71007	D7Ertd443e	DNA segment, Chr 7, ERATO Doi 443, expressed	MON_GL-2W_All	-1.04306	0.00493896	0.120428	-1.35277	0.000289	0.0173407	-0.585646	0.114228	0.689195
ENSMUSG00000066189	54376	Cacng3	calcium channel, voltage-dependent, gamma subunit 3	MON_GL-2W_All	-0.4004	0.285567	0.765532	-1.22067	0.00118159	0.0457378	0.0104561	0.977747	0.996095
ENSMUSG00000045761	320159	Togaram2	TOG array regulator of axonemal microtubules 2	MON_GL-2W_All	0.14858	0.66108	0.934157	1.39437	3.79e-05	0.00415656	0.690316	0.0413991	0.557616
ENSMUSG00000015568	16956	Lpl	lipoprotein lipase	MON_GL-2W_All	1.22552	0.0477207	0.402229	3.66975	2.94e-09	2.31e-06	0.749276	0.226543	0.793435
ENSMUSG00000009585	80287	Apobec3	apolipoprotein B mRNA editing enzyme, catalytic polypeptide 3	MON_GL-2W_All	0.166022	0.629401	0.927292	1.11991	0.00113059	0.044493	-0.139028	0.68663	0.954251
ENSMUSG00000023008	22379	Fmnl3	formin-like 3	MON_GL-2W_All	0.33722	0.173843	0.661288	1.00781	4.88e-05	0.00510274	0.263681	0.288125	0.827101
ENSMUSG00000029298	236573	Gbp9	guanylate-binding protein 9	MON_GL-2W_All	0.198213	0.675008	0.937521	1.71863	0.000275	0.016806	0.539367	0.253815	0.811435
ENSMUSG00000041020	78283	Map7d2	MAP7 domain containing 2	MON_GL-2W_All	-0.701244	0.0229809	0.282454	-1.69605	4.67e-08	2.42e-05	-0.31586	0.305603	0.833685
ENSMUSG00000035551	75426	Igfbpl1	insulin-like growth factor binding protein-like 1	MON_GL-2W_All	0.579212	0.257706	0.746529	1.85416	0.00029	0.0173407	0.721545	0.158566	0.738853
ENSMUSG00000002910	70807	Arrdc2	arrestin domain containing 2	MON_GL-2W_All	-0.786691	0.0244392	0.29017	-1.56205	8.2e-06	0.00135084	-0.695479	0.046684	0.568504
ENSMUSG00000045730	11555	Adrb2	adrenergic receptor, beta 2	MON_GL-2W_All	0.413263	0.235309	0.723187	1.26346	0.000287	0.017316	0.825556	0.0175668	0.42349
ENSMUSG00000004952	54153	Rasa4	RAS p21 protein activator 4	MON_GL-2W_All	0.221367	0.399809	0.838249	1.0569	5.85e-05	0.00583359	0.187953	0.475019	0.8998
ENSMUSG00000017390	11676	Aldoc	aldolase C, fructose-bisphosphate	MON_GL-2W_All	-0.799436	0.0110788	0.191328	-1.04441	0.000906	0.0386027	-0.778902	0.0133265	0.398499
ENSMUSG00000028874	14191	Fgr	FGR proto-oncogene, Src family tyrosine kinase	MON_GL-2W_All	1.39115	0.00258184	0.0798809	1.60964	0.000501	0.025526	-0.18177	0.696336	0.956181
ENSMUSG00000047434	268880	Xxylt1	xyloside xylosyltransferase 1	MON_GL-2W_All	-0.737485	0.212626	0.703001	-1.92791	0.00121865	0.0466622	-0.0402607	0.945714	0.992535
ENSMUSG00000032596	74153	Uba7	ubiquitin-like modifier activating enzyme 7	MON_GL-2W_All	0.230003	0.549795	0.904834	1.3065	0.000677	0.0318651	0.296436	0.440965	0.887865
ENSMUSG00000067586	13610	S1pr3	sphingosine-1-phosphate receptor 3	MON_GL-2W_All	1.10677	0.00187991	0.067433	1.49328	2.74e-05	0.00326511	0.743199	0.036855	0.540708
ENSMUSG00000021720	71816	Rnf180	ring finger protein 180	MON_GL-2W_All	0.481764	0.117687	0.579298	1.19619	0.000104	0.00836045	0.493779	0.109143	0.685858
ENSMUSG00000017756	20499	Slc12a7	solute carrier family 12, member 7	MON_GL-2W_All	0.975845	0.0288822	0.317023	1.50653	0.000749	0.0340364	0.607612	0.174157	0.752174
ENSMUSG00000089774	53881	Slc5a3	solute carrier family 5 (inositol transporters), member 3	MON_GL-2W_All	0.917129	0.0114438	0.194421	1.36362	0.00017	0.0123543	1.05293	0.00369312	0.241592
ENSMUSG00000038267	73102	Slc22a23	solute carrier family 22, member 23	MON_GL-2W_All	1.77241	0.00254584	0.0793689	1.91231	0.00113505	0.0445857	1.57908	0.0071851	0.311322
ENSMUSG00000037190	56368	Cyb561d2	cytochrome b-561 domain containing 2	MON_GL-2W_All	0.211179	0.471365	0.872312	-1.01213	0.00065	0.0309924	0.0314748	0.9146	0.988325
ENSMUSG00000034926	74754	Dhcr24	24-dehydrocholesterol reductase	MON_GL-2W_All	-0.82535	0.0552144	0.427736	-1.64464	0.000139	0.0105314	-0.88264	0.0403771	0.555266
ENSMUSG00000049436	22268	Upk1b	uroplakin 1B	MON_GL-2W_All	0.958432	0.621308	0.924789	6.48466	0.000806	0.0355543	5.94783	0.00211623	0.191538
ENSMUSG00000044043	93885	Pcdhb14	protocadherin beta 14	MON_GL-2W_All	0.319952	0.33012	0.799291	1.06893	0.00115033	0.0448544	0.716846	0.0289008	0.512191
ENSMUSG00000034116	22324	Vav1	vav 1 oncogene	MON_GL-2W_All	0.982376	0.00135388	0.05502	1.1599	0.000158	0.0116829	0.433986	0.157602	0.738853
ENSMUSG00000003410	15571	Elavl3	ELAV like RNA binding protein 3	MON_GL-2W_All	-0.467211	0.134493	0.607763	-1.01634	0.0011455	0.0448307	-0.811605	0.00934593	0.353812
ENSMUSG00000074141	14204	Il4i1	interleukin 4 induced 1	MON_GL-2W_All	1.16336	0.323426	0.794389	4.23968	0.000258	0.0161804	2.32566	0.0462739	0.567146
ENSMUSG00000074141	100328588	Il4i1b	interleukin 4 induced 1B	MON_GL-2W_All	1.16336	0.323426	0.794389	4.23968	0.000258	0.0161804	2.32566	0.0462739	0.567146
ENSMUSG00000031273	94216	Col4a6	collagen, type IV, alpha 6	MON_GL-2W_All	0.630924	0.0361534	0.351778	1.01073	0.000795	0.0352638	0.401899	0.182205	0.760275
ENSMUSG00000048521	80901	Cxcr6	chemokine (C-X-C motif) receptor 6	MON_GL-2W_All	1.38094	0.109367	0.566528	2.78059	0.00122395	0.0467807	2.27248	0.00815599	0.333749
ENSMUSG00000000817	14103	Fasl	Fas ligand (TNF superfamily, member 6)	MON_GL-2W_All	4.96027	0.0195045	0.260163	6.98861	0.000925	0.038842	5.26695	0.013038	0.397258
ENSMUSG00000020108	74747	Ddit4	DNA-damage-inducible transcript 4	MON_GL-2W_All	-0.530444	0.102849	0.551599	-1.21488	0.000225	0.0147938	-0.425673	0.190687	0.767027
ENSMUSG00000025946	213527	Pth2r	parathyroid hormone 2 receptor	MON_GL-2W_All	2.70702	0.0107036	0.187218	5.18213	7.85e-07	0.000229	2.50924	0.0185377	0.430191
ENSMUSG00000040296	230073	Ddx58	DEAD/H box helicase 58	MON_GL-2W_All	0.00705582	0.982201	0.995794	1.23456	9.32e-05	0.00773748	0.134266	0.671234	0.950915
ENSMUSG00000023918	78249	Adgrf4	adhesion G protein-coupled receptor F4	MON_GL-2W_All	-1.34065	0.392954	0.835388	5.24105	0.000454505	0.0237899	1.95879	0.192431	0.767903
ENSMUSG00000028556	67299	Dock7	dedicator of cytokinesis 7	MON_GL-2W_All	0.403397	0.166712	0.650992	1.02554	0.000442	0.0233862	0.515671	0.0771434	0.628088
ENSMUSG00000108049	NA	NA	NA	MON_GL-2W_All	-0.270703	0.786246	0.961566	-4.23823	0.000246	0.0156859	-3.27609	0.00176774	0.17611
ENSMUSG00000039830	50913	Olig2	oligodendrocyte transcription factor 2	MON_GL-2W_All	-0.854843	0.0306427	0.327317	-1.45061	0.00026	0.0161804	-0.995794	0.0118497	0.386361
ENSMUSG00000020275	19696	Rel	reticuloendotheliosis oncogene	MON_GL-2W_All	0.689739	0.0870201	0.516323	1.4455	0.000338	0.0193335	0.884836	0.0281297	0.507199
ENSMUSG00000049225	381511	Pdp1	pyruvate dehyrogenase phosphatase catalytic subunit 1	MON_GL-2W_All	0.267873	0.417071	0.845431	1.10256	0.000838	0.0363611	0.504503	0.126384	0.704603
ENSMUSG00000000982	20302	Ccl3	chemokine (C-C motif) ligand 3	MON_GL-2W_All	1.07515	0.108285	0.563921	2.51038	0.000174	0.0124565	0.0275833	0.967288	0.995643
ENSMUSG00000033006	20665	Sox10	SRY (sex determining region Y)-box 10	MON_GL-2W_All	-0.711585	0.177642	0.665744	-1.71514	0.00116279	0.0451745	-0.373184	0.479577	0.901919
ENSMUSG00000022094	213053	Slc39a14	solute carrier family 39 (zinc transporter), member 14	MON_GL-2W_All	0.514556	0.085805	0.513726	1.21677	4.88e-05	0.00510274	0.235066	0.432813	0.884686
ENSMUSG00000030168	68465	Adipor2	adiponectin receptor 2	MON_GL-2W_All	-0.687926	0.0123747	0.201157	-1.35614	8.57e-07	0.00024	-0.546756	0.0468177	0.568716
ENSMUSG00000050520	54420	Cldn8	claudin 8	MON_GL-2W_All	2.10519	0.334125	0.80107	6.80651	0.00132524	0.0496696	3.9492	0.0646301	0.609679
ENSMUSG00000032089	16154	Il10ra	interleukin 10 receptor, alpha	MON_GL-2W_All	0.43567	0.218329	0.70987	1.17587	0.000896	0.0382758	0.389679	0.271214	0.820502
ENSMUSG00000085227	69004	6330418K02Rik	RIKEN cDNA 6330418K02 gene	MON_GL-2W_All	-0.00382257	0.993659	0.998538	1.60002	0.000824	0.0361616	0.647487	0.176646	0.75491
ENSMUSG00000047139	12484	Cd24a	CD24a antigen	MON_GL-2W_All	1.25014	0.0338823	0.340853	2.13682	0.000288	0.017316	1.66723	0.00466173	0.268296
ENSMUSG00000001901	192775	Kcnh6	potassium voltage-gated channel, subfamily H (eag-related), member 6	MON_GL-2W_All	5.66468	0.141327	NA	-19.5962	1.83e-06	0.000473	-1.09313	0.782715	0.972311
ENSMUSG00000018765	23879	Fxr2	fragile X mental retardation, autosomal homolog 2	MON_GL-2W_All	-0.450224	0.156	0.636873	-1.36379	1.97e-05	0.00253995	-0.391131	0.21788	0.787591
ENSMUSG00000021273	14137	Fdft1	farnesyl diphosphate farnesyl transferase 1	MON_GL-2W_All	-0.550771	0.0305694	0.326786	-1.11295	1.28e-05	0.00183112	-0.0888945	0.727017	0.962399
ENSMUSG00000024012	56462	Mtch1	mitochondrial carrier 1	MON_GL-2W_All	-0.445492	0.188898	0.676778	-1.09593	0.00125918	0.0476986	-0.757554	0.025537	0.489036
ENSMUSG00000057230	269774	Aak1	AP2 associated kinase 1	MON_GL-2W_All	-0.134328	0.703413	0.944346	1.20382	0.00063	0.0303359	0.820629	0.0196949	0.437491
ENSMUSG00000035004	80719	Igsf6	immunoglobulin superfamily, member 6	MON_GL-2W_All	1.05494	0.00738349	0.152998	1.43745	0.000269	0.0165727	0.278712	0.480984	0.903048
ENSMUSG00000034226	228543	Rhov	ras homolog family member V	MON_GL-2W_All	3.05734	0.0576007	0.43744	6.48264	5.31e-05	0.00541222	3.81504	0.0176645	0.423664
ENSMUSG00000078920	15953	Ifi47	interferon gamma inducible protein 47	MON_GL-2W_All	0.448122	0.378135	0.827275	2.18852	1.58e-05	0.00210436	0.30036	0.555393	0.924825
ENSMUSG00000073409	110557	H2-Q6	histocompatibility 2, Q region locus 6	MON_GL-2W_All	1.08765	0.0341051	0.342254	1.88281	0.000246	0.0156859	0.666176	0.195027	0.769711
ENSMUSG00000056124	56386	B4galt6	UDP-Gal:betaGlcNAc beta 1,4-galactosyltransferase, polypeptide 6	MON_GL-2W_All	-0.358651	0.268002	0.754956	-1.07219	0.00112502	0.0444383	-0.574418	0.0767848	0.627916
ENSMUSG00000052776	246730	Oas1a	2'-5' oligoadenylate synthetase 1A	MON_GL-2W_All	0.713505	0.0973374	0.539252	1.7342	5.55e-05	0.0056156	0.0269307	0.950325	0.992804
ENSMUSG00000004677	17925	Myo9b	myosin IXb	MON_GL-2W_All	0.715217	0.0333538	0.339289	1.1081	0.000985	0.0406299	0.789454	0.0188555	0.430539
ENSMUSG00000062591	22153	Tubb4a	tubulin, beta 4A class IVA	MON_GL-2W_All	-0.308661	0.267543	0.754872	-1.06613	0.000129	0.00985877	-0.264501	0.342058	0.853123
ENSMUSG00000009185	20307	Ccl8	chemokine (C-C motif) ligand 8	MON_GL-2W_All	0.128807	0.910608	0.98264	-7.18859	9.13e-05	0.00766873	-2.13659	0.0720802	0.622437
ENSMUSG00000068129	13011	Cst7	cystatin F (leukocystatin)	MON_GL-2W_All	1.33095	0.0121155	0.198202	3.04997	8.71e-09	5.97e-06	0.890003	0.0937887	0.664298
ENSMUSG00000044864	99696	Ankrd50	ankyrin repeat domain 50	MON_GL-2W_All	1.27117	0.00182841	0.0660486	1.51023	0.000216	0.0143267	1.29167	0.00154406	0.164443
ENSMUSG00000102976	70579	Zc3h11a	zinc finger CCCH type containing 11A	MON_GL-2W_All	-0.582772	0.289182	0.767453	-2.17769	7.91e-05	0.00706025	-0.83167	0.130469	0.711199
ENSMUSG00000090394	67647	4930523C07Rik	RIKEN cDNA 4930523C07 gene	MON_GL-2W_All	1.00527	0.00318761	0.0917966	1.58747	3.26e-06	0.00072	0.533721	0.117984	0.696266
ENSMUSG00000043587	235534	Pxylp1	2-phosphoxylose phosphatase 1	MON_GL-2W_All	-0.457584	0.308684	0.783843	-1.68229	0.000204	0.013803	-0.00433361	0.992305	0.998434
ENSMUSG00000073198	100043324	Bnip3l-ps	BCL2/adenovirus E1B interacting protein 3-like, pseudogene	MON_GL-2W_All	-0.31308	0.459831	0.868354	-1.92357	9.25e-06	0.0014352	-0.29288	0.489535	0.90622
ENSMUSG00000034361	234577	Cpne2	copine II	MON_GL-2W_All	0.758375	0.0087244	0.168261	1.07985	0.00019	0.0130727	0.613245	0.0340016	0.534435
ENSMUSG00000026395	19264	Ptprc	protein tyrosine phosphatase, receptor type, C	MON_GL-2W_All	0.894897	0.0196473	0.26097	1.39417	0.00028	0.0170628	0.144572	0.706657	0.958428
ENSMUSG00000022780	30060	Meltf	melanotransferrin	MON_GL-2W_All	1.45421	0.0240152	0.287313	2.51625	9.22e-05	0.00769875	1.72792	0.00729006	0.313108
ENSMUSG00000105843	NA	NA	NA	MON_GL-2W_All	-0.83988	0.0186705	0.254001	-1.58174	9.74e-06	0.00149273	-0.505637	0.156742	0.738853
[truncated: 152 more rows]
