# Supplementary material for: Regional Gene Expression in the Retina, Optic Nerve Head, and Optic Nerve of Mice with Optic Nerve Crush and Experimental Glaucoma
Source: Int J Mol Sci. 2023 Sep 6;24(18):13719. doi: 10.3390/ijms241813719 (PMC10531004; doi:10.3390/ijms241813719)
Supplement: Supplementary file 1 [file ijms-24-13719-s001.zip › Spreadsheet-S5.xlsx]

## Sheet: Retina-DEGs_Crush
ENSEMBL	ENTREZID	SYMBOL	GENENAME	Relationship	Retina_3D-Crush_log2FoldChange	Retina_3D-Crush_pvalue	Retina_3D-Crush_padj	Retina_2W-Crush_log2FoldChange	Retina_2W-Crush_pvalue	Retina_2W-Crush_padj
ENSMUSG00000026547	21346	Tagln2	transgelin 2	Retina_2W-Crush_All Retina_3D-Crush_All	1.27445	0.000198	0.0250035	1.45978	1.9e-05	0.00163969
ENSMUSG00000023224	12258	Serping1	serine (or cysteine) peptidase inhibitor, clade G, member 1	Retina_2W-Crush_All Retina_3D-Crush_All	1.37567	3.18e-06	0.000793	1.64285	2.42e-08	4.91e-06
ENSMUSG00000091228	NA	NA	NA	Retina_2W-Crush_All Retina_3D-Crush_All	-1.44978	8.33e-05	0.0128348	-1.32945	0.000283	0.0162195
ENSMUSG00000036896	12262	C1qc	complement component 1, q subcomponent, C chain	Retina_2W-Crush_All Retina_3D-Crush_All	1.30184	9.73e-06	0.00212191	1.64472	2.1e-08	4.41e-06
ENSMUSG00000089945	677884	Pakap	paralemmin A kinase anchor protein	Retina_2W-Crush_All Retina_3D-Crush_All	-3.06955	0.000216	0.026568	-3.61316	1.4e-05	0.00127436
ENSMUSG00000099839	NA	NA	NA	Retina_2W-Crush_All Retina_3D-Crush_All	8.76933	4.92e-07	0.000149	6.43539	0.000247	0.0144216
ENSMUSG00000016559	15081	H3f3b	H3.3 histone B	Retina_2W-Crush_All Retina_3D-Crush_All	1.40961	1.26e-12	1.39e-09	1.21048	1.09e-09	3.14e-07
ENSMUSG00000040123	219105	Zmym5	zinc finger, MYM-type 5	Retina_2W-Crush_All Retina_3D-Crush_All	1.03959	1.32e-10	9.89e-08	1.13877	1.84e-12	7.68e-10
ENSMUSG00000037225	14173	Fgf2	fibroblast growth factor 2	Retina_2W-Crush_All Retina_3D-Crush_All	2.48742	2.39e-05	0.00442396	4.61045	1.36e-15	9.57e-13
ENSMUSG00000117797	73009	2900057B20Rik	RIKEN cDNA 2900057B20 gene	Retina_2W-Crush_All Retina_3D-Crush_All	2.76155	2.06e-05	0.00395981	3.13527	1.2e-06	0.000153
ENSMUSG00000041782	16763	Lad1	ladinin	Retina_2W-Crush_All Retina_3D-Crush_All	1.79257	0.000293	0.0339849	3.01126	8.2e-10	2.46e-07
ENSMUSG00000036480	69453	Prss56	protease, serine 56	Retina_2W-Crush_All Retina_3D-Crush_All	1.46809	6.6e-08	2.47e-05	1.92504	1.23e-12	5.33e-10
ENSMUSG00000097828	NA	NA	NA	Retina_2W-Crush_All Retina_3D-Crush_All	1.0859	3.62e-08	1.41e-05	1.13386	8.37e-09	1.86e-06
ENSMUSG00000033066	14457	Gas7	growth arrest specific 7	Retina_2W-Crush_All Retina_3D-Crush_All	1.29187	1.86e-11	1.56e-08	1.12583	4.72e-09	1.12e-06
ENSMUSG00000042388	242667	Dlgap3	DLG associated protein 3	Retina_2W-Crush_All Retina_3D-Crush_All	-1.02748	0.000214	0.026568	-1.22388	1.01e-05	0.000977
ENSMUSG00000026628	11910	Atf3	activating transcription factor 3	Retina_2W-Crush_All Retina_3D-Crush_All	2.10215	2.77e-14	4.15e-11	1.07205	0.000107	0.00732372
ENSMUSG00000071637	12609	Cebpd	CCAAT/enhancer binding protein (C/EBP), delta	Retina_2W-Crush_All Retina_3D-Crush_All	1.86967	2.61e-17	1.09e-13	1.33958	1.39e-09	3.77e-07
ENSMUSG00000025036	94279	Sfxn2	sideroflexin 2	Retina_2W-Crush_All Retina_3D-Crush_All	1.14969	4.55e-07	0.00014	1.10571	1.19e-06	0.000152
ENSMUSG00000022454	54003	Nell2	NEL-like 2	Retina_2W-Crush_All Retina_3D-Crush_All	-1.00299	2.75e-06	0.000703	-2.76814	1.09e-36	2.23e-33
ENSMUSG00000074968	228432	Ano3	anoctamin 3	Retina_2W-Crush_All Retina_3D-Crush_All	-1.23087	0.000163	0.0214336	-1.34837	3.52e-05	0.00277671
ENSMUSG00000036578	57780	Fxyd7	FXYD domain-containing ion transport regulator 7	Retina_2W-Crush_All Retina_3D-Crush_All	-2.07015	2.63e-06	0.000697	-2.13358	1.2e-06	0.000153
ENSMUSG00000021091	20716	Serpina3n	serine (or cysteine) peptidase inhibitor, clade A, member 3N	Retina_2W-Crush_All Retina_3D-Crush_All	2.95766	4.93e-16	1.16e-12	3.23889	5.4e-19	4.85e-16
ENSMUSG00000014846	67971	Tppp3	tubulin polymerization-promoting protein family member 3	Retina_2W-Crush_All Retina_3D-Crush_All	-1.15722	1.69e-11	1.47e-08	-1.68111	1.61e-22	1.91e-19
ENSMUSG00000020932	14580	Gfap	glial fibrillary acidic protein	Retina_2W-Crush_All Retina_3D-Crush_All	1.01762	3.07e-05	0.00558859	1.11592	4.71e-06	0.000501
ENSMUSG00000024206	19725	Rfx2	regulatory factor X, 2 (influences HLA class II expression)	Retina_2W-Crush_All Retina_3D-Crush_All	1.49704	1.64e-08	7.18e-06	1.8927	7.51e-13	3.44e-10
ENSMUSG00000049723	17381	Mmp12	matrix metallopeptidase 12	Retina_2W-Crush_All Retina_3D-Crush_All	5.6379	8.34e-45	5.83e-41	2.42398	2.8e-09	7.08e-07
ENSMUSG00000073418	12268	C4b	complement component 4B (Chido blood group)	Retina_2W-Crush_All Retina_3D-Crush_All	1.58065	3.73e-06	0.00092	2.18206	1.45e-10	4.8e-08
ENSMUSG00000020635	14226	Fkbp1b	FK506 binding protein 1b	Retina_2W-Crush_All Retina_3D-Crush_All	-1.46648	0.000128	0.0179761	-2.63852	1.15e-11	4.16e-09
ENSMUSG00000032387	71973	Rbpms2	RNA binding protein with multiple splicing 2	Retina_2W-Crush_All Retina_3D-Crush_All	-1.84324	1.68e-08	7.2e-06	-4.76876	6.32e-43	1.42e-39
ENSMUSG00000039804	228869	Ncoa5	nuclear receptor coactivator 5	Retina_2W-Crush_All Retina_3D-Crush_All	1.34708	2.64e-12	2.63e-09	1.50009	6.01e-15	3.97e-12
ENSMUSG00000005716	19293	Pvalb	parvalbumin	Retina_2W-Crush_All Retina_3D-Crush_All	-1.60624	1.48e-06	0.000431	-3.65299	2.32e-26	3.06e-23
ENSMUSG00000049421	26466	Zfp260	zinc finger protein 260	Retina_2W-Crush_All Retina_3D-Crush_All	1.4318	1.33e-13	1.74e-10	1.74808	1.23e-19	1.21e-16
ENSMUSG00000022146	18414	Osmr	oncostatin M receptor	Retina_2W-Crush_All Retina_3D-Crush_All	1.46445	1.17e-05	0.00247121	1.3919	3e-05	0.00243669
ENSMUSG00000063488	382118	Zkscan7	zinc finger with KRAB and SCAN domains 7	Retina_2W-Crush_All Retina_3D-Crush_All	1.24934	2.26e-05	0.00426538	1.25347	2.05e-05	0.00173118
ENSMUSG00000039114	68404	Nrn1	neuritin 1	Retina_2W-Crush_All Retina_3D-Crush_All	-1.47029	1.86e-06	0.000526	-3.71445	1.51e-31	2.42e-28
ENSMUSG00000000682	23833	Cd52	CD52 antigen	Retina_2W-Crush_All Retina_3D-Crush_All	2.32162	9.83e-05	0.0144496	2.01896	0.000716	0.0332506
ENSMUSG00000024912	14283	Fosl1	fos-like antigen 1	Retina_2W-Crush_All Retina_3D-Crush_All	7.65676	1.6e-05	0.00322753	7.57661	1.9e-05	0.00163969
ENSMUSG00000100131	NA	NA	NA	Retina_2W-Crush_All Retina_3D-Crush_All	26.4114	3.39e-08	1.34e-05	28.989	1.37e-09	3.76e-07
ENSMUSG00000052688	226421	Rab7b	RAB7B, member RAS oncogene family	Retina_2W-Crush_All Retina_3D-Crush_All	1.92749	0.000389	0.0416177	1.81154	0.000847	0.0378437
ENSMUSG00000069372	629147	Ctxn3	cortexin 3	Retina_2W-Crush_All Retina_3D-Crush_All	-1.98542	4.01e-06	0.000978	-2.33151	6.34e-08	1.14e-05
ENSMUSG00000115232	NA	NA	NA	Retina_2W-Crush_All Retina_3D-Crush_All	2.85746	1.2e-05	0.00247121	3.22844	7.27e-07	9.84e-05
ENSMUSG00000025492	66141	Ifitm3	interferon induced transmembrane protein 3	Retina_2W-Crush_All Retina_3D-Crush_All	1.37676	4.85e-08	1.85e-05	1.50554	2.31e-09	6e-07
ENSMUSG00000046275	237858	Trarg1	trafficking regulator of GLUT4 (SLC2A4) 1	Retina_2W-Crush_All Retina_3D-Crush_All	-1.5197	7.55e-07	0.000223	-4.79646	2.47e-47	6.16e-44
ENSMUSG00000036905	12260	C1qb	complement component 1, q subcomponent, beta polypeptide	Retina_2W-Crush_All Retina_3D-Crush_All	1.09792	5.1e-05	0.00882325	1.39593	2.46e-07	3.95e-05
ENSMUSG00000020396	380684	Nefh	neurofilament, heavy polypeptide	Retina_2W-Crush_All Retina_3D-Crush_All	-1.35452	2.67e-10	1.75e-07	-2.43753	1.73e-29	2.6e-26
ENSMUSG00000038530	19736	Rgs4	regulator of G-protein signaling 4	Retina_2W-Crush_All Retina_3D-Crush_All	-1.04023	1.45e-08	6.55e-06	-2.71264	6.41e-48	1.8e-44
ENSMUSG00000026347	72160	Tmem163	transmembrane protein 163	Retina_2W-Crush_All Retina_3D-Crush_All	-1.23052	7.84e-05	0.0122568	-3.12582	3.31e-22	3.72e-19
ENSMUSG00000031492	108043	Chrnb3	cholinergic receptor, nicotinic, beta polypeptide 3	Retina_2W-Crush_All Retina_3D-Crush_All	-1.34481	2.54e-08	1.05e-05	-1.57773	6.23e-11	2.12e-08
ENSMUSG00000050359	20753	Sprr1a	small proline-rich protein 1A	Retina_2W-Crush_All Retina_3D-Crush_All	12.2156	1.39e-16	4.17e-13	10.3748	2.28e-12	9.16e-10
ENSMUSG00000001280	20683	Sp1	trans-acting transcription factor 1	Retina_2W-Crush_All Retina_3D-Crush_All	1.47176	9.53e-12	9.08e-09	1.56147	4.43e-13	2.16e-10
ENSMUSG00000106279	NA	NA	NA	Retina_2W-Crush_All Retina_3D-Crush_All	-29.1044	2.57e-09	1.4e-06	-29.843	1.01e-09	2.98e-07
ENSMUSG00000018774	12514	Cd68	CD68 antigen	Retina_2W-Crush_All Retina_3D-Crush_All	2.26625	7.11e-09	3.54e-06	1.3377	0.000675	0.0316831
ENSMUSG00000084939	NA	NA	NA	Retina_2W-Crush_All Retina_3D-Crush_All	7.17736	0.00023	0.0280562	7.29301	0.000178	0.0109559
ENSMUSG00000034855	15945	Cxcl10	chemokine (C-X-C motif) ligand 10	Retina_2W-Crush_All Retina_3D-Crush_All	4.20026	0.000158	0.0210003	4.53586	4.21e-05	0.00323797
ENSMUSG00000103073	NA	NA	NA	Retina_2W-Crush_All Retina_3D-Crush_All	2.14789	1.19e-05	0.00247121	2.51756	2.58e-07	4.09e-05
ENSMUSG00000091155	319433	Serpine3	serpin peptidase inhibitor, clade E (nexin, plasminogen activator inhibitor type 1), member 3	Retina_2W-Crush_All Retina_3D-Crush_All	3.33138	7.49e-13	8.72e-10	2.7816	2.32e-09	6e-07
ENSMUSG00000028803	74552	Nipal3	NIPA-like domain containing 3	Retina_2W-Crush_All Retina_3D-Crush_All	1.16195	1.54e-07	5.13e-05	1.22197	3.25e-08	6.45e-06
ENSMUSG00000027296	228550	Itpka	inositol 1,4,5-trisphosphate 3-kinase A	Retina_2W-Crush_All Retina_3D-Crush_All	-3.77312	3.23e-05	0.00576938	-2.82732	0.00099	0.042787
ENSMUSG00000046020	140484	Pofut1	protein O-fucosyltransferase 1	Retina_2W-Crush_All Retina_3D-Crush_All	1.20194	7.33e-08	2.65e-05	1.77594	1.34e-15	9.57e-13
ENSMUSG00000028156	13684	Eif4e	eukaryotic translation initiation factor 4E	Retina_2W-Crush_All Retina_3D-Crush_All	1.345	6.56e-14	9.16e-11	1.35393	4.36e-14	2.45e-11
ENSMUSG00000024978	14732	Gpam	glycerol-3-phosphate acyltransferase, mitochondrial	Retina_2W-Crush_All Retina_3D-Crush_All	-1.01572	1.27e-07	4.36e-05	-1.01614	1.16e-07	1.98e-05
ENSMUSG00000029790	83922	Cep41	centrosomal protein 41	Retina_2W-Crush_All Retina_3D-Crush_All	1.67623	3.16e-06	0.000793	2.08041	6.2e-09	1.42e-06
ENSMUSG00000026247	13599	Ecel1	endothelin converting enzyme-like 1	Retina_2W-Crush_All Retina_3D-Crush_All	6.51856	5.15e-90	1.08e-85	5.57279	3.8e-66	2.14e-62
ENSMUSG00000027078	56791	Ube2l6	ubiquitin-conjugating enzyme E2L 6	Retina_2W-Crush_All Retina_3D-Crush_All	2.31698	1.55e-11	1.41e-08	2.73164	1.41e-15	9.59e-13
ENSMUSG00000063632	20666	Sox11	SRY (sex determining region Y)-box 11	Retina_2W-Crush_All Retina_3D-Crush_All	3.00521	5.65e-23	2.96e-19	1.27505	3.44e-05	0.00271974
ENSMUSG00000031491	11440	Chrna6	cholinergic receptor, nicotinic, alpha polypeptide 6	Retina_2W-Crush_All Retina_3D-Crush_All	-1.49194	8.01e-16	1.68e-12	-2.03283	6.56e-28	9.21e-25
ENSMUSG00000093769	15077	H3c14	H3 clustered histone 14	Retina_2W-Crush_All Retina_3D-Crush_All	11.5901	5.25e-15	9.17e-12	11.4432	1.14e-14	6.77e-12
ENSMUSG00000028468	242406	Rgp1	RAB6A GEF compex partner 1	Retina_2W-Crush_All Retina_3D-Crush_All	1.1196	5.63e-05	0.0095135	1.15449	3.22e-05	0.00257846
ENSMUSG00000101249	NA	NA	NA	Retina_2W-Crush_All Retina_3D-Crush_All	29.6583	5.7e-10	3.51e-07	29.9728	3.75e-10	1.19e-07
ENSMUSG00000030111	232345	A2m	alpha-2-macroglobulin	Retina_2W-Crush_All Retina_3D-Crush_All	2.00554	1.47e-08	6.55e-06	2.46608	2.51e-12	9.91e-10
ENSMUSG00000081339	100417490	Gm16044	pentatricopeptide repeat domain 3 pseudogene	Retina_3D-Crush_All	-7.30318	0.000414	0.0436102	-1.31343	0.384118	0.999987
ENSMUSG00000047907	228911	Tshz2	teashirt zinc finger family member 2	Retina_3D-Crush_All	-1.03099	0.000173	0.0223514	-0.201766	0.456588	0.999987
ENSMUSG00000001473	67951	Tubb6	tubulin, beta 6 class V	Retina_3D-Crush_All	2.49547	5.85e-05	0.00957234	1.76523	0.00455323	0.129678
ENSMUSG00000061527	110308	Krt5	keratin 5	Retina_3D-Crush_All	-6.95892	0.000373	0.0402416	0.836349	0.528868	0.999987
ENSMUSG00000111291	NA	NA	NA	Retina_3D-Crush_All	3.50247	0.00013	0.0179761	0.625253	0.50395	0.999987
ENSMUSG00000074886	26385	Grk6	G protein-coupled receptor kinase 6	Retina_3D-Crush_All	1.22182	0.000183	0.0234127	0.173846	0.596292	0.999987
ENSMUSG00000038418	13653	Egr1	early growth response 1	Retina_3D-Crush_All	1.28962	2.6e-10	1.75e-07	0.593259	0.00372046	0.11252
ENSMUSG00000089900	74092	Tbc1d22bos	TBC1 domain family, member 22B, opposite strand	Retina_3D-Crush_All	7.2093	0.000479	0.0482469	6.47536	0.00173503	0.0654158
ENSMUSG00000005667	17768	Mthfd2	methylenetetrahydrofolate dehydrogenase (NAD+ dependent), methenyltetrahydrofolate cyclohydrolase	Retina_3D-Crush_All	1.69139	7.27e-09	3.54e-06	0.430562	0.142076	0.83547
ENSMUSG00000053398	236539	Phgdh	3-phosphoglycerate dehydrogenase	Retina_3D-Crush_All	1.55996	2.05e-10	1.43e-07	0.303494	0.218139	0.935862
ENSMUSG00000118604	NA	NA	NA	Retina_3D-Crush_All	-7.39813	7.15e-05	0.0116205	-0.0128081	0.991414	0.999987
ENSMUSG00000027313	69065	Chac1	ChaC, cation transport regulator 1	Retina_3D-Crush_All	1.91216	4.8e-10	3.05e-07	0.328868	0.287628	0.984303
ENSMUSG00000042446	67785	Zmym4	zinc finger, MYM-type 4	Retina_3D-Crush_All	1.17622	9.86e-05	0.0144496	0.670048	0.0265858	0.40311
ENSMUSG00000041313	11987	Slc7a1	solute carrier family 7 (cationic amino acid transporter, y+ system), member 1	Retina_3D-Crush_All	1.2603	2.53e-06	0.000681	-0.0322895	0.904478	0.999987
ENSMUSG00000098462	NA	NA	NA	Retina_3D-Crush_All	5.2942	5.83e-05	0.00957234	-0.586865	0.70794	0.999987
ENSMUSG00000045776	319476	Lrtm1	leucine-rich repeats and transmembrane domains 1	Retina_3D-Crush_All	-1.10096	3.18e-08	1.28e-05	-0.641056	0.00125412	0.050067
ENSMUSG00000007041	114584	Clic1	chloride intracellular channel 1	Retina_3D-Crush_All	1.0504	1.83e-06	0.000526	0.447829	0.0422589	0.511362
ENSMUSG00000036402	14701	Gng12	guanine nucleotide binding protein (G protein), gamma 12	Retina_3D-Crush_All	2.13496	3.22e-05	0.00576938	0.578155	0.26561	0.971548
ENSMUSG00000050335	16854	Lgals3	lectin, galactose binding, soluble 3	Retina_3D-Crush_All	1.49869	4.83e-05	0.00849913	1.092	0.00307341	0.096998
ENSMUSG00000110020	NA	NA	NA	Retina_3D-Crush_All	-1.00439	9.25e-05	0.0138392	-0.308712	0.225135	0.943492
ENSMUSG00000040093	171543	Bmf	BCL2 modifying factor	Retina_3D-Crush_All	-1.63436	0.00043	0.0448672	0.663758	0.136175	0.829267
ENSMUSG00000030785	12862	Cox6a2	cytochrome c oxidase subunit 6A2	Retina_3D-Crush_All	2.83691	9.51e-06	0.00212191	1.1384	0.079019	0.68335
ENSMUSG00000024256	11516	Adcyap1	adenylate cyclase activating polypeptide 1	Retina_3D-Crush_All	1.53643	1.65e-05	0.00325739	0.147898	0.681493	0.999987
ENSMUSG00000023905	27279	Tnfrsf12a	tumor necrosis factor receptor superfamily, member 12a	Retina_3D-Crush_All	1.82118	7.2e-13	8.72e-10	0.683325	0.00726038	0.177335
ENSMUSG00000038174	213056	Fam126b	family with sequence similarity 126, member B	Retina_3D-Crush_All	-1.00896	7.51e-07	0.000223	-0.15455	0.447105	0.999987
ENSMUSG00000031309	110651	Rps6ka3	ribosomal protein S6 kinase polypeptide 3	Retina_3D-Crush_All	-1.29755	0.000255	0.030536	-0.651651	0.064567	0.623173
ENSMUSG00000005774	53970	Rfx5	regulatory factor X, 5 (influences HLA class II expression)	Retina_3D-Crush_All	-1.37224	7.74e-05	0.012197	-0.446512	0.194282	0.906648
ENSMUSG00000049939	192198	Lrrc4	leucine rich repeat containing 4	Retina_3D-Crush_All	-1.12786	9.64e-06	0.00212191	-0.684553	0.00683398	0.170062
ENSMUSG00000075020	NA	NA	NA	Retina_3D-Crush_All	-1.68594	3.82e-11	3.08e-08	-0.0303653	0.903464	0.999987
ENSMUSG00000049327	67956	Kmt5a	lysine methyltransferase 5A	Retina_3D-Crush_All	1.10589	0.000433	0.0448804	0.792278	0.0117273	0.246514
ENSMUSG00000017679	76080	Ttpal	tocopherol (alpha) transfer protein-like	Retina_3D-Crush_All	1.10894	0.000478	0.0482469	-0.608424	0.0582517	0.596072
ENSMUSG00000015476	260297	Prrt1	proline-rich transmembrane protein 1	Retina_3D-Crush_All	-2.21754	5.04e-05	0.00880676	-0.480166	0.370346	0.999987
ENSMUSG00000033763	244654	Mtss2	MTSS I-BAR domain containing 2	Retina_3D-Crush_All	-1.01832	0.00017	0.0221852	-0.128544	0.630788	0.999987
ENSMUSG00000029552	21753	Tes	testin LIM domain protein	Retina_3D-Crush_All	1.36369	1.47e-05	0.00298181	0.850495	0.00693217	0.171179
ENSMUSG00000067369	215201	Trmt2b	TRM2 tRNA methyltransferase 2B	Retina_3D-Crush_All	-1.22168	1.96e-07	6.42e-05	0.0934646	0.68631	0.999987
ENSMUSG00000048988	243312	Elfn1	leucine rich repeat and fibronectin type III, extracellular 1	Retina_3D-Crush_All	-5.08295	8.79e-49	9.21e-45	-0.634847	0.035528	0.475208
ENSMUSG00000003810	17776	Mast2	microtubule associated serine/threonine kinase 2	Retina_3D-Crush_All	-1.07791	6.25e-10	3.74e-07	0.290816	0.093028	0.720342
ENSMUSG00000118332	67238	Fam220a	family with sequence similarity 220, member A	Retina_3D-Crush_All	1.57399	9.58e-06	0.00212191	0.648616	0.0692503	0.641436
ENSMUSG00000027331	51944	Knstrn	kinetochore-localized astrin/SPAG5 binding	Retina_3D-Crush_All	-1.40248	0.000348	0.0386152	0.154446	0.685906	0.999987
ENSMUSG00000036333	77480	Kidins220	kinase D-interacting substrate 220	Retina_3D-Crush_All	1.0003	2.29e-08	9.61e-06	-0.138297	0.440965	0.999987
ENSMUSG00000022098	12153	Bmp1	bone morphogenetic protein 1	Retina_3D-Crush_All	1.14421	0.000499	0.0497991	0.367409	0.264956	0.971548
ENSMUSG00000118646	NA	NA	NA	Retina_3D-Crush_All	2.14449	9.62e-05	0.0143036	0.512948	0.354268	0.999987
ENSMUSG00000004098	53867	Col5a3	collagen, type V, alpha 3	Retina_3D-Crush_All	2.61147	0.000294	0.0339849	1.74697	0.0159025	0.292651
ENSMUSG00000057455	19762	Rit2	Ras-like without CAAX 2	Retina_3D-Crush_All	-1.31695	1.5e-15	2.86e-12	-0.469795	0.00425983	0.123525
ENSMUSG00000031762	17750	Mt2	metallothionein 2	Retina_3D-Crush_All	1.07244	2.3e-06	0.000634	0.581273	0.0105117	0.229551
ENSMUSG00000087006	620695	Gm13889	predicted gene 13889	Retina_3D-Crush_All	1.85904	4.15e-09	2.12e-06	-0.203621	0.524113	0.999987
ENSMUSG00000004040	20848	Stat3	signal transducer and activator of transcription 3	Retina_3D-Crush_All	1.09627	2.48e-09	1.4e-06	0.950781	2.3e-07	3.72e-05
ENSMUSG00000063235	66461	Ptpmt1	protein tyrosine phosphatase, mitochondrial 1	Retina_3D-Crush_All	-1.02244	7.85e-08	2.79e-05	-0.284718	0.133125	0.823179
ENSMUSG00000040514	70920	Tex47	testis expressed 47	Retina_3D-Crush_All	-3.72641	2.08e-12	2.18e-09	-0.753269	0.129997	0.816882
ENSMUSG00000022044	56471	Stmn4	stathmin-like 4	Retina_3D-Crush_All	1.51125	2.67e-06	0.000698	-0.641052	0.0483294	0.544638
ENSMUSG00000002006	245469	Pdzd4	PDZ domain containing 4	Retina_3D-Crush_All	2.36351	2.19e-05	0.00417618	-0.166141	0.77186	0.999987
ENSMUSG00000039628	328779	Hs3st6	heparan sulfate (glucosamine) 3-O-sulfotransferase 6	Retina_3D-Crush_All	-7.25485	0.000301	0.0346575	-0.695284	0.622783	0.999987
ENSMUSG00000035455	60530	Fignl1	fidgetin-like 1	Retina_3D-Crush_All	-2.90608	0.00013	0.0179761	-0.787361	0.272788	0.972969
ENSMUSG00000017631	109934	Abr	active BCR-related gene	Retina_3D-Crush_All	1.17001	1.09e-08	5.2e-06	0.995462	1.14e-06	0.000147
ENSMUSG00000010755	27267	Cars	cysteinyl-tRNA synthetase	Retina_3D-Crush_All	1.19001	7.34e-11	5.7e-08	0.228932	0.21106	0.927239
ENSMUSG00000037447	214855	Arid5a	AT rich interactive domain 5A (MRF1-like)	Retina_3D-Crush_All	1.09937	0.000324	0.036513	0.436378	0.154415	0.855106
ENSMUSG00000026730	19212	Pter	phosphotriesterase related	Retina_3D-Crush_All	2.02509	3.92e-17	1.37e-13	0.655047	0.00690424	0.171074
ENSMUSG00000028195	16007	Ccn1	cellular communication network factor 1	Retina_3D-Crush_All	1.46404	0.000129	0.0179761	0.740288	0.0535546	0.571427
ENSMUSG00000009549	20813	Srp14	signal recognition particle 14	Retina_3D-Crush_All	-1.22609	1.33e-08	6.17e-06	-0.494419	0.0215731	0.355558
ENSMUSG00000097974	NA	NA	NA	Retina_3D-Crush_All	-2.26362	1.98e-14	3.19e-11	0.177534	0.53144	0.999987
ENSMUSG00000057286	20446	St6galnac2	ST6 (alpha-N-acetyl-neuraminyl-2,3-beta-galactosyl-1,3)-N-acetylgalactosaminide alpha-2,6-sialyltransferase 2	Retina_3D-Crush_All	1.02064	6.51e-06	0.0015514	0.770963	0.00066	0.0310824
ENSMUSG00000035696	73469	Rnf38	ring finger protein 38	Retina_3D-Crush_All	2.2232	1.75e-10	1.26e-07	-0.202932	0.567354	0.999987
ENSMUSG00000005413	15368	Hmox1	heme oxygenase 1	Retina_3D-Crush_All	1.38279	1.9e-05	0.00368037	-0.0483327	0.882302	0.999987
ENSMUSG00000025007	56454	Aldh18a1	aldehyde dehydrogenase 18 family, member A1	Retina_3D-Crush_All	1.42074	6.59e-10	3.83e-07	-0.102423	0.657753	0.999987
ENSMUSG00000044287	234700	Nrn1l	neuritin 1-like	Retina_3D-Crush_All	-1.06448	0.000143	0.0191957	-0.152184	0.585113	0.999987
ENSMUSG00000023067	12575	Cdkn1a	cyclin-dependent kinase inhibitor 1A (P21)	Retina_3D-Crush_All	2.00263	4.98e-16	1.16e-12	0.490312	0.0489237	0.546237
ENSMUSG00000057836	22445	Xlr3a	X-linked lymphocyte-regulated 3A	Retina_2W-Crush_All	0.239155	0.661713	0.999944	1.81364	0.000758	0.0346973
ENSMUSG00000030302	11941	Atp2b2	ATPase, Ca++ transporting, plasma membrane 2	Retina_2W-Crush_All	-0.928304	2.39e-06	0.000649	-1.05928	7.05e-08	1.25e-05
ENSMUSG00000103124	NA	NA	NA	Retina_2W-Crush_All	-2.23941	0.125535	0.999944	-7.89608	9.24e-05	0.00650347
ENSMUSG00000079334	56441	Naa80	N(alpha)-acetyltransferase 80, NatH catalytic subunit	Retina_2W-Crush_All	0.317978	0.18701	0.999944	-1.26869	2.07e-07	3.39e-05
ENSMUSG00000038453	56013	Srcin1	SRC kinase signaling inhibitor 1	Retina_2W-Crush_All	-0.38512	0.252539	0.999944	-1.22784	0.000287	0.0163902
ENSMUSG00000036887	12259	C1qa	complement component 1, q subcomponent, alpha polypeptide	Retina_2W-Crush_All	0.51107	0.121924	0.999944	1.43207	1.2e-05	0.00111275
ENSMUSG00000028444	12804	Cntfr	ciliary neurotrophic factor receptor	Retina_2W-Crush_All	0.293885	0.287522	0.999944	-1.03992	0.000188	0.0114366
ENSMUSG00000041263	72296	Rusc1	RUN and SH3 domain containing 1	Retina_2W-Crush_All	-0.558942	0.0313197	0.66633	-1.3193	4.44e-07	6.44e-05
ENSMUSG00000041538	15002	H2-Ob	histocompatibility 2, O region beta locus	Retina_2W-Crush_All	3.47041	0.154185	0.999944	7.60385	0.00104013	0.0440997
ENSMUSG00000022528	15205	Hes1	hes family bHLH transcription factor 1	Retina_2W-Crush_All	-0.551277	0.300754	0.999944	-2.40803	8.09e-06	0.000804
ENSMUSG00000031548	20377	Sfrp1	secreted frizzled-related protein 1	Retina_2W-Crush_All	-0.0310236	0.956667	0.999944	-2.00262	0.000654	0.0309532
ENSMUSG00000044071	268354	Tafa2	TAFA chemokine like family member 2	Retina_2W-Crush_All	0.00528845	0.986604	0.999944	-1.08635	0.000636	0.0303036
ENSMUSG00000039556	54646	Ppp1r3f	protein phosphatase 1, regulatory subunit 3F	Retina_2W-Crush_All	-0.123908	0.717277	0.999944	-1.43441	3.2e-05	0.00257337
ENSMUSG00000032318	104360	Isl2	insulin related protein 2 (islet 2)	Retina_2W-Crush_All	-1.52899	0.0008	0.0715258	-4.03341	3.2e-16	2.39e-13
ENSMUSG00000043964	269999	Orai3	ORAI calcium release-activated calcium modulator 3	Retina_2W-Crush_All	-0.694622	0.0126427	0.416574	-1.01674	0.000263	0.0152009
ENSMUSG00000055409	338352	Nell1	NEL-like 1	Retina_2W-Crush_All	-0.79017	0.0122916	0.410829	-1.02294	0.00117904	0.0479098
ENSMUSG00000052160	104759	Pld4	phospholipase D family, member 4	Retina_2W-Crush_All	1.0702	0.0249137	0.607082	1.78353	0.000164	0.010315
ENSMUSG00000062380	22152	Tubb3	tubulin, beta 3 class III	Retina_2W-Crush_All	-0.625415	8.55e-05	0.0130777	-1.2344	9.73e-15	5.91e-12
ENSMUSG00000042182	320705	Bend6	BEN domain containing 6	Retina_2W-Crush_All	-0.685514	0.000443	0.0457298	-1.18526	1.31e-09	3.64e-07
ENSMUSG00000036585	14164	Fgf1	fibroblast growth factor 1	Retina_2W-Crush_All	-0.888072	7.7e-05	0.012197	-1.6321	4.85e-13	2.32e-10
ENSMUSG00000026414	21956	Tnnt2	troponin T2, cardiac	Retina_2W-Crush_All	0.890589	0.135334	0.999944	2.47559	2.34e-05	0.00194412
ENSMUSG00000028677	66743	Rnf220	ring finger protein 220	Retina_2W-Crush_All	-0.148242	0.354225	0.999944	-1.13945	1.18e-12	5.2e-10
ENSMUSG00000008734	64297	Gprc5b	G protein-coupled receptor, family C, group 5, member B	Retina_2W-Crush_All	-1.04325	0.00905431	0.343114	-1.72576	1.71e-05	0.00151447
ENSMUSG00000003657	12308	Calb2	calbindin 2	Retina_2W-Crush_All	-0.66857	2.54e-05	0.00466701	-1.92578	1e-33	1.88e-30
ENSMUSG00000021750	268709	Fam107a	family with sequence similarity 107, member A	Retina_2W-Crush_All	-0.338534	0.294736	0.999944	-1.1731	0.00031	0.0172162
ENSMUSG00000028926	18647	Cdk14	cyclin-dependent kinase 14	Retina_2W-Crush_All	-0.71729	3.25e-05	0.00576938	-1.1563	2.2e-11	7.72e-09
ENSMUSG00000035352	20293	Ccl12	chemokine (C-C motif) ligand 12	Retina_2W-Crush_All	2.6652	0.00116346	0.0920057	2.77271	0.0007	0.0326353
ENSMUSG00000019558	102857	Slc6a8	solute carrier family 6 (neurotransmitter transporter, creatine), member 8	Retina_2W-Crush_All	0.867554	0.00140352	0.103564	-1.21759	9.02e-06	0.000885
ENSMUSG00000102411	NA	NA	NA	Retina_2W-Crush_All	-0.240376	0.600592	0.999944	-3.30259	1.19e-11	4.25e-09
ENSMUSG00000029674	16885	Limk1	LIM-domain containing, protein kinase	Retina_2W-Crush_All	-0.344401	0.323306	0.999944	-2.0902	3.33e-09	8.22e-07
ENSMUSG00000002325	16391	Irf9	interferon regulatory factor 9	Retina_2W-Crush_All	0.944931	0.000168	0.0219502	1.23237	8.38e-07	0.000112
ENSMUSG00000045216	50785	Hs6st1	heparan sulfate 6-O-sulfotransferase 1	Retina_2W-Crush_All	-0.244042	0.453027	0.999944	-2.51721	8.07e-14	4.32e-11
ENSMUSG00000030669	12310	Calca	calcitonin/calcitonin-related polypeptide, alpha	Retina_2W-Crush_All	1.15815	0.0133519	0.43105	1.5677	0.000744	0.0341878
ENSMUSG00000075334	67874	Rprm	reprimo, TP53 dependent G2 arrest mediator candidate	Retina_2W-Crush_All	-1.22813	0.0036914	0.198351	-2.19117	3.14e-07	4.84e-05
ENSMUSG00000053838	209586	Nudcd3	NudC domain containing 3	Retina_2W-Crush_All	-0.779626	0.00148498	0.107308	-1.32083	7.5e-08	1.32e-05
ENSMUSG00000047604	212398	Frat2	frequently rearranged in advanced T cell lymphomas 2	Retina_2W-Crush_All	-0.1637	0.579354	0.999944	-1.37432	3.84e-06	0.000421
ENSMUSG00000090919	241989	Pabpc4l	poly(A) binding protein, cytoplasmic 4-like	Retina_2W-Crush_All	-0.604432	0.684671	0.999944	-7.37198	0.000339	0.0184051
ENSMUSG00000031970	72185	Dbndd1	dysbindin (dystrobrevin binding protein 1) domain containing 1	Retina_2W-Crush_All	-0.42614	0.180407	0.999944	-1.20731	0.00016	0.0101574
ENSMUSG00000110148	74744	5830408C22Rik	RIKEN cDNA 5830408C22 gene	Retina_2W-Crush_All	0.776567	0.0112962	0.388707	1.01283	0.000909	0.039988
ENSMUSG00000027254	17754	Map1a	microtubule-associated protein 1 A	Retina_2W-Crush_All	-0.462719	0.0215877	0.55851	-1.38606	7.19e-12	2.69e-09
ENSMUSG00000019194	20266	Scn1b	sodium channel, voltage-gated, type I, beta	Retina_2W-Crush_All	-0.362892	0.284734	0.999944	-1.63141	2.1e-06	0.000252
ENSMUSG00000018865	29859	Sult4a1	sulfotransferase family 4A, member 1	Retina_2W-Crush_All	-0.672384	5.51e-05	0.00939262	-1.52358	8.16e-20	8.33e-17
ENSMUSG00000060212	270109	Pcnx2	pecanex homolog 2	Retina_2W-Crush_All	-0.298361	0.38992	0.999944	-1.43217	4.35e-05	0.003338
ENSMUSG00000099519	NA	NA	NA	Retina_2W-Crush_All	-3.62925	0.000775	0.0697362	-4.04432	0.00019	0.011512
ENSMUSG00000035877	320799	Zhx3	zinc fingers and homeoboxes 3	Retina_2W-Crush_All	-1.2232	0.00118106	0.0930463	-1.33078	0.000414	0.0216436
ENSMUSG00000048234	67702	Rnf149	ring finger protein 149	Retina_2W-Crush_All	0.457796	0.248266	0.999944	-1.53674	0.00015	0.00960671
ENSMUSG00000050556	16500	Kcnb1	potassium voltage gated channel, Shab-related subfamily, member 1	Retina_2W-Crush_All	0.289327	0.17844	0.999944	1.00087	3.23e-06	0.000363
ENSMUSG00000024497	18998	Pou4f3	POU domain, class 4, transcription factor 3	Retina_2W-Crush_All	-0.783722	0.290369	0.999944	-3.98532	4.08e-07	5.99e-05
ENSMUSG00000018012	170758	Rac3	Rac family small GTPase 3	Retina_2W-Crush_All	-0.399562	0.197974	0.999944	-1.53841	9.49e-07	0.000126
ENSMUSG00000038268	246257	Ovca2	candidate tumor suppressor in ovarian cancer 2	Retina_2W-Crush_All	-0.195931	0.568952	0.999944	-1.24126	0.00033	0.0180225
ENSMUSG00000043866	24075	Taf10	TATA-box binding protein associated factor 10	Retina_2W-Crush_All	-0.373924	0.137077	0.999944	-1.03135	4.18e-05	0.0032262
ENSMUSG00000050822	243328	Slc29a4	solute carrier family 29 (nucleoside transporters), member 4	Retina_2W-Crush_All	-0.665446	0.0197753	0.534034	-1.08442	0.000149	0.00960671
ENSMUSG00000039954	269019	Stk32a	serine/threonine kinase 32A	Retina_2W-Crush_All	0.0862456	0.791971	0.999944	-1.29401	9.58e-05	0.00668251
ENSMUSG00000023064	20618	Sncg	synuclein, gamma	Retina_2W-Crush_All	-0.961176	2.81e-09	1.47e-06	-3.25713	1.09e-87	2.45e-83
ENSMUSG00000046807	192734	Lrrc75b	leucine rich repeat containing 75B	Retina_2W-Crush_All	-0.761559	0.100876	0.999944	-1.52608	0.00103255	0.0439442
ENSMUSG00000094002	636791	Gm9866	predicted gene 9866	Retina_2W-Crush_All	-0.957349	0.0858642	0.959522	-2.09231	0.000227	0.013553
ENSMUSG00000094002	100504347	Gm20187	predicted gene, 20187	Retina_2W-Crush_All	-0.957349	0.0858642	0.959522	-2.09231	0.000227	0.013553
ENSMUSG00000028581	16792	Laptm5	lysosomal-associated protein transmembrane 5	Retina_2W-Crush_All	0.823371	0.0293948	0.648376	1.32368	0.000439	0.0227566
ENSMUSG00000032517	17433	Mobp	myelin-associated oligodendrocytic basic protein	Retina_2W-Crush_All	-0.511559	0.173463	0.999944	-1.91909	5.16e-07	7.29e-05
ENSMUSG00000001504	16372	Irx2	Iroquois homeobox 2	Retina_2W-Crush_All	-1.18866	0.144215	0.999944	-2.80894	0.000835	0.0374508
ENSMUSG00000029561	23962	Oasl2	2'-5' oligoadenylate synthetase-like 2	Retina_2W-Crush_All	0.505929	0.0531212	0.823209	1.30276	5.24e-07	7.37e-05
ENSMUSG00000008489	15569	Elavl2	ELAV like RNA binding protein 1	Retina_2W-Crush_All	-0.481134	0.100308	0.999944	-1.8014	1.22e-09	3.44e-07
ENSMUSG00000036357	245424	Gpr101	G protein-coupled receptor 101	Retina_2W-Crush_All	-0.668334	0.627237	0.999944	-7.58974	0.000125	0.00833813
ENSMUSG00000079415	12803	Cntf	ciliary neurotrophic factor	Retina_2W-Crush_All	0.692323	0.0581248	0.855382	1.2895	0.000376	0.0199246
ENSMUSG00000051111	75209	Sv2c	synaptic vesicle glycoprotein 2c	Retina_2W-Crush_All	-0.235785	0.293708	0.999944	-1.46917	9.05e-11	3.04e-08
ENSMUSG00000039911	74646	Spsb1	splA/ryanodine receptor domain and SOCS box containing 1	Retina_2W-Crush_All	0.29188	0.619831	0.999944	-2.28899	0.000202	0.0121608
ENSMUSG00000047228	232400	A2ml1	alpha-2-macroglobulin like 1	Retina_2W-Crush_All	-1.45708	0.0338541	0.686119	-4.09845	2.07e-08	4.39e-06
ENSMUSG00000030500	140919	Slc17a6	solute carrier family 17 (sodium-dependent inorganic phosphate cotransporter), member 6	Retina_2W-Crush_All	0.00711439	0.970311	0.999944	-3.0379	8.79e-54	3.29e-50
ENSMUSG00000054459	26950	Vsnl1	visinin-like 1	Retina_2W-Crush_All	-0.654783	0.00243091	0.15344	-1.18697	4.15e-08	8.19e-06
ENSMUSG00000031391	16728	L1cam	L1 cell adhesion molecule	Retina_2W-Crush_All	-0.26776	0.352732	0.999944	-1.29087	8.2e-06	0.000812
ENSMUSG00000102976	70579	Zc3h11a	zinc finger CCCH type containing 11A	Retina_2W-Crush_All	0.929356	0.000712	0.0660496	1.591	6.28e-09	1.42e-06
ENSMUSG00000006711	210108	D130043K22Rik	RIKEN cDNA D130043K22 gene	Retina_2W-Crush_All	-0.956913	0.130306	0.999944	-2.09428	0.00111645	0.0462875
ENSMUSG00000019082	68267	Slc25a22	solute carrier family 25 (mitochondrial carrier, glutamate), member 22	Retina_2W-Crush_All	-0.294105	0.103386	0.999944	-1.03448	1.07e-08	2.33e-06
ENSMUSG00000020953	12810	Coch	cochlin	Retina_2W-Crush_All	-0.392385	0.110901	0.999944	-1.10467	7.93e-06	0.000799
ENSMUSG00000113741	NA	NA	NA	Retina_2W-Crush_All	0.954182	0.00346839	0.19077	1.58245	1.12e-06	0.000145
ENSMUSG00000025576	52897	Rbfox3	RNA binding protein, fox-1 homolog (C. elegans) 3	Retina_2W-Crush_All	-0.818319	0.00110487	0.0883635	-1.29537	2.57e-07	4.09e-05
ENSMUSG00000046718	69550	Bst2	bone marrow stromal cell antigen 2	Retina_2W-Crush_All	0.902816	0.0106228	0.374767	1.32089	0.000171	0.0106349
ENSMUSG00000054779	NA	NA	NA	Retina_2W-Crush_All	1.0614	0.0295421	0.648376	2.05032	2.14e-05	0.00180027
ENSMUSG00000028124	14630	Gclm	glutamate-cysteine ligase, modifier subunit	Retina_2W-Crush_All	-0.30399	0.147514	0.999944	-1.17575	2.49e-08	5e-06
ENSMUSG00000030921	20128	Trim30a	tripartite motif-containing 30A	Retina_2W-Crush_All	1.69345	0.00825486	0.325323	2.51286	7.74e-05	0.00557224
ENSMUSG00000022054	18040	Nefm	neurofilament, medium polypeptide	Retina_2W-Crush_All	-0.543405	0.00110104	0.0883635	-2.81218	3.63e-62	1.63e-58
ENSMUSG00000026833	56177	Olfm1	olfactomedin 1	Retina_2W-Crush_All	-0.558501	0.0012027	0.0936302	-1.20053	3.74e-12	1.45e-09
ENSMUSG00000046160	50914	Olig1	oligodendrocyte transcription factor 1	Retina_2W-Crush_All	-0.831652	0.601057	0.999944	-7.26997	0.000636	0.0303036
ENSMUSG00000036815	269109	Dpp10	dipeptidylpeptidase 10	Retina_2W-Crush_All	-1.32419	0.000741	0.0678207	-1.85662	2.5e-06	0.000294
ENSMUSG00000040274	12571	Cdk6	cyclin-dependent kinase 6	Retina_2W-Crush_All	1.56861	0.0108957	0.380013	2.05183	0.000841	0.0376629
ENSMUSG00000029784	75647	Ssmem1	serine-rich single-pass membrane protein 1	Retina_2W-Crush_All	6.0969	0.00272663	0.165621	7.6882	0.000138	0.00897832
ENSMUSG00000093752	NA	NA	NA	Retina_2W-Crush_All	-0.100769	0.870622	0.999944	-5.45317	2.49e-18	1.93e-15
ENSMUSG00000015806	110391	Qdpr	quinoid dihydropteridine reductase	Retina_2W-Crush_All	-0.549838	0.0222648	0.573194	-1.06004	1.06e-05	0.00101088
ENSMUSG00000052981	76980	Ube2ql1	ubiquitin-conjugating enzyme E2Q family-like 1	Retina_2W-Crush_All	-0.513297	0.0382202	0.72198	-1.09403	1.06e-05	0.00101088
ENSMUSG00000021604	50916	Irx4	Iroquois homeobox 4	Retina_2W-Crush_All	-1.61317	0.00938703	0.350984	-5.45535	7.27e-13	3.4e-10
ENSMUSG00000052468	18857	Pmp2	peripheral myelin protein 2	Retina_2W-Crush_All	1.18968	0.497495	0.999944	7.07234	1.25e-05	0.00114765
ENSMUSG00000031870	18667	Pgr	progesterone receptor	Retina_2W-Crush_All	-1.09355	0.0854214	0.958537	-2.09391	0.00115354	0.0473779
ENSMUSG00000031425	18823	Plp1	proteolipid protein (myelin) 1	Retina_2W-Crush_All	-0.331987	0.261618	0.999944	-1.06395	0.000343	0.0185823
ENSMUSG00000072812	100041194	Ahnak2	AHNAK nucleoprotein 2	Retina_2W-Crush_All	-0.856654	0.0420047	0.748786	-3.37229	7.2e-15	4.62e-12
ENSMUSG00000113288	NA	NA	NA	Retina_2W-Crush_All	-0.144485	0.774062	0.999944	-1.71179	0.000856	0.038156
ENSMUSG00000009734	218030	Pou6f2	POU domain, class 6, transcription factor 2	Retina_2W-Crush_All	-0.570412	0.097011	0.995087	-1.63433	2.51e-06	0.000294
ENSMUSG00000020914	21973	Top2a	topoisomerase (DNA) II alpha	Retina_2W-Crush_All	0.219236	0.878345	0.999944	-7.00215	0.000529	0.0265353
ENSMUSG00000046613	328643	Vwa5b2	von Willebrand factor A domain containing 5B2	Retina_2W-Crush_All	-1.14108	0.00524097	0.248484	-1.7767	1.56e-05	0.00140788
ENSMUSG00000051648	279499	Kctd19	potassium channel tetramerisation domain containing 19	Retina_2W-Crush_All	-3.07821	0.0402908	0.742597	-7.99793	7.86e-05	0.00564186
ENSMUSG00000033595	213469	Lgi3	leucine-rich repeat LGI family, member 3	Retina_2W-Crush_All	-0.835086	0.000758	0.0687981	-1.55349	4.8e-10	1.5e-07
ENSMUSG00000030270	211232	Cpne9	copine family member IX	Retina_2W-Crush_All	-0.795443	0.00653081	0.281604	-1.02002	0.000482	0.024451
ENSMUSG00000053519	70357	Kcnip1	Kv channel-interacting protein 1	Retina_2W-Crush_All	-0.103424	0.704371	0.999944	-1.02387	0.000178	0.0109559
ENSMUSG00000048142	269642	Nat8l	N-acetyltransferase 8-like	Retina_2W-Crush_All	-0.557133	0.0191827	0.526016	-1.10464	3.59e-06	0.000399
ENSMUSG00000054074	72668	Skida1	SKI/DACH domain containing 1	Retina_2W-Crush_All	0.591164	0.0056591	0.259501	-1.03507	1.48e-06	0.000181
ENSMUSG00000027500	20257	Stmn2	stathmin-like 2	Retina_2W-Crush_All	-0.205746	0.241136	0.999944	-1.07464	1.02e-09	2.98e-07
ENSMUSG00000001138	94218	Cnnm3	cyclin M3	Retina_2W-Crush_All	0.385333	0.30774	0.999944	1.34103	0.000356	0.0190153
ENSMUSG00000071076	16478	Jund	jun D proto-oncogene	Retina_2W-Crush_All	0.104195	0.714525	0.999944	-1.97242	6.16e-12	2.35e-09
ENSMUSG00000021423	17084	Ly86	lymphocyte antigen 86	Retina_2W-Crush_All	1.05161	0.0150244	0.455237	1.61261	0.000178	0.0109559
ENSMUSG00000060882	16508	Kcnd2	potassium voltage-gated channel, Shal-related family, member 2	Retina_2W-Crush_All	-1.29196	0.000664	0.0623677	-2.39282	5.1e-10	1.57e-07
ENSMUSG00000045114	69017	Prrt2	proline-rich transmembrane protein 2	Retina_2W-Crush_All	-0.262762	0.439605	0.999944	-1.81951	1.54e-07	2.55e-05
ENSMUSG00000049511	15551	Htr1b	5-hydroxytryptamine (serotonin) receptor 1B	Retina_2W-Crush_All	-2.32698	0.00209286	0.140121	-3.18259	3.38e-05	0.002687
ENSMUSG00000062252	328789	Lhfpl5	lipoma HMGIC fusion partner-like 5	Retina_2W-Crush_All	-0.383844	0.232961	0.999944	-1.12906	0.000485	0.0245617
ENSMUSG00000040666	50795	Sh3bgr	SH3-binding domain glutamic acid-rich protein	Retina_2W-Crush_All	-0.144228	0.765686	0.999944	-2.003	5.59e-05	0.00415917
ENSMUSG00000061451	381199	Tmem151a	transmembrane protein 151A	Retina_2W-Crush_All	-0.385222	0.0746281	0.9221	-1.32236	1.15e-09	3.28e-07
ENSMUSG00000042410	228061	Agps	alkylglycerone phosphate synthase	Retina_2W-Crush_All	-0.531761	0.0552405	0.836117	-1.3646	9.73e-07	0.000129
ENSMUSG00000042429	11539	Adora1	adenosine A1 receptor	Retina_2W-Crush_All	-0.306382	0.261045	0.999944	-1.22306	7.62e-06	0.000771
ENSMUSG00000111325	NA	NA	NA	Retina_2W-Crush_All	-0.405162	0.684489	0.999944	-3.7898	0.000656	0.0309532
ENSMUSG00000043461	66183	Sptssb	serine palmitoyltransferase, small subunit B	Retina_2W-Crush_All	-1.33321	0.00212468	0.140291	-1.87607	1.71e-05	0.00151447
ENSMUSG00000004933	17179	Matk	megakaryocyte-associated tyrosine kinase	Retina_2W-Crush_All	-0.346893	0.132607	0.999944	-1.07272	3.68e-06	0.000406
ENSMUSG00000030789	16411	Itgax	integrin alpha X	Retina_2W-Crush_All	1.48471	0.567912	0.999944	7.47952	0.000808	0.0364557
ENSMUSG00000032564	74020	Cpne4	copine IV	Retina_2W-Crush_All	-1.05098	0.00405464	0.211893	-1.86337	4.29e-07	6.26e-05
ENSMUSG00000032452	64085	Clstn2	calsyntenin 2	Retina_2W-Crush_All	-1.00165	0.00561128	0.258062	-1.66189	4.73e-06	0.000501
ENSMUSG00000030579	22177	Tyrobp	TYRO protein tyrosine kinase binding protein	Retina_2W-Crush_All	1.22566	0.00171206	0.119477	1.78536	4.59e-06	0.000491
ENSMUSG00000074576	69372	Mocs3	molybdenum cofactor synthesis 3	Retina_2W-Crush_All	-0.399586	0.287294	0.999944	-1.50978	6.91e-05	0.00500987
ENSMUSG00000033615	12889	Cplx1	complexin 1	Retina_2W-Crush_All	-0.688453	0.000178	0.0229163	-1.95571	3.38e-26	4.22e-23
ENSMUSG00000034336	226180	Ina	internexin neuronal intermediate filament protein, alpha	Retina_2W-Crush_All	-0.619027	0.000196	0.0249273	-1.21768	2.61e-13	1.33e-10
ENSMUSG00000058441	406218	Panx2	pannexin 2	Retina_2W-Crush_All	-0.833214	0.00470935	0.236098	-1.01855	0.000542	0.0268389
ENSMUSG00000048899	194237	Rimkla	ribosomal modification protein rimK-like family member A	Retina_2W-Crush_All	-0.717618	0.00027	0.0321741	-1.22243	5.9e-10	1.79e-07
ENSMUSG00000093073	723950	Mir124a-2	microRNA 124a-2	Retina_2W-Crush_All	2.22638	0.0147264	0.454501	-4.10042	0.000177	0.0109367
ENSMUSG00000011960	12455	Ccnt1	cyclin T1	Retina_2W-Crush_All	-0.745617	9.94e-05	0.0144583	-1.15922	1.47e-09	3.94e-07
ENSMUSG00000035547	12337	Capn5	calpain 5	Retina_2W-Crush_All	-0.85774	0.00682511	0.290706	-1.21942	0.000122	0.00819116
ENSMUSG00000104148	353234	Pcdha2	protocadherin alpha 2	Retina_2W-Crush_All	0.074244	0.855891	0.999944	-1.67982	5.28e-05	0.00397933
ENSMUSG00000024844	23825	Banf1	BAF nuclear assembly factor 1	Retina_2W-Crush_All	-0.102486	0.54597	0.999944	-1.26947	9.79e-14	5.12e-11
ENSMUSG00000031688	18997	Pou4f2	POU domain, class 4, transcription factor 2	Retina_2W-Crush_All	-1.74334	0.0053555	0.252202	-3.92987	3.01e-09	7.51e-07
ENSMUSG00000094410	667118	Zbed6	zinc finger, BED type containing 6	Retina_2W-Crush_All	-0.45677	0.0880218	0.96537	-1.95439	3.6e-13	1.8e-10
ENSMUSG00000080902	NA	NA	NA	Retina_2W-Crush_All	-0.137094	0.756517	0.999944	-1.52781	0.00062	0.0297161
ENSMUSG00000032946	19395	Rasgrp2	RAS, guanyl releasing protein 2	Retina_2W-Crush_All	-1.03517	0.00391953	0.207944	-1.50966	2.75e-05	0.00224527
ENSMUSG00000012640	69930	Zfp715	zinc finger protein 715	Retina_2W-Crush_All	-0.150907	0.705983	0.999944	1.33344	0.000772	0.0350635
ENSMUSG00000023484	19132	Prph	peripherin	Retina_2W-Crush_All	-1.43577	0.000858	0.0745738	-1.55248	0.000304	0.0169412
ENSMUSG00000042978	104175	Sbk1	SH3-binding kinase 1	Retina_2W-Crush_All	-0.373095	0.0365782	0.714366	-3.20904	1.03e-67	7.7e-64
ENSMUSG00000021804	57811	Rgr	retinal G protein coupled receptor	Retina_2W-Crush_All	-0.798335	0.00167383	0.117881	-1.01151	6.8e-05	0.00494755
ENSMUSG00000020121	117600	Srgap1	SLIT-ROBO Rho GTPase activating protein 1	Retina_2W-Crush_All	-0.146388	0.658204	0.999944	-2.6178	3.11e-14	1.79e-11
ENSMUSG00000028635	13615	Edn2	endothelin 2	Retina_2W-Crush_All	2.73559	0.0127841	0.419254	5.56174	3.96e-07	5.85e-05
ENSMUSG00000002900	16777	Lamb1	laminin B1	Retina_2W-Crush_All	-0.353898	0.349345	0.999944	-1.62119	2.29e-05	0.0019023
ENSMUSG00000005470	66929	Asf1b	anti-silencing function 1B histone chaperone	Retina_2W-Crush_All	0.566313	0.0496775	0.800922	1.00837	0.000441	0.0228222
ENSMUSG00000028268	55932	Gbp3	guanylate binding protein 3	Retina_2W-Crush_All	0.649351	0.156527	0.999944	1.47441	0.00117865	0.0479098
ENSMUSG00000026778	18761	Prkcq	protein kinase C, theta	Retina_2W-Crush_All	-0.400573	0.283748	0.999944	-1.2166	0.00123018	0.0496292
ENSMUSG00000031543	11733	Ank1	ankyrin 1, erythroid	Retina_2W-Crush_All	-0.138427	0.693248	0.999944	-1.26905	0.000349	0.0187077
ENSMUSG00000042817	14255	Flt3	FMS-like tyrosine kinase 3	Retina_2W-Crush_All	-0.738901	0.159984	0.999944	-1.85449	0.00051	0.0256897
ENSMUSG00000048349	18996	Pou4f1	POU domain, class 4, transcription factor 1	Retina_2W-Crush_All	-1.02802	0.00605874	0.269569	-3.93271	4.57e-22	4.89e-19
ENSMUSG00000024338	16913	Psmb8	proteasome (prosome, macropain) subunit, beta type 8 (large multifunctional peptidase 7)	Retina_2W-Crush_All	0.637388	0.029453	0.648376	1.57167	5.84e-08	1.08e-05
ENSMUSG00000003352	12297	Cacnb3	calcium channel, voltage-dependent, beta 3 subunit	Retina_2W-Crush_All	-0.586116	0.00491827	0.238603	-1.07094	2.89e-07	4.48e-05
ENSMUSG00000044502	69556	Bod1	biorientation of chromosomes in cell division 1	Retina_2W-Crush_All	-0.198922	0.338495	0.999944	-1.39241	2.37e-11	8.2e-09
ENSMUSG00000023084	74485	Lrrc71	leucine rich repeat containing 71	Retina_2W-Crush_All	-2.24574	0.0149984	0.455237	2.80125	0.000926	0.0405778
ENSMUSG00000002190	12745	Clgn	calmegin	Retina_2W-Crush_All	-0.542264	0.282124	0.999944	-1.84957	0.000318	0.0176115
ENSMUSG00000006342	71733	Susd2	sushi domain containing 2	Retina_2W-Crush_All	-0.659663	0.0518157	0.817043	-1.11715	0.00103245	0.0439442
ENSMUSG00000040557	79565	Mettl27	methyltransferase like 27	Retina_2W-Crush_All	0.0290924	0.933815	0.999944	-1.14238	0.00123437	0.0497087
ENSMUSG00000020836	216961	Coro6	coronin 6	Retina_2W-Crush_All	-0.783478	0.201417	0.999944	-2.95717	4.15e-06	0.000446
ENSMUSG00000027087	16410	Itgav	integrin alpha V	Retina_2W-Crush_All	0.981478	0.00919743	0.347908	1.61142	1.78e-05	0.00156508
ENSMUSG00000017737	17395	Mmp9	matrix metallopeptidase 9	Retina_2W-Crush_All	-0.925175	0.000802	0.0715258	-1.65566	2.54e-09	6.48e-07
ENSMUSG00000084024	NA	NA	NA	Retina_2W-Crush_All	4.73254	0.0411619	0.745538	7.827	0.00054	0.0268389
ENSMUSG00000021680	12919	Crhbp	corticotropin releasing hormone binding protein	Retina_2W-Crush_All	-0.0335581	0.925612	0.999944	-1.55031	1.92e-05	0.00165044
ENSMUSG00000033880	19039	Lgals3bp	lectin, galactoside-binding, soluble, 3 binding protein	Retina_2W-Crush_All	0.708531	0.00485695	0.238366	1.40056	2.14e-08	4.46e-06
ENSMUSG00000049721	53897	Gal3st1	galactose-3-O-sulfotransferase 1	Retina_2W-Crush_All	-1.28262	0.371709	0.999944	-7.76361	0.000118	0.00798759
ENSMUSG00000031837	117148	Necab2	N-terminal EF-hand calcium binding protein 2	Retina_2W-Crush_All	-0.7295	0.00351482	0.192649	-1.32366	1.33e-07	2.24e-05
ENSMUSG00000026452	20980	Syt2	synaptotagmin II	Retina_2W-Crush_All	-0.57183	0.121554	0.999944	-1.34364	0.000293	0.0165578
ENSMUSG00000111987	NA	NA	NA	Retina_2W-Crush_All	-3.4473	0.0656844	0.881453	-7.8237	0.00062	0.0297161
ENSMUSG00000022055	18039	Nefl	neurofilament, light polypeptide	Retina_2W-Crush_All	-0.842758	7.19e-08	2.64e-05	-3.03665	2.67e-83	3e-79
ENSMUSG00000106244	NA	NA	NA	Retina_2W-Crush_All	-0.288962	0.621318	0.999944	-2.68096	1.13e-05	0.0010554
ENSMUSG00000034459	15957	Ifit1	interferon-induced protein with tetratricopeptide repeats 1	Retina_2W-Crush_All	1.02281	0.00537525	0.252565	1.70973	2.82e-06	0.000325
ENSMUSG00000082361	12223	Btc	betacellulin, epidermal growth factor family member	Retina_2W-Crush_All	0.379686	0.100648	0.999944	1.01735	9.58e-06	0.000932
ENSMUSG00000039252	246316	Lgi2	leucine-rich repeat LGI family, member 2	Retina_2W-Crush_All	-1.20242	0.00567343	0.25959	-2.11808	1.34e-06	0.000168
ENSMUSG00000106994	NA	NA	NA	Retina_2W-Crush_All	0.815757	0.017646	0.502217	1.23883	0.000289	0.0164682
ENSMUSG00000028889	230734	Yrdc	yrdC domain containing (E.coli)	Retina_2W-Crush_All	0.0510049	0.830875	0.999944	-2.13722	1.98e-18	1.65e-15
ENSMUSG00000020591	18217	Ntsr2	neurotensin receptor 2	Retina_2W-Crush_All	-1.61193	0.251722	0.999944	-7.71456	0.000105	0.00716642
ENSMUSG00000087168	NA	NA	NA	Retina_2W-Crush_All	0.580481	0.0576771	0.85341	1.64504	6.05e-08	1.11e-05
ENSMUSG00000031805	16453	Jak3	Janus kinase 3	Retina_2W-Crush_All	1.10682	0.0966336	0.992539	2.77448	2.4e-05	0.00198466
ENSMUSG00000062563	12879	Cys1	cystin 1	Retina_2W-Crush_All	0.73019	0.0144236	0.447131	1.0638	0.000345	0.0186425
ENSMUSG00000041515	15900	Irf8	interferon regulatory factor 8	Retina_2W-Crush_All	1.31791	0.00769058	0.309335	1.77627	0.000301	0.0168239
ENSMUSG00000038676	22226	Ucn	urocortin	Retina_2W-Crush_All	1.36688	0.0475483	0.782212	2.64444	0.000104	0.00713088
ENSMUSG00000079598	665180	Clec2l	C-type lectin domain family 2, member L	Retina_2W-Crush_All	-0.788141	0.00742268	0.302878	-1.42032	1.51e-06	0.000185
ENSMUSG00000048070	193003	Pirt	phosphoinositide-interacting regulator of transient receptor potential channels	Retina_2W-Crush_All	0.284561	0.686397	0.999944	-3.67926	3.11e-06	0.000355
ENSMUSG00000027394	69737	Ttl	tubulin tyrosine ligase	Retina_2W-Crush_All	-0.460898	0.1845	0.999944	-1.14635	0.00101741	0.0435841
ENSMUSG00000029120	269643	Ppp2r2c	protein phosphatase 2, regulatory subunit B, gamma	Retina_2W-Crush_All	-0.361643	0.0880863	0.96537	-1.25626	3.81e-09	9.2e-07
ENSMUSG00000036197	223827	Gxylt1	glucoside xylosyltransferase 1	Retina_2W-Crush_All	0.733287	0.00547392	0.254914	1.33174	3.88e-07	5.85e-05
ENSMUSG00000107256	NA	NA	NA	Retina_2W-Crush_All	2.225	0.0418872	0.748507	3.74241	0.000551	0.027152
ENSMUSG00000001025	20200	S100a6	S100 calcium binding protein A6 (calcyclin)	Retina_2W-Crush_All	0.919663	0.00126378	0.0970102	1.44691	3.44e-07	5.23e-05
ENSMUSG00000027985	16842	Lef1	lymphoid enhancer binding factor 1	Retina_2W-Crush_All	1.62692	0.00552619	0.256673	2.0974	0.000319	0.0176187
ENSMUSG00000033949	28105	Trim36	tripartite motif-containing 36	Retina_2W-Crush_All	-0.267607	0.316774	0.999944	-1.20605	7.29e-06	0.000741
ENSMUSG00000047963	52331	Stbd1	starch binding domain 1	Retina_2W-Crush_All	0.873051	0.0238398	0.589281	-1.49974	0.000157	0.00999589
ENSMUSG00000029028	72946	Lrrc47	leucine rich repeat containing 47	Retina_2W-Crush_All	0.179406	0.540197	0.999944	-2.66664	1.04e-18	8.95e-16
ENSMUSG00000060802	12010	B2m	beta-2 microglobulin	Retina_2W-Crush_All	0.764416	0.00228944	0.14672	1.3257	1.16e-07	1.98e-05
ENSMUSG00000060371	140904	Caln1	calneuron 1	Retina_2W-Crush_All	-0.826788	0.000812	0.0720935	-1.38143	2.42e-08	4.91e-06
ENSMUSG00000115432	320249	D130009I18Rik	RIKEN cDNA D130009I18 gene	Retina_2W-Crush_All	-2.372	0.119391	0.999944	-8.06161	9.26e-05	0.00650347
ENSMUSG00000040747	12508	Cd53	CD53 antigen	Retina_2W-Crush_All	2.11261	0.00279731	0.16701	2.75263	8.8e-05	0.00627749
ENSMUSG00000029223	22223	Uchl1	ubiquitin carboxy-terminal hydrolase L1	Retina_2W-Crush_All	-0.240631	0.194805	0.999944	-1.19073	1.54e-10	5.02e-08
ENSMUSG00000037996	76376	Slc24a2	solute carrier family 24 (sodium/potassium/calcium exchanger), member 2	Retina_2W-Crush_All	-1.00188	0.00259098	0.161117	-1.16126	0.000472	0.0240907
ENSMUSG00000097767	330166	Miat	myocardial infarction associated transcript (non-protein coding)	Retina_2W-Crush_All	-0.650862	0.351826	0.999944	-3.91281	1.14e-07	1.97e-05
ENSMUSG00000026824	16519	Kcnj3	potassium inwardly-rectifying channel, subfamily J, member 3	Retina_2W-Crush_All	-0.196249	0.615848	0.999944	-2.56465	2.93e-10	9.4e-08
ENSMUSG00000073594	NA	NA	NA	Retina_2W-Crush_All	-1.58983	0.180951	0.999944	-5.83815	0.000161	0.0102469
ENSMUSG00000044576	242915	Garem2	GRB2 associated regulator of MAPK1 subtype 2	Retina_2W-Crush_All	-1.09557	0.383944	0.999944	-5.40423	0.000542	0.0268389
ENSMUSG00000113262	102115	Dohh	deoxyhypusine hydroxylase/monooxygenase	Retina_2W-Crush_All	-0.0237766	0.909483	0.999944	1.46427	1.41e-12	5.99e-10
ENSMUSG00000113262	117934533	Gm48551	predicted gene, 48551	Retina_2W-Crush_All	-0.0237766	0.909483	0.999944	1.46427	1.41e-12	5.99e-10
ENSMUSG00000003378	14809	Grik5	glutamate receptor, ionotropic, kainate 5 (gamma 2)	Retina_2W-Crush_All	-0.169867	0.530462	0.999944	-1.47357	6.79e-08	1.21e-05
ENSMUSG00000074064	56690	Mlycd	malonyl-CoA decarboxylase	Retina_2W-Crush_All	-0.130783	0.555914	0.999944	-1.28651	8.25e-09	1.85e-06
ENSMUSG00000029338	71914	Antxr2	anthrax toxin receptor 2	Retina_2W-Crush_All	0.922867	0.000373	0.0402416	1.40137	5.62e-08	1.05e-05
ENSMUSG00000047986	74337	Palm3	paralemmin 3	Retina_2W-Crush_All	0.00545954	0.995203	0.999944	-3.28894	0.000598	0.0289835
ENSMUSG00000087022	329160	9130024F11Rik	RIKEN cDNA 9130024F11 gene	Retina_2W-Crush_All	-2.36992	0.0611213	0.862393	-4.33568	0.00113608	0.0470143
ENSMUSG00000087022	102636041	Gm38484	predicted gene, 38484	Retina_2W-Crush_All	-2.36992	0.0611213	0.862393	-4.33568	0.00113608	0.0470143
ENSMUSG00000049764	64453	Zfp280b	zinc finger protein 280B	Retina_2W-Crush_All	-0.0365949	0.886511	0.999944	-4.32039	2.33e-53	7.47e-50
ENSMUSG00000031760	17751	Mt3	metallothionein 3	Retina_2W-Crush_All	-0.435927	0.048519	0.791479	-1.02253	3.94e-06	0.00043
ENSMUSG00000038602	215085	Slc35f1	solute carrier family 35, member F1	Retina_2W-Crush_All	-0.831879	0.000283	0.0331311	-1.24251	6.13e-08	1.12e-05
ENSMUSG00000031586	19663	Rbpms	RNA binding protein gene with multiple splicing	Retina_2W-Crush_All	-0.862711	0.000937	0.0798463	-3.15906	4.5e-32	7.77e-29
ENSMUSG00000034687	231470	Fras1	Fraser extracellular matrix complex subunit 1	Retina_2W-Crush_All	-0.895436	0.0372953	0.717316	-1.40323	0.0011554	0.0473779
ENSMUSG00000039942	19219	Ptger4	prostaglandin E receptor 4 (subtype EP4)	Retina_2W-Crush_All	-1.37103	0.0790073	0.93429	-2.62707	0.00100287	0.043089
ENSMUSG00000034472	75141	Rasd2	RASD family, member 2	Retina_2W-Crush_All	-0.13781	0.639249	0.999944	-1.19228	5.48e-05	0.00410735
ENSMUSG00000000305	12561	Cdh4	cadherin 4	Retina_2W-Crush_All	-0.160679	0.432201	0.999944	-1.07885	1.54e-07	2.55e-05
ENSMUSG00000059498	14131	Fcgr3	Fc receptor, IgG, low affinity III	Retina_2W-Crush_All	1.24508	0.00888777	0.339876	2.09309	9.37e-06	0.000916
ENSMUSG00000091071	NA	NA	NA	Retina_2W-Crush_All	1.87403	0.0568055	0.847042	4.45325	3.62e-06	0.000401
ENSMUSG00000030337	22317	Vamp1	vesicle-associated membrane protein 1	Retina_2W-Crush_All	-0.78081	8.68e-05	0.0130816	-1.54617	9.29e-15	5.8e-12
ENSMUSG00000030337	78668	E130112N10Rik	RIKEN cDNA E130112N10 gene	Retina_2W-Crush_All	-0.78081	8.68e-05	0.0130816	-1.54617	9.29e-15	5.8e-12
ENSMUSG00000028270	14469	Gbp2	guanylate binding protein 2	Retina_2W-Crush_All	0.980079	0.0238664	0.589281	1.46872	0.000655	0.0309532
ENSMUSG00000057098	13591	Ebf1	early B cell factor 1	Retina_2W-Crush_All	-0.584241	0.0100991	0.363013	-1.28783	1.63e-08	3.53e-06
ENSMUSG00000040270	12014	Bach2	BTB and CNC homology, basic leucine zipper transcription factor 2	Retina_2W-Crush_All	-0.67056	0.27306	0.999944	2.10402	0.00033	0.0180225
ENSMUSG00000027907	20195	S100a11	S100 calcium binding protein A11	Retina_2W-Crush_All	1.12815	0.00150498	0.108379	1.51034	1.95e-05	0.00166339
ENSMUSG00000036256	29817	Igfbp7	insulin-like growth factor binding protein 7	Retina_2W-Crush_All	0.360538	0.261473	0.999944	-1.77847	4.45e-08	8.7e-06
ENSMUSG00000016933	18803	Plcg1	phospholipase C, gamma 1	Retina_2W-Crush_All	-0.0505901	0.855075	0.999944	-1.02625	0.000229	0.0136195
ENSMUSG00000031872	65115	Bean1	brain expressed, associated with Nedd4, 1	Retina_2W-Crush_All	-0.76227	0.0893179	0.968302	-1.4744	0.00108911	0.0454934
ENSMUSG00000029875	239650	Ccdc184	coiled-coil domain containing 184	Retina_2W-Crush_All	-0.602027	0.0150141	0.455237	-1.06709	1.68e-05	0.00150695
ENSMUSG00000029530	12769	Ccr9	chemokine (C-C motif) receptor 9	Retina_2W-Crush_All	0.478095	0.0999574	0.999944	-1.80356	1.5e-09	3.97e-07
ENSMUSG00000050138	210741	Kcnk12	potassium channel, subfamily K, member 12	Retina_2W-Crush_All	-0.362951	0.534414	0.999944	-3.19318	2.24e-07	3.66e-05
ENSMUSG00000015405	70008	Ace2	angiotensin I converting enzyme (peptidyl-dipeptidase A) 2	Retina_2W-Crush_All	-0.676137	0.677167	0.999944	-7.07234	0.00102021	0.0435841
ENSMUSG00000019966	17311	Kitl	kit ligand	Retina_2W-Crush_All	0.27442	0.410758	0.999944	-1.18903	0.000443	0.0228222
ENSMUSG00000079017	76933	Ifi27l2a	interferon, alpha-inducible protein 27 like 2A	Retina_2W-Crush_All	2.29911	0.0011064	0.0883635	2.79849	6.63e-05	0.00486494
ENSMUSG00000021303	14706	Gng4	guanine nucleotide binding protein (G protein), gamma 4	Retina_2W-Crush_All	-0.589776	0.0230014	0.580145	-1.29535	6.49e-07	8.9e-05
ENSMUSG00000049281	235281	Scn3b	sodium channel, voltage-gated, type III, beta	Retina_2W-Crush_All	-0.769175	0.0242077	0.59333	-1.61722	2.38e-06	0.000283
ENSMUSG00000022523	14167	Fgf12	fibroblast growth factor 12	Retina_2W-Crush_All	-0.354791	0.100923	0.999944	-1.10109	3.95e-07	5.85e-05
ENSMUSG00000028541	53418	B4galt2	UDP-Gal:betaGlcNAc beta 1,4- galactosyltransferase, polypeptide 2	Retina_2W-Crush_All	-0.648394	0.00111744	0.0887013	-1.00425	4.54e-07	6.54e-05
ENSMUSG00000026415	64435	Fcamr	Fc receptor, IgA, IgM, high affinity	Retina_2W-Crush_All	2.50958	0.0221697	0.571449	3.53891	0.00117483	0.0479098
ENSMUSG00000033721	57257	Vav3	vav 3 oncogene	Retina_2W-Crush_All	-0.337166	0.284336	0.999944	-1.02492	0.00118402	0.0480256
ENSMUSG00000025318	57340	Jph3	junctophilin 3	Retina_2W-Crush_All	-0.642623	0.0115762	0.393816	-1.01548	6.66e-05	0.00486494
ENSMUSG00000044982	67158	Sft2d3	SFT2 domain containing 3	Retina_2W-Crush_All	0.0420384	0.868964	0.999944	-1.23388	1.4e-06	0.000174
ENSMUSG00000060568	226610	Fam78b	family with sequence similarity 78, member B	Retina_2W-Crush_All	0.324269	0.276621	0.999944	1.18984	5.87e-05	0.00434442
ENSMUSG00000038642	13040	Ctss	cathepsin S	Retina_2W-Crush_All	0.756537	0.00493973	0.238603	1.49744	2.33e-08	4.8e-06
ENSMUSG00000067242	56839	Lgi1	leucine-rich repeat LGI family, member 1	Retina_2W-Crush_All	-1.39407	0.000853	0.0744606	-2.30485	5.15e-08	9.81e-06
ENSMUSG00000053004	15465	Hrh1	histamine receptor H1	Retina_2W-Crush_All	-2.66121	0.149602	0.999944	-7.71093	0.000768	0.0349493
ENSMUSG00000046480	399548	Scn4b	sodium channel, type IV, beta	Retina_2W-Crush_All	-3.32766	0.0604626	0.862393	-7.13339	0.000136	0.00889828
ENSMUSG00000038591	239447	Colec10	collectin sub-family member 10	Retina_2W-Crush_All	3.97648	0.00822879	0.325323	5.39766	0.00029	0.0164723
ENSMUSG00000003812	13423	Dnase2a	deoxyribonuclease II alpha	Retina_2W-Crush_All	0.646477	0.0324053	0.67289	1.14623	0.000138	0.00899436
ENSMUSG00000003812	100503676	Gm38426	predicted gene, 38426	Retina_2W-Crush_All	0.646477	0.0324053	0.67289	1.14623	0.000138	0.00899436
ENSMUSG00000062661	14299	Ncs1	neuronal calcium sensor 1	Retina_2W-Crush_All	-0.346058	0.0713656	0.912208	-1.05165	4.71e-08	9.04e-06
ENSMUSG00000034648	16979	Lrrn1	leucine rich repeat protein 1, neuronal	Retina_2W-Crush_All	-0.860474	0.00995688	0.360997	-1.27602	0.000136	0.00888969
ENSMUSG00000103502	NA	NA	NA	Retina_2W-Crush_All	1.47645	0.152448	0.999944	3.27944	0.001243	0.0499204
ENSMUSG00000027581	20262	Stmn3	stathmin-like 3	Retina_2W-Crush_All	-0.528393	0.000305	0.0347783	-1.0292	2.07e-12	8.44e-10
ENSMUSG00000027195	56348	Hsd17b12	hydroxysteroid (17-beta) dehydrogenase 12	Retina_2W-Crush_All	0.730114	0.00013	0.0179761	1.10916	5.87e-09	1.37e-06
ENSMUSG00000074207	11522	Adh1	alcohol dehydrogenase 1 (class I)	Retina_2W-Crush_All	0.295161	0.889761	0.999944	6.41304	0.000997	0.0429814
ENSMUSG00000023992	83433	Trem2	triggering receptor expressed on myeloid cells 2	Retina_2W-Crush_All	1.01472	0.0491226	0.797793	1.68641	0.000999	0.0429851
ENSMUSG00000064329	20265	Scn1a	sodium channel, voltage-gated, type I, alpha	Retina_2W-Crush_All	-0.669049	0.00857824	0.335384	-1.37987	6.19e-08	1.12e-05
ENSMUSG00000072214	18951	Septin5	septin 5	Retina_2W-Crush_All	-0.905585	0.00736327	0.302558	-1.09574	0.00117637	0.0479098
ENSMUSG00000079165	751865	Sap25	sin3 associated polypeptide	Retina_2W-Crush_All	1.02794	0.0296148	0.648492	1.65649	0.000434	0.0225917
ENSMUSG00000049409	58182	Prokr1	prokineticin receptor 1	Retina_2W-Crush_All	-0.87424	0.569719	0.999944	-7.36387	0.000426	0.0222227
ENSMUSG00000117296	NA	NA	NA	Retina_2W-Crush_All	2.60466	0.0154988	0.464652	3.88121	0.000261	0.0151373
ENSMUSG00000051359	52589	Ncald	neurocalcin delta	Retina_2W-Crush_All	-0.0858036	0.641761	0.999944	-1.38809	6.3e-14	3.45e-11
ENSMUSG00000078700	319371	D030028A08Rik	RIKEN cDNA D030028A08 gene	Retina_2W-Crush_All	1.15704	0.00310187	0.177234	1.29851	0.000867	0.0385113
ENSMUSG00000040105	74411	Plpp6	phospholipid phosphatase 6	Retina_2W-Crush_All	-0.2113	0.367932	0.999944	-1.21206	2.81e-07	4.42e-05
ENSMUSG00000067212	15040	H2-T23	histocompatibility 2, T region locus 23	Retina_2W-Crush_All	0.732184	0.00672927	0.287793	1.15316	1.79e-05	0.00156864
ENSMUSG00000040125	233919	Gpr26	G protein-coupled receptor 26	Retina_2W-Crush_All	0.349082	0.211059	0.999944	-1.9561	8.55e-12	3.15e-09
ENSMUSG00000017756	20499	Slc12a7	solute carrier family 12, member 7	Retina_2W-Crush_All	2.091	0.00066	0.0623677	2.12442	0.000531	0.0265805
ENSMUSG00000078919	13480	Dpm1	dolichol-phosphate (beta-D) mannosyltransferase 1	Retina_2W-Crush_All	0.0979238	0.673241	0.999944	2.05222	3.4e-19	3.19e-16
ENSMUSG00000029088	80334	Kcnip4	Kv channel interacting protein 4	Retina_2W-Crush_All	-0.863713	5.88e-06	0.00141595	-1.67747	2.08e-18	1.67e-15
ENSMUSG00000090307	73504	1700071M16Rik	RIKEN cDNA 1700071M16 gene	Retina_2W-Crush_All	0.927371	0.0137725	0.438583	1.3297	0.000395	0.0206697
ENSMUSG00000022598	72373	Psca	prostate stem cell antigen	Retina_2W-Crush_All	4.79078	0.0429489	0.751301	7.6636	0.00093	0.0406515
ENSMUSG00000040703	74134	Cyp2s1	cytochrome P450, family 2, subfamily s, polypeptide 1	Retina_2W-Crush_All	-1.07155	0.0410019	0.745538	-3.1972	6.21e-09	1.42e-06
ENSMUSG00000021728	13723	Emb	embigin	Retina_2W-Crush_All	-0.893175	9.82e-06	0.00212191	-1.19079	3.74e-09	9.14e-07
ENSMUSG00000037190	56368	Cyb561d2	cytochrome b-561 domain containing 2	Retina_2W-Crush_All	0.278253	0.460154	0.999944	1.5886	2.16e-05	0.00181266
ENSMUSG00000096847	210573	Tmem151b	transmembrane protein 151B	Retina_2W-Crush_All	-0.639471	0.0796718	0.935479	-1.86553	3.95e-07	5.85e-05
ENSMUSG00000052955	71287	Cpvl	carboxypeptidase, vitellogenic-like	Retina_2W-Crush_All	6.46819	0.00232174	0.148337	7.00621	0.000932	0.0406515
ENSMUSG00000046008	69060	Pnlip	pancreatic lipase	Retina_2W-Crush_All	0.0405651	0.973032	0.999944	-4.78341	0.00115919	0.0474466
ENSMUSG00000087579	668215	Hectd2os	Hectd2, opposite strand	Retina_2W-Crush_All	-1.79155	0.0331162	0.679587	-3.40152	8.68e-05	0.00621021
ENSMUSG00000011751	80297	Sptbn4	spectrin beta, non-erythrocytic 4	Retina_2W-Crush_All	-0.515219	0.125852	0.999944	-1.819	9.18e-08	1.6e-05
ENSMUSG00000066129	76484	Kndc1	kinase non-catalytic C-lobe domain (KIND) containing 1	Retina_2W-Crush_All	-1.37949	0.00596608	0.268168	-2.49014	1.07e-06	0.00014
ENSMUSG00000115424	NA	NA	NA	Retina_2W-Crush_All	-2.08064	0.0656568	0.881453	-8.79072	1.26e-06	0.000159
ENSMUSG00000052336	13051	Cx3cr1	chemokine (C-X3-C motif) receptor 1	Retina_2W-Crush_All	0.741502	0.0253394	0.609218	1.38034	2.73e-05	0.00224069
ENSMUSG00000040331	67872	Nsmce4a	NSE4 homolog A, SMC5-SMC6 complex component	Retina_2W-Crush_All	-0.118726	0.543663	0.999944	-1.39748	1.05e-12	4.74e-10

## Sheet: Retina-DEGs_GL
ENSEMBL	ENTREZID	SYMBOL	GENENAME	Relationship	Retina_3D-GL_log2FoldChange	Retina_3D-GL_pvalue	Retina_3D-GL_padj	Retina_2W-GL_log2FoldChange	Retina_2W-GL_pvalue	Retina_2W-GL_padj	Retina_6W-GL_log2FoldChange	Retina_6W-GL_pvalue	Retina_6W-GL_padj
ENSMUSG00000069792	100034251	Wfdc17	WAP four-disulfide core domain 17	R_GL-2W_All R_GL-3D_All R_GL-6W_All	6.31405	1.93e-08	2.16e-05	4.34348	0.000122	0.0295286	4.27616	0.000163	0.0310437
ENSMUSG00000052419	66520	2610001J05Rik	RIKEN cDNA 2610001J05 gene	R_GL-2W_All R_GL-3D_All R_GL-6W_All	2.13129	9.78e-17	5.21e-13	1.33881	1.85e-07	0.000163	1.56123	1.21e-09	2.22e-06
ENSMUSG00000081094	100041511	Rpl19-ps11	ribosomal protein L19, pseudogene 11	R_GL-2W_All R_GL-3D_All R_GL-6W_All	9.54245	5.8e-10	1.37e-06	9.99482	8.25e-11	4.55e-07	9.59759	4.58e-10	1.01e-06
ENSMUSG00000021091	20716	Serpina3n	serine (or cysteine) peptidase inhibitor, clade A, member 3N	R_GL-2W_All R_GL-3D_All R_GL-6W_All	4.073	5.68e-07	0.000367	3.99989	8.99e-07	0.000619	3.43534	2.48e-05	0.00791421
ENSMUSG00000024206	19725	Rfx2	regulatory factor X, 2 (influences HLA class II expression)	R_GL-2W_All R_GL-3D_All R_GL-6W_All	1.43854	1.55e-06	0.000735	1.7032	1.13e-08	1.77e-05	1.186	7.73e-05	0.0189374
ENSMUSG00000073418	12268	C4b	complement component 4B (Chido blood group)	R_GL-2W_All R_GL-3D_All R_GL-6W_All	2.21402	4.72e-09	7.73e-06	3.12165	1.18e-16	1.3e-12	3.18966	2.63e-17	1.45e-13
ENSMUSG00000039804	228869	Ncoa5	nuclear receptor coactivator 5	R_GL-2W_All R_GL-3D_All R_GL-6W_All	1.2798	1e-08	1.42e-05	1.5444	4.12e-12	3.03e-08	1.42736	1.56e-10	4.9e-07
ENSMUSG00000116988	NA	NA	NA	R_GL-2W_All R_GL-3D_All R_GL-6W_All	9.39911	1.34e-08	1.68e-05	9.81256	2.88e-09	5.76e-06	8.43124	3.59e-07	0.000278
ENSMUSG00000105801	NA	NA	NA	R_GL-2W_All R_GL-3D_All R_GL-6W_All	2.89904	4.58e-05	0.00920312	3.24019	4.55e-06	0.00213385	2.90612	4.43e-05	0.012509
ENSMUSG00000110104	NA	NA	NA	R_GL-2W_All R_GL-3D_All R_GL-6W_All	30	3.62e-10	9.64e-07	19.8753	4.73e-05	0.0135545	19.6813	5.61e-05	0.015159
ENSMUSG00000025877	212032	Hk3	hexokinase 3	R_GL-2W_All R_GL-3D_All R_GL-6W_All	7.29777	8.08e-05	0.013766	6.93009	0.000182	0.0390135	7.24507	9.18e-05	0.0205073
ENSMUSG00000028635	13615	Edn2	endothelin 2	R_GL-2W_All R_GL-3D_All R_GL-6W_All	3.90323	4.47e-19	9.52e-15	4.5189	3.72e-25	8.19e-21	3.80012	4.07e-18	2.99e-14
ENSMUSG00000001131	21857	Timp1	tissue inhibitor of metalloproteinase 1	R_GL-2W_All R_GL-3D_All R_GL-6W_All	3.60269	1.88e-06	0.000829	3.32815	1.06e-05	0.00422999	2.91976	0.00012	0.0248526
ENSMUSG00000087168	NA	NA	NA	R_GL-2W_All R_GL-3D_All R_GL-6W_All	1.44684	9.07e-06	0.00280174	1.72814	1.07e-07	0.000112	1.29066	7.57e-05	0.0187461
ENSMUSG00000040026	20210	Saa3	serum amyloid A 3	R_GL-2W_All R_GL-3D_All R_GL-6W_All	9.45399	3.43e-09	6.08e-06	8.73327	4.87e-08	6.71e-05	9.36089	4.87e-09	7.68e-06
ENSMUSG00000036282	70646	Naa30	N(alpha)-acetyltransferase 30, NatC catalytic subunit	R_GL-2W_All R_GL-3D_All R_GL-6W_All	-1.28966	7.08e-07	0.000419	-1.08495	2.53e-05	0.00842525	-1.18334	4.85e-06	0.00227391
ENSMUSG00000002006	245469	Pdzd4	PDZ domain containing 4	R_GL-2W_All R_GL-3D_All R_GL-6W_All	2.01604	2.21e-05	0.00517337	2.6301	2.34e-08	3.44e-05	2.53376	8.06e-08	7.73e-05
ENSMUSG00000106279	NA	NA	NA	R_GL-2W_All R_GL-3D_All R_GL-6W_All	-28.4717	5.6e-09	8.52e-06	-29.1477	2.42e-09	5.34e-06	-29.2765	2.06e-09	3.49e-06
ENSMUSG00000029338	71914	Antxr2	anthrax toxin receptor 2	R_GL-2W_All R_GL-3D_All R_GL-6W_All	1.33354	1.99e-07	0.000155	1.06491	3.23e-05	0.0100411	1.29382	4.49e-07	0.00032
ENSMUSG00000019320	71893	Noxo1	NADPH oxidase organizer 1	R_GL-2W_All R_GL-3D_All R_GL-6W_All	3.0426	5.51e-05	0.0104924	3.74643	5.65e-07	0.000461	2.80236	0.000208	0.0372365
ENSMUSG00000099021	103948	Rn7s1	7S RNA 1	R_GL-2W_All R_GL-3D_All R_GL-6W_All	-25.6131	1.58e-07	0.000135	-26.2726	7.53e-08	8.74e-05	-26.2463	7.76e-08	7.73e-05
ENSMUSG00000093769	15077	H3c14	H3 clustered histone 14	R_GL-2W_All R_GL-3D_All R_GL-6W_All	22.2772	3.23e-06	0.00122975	22.7751	1.94e-06	0.00109561	22.832	1.83e-06	0.000959
ENSMUSG00000012428	117167	Steap4	STEAP family member 4	R_GL-2W_All R_GL-3D_All R_GL-6W_All	4.65794	0.000139	0.0203675	5.51598	6.18e-06	0.00272388	6.25675	2.91e-07	0.00023796
ENSMUSG00000030111	232345	A2m	alpha-2-macroglobulin	R_GL-2W_All R_GL-3D_All R_GL-6W_All	1.79414	3.47e-05	0.00743495	1.97953	4.54e-06	0.00213385	2.00975	3.37e-06	0.00161279
ENSMUSG00000016559	15081	H3f3b	H3.3 histone B	R_GL-2W_All R_GL-3D_All	1.81251	1.5e-17	1.07e-13	1.3326	3.63e-10	1.39e-06	0.917452	1.59e-05	0.00585781
ENSMUSG00000037225	14173	Fgf2	fibroblast growth factor 2	R_GL-2W_All R_GL-3D_All	4.85975	1.86e-05	0.00465053	5.9739	1.39e-07	0.000133	3.82766	0.000766	0.099964
ENSMUSG00000041782	16763	Lad1	ladinin	R_GL-2W_All R_GL-3D_All	2.34466	0.000195	0.0262589	2.98948	1.9e-06	0.00109561	1.1358	0.0734398	0.865653
ENSMUSG00000071637	12609	Cebpd	CCAAT/enhancer binding protein (C/EBP), delta	R_GL-2W_All R_GL-3D_All	1.91063	2e-06	0.000852	1.70179	2.29e-05	0.00777196	1.30971	0.00114006	0.13022
ENSMUSG00000113741	NA	NA	NA	R_GL-2W_All R_GL-3D_All	1.20262	5.26e-05	0.0101914	1.27256	1.77e-05	0.00641153	0.504886	0.092054	0.910688
ENSMUSG00000020932	14580	Gfap	glial fibrillary acidic protein	R_GL-2W_All R_GL-3D_All	1.26996	2.2e-09	4.27e-06	1.30098	8.26e-10	2.28e-06	0.70085	0.000999	0.121049
ENSMUSG00000022146	18414	Osmr	oncostatin M receptor	R_GL-2W_All R_GL-3D_All	2.04141	1.9e-08	2.16e-05	1.42545	8.89e-05	0.0227906	0.90766	0.013242	0.485782
ENSMUSG00000053175	12051	Bcl3	B cell leukemia/lymphoma 3	R_GL-2W_All R_GL-3D_All	2.17744	0.000267	0.0328965	2.49795	2.6e-05	0.00842525	1.80611	0.00262515	0.210394
ENSMUSG00000001930	22371	Vwf	Von Willebrand factor	R_GL-2W_All R_GL-3D_All	1.66707	2.11e-08	2.21e-05	1.29486	1.35e-05	0.00514305	0.935551	0.00179774	0.172309
ENSMUSG00000020589	76820	Cyria	CYFIP related Rac1 interactor A	R_GL-2W_All R_GL-3D_All	1.63938	7.18e-06	0.00231705	1.54686	2.24e-05	0.00770568	0.877086	0.0168259	0.529894
ENSMUSG00000004040	20848	Stat3	signal transducer and activator of transcription 3	R_GL-2W_All R_GL-3D_All	1.12741	2.78e-06	0.00109614	1.06192	1e-05	0.00413092	0.470095	0.0510189	0.79607
ENSMUSG00000028270	14469	Gbp2	guanylate binding protein 2	R_GL-2W_All R_GL-3D_All	1.67034	3.55e-05	0.00749561	1.68676	2.8e-05	0.00893371	0.768806	0.0598473	0.830451
ENSMUSG00000017631	109934	Abr	active BCR-related gene	R_GL-2W_All R_GL-3D_All	1.10288	0.00011	0.0172625	1.37979	1.26e-06	0.000757	0.862254	0.00250092	0.20649
ENSMUSG00000046020	140484	Pofut1	protein O-fucosyltransferase 1	R_GL-2W_All R_GL-3D_All	1.57864	1.56e-05	0.00421379	1.63811	7.2e-06	0.00311075	1.20584	0.000973	0.118477
ENSMUSG00000023349	56620	Clec4n	C-type lectin domain family 4, member n	R_GL-2W_All R_GL-3D_All	24.983	1.8e-07	0.000148	18.0482	0.000222	0.0429305	17.1052	0.000469	0.0693191
ENSMUSG00000042784	17829	Muc1	mucin 1, transmembrane	R_GL-2W_All R_GL-3D_All	7.26738	0.000311	0.0376075	7.48904	0.000197	0.041062	6.5704	0.0011751	0.132396
ENSMUSG00000027078	56791	Ube2l6	ubiquitin-conjugating enzyme E2L 6	R_GL-2W_All R_GL-3D_All	2.73302	1.45e-07	0.000128	2.56112	8.17e-07	0.000582	1.79053	0.000601	0.0838627
ENSMUSG00000117296	NA	NA	NA	R_GL-2W_All R_GL-3D_All	4.31792	6.91e-07	0.000419	4.67638	6.78e-08	8.62e-05	3.12316	0.000397	0.0611722
ENSMUSG00000052160	104759	Pld4	phospholipase D family, member 4	R_GL-3D_All R_GL-6W_All	2.35172	1.23e-08	1.63e-05	1.22464	0.00324589	0.245896	1.64916	7.15e-05	0.0183205
ENSMUSG00000035352	20293	Ccl12	chemokine (C-C motif) ligand 12	R_GL-3D_All R_GL-6W_All	3.32224	1.03e-05	0.00304668	2.1993	0.00368911	0.25844	2.83234	0.000177	0.0328141
ENSMUSG00000047604	212398	Frat2	frequently rearranged in advanced T cell lymphomas 2	R_GL-3D_All R_GL-6W_All	-1.27859	1.62e-05	0.00430236	-0.526561	0.0717849	0.767678	-1.14121	0.000111	0.0236666
ENSMUSG00000117797	73009	2900057B20Rik	RIKEN cDNA 2900057B20 gene	R_GL-3D_All R_GL-6W_All	3.16459	4.31e-06	0.00158491	2.51348	0.000272	0.0503481	2.50551	0.000299	0.0497172
ENSMUSG00000028581	16792	Laptm5	lysosomal-associated protein transmembrane 5	R_GL-3D_All R_GL-6W_All	1.54793	1.1e-05	0.00317725	1.10475	0.00171069	0.167865	1.50006	2.03e-05	0.00700723
ENSMUSG00000025036	94279	Sfxn2	sideroflexin 2	R_GL-3D_All R_GL-6W_All	1.08216	0.000145	0.0208701	0.250746	0.379708	0.942725	1.13439	6.71e-05	0.0173954
ENSMUSG00000038560	83395	Sp6	trans-acting transcription factor 6	R_GL-3D_All R_GL-6W_All	-22.5336	2.49e-06	0.00100696	0.588706	0.897348	0.995695	-23.572	8.4e-07	0.000529
ENSMUSG00000060586	14969	H2-Eb1	histocompatibility 2, class II antigen E beta	R_GL-3D_All R_GL-6W_All	3.67471	2.28e-08	2.21e-05	2.36163	0.00036	0.061482	2.58737	9.46e-05	0.0208463
ENSMUSG00000071076	16478	Jund	jun D proto-oncogene	R_GL-3D_All R_GL-6W_All	-1.86525	1.79e-06	0.00081	-0.350543	0.366271	0.940768	-2.05998	1.32e-07	0.000121
ENSMUSG00000025492	66141	Ifitm3	interferon induced transmembrane protein 3	R_GL-3D_All R_GL-6W_All	1.78139	4.59e-06	0.00162561	1.25647	0.00123193	0.136472	1.438	0.000218	0.0384496
ENSMUSG00000044502	69556	Bod1	biorientation of chromosomes in cell division 1	R_GL-3D_All R_GL-6W_All	-1.03365	6.57e-05	0.0119049	-0.529855	0.0402754	0.658638	-1.47333	1.33e-08	1.95e-05
ENSMUSG00000085403	NA	NA	NA	R_GL-3D_All R_GL-6W_All	-3.17521	6.43e-05	0.0118128	-2.58529	0.000911	0.11214	-3.27164	3.69e-05	0.010846
ENSMUSG00000026188	271711	Tmem169	transmembrane protein 169	R_GL-3D_All R_GL-6W_All	1.18193	9.78e-06	0.00293559	0.704846	0.00839382	0.372085	1.04466	9.21e-05	0.0205073
ENSMUSG00000107705	NA	NA	NA	R_GL-3D_All R_GL-6W_All	23.0476	1.46e-06	0.000708	-9.38405	0.0604116	0.741935	20.8352	1.34e-05	0.00528694
ENSMUSG00000018774	12514	Cd68	CD68 antigen	R_GL-3D_All R_GL-6W_All	2.25431	2.76e-08	2.55e-05	1.22127	0.00277624	0.226675	1.97636	1.17e-06	0.000688
ENSMUSG00000036594	14960	H2-Aa	histocompatibility 2, class II antigen A, alpha	R_GL-3D_All R_GL-6W_All	4.71036	1.56e-09	3.33e-06	2.81592	0.000329	0.0579705	3.3617	1.79e-05	0.00647363
ENSMUSG00000038642	13040	Ctss	cathepsin S	R_GL-3D_All R_GL-6W_All	1.55612	5.65e-05	0.0105649	1.37452	0.000374	0.0623974	1.4478	0.00018	0.0330059
ENSMUSG00000029790	83922	Cep41	centrosomal protein 41	R_GL-3D_All R_GL-6W_All	2.18015	2.89e-07	0.000212	0.817374	0.056018	0.724717	1.90872	7.14e-06	0.00312403
ENSMUSG00000101249	NA	NA	NA	R_GL-3D_All R_GL-6W_All	30	3.61e-10	9.64e-07	8.7159	0.0747952	0.770938	21.4252	7.55e-06	0.00320178
ENSMUSG00000075014	NA	NA	NA	R_GL-2W_All R_GL-6W_All	-0.382534	0.138438	0.949534	-1.22272	2.35e-06	0.00125758	-1.10989	1.9e-05	0.00674992
ENSMUSG00000050556	16500	Kcnb1	potassium voltage gated channel, Shab-related subfamily, member 1	R_GL-2W_All R_GL-6W_All	0.210831	0.434753	0.999808	1.45452	7.04e-08	8.62e-05	1.29785	1.51e-06	0.000835
ENSMUSG00000112148	14728	Lilrb4a	leukocyte immunoglobulin-like receptor, subfamily B, member 4A	R_GL-2W_All R_GL-6W_All	4.1446	0.00423761	0.216494	5.27692	0.00025	0.0475454	5.324	0.000221	0.0387309
ENSMUSG00000036402	14701	Gng12	guanine nucleotide binding protein (G protein), gamma 12	R_GL-2W_All R_GL-6W_All	1.20728	0.013476	0.404927	2.15964	7.72e-06	0.00327354	1.82823	0.000162	0.0310437
ENSMUSG00000102976	70579	Zc3h11a	zinc finger CCCH type containing 11A	R_GL-2W_All R_GL-6W_All	0.20613	0.478767	0.999808	1.67563	6.84e-09	1.16e-05	1.46247	4.37e-07	0.00032
ENSMUSG00000054779	NA	NA	NA	R_GL-2W_All R_GL-6W_All	1.39346	0.00195624	0.136195	1.95654	1.13e-05	0.00443236	1.71603	0.000129	0.0260385
ENSMUSG00000035045	547176	Zc3h12b	zinc finger CCCH-type containing 12B	R_GL-2W_All R_GL-6W_All	0.895373	0.00289777	0.169268	1.28783	1.63e-05	0.00603022	1.17825	8.39e-05	0.0196762
ENSMUSG00000102653	NA	NA	NA	R_GL-2W_All R_GL-6W_All	0.56745	0.038288	0.655698	1.15514	1.93e-05	0.00686826	1.8449	7.54e-12	2.77e-08
ENSMUSG00000017740	57138	Slc12a5	solute carrier family 12, member 5	R_GL-2W_All R_GL-6W_All	-0.0414954	0.88311	0.999808	-1.30213	4.01e-06	0.00196338	-1.58607	1.99e-08	2.74e-05
ENSMUSG00000042410	228061	Agps	alkylglycerone phosphate synthase	R_GL-2W_All R_GL-6W_All	0.117874	0.611199	0.999808	-1.42597	1.23e-09	3.01e-06	-1.27217	6.33e-08	6.98e-05
ENSMUSG00000110997	NA	NA	NA	R_GL-2W_All R_GL-6W_All	0.481168	0.104397	0.894474	1.12665	0.000127	0.0301497	1.16012	8.12e-05	0.0192581
ENSMUSG00000106994	NA	NA	NA	R_GL-2W_All R_GL-6W_All	0.84016	0.00755233	0.301096	1.53737	7.59e-07	0.000577	1.95888	2.82e-10	6.91e-07
ENSMUSG00000001280	20683	Sp1	trans-acting transcription factor 1	R_GL-2W_All R_GL-6W_All	0.830097	0.0388112	0.659154	1.48563	0.000211	0.042106	1.61732	5.5e-05	0.015159
ENSMUSG00000032120	71764	C2cd2l	C2 calcium-dependent domain containing 2-like	R_GL-2W_All R_GL-6W_All	-0.233648	0.23377	0.999808	1.21923	4.68e-10	1.47e-06	1.06878	4.79e-08	5.55e-05
ENSMUSG00000033768	18190	Nrxn2	neurexin II	R_GL-3D_All	-1.07273	3.49e-05	0.00743495	0.117517	0.646768	0.988768	0.0452128	0.86025	0.997553
ENSMUSG00000026547	21346	Tagln2	transgelin 2	R_GL-3D_All	2.01897	2.25e-08	2.21e-05	0.939361	0.00964682	0.391788	0.659103	0.0712356	0.861551
ENSMUSG00000036887	12259	C1qa	complement component 1, q subcomponent, alpha polypeptide	R_GL-3D_All	1.61924	0.000117	0.0181047	0.837362	0.0468156	0.694516	1.04208	0.0134082	0.487303
ENSMUSG00000061232	14972	H2-K1	histocompatibility 2, K1, K region	R_GL-3D_All	1.12718	6.82e-05	0.0121002	0.522024	0.0652381	0.758416	0.662748	0.0192945	0.557536
ENSMUSG00000029454	17165	Mapkapk5	MAP kinase-activated protein kinase 5	R_GL-3D_All	-1.071	0.00015	0.0213891	-0.44914	0.109978	0.831258	-0.0995191	0.723169	0.997553
ENSMUSG00000036896	12262	C1qc	complement component 1, q subcomponent, C chain	R_GL-3D_All	2.00235	7.65e-07	0.000429	1.31759	0.00115059	0.130747	1.2252	0.00253467	0.207883
ENSMUSG00000091764	636741	Zfp964	zinc finger protein 964	R_GL-3D_All	-1.76419	3.41e-05	0.00743495	-0.796114	0.0564921	0.726586	-0.359016	0.389275	0.997553
ENSMUSG00000074874	13025	Ctla2b	cytotoxic T lymphocyte-associated protein 2 beta	R_GL-3D_All	4.83738	0.000369	0.0431539	2.2456	0.107522	0.831258	4.13966	0.00240318	0.201369
ENSMUSG00000101389	666907	Ms4a4a	membrane-spanning 4-domains, subfamily A, member 4A	R_GL-3D_All	7.43154	0.000322	0.0387565	5.97722	0.00403796	0.269748	5.55321	0.00806138	0.387308
ENSMUSG00000118642	NA	NA	NA	R_GL-3D_All	-1.13799	3.37e-05	0.00743495	0.241178	0.373994	0.941188	0.0451139	0.868148	0.997553
ENSMUSG00000032850	269695	Rnft2	ring finger protein, transmembrane 2	R_GL-3D_All	1.97859	0.000244	0.031318	0.0632945	0.907208	0.995695	1.3295	0.0139105	0.491437
ENSMUSG00000106214	NA	NA	NA	R_GL-3D_All	-1.4662	8.79e-05	0.0146248	0.0821072	0.818178	0.995695	0.414831	0.245032	0.995231
ENSMUSG00000044934	238673	Zfp367	zinc finger protein 367	R_GL-3D_All	2.67011	2.04e-07	0.000155	1.18165	0.0223135	0.548385	0.598104	0.252551	0.997553
ENSMUSG00000102222	93722	Pcdhga10	protocadherin gamma subfamily A, 10	R_GL-3D_All	-2.0308	0.000107	0.0168722	0.568953	0.266579	0.914698	-0.672108	0.192335	0.985176
ENSMUSG00000004730	13733	Adgre1	adhesion G protein-coupled receptor E1	R_GL-3D_All	3.98212	2.25e-05	0.0052106	2.03254	0.0323141	0.631801	1.64599	0.0861699	0.898388
ENSMUSG00000046805	17476	Mpeg1	macrophage expressed gene 1	R_GL-3D_All	2.23951	1.79e-05	0.00463104	1.23837	0.0182914	0.518497	0.460922	0.387382	0.997553
ENSMUSG00000002325	16391	Irf9	interferon regulatory factor 9	R_GL-3D_All	1.19024	0.000118	0.0181489	1.05601	0.000627	0.0885569	0.936854	0.00246779	0.20452
ENSMUSG00000045216	50785	Hs6st1	heparan sulfate 6-O-sulfotransferase 1	R_GL-3D_All	-2.5443	4.65e-06	0.00162561	0.272651	0.615876	0.98474	-0.898568	0.100086	0.925498
ENSMUSG00000072620	20556	Slfn2	schlafen 2	R_GL-3D_All	2.87331	0.000331	0.0396319	1.476	0.0680375	0.766079	1.79126	0.0267611	0.652598
ENSMUSG00000058900	380855	Rsl1	regulator of sex limited protein 1	R_GL-3D_All	-2.7055	1.05e-06	0.000557	-0.20928	0.682121	0.9923	-0.746569	0.148854	0.970361
ENSMUSG00000108900	619297	Ccdc194	coiled-coil domain containing 194	R_GL-3D_All	7.06308	0.00039	0.0451404	6.16549	0.00204048	0.187427	6.31129	0.00162988	0.161375
ENSMUSG00000027848	99543	Olfml3	olfactomedin-like 3	R_GL-3D_All	1.31654	2.87e-05	0.00656956	0.237601	0.452607	0.962948	0.378651	0.232043	0.995091
ENSMUSG00000041530	236511	Ago1	argonaute RISC catalytic subunit 1	R_GL-3D_All	2.42983	2.51e-06	0.00100696	1.63767	0.00152685	0.159524	-0.31871	0.543208	0.997553
ENSMUSG00000020262	110532	Adarb1	adenosine deaminase, RNA-specific, B1	R_GL-3D_All	-1.47856	2.9e-10	9.64e-07	0.0981499	0.673575	0.9923	-0.0196118	0.93296	0.997553
ENSMUSG00000028167	69772	Bdh2	3-hydroxybutyrate dehydrogenase, type 2	R_GL-3D_All	1.45811	2.98e-05	0.00675263	0.114018	0.746642	0.99492	0.428705	0.224543	0.995091
ENSMUSG00000073409	110557	H2-Q6	histocompatibility 2, Q region locus 6	R_GL-3D_All	2.04905	6.69e-07	0.000419	1.34781	0.00111669	0.128216	0.881362	0.0350222	0.715538
ENSMUSG00000097828	NA	NA	NA	R_GL-3D_All	1.28673	6.31e-06	0.00206662	0.408873	0.151946	0.858452	0.213857	0.454683	0.997553
ENSMUSG00000029561	23962	Oasl2	2'-5' oligoadenylate synthetase-like 2	R_GL-3D_All	1.14695	4.6e-06	0.00162561	0.94431	0.000158	0.0351259	0.682677	0.00656665	0.350657
ENSMUSG00000026628	11910	Atf3	activating transcription factor 3	R_GL-3D_All	1.55818	1.65e-05	0.00433268	0.144798	0.689783	0.9923	0.53631	0.13919	0.966514
ENSMUSG00000001227	20359	Sema6b	sema domain, transmembrane domain (TM), and cytoplasmic domain, (semaphorin) 6B	R_GL-3D_All	-1.35567	0.00018	0.02488	-0.201369	0.568257	0.98009	-0.678673	0.0564546	0.812917
ENSMUSG00000060550	15018	H2-Q7	histocompatibility 2, Q region locus 7	R_GL-3D_All	1.99247	6.13e-06	0.00203978	0.919574	0.0380158	0.65652	-0.0223623	0.96058	0.998969
ENSMUSG00000060550	110558	H2-Q9	histocompatibility 2, Q region locus 9	R_GL-3D_All	1.99247	6.13e-06	0.00203978	0.919574	0.0380158	0.65652	-0.0223623	0.96058	0.998969
ENSMUSG00000051705	71599	Senp8	SUMO/sentrin specific peptidase 8	R_GL-3D_All	1.01716	7.46e-05	0.0129229	0.886144	0.000542	0.081076	0.793461	0.00202604	0.184933
ENSMUSG00000050334	320203	C130071C03Rik	RIKEN cDNA C130071C03 gene	R_GL-3D_All	1.94285	2.05e-05	0.00494129	0.0344389	0.940149	0.996996	-0.200572	0.663218	0.997553
ENSMUSG00000039405	76453	Prss23	protease, serine 23	R_GL-3D_All	1.47118	1.8e-05	0.00463104	0.567521	0.0995118	0.820089	0.513803	0.137257	0.964965
ENSMUSG00000034361	234577	Cpne2	copine II	R_GL-3D_All	1.91098	5.8e-05	0.0107373	1.17091	0.0141038	0.474684	0.559782	0.247456	0.995929
ENSMUSG00000022500	56722	Litaf	LPS-induced TN factor	R_GL-3D_All	1.47321	5.58e-05	0.0105255	0.928762	0.0112035	0.422011	0.614892	0.0955552	0.919117
ENSMUSG00000013707	69769	Tnfaip8l2	tumor necrosis factor, alpha-induced protein 8-like 2	R_GL-3D_All	2.72083	0.000345	0.0408247	1.25854	0.101529	0.82223	0.930447	0.231284	0.995091
ENSMUSG00000073421	14961	H2-Ab1	histocompatibility 2, class II antigen A, beta 1	R_GL-3D_All	2.4622	2.91e-06	0.00112671	1.36099	0.00989252	0.393825	1.46922	0.0053954	0.320597
ENSMUSG00000015852	80891	Fcrls	Fc receptor-like S, scavenger receptor	R_GL-3D_All	3.09851	4.76e-05	0.00947009	1.14796	0.135184	0.849236	0.879378	0.255652	0.997553
ENSMUSG00000008730	15257	Hipk1	homeodomain interacting protein kinase 1	R_GL-3D_All	1.45535	2.12e-10	9.04e-07	0.139177	0.545135	0.978825	0.620024	0.00696907	0.36149
ENSMUSG00000091133	NA	NA	NA	R_GL-3D_All	4.00981	0.000129	0.019509	1.97836	0.0635187	0.75584	1.34459	0.21819	0.995091
ENSMUSG00000025813	26557	Homer2	homer scaffolding protein 2	R_GL-3D_All	-1.22419	0.000104	0.0165895	-0.301096	0.333136	0.933229	-0.0256928	0.934182	0.997553
ENSMUSG00000031765	17748	Mt1	metallothionein 1	R_GL-3D_All	1.20204	1.94e-05	0.00476257	-0.150737	0.592447	0.982286	0.102415	0.716102	0.997553
ENSMUSG00000024818	107375	Slc25a45	solute carrier family 25, member 45	R_GL-3D_All	2.77874	0.000368	0.0431539	1.96664	0.0120384	0.436763	0.151711	0.853137	0.997553
ENSMUSG00000029622	11867	Arpc1b	actin related protein 2/3 complex, subunit 1B	R_GL-3D_All	1.33024	0.000246	0.0313265	0.860501	0.0177399	0.515498	0.95947	0.00827429	0.391053
ENSMUSG00000000682	23833	Cd52	CD52 antigen	R_GL-3D_All	2.53257	0.000249	0.031408	2.11958	0.00218324	0.195648	1.97552	0.00443962	0.287013
ENSMUSG00000003617	12870	Cp	ceruloplasmin	R_GL-3D_All	1.03303	0.000101	0.0163421	0.753638	0.00456413	0.27949	0.94501	0.000376	0.059248
ENSMUSG00000030579	22177	Tyrobp	TYRO protein tyrosine kinase binding protein	R_GL-3D_All	2.02663	5.67e-06	0.00191574	1.34691	0.00258381	0.217828	1.57475	0.000428	0.0646764
ENSMUSG00000002602	26362	Axl	AXL receptor tyrosine kinase	R_GL-3D_All	1.05645	0.000102	0.0163887	0.581628	0.0325286	0.634035	0.819185	0.0026097	0.210394
ENSMUSG00000045532	23829	C1ql1	complement component 1, q subcomponent-like 1	R_GL-3D_All	-1.01626	8.54e-06	0.00267707	-0.0469583	0.834852	0.995695	-0.203465	0.367961	0.997553
ENSMUSG00000074576	69372	Mocs3	molybdenum cofactor synthesis 3	R_GL-3D_All	-1.65572	0.000153	0.0217393	-0.094916	0.823934	0.995695	-1.35694	0.00176432	0.171341
ENSMUSG00000052688	226421	Rab7b	RAB7B, member RAS oncogene family	R_GL-3D_All	2.05878	0.000182	0.0250552	1.28998	0.0195073	0.52866	0.712152	0.203229	0.995091
ENSMUSG00000002763	224824	Pex6	peroxisomal biogenesis factor 6	R_GL-3D_All	-1.15966	4.35e-07	0.000309	-0.0204238	0.928328	0.995718	-0.701505	0.00211455	0.189493
ENSMUSG00000045591	94222	Olig3	oligodendrocyte transcription factor 3	R_GL-3D_All	-7.3381	1.53e-05	0.00421014	0.839527	0.35254	0.938365	-0.310212	0.735262	0.997553
ENSMUSG00000069874	54396	Irgm2	immunity-related GTPase family M member 2	R_GL-3D_All	1.99328	4.02e-05	0.00831661	1.30259	0.00748543	0.354505	1.18336	0.0157068	0.513441
ENSMUSG00000012640	69930	Zfp715	zinc finger protein 715	R_GL-3D_All	1.61717	0.000136	0.0201486	0.452894	0.28677	0.923275	1.01015	0.0174006	0.536382
ENSMUSG00000021804	57811	Rgr	retinal G protein coupled receptor	R_GL-3D_All	-1.49149	4.86e-05	0.00959645	-1.30179	0.000386	0.0640331	-0.863517	0.0185391	0.549319
ENSMUSG00000030218	17313	Mgp	matrix Gla protein	R_GL-3D_All	1.38616	3.82e-05	0.00797093	0.501796	0.13708	0.849811	0.492089	0.145828	0.970031
ENSMUSG00000026656	14130	Fcgr2b	Fc receptor, IgG, low affinity IIb	R_GL-3D_All	2.7706	4.91e-05	0.00960392	0.494138	0.477247	0.968403	1.56737	0.0227476	0.608581
ENSMUSG00000009470	238799	Tnpo1	transportin 1	R_GL-3D_All	1.17098	0.000144	0.0208701	1.0472	0.000673	0.09106	0.934634	0.00241149	0.201369
ENSMUSG00000038533	12396	Cbfa2t2	CBFA2/RUNX1 translocation partner 2	R_GL-3D_All	1.1004	1.91e-06	0.000829	0.769555	0.000862	0.107369	0.759488	0.00102038	0.12159
ENSMUSG00000024610	16149	Cd74	CD74 antigen (invariant polypeptide of major histocompatibility complex, class II antigen-associated)	R_GL-3D_All	4.05908	4.34e-05	0.00881294	2.75598	0.0055397	0.314749	2.62426	0.00830178	0.391053
ENSMUSG00000036905	12260	C1qb	complement component 1, q subcomponent, beta polypeptide	R_GL-3D_All	1.86504	1.01e-06	0.000554	1.12072	0.00332884	0.249607	1.25468	0.00101966	0.12159
ENSMUSG00000020396	380684	Nefh	neurofilament, heavy polypeptide	R_GL-3D_All	-1.39159	3.3e-06	0.00123168	-0.230139	0.439425	0.959364	-0.690457	0.0205522	0.576429
ENSMUSG00000031762	17750	Mt2	metallothionein 2	R_GL-3D_All	1.54812	2.09e-05	0.00494129	0.359932	0.323309	0.931379	0.389482	0.285554	0.997553
ENSMUSG00000030341	21937	Tnfrsf1a	tumor necrosis factor receptor superfamily, member 1a	R_GL-3D_All	1.434	3.44e-05	0.00743495	0.722184	0.0374916	0.65652	0.354796	0.310449	0.997553
ENSMUSG00000040212	13732	Emp3	epithelial membrane protein 3	R_GL-3D_All	2.69195	1.53e-05	0.00421014	1.87246	0.00271131	0.224702	2.11091	0.000729	0.0964544
ENSMUSG00000033880	19039	Lgals3bp	lectin, galactoside-binding, soluble, 3 binding protein	R_GL-3D_All	1.15791	0.000256	0.0320487	0.850829	0.0072013	0.348151	0.461349	0.146802	0.970361
ENSMUSG00000072647	280668	Adam1a	a disintegrin and metallopeptidase domain 1a	R_GL-3D_All	1.29585	1.28e-05	0.00363598	1.07535	0.00029	0.0524207	0.554212	0.062913	0.842598
ENSMUSG00000039252	246316	Lgi2	leucine-rich repeat LGI family, member 2	R_GL-3D_All	-1.20009	0.000248	0.031408	-0.25653	0.423214	0.954923	-0.158969	0.620282	0.997553
ENSMUSG00000058715	14127	Fcer1g	Fc receptor, IgE, high affinity I, gamma polypeptide	R_GL-3D_All	2.07873	8.92e-05	0.0146248	1.2479	0.0188867	0.525039	1.50802	0.00456703	0.291827
ENSMUSG00000062563	12879	Cys1	cystin 1	R_GL-3D_All	1.13138	0.000415	0.0475271	0.894293	0.0052057	0.303985	1.02204	0.00142024	0.148385
ENSMUSG00000079598	665180	Clec2l	C-type lectin domain family 2, member L	R_GL-3D_All	-1.06251	4.33e-05	0.00881294	-0.267083	0.297586	0.92535	-0.120114	0.639755	0.997553
ENSMUSG00000050359	20753	Sprr1a	small proline-rich protein 1A	R_GL-3D_All	10.4735	0.000145	0.0208701	8.03399	0.00360847	0.258275	0.343727	0.912005	0.997553
ENSMUSG00000001025	20200	S100a6	S100 calcium binding protein A6 (calcyclin)	R_GL-3D_All	1.68996	8.24e-06	0.00262016	1.03542	0.00635677	0.337007	0.740417	0.0517712	0.796995
ENSMUSG00000053113	12702	Socs3	suppressor of cytokine signaling 3	R_GL-3D_All	1.57695	0.000117	0.0181047	1.13332	0.00567692	0.320071	0.487355	0.240938	0.995231
ENSMUSG00000060802	12010	B2m	beta-2 microglobulin	R_GL-3D_All	1.46123	5.52e-05	0.0104924	0.675995	0.0622507	0.750315	0.986204	0.00652715	0.3501
ENSMUSG00000040747	12508	Cd53	CD53 antigen	R_GL-3D_All	3.22914	0.000168	0.0236904	2.05885	0.016892	0.509417	2.49616	0.0037548	0.262085
ENSMUSG00000038521	50908	C1s1	complement component 1, s subcomponent 1	R_GL-3D_All	2.74739	0.000131	0.0196222	0.896122	0.218784	0.892067	2.24623	0.00182734	0.172998
ENSMUSG00000041570	67886	Camsap2	calmodulin regulated spectrin-associated protein family, member 2	R_GL-3D_All	1.11537	4.96e-06	0.0017041	0.5401	0.0271139	0.595017	-0.0298168	0.903394	0.997553
ENSMUSG00000092083	98741	Kcnb2	potassium voltage gated channel, Shab-related subfamily, member 2	R_GL-3D_All	-1.16929	1.4e-06	0.000691	-0.0713497	0.765006	0.995268	-0.206079	0.389237	0.997553
ENSMUSG00000034472	75141	Rasd2	RASD family, member 2	R_GL-3D_All	-1.09131	9.69e-06	0.00293559	-0.147542	0.542895	0.978426	-0.547319	0.0249667	0.631423
ENSMUSG00000103073	NA	NA	NA	R_GL-3D_All	2.53511	1.72e-06	0.000796	1.54461	0.00369642	0.25844	0.949953	0.0771521	0.874162
ENSMUSG00000040896	56543	Kcnd3	potassium voltage-gated channel, Shal-related family, member 3	R_GL-3D_All	-1.45466	1.86e-05	0.00465053	-0.600471	0.0755184	0.773996	-0.66651	0.0487974	0.78901
ENSMUSG00000059498	14131	Fcgr3	Fc receptor, IgG, low affinity III	R_GL-3D_All	2.78065	5.21e-07	0.000347	1.1845	0.0335901	0.641524	1.58575	0.00442993	0.287013
ENSMUSG00000116358	NA	NA	NA	R_GL-3D_All	-14.3178	0.0001	0.0163243	-4.76962	0.160079	0.862532	-5.77691	0.0891999	0.905346
ENSMUSG00000027907	20195	S100a11	S100 calcium binding protein A11	R_GL-3D_All	2.02147	4.58e-07	0.000315	1.18019	0.00332844	0.249607	1.1056	0.00612116	0.33903
ENSMUSG00000098112	668218	Bin2	bridging integrator 2	R_GL-3D_All	1.99731	0.000184	0.0251088	1.53622	0.00406556	0.270771	0.97238	0.072774	0.863886
ENSMUSG00000079017	76933	Ifi27l2a	interferon, alpha-inducible protein 27 like 2A	R_GL-3D_All	3.09028	8.9e-05	0.0146248	1.20514	0.131115	0.847178	1.07376	0.181641	0.982943
ENSMUSG00000027195	56348	Hsd17b12	hydroxysteroid (17-beta) dehydrogenase 12	R_GL-3D_All	1.10638	1.1e-05	0.00317725	0.524339	0.0372674	0.65652	0.674682	0.00737097	0.37077
ENSMUSG00000072214	18951	Septin5	septin 5	R_GL-3D_All	-1.09504	8.55e-05	0.0144587	-0.353356	0.201578	0.886855	-0.102398	0.711359	0.997553
ENSMUSG00000063632	20666	Sox11	SRY (sex determining region Y)-box 11	R_GL-3D_All	2.03571	0.000236	0.0304903	0.551105	0.322155	0.931363	0.105323	0.850976	0.997553
ENSMUSG00000030717	56312	Nupr1	nuclear protein transcription regulator 1	R_GL-3D_All	1.08232	6.81e-05	0.0121002	0.451952	0.0966607	0.815098	0.984219	0.000295	0.0495972
ENSMUSG00000067212	15040	H2-T23	histocompatibility 2, T region locus 23	R_GL-3D_All	1.39269	7.48e-07	0.000429	0.66926	0.0177083	0.515498	0.600767	0.0339036	0.70844
ENSMUSG00000078919	13480	Dpm1	dolichol-phosphate (beta-D) mannosyltransferase 1	R_GL-3D_All	2.25267	1.55e-18	1.65e-14	0.303989	0.239206	0.898621	0.404687	0.117673	0.941716
ENSMUSG00000029088	80334	Kcnip4	Kv channel interacting protein 4	R_GL-3D_All	-1.22896	1.2e-06	0.000621	-0.443069	0.078196	0.780494	-0.337671	0.179767	0.982138
ENSMUSG00000031491	11440	Chrna6	cholinergic receptor, nicotinic, alpha polypeptide 6	R_GL-3D_All	-1.02891	0.000207	0.0273769	-0.529724	0.0556411	0.721959	-0.586281	0.0342446	0.710467
ENSMUSG00000037190	56368	Cyb561d2	cytochrome b-561 domain containing 2	R_GL-3D_All	1.86345	0.000232	0.030083	-0.455819	0.371133	0.940768	0.977779	0.0537951	0.800291
ENSMUSG00000034926	74754	Dhcr24	24-dehydrocholesterol reductase	R_GL-3D_All	-1.09538	8.68e-05	0.0145586	-0.301087	0.27721	0.919308	-0.229966	0.407001	0.997553
ENSMUSG00000023067	12575	Cdkn1a	cyclin-dependent kinase inhibitor 1A (P21)	R_GL-3D_All	1.3713	0.000133	0.0198828	-0.355019	0.327145	0.932598	0.332361	0.35738	0.997553
ENSMUSG00000053706	NA	NA	NA	R_GL-3D_All	-20.7911	2.08e-05	0.00494129	-0.0807427	0.986484	0.999609	8.88143	0.0571559	0.813429
ENSMUSG00000035545	232798	Leng8	leukocyte receptor cluster (LRC) member 8	R_GL-2W_All	0.509042	0.129591	0.933351	1.64422	9.5e-07	0.000634	0.288061	0.39104	0.997553
ENSMUSG00000091228	NA	NA	NA	R_GL-2W_All	-0.527019	0.245317	0.999808	-2.31497	4.57e-07	0.000388	-0.387919	0.392084	0.997553
ENSMUSG00000025400	21334	Tac2	tachykinin 2	R_GL-2W_All	-0.73178	0.0105153	0.353341	-1.04641	0.000253	0.0476876	-0.858197	0.00270558	0.212258
ENSMUSG00000020288	268390	Ahsa2	AHA1, activator of heat shock protein ATPase 2	R_GL-2W_All	0.0491685	0.86612	0.999808	-1.08363	0.000214	0.042106	0.285472	0.327117	0.997553
ENSMUSG00000102971	NA	NA	NA	R_GL-2W_All	4.99861	0.0011138	0.0937877	5.65195	0.00021	0.042106	4.74249	0.0020347	0.184933
ENSMUSG00000026414	21956	Tnnt2	troponin T2, cardiac	R_GL-2W_All	1.48716	0.00719924	0.294315	2.40993	1.01e-05	0.00413092	1.91979	0.000486	0.0714248
ENSMUSG00000107314	NA	NA	NA	R_GL-2W_All	0.694473	0.468979	0.999808	-6.59921	0.000115	0.0281225	-2.03856	0.0429669	0.763162
ENSMUSG00000105852	NA	NA	NA	R_GL-2W_All	-0.834063	0.012775	0.393293	1.26805	8.77e-05	0.0227452	-0.267066	0.417871	0.997553
ENSMUSG00000038537	17201	Mc3r	melanocortin 3 receptor	R_GL-2W_All	-0.920164	0.41691	0.999808	-7.44461	3.76e-05	0.0113596	-0.52664	0.636411	0.997553
ENSMUSG00000036046	223739	5031439G07Rik	RIKEN cDNA 5031439G07 gene	R_GL-2W_All	0.496901	0.0763559	0.817933	1.31487	2.13e-06	0.00117485	-0.0199515	0.943397	0.997788
ENSMUSG00000107928	NA	NA	NA	R_GL-2W_All	-0.0697166	0.915119	0.999808	2.80008	5.13e-06	0.00235517	1.75901	0.00466821	0.294873
ENSMUSG00000079427	100039707	Mthfsl	5, 10-methenyltetrahydrofolate synthetase-like	R_GL-2W_All	0.140142	0.567546	0.999808	-1.02493	3.29e-05	0.0100837	-0.0154528	0.949745	0.998263
ENSMUSG00000020097	20397	Sgpl1	sphingosine phosphate lyase 1	R_GL-2W_All	-0.228542	0.348492	0.999808	-1.19291	1.15e-06	0.000727	0.0333864	0.890518	0.997553
ENSMUSG00000005233	66442	Spc25	SPC25, NDC80 kinetochore complex component, homolog (S. cerevisiae)	R_GL-2W_All	-0.144869	0.585326	0.999808	-1.02666	0.000111	0.0278019	-0.417639	0.115759	0.941333
ENSMUSG00000115018	NA	NA	NA	R_GL-2W_All	1.16696	0.0921132	0.863987	2.89253	2.24e-05	0.00770568	0.195683	0.779972	0.997553
ENSMUSG00000070392	NA	NA	NA	R_GL-2W_All	-0.345525	0.927192	0.999808	-25.3451	3.78e-10	1.39e-06	-1.15356	0.760324	0.997553
ENSMUSG00000005442	71722	Cic	capicua transcriptional repressor	R_GL-2W_All	0.61629	0.0115912	0.37014	1.28269	1.27e-07	0.000127	0.894237	0.000239	0.0415478
ENSMUSG00000094410	667118	Zbed6	zinc finger, BED type containing 6	R_GL-2W_All	-0.179245	0.419882	0.999808	-1.05002	2.4e-06	0.00125758	-0.913495	4.12e-05	0.0118079
ENSMUSG00000033852	102238433	Gm28042	predicted gene, 28042	R_GL-2W_All	1.04932	0.0300284	0.576848	2.24329	2.83e-06	0.00141592	1.46103	0.00239264	0.20132
ENSMUSG00000005069	19305	Pex5	peroxisomal biogenesis factor 5	R_GL-2W_All	-0.181429	0.577095	0.999808	-1.20585	0.000218	0.0425728	-0.578517	0.0757019	0.872547
ENSMUSG00000020745	18472	Pafah1b1	platelet-activating factor acetylhydrolase, isoform 1b, subunit 1	R_GL-2W_All	0.0561398	0.798294	0.999808	-1.18185	8.15e-08	8.99e-05	0.155507	0.478815	0.997553
ENSMUSG00000016624	271305	Phf21b	PHD finger protein 21B	R_GL-2W_All	-0.643497	0.159523	0.974368	-2.166	2.81e-06	0.00141592	-1.07885	0.0184528	0.547757
ENSMUSG00000110723	NA	NA	NA	R_GL-2W_All	-0.0148987	0.991433	0.999808	-8.06745	5.25e-05	0.0144746	-1.73835	0.219754	0.995091
ENSMUSG00000030882	77505	Dnhd1	dynein heavy chain domain 1	R_GL-2W_All	0.434332	0.22804	0.999808	1.36687	0.000115	0.0281225	0.58622	0.102099	0.925547
ENSMUSG00000028033	226922	Kcnq5	potassium voltage-gated channel, subfamily Q, member 5	R_GL-2W_All	-0.886693	0.413862	0.999808	-7.82757	1.21e-05	0.00467111	-0.508358	0.637201	0.997553
ENSMUSG00000071714	12984	Csf2rb2	colony stimulating factor 2 receptor, beta 2, low-affinity (granulocyte-macrophage)	R_GL-2W_All	6.68969	0.00176663	0.128015	7.7459	0.000258	0.0482116	6.22313	0.00359726	0.255811
ENSMUSG00000075054	67008	Yae1d1	Yae1 domain containing 1	R_GL-2W_All	0.805036	0.014638	0.418628	1.33766	4.88e-05	0.0136086	0.662675	0.0445391	0.765819
ENSMUSG00000031805	16453	Jak3	Janus kinase 3	R_GL-2W_All	1.73021	0.0043039	0.218174	2.51909	2.6e-05	0.00842525	1.95342	0.00119581	0.133815
ENSMUSG00000028078	70762	Dclk2	doublecortin-like kinase 2	R_GL-2W_All	-0.461533	0.12966	0.933351	-1.16769	0.00013	0.0303425	-0.0827284	0.785244	0.997553
ENSMUSG00000062515	11770	Fabp4	fatty acid binding protein 4, adipocyte	R_GL-2W_All	-0.255198	0.419017	0.999808	1.77263	6.53e-09	1.16e-05	0.927519	0.00263433	0.210394
ENSMUSG00000045954	20324	Cavin2	caveolae associated 2	R_GL-2W_All	-0.453007	0.312375	0.999808	-1.70547	0.00018	0.0390135	-0.847653	0.0599495	0.830451
ENSMUSG00000108693	NA	NA	NA	R_GL-2W_All	0.470812	0.12751	0.933351	1.16478	0.000139	0.0312625	0.851565	0.00556922	0.324318
ENSMUSG00000028803	74552	Nipal3	NIPA-like domain containing 3	R_GL-2W_All	0.0563934	0.863869	0.999808	1.48226	5.68e-06	0.00255582	0.954062	0.00354877	0.254002
ENSMUSG00000055172	50909	C1ra	complement component 1, r subcomponent A	R_GL-2W_All	2.46396	0.000773	0.075224	2.93423	5.68e-05	0.0154673	2.24461	0.00221917	0.194134
ENSMUSG00000020300	67579	Cpeb4	cytoplasmic polyadenylation element binding protein 4	R_GL-2W_All	0.716134	0.0649076	0.789209	1.43306	0.00021	0.042106	0.159735	0.681554	0.997553
ENSMUSG00000048489	213393	Depp1	DEPP1 autophagy regulator	R_GL-2W_All	0.424325	0.298751	0.999808	-1.72395	4.49e-05	0.01321	0.16699	0.682628	0.997553
ENSMUSG00000028195	16007	Ccn1	cellular communication network factor 1	R_GL-2W_All	1.30635	0.00128144	0.101486	1.5513	0.000124	0.0298207	0.823136	0.0431714	0.763162
ENSMUSG00000043822	66548	Adamtsl5	ADAMTS-like 5	R_GL-2W_All	0.481811	0.149556	0.962644	1.23089	0.000212	0.042106	0.228238	0.495191	0.997553
ENSMUSG00000107096	NA	NA	NA	R_GL-2W_All	0.683221	0.0517467	0.727185	1.29936	0.000204	0.0420335	-0.0139335	0.968497	0.998969
ENSMUSG00000074259	546134	Gramd2	GRAM domain containing 2	R_GL-2W_All	-0.0548596	0.82633	0.999808	1.2236	8.18e-07	0.000582	0.174973	0.482609	0.997553
ENSMUSG00000014782	102075	Plekhg4	pleckstrin homology domain containing, family G (with RhoGef domain) member 4	R_GL-2W_All	0.573851	0.0891169	0.85546	1.32745	6.7e-05	0.0180058	1.15766	0.000533	0.076345
ENSMUSG00000035227	66624	Spcs2	signal peptidase complex subunit 2 homolog (S. cerevisiae)	R_GL-2W_All	0.199611	0.326227	0.999808	-1.06684	1.62e-07	0.000149	-0.166296	0.413527	0.997553
ENSMUSG00000090622	320700	A930033H14Rik	RIKEN cDNA A930033H14 gene	R_GL-2W_All	-0.863881	0.00552308	0.252243	1.26942	3.07e-05	0.00966661	0.180239	0.556682	0.997553
ENSMUSG00000103436	NA	NA	NA	R_GL-2W_All	0.776672	0.190961	0.999808	2.18042	0.000186	0.0393372	1.57471	0.00724858	0.368191
ENSMUSG00000010517	14084	Faf1	Fas-associated factor 1	R_GL-6W_All	-0.8198	0.00103877	0.0899594	-0.472207	0.0578764	0.731585	-1.1227	7.23e-06	0.00312403
ENSMUSG00000097451	NA	NA	NA	R_GL-6W_All	-0.0318009	0.919027	0.999808	0.312187	0.315288	0.930081	1.14662	0.000216	0.0384496
ENSMUSG00000102828	NA	NA	NA	R_GL-6W_All	-2.80811	0.0641285	0.788796	-0.752175	0.607562	0.982642	-8.03923	8.64e-05	0.0200569
ENSMUSG00000022995	13800	Enah	ENAH actin regulator	R_GL-6W_All	0.700345	0.0575597	0.764556	0.728216	0.048034	0.700663	1.73981	2.23e-06	0.00109332
ENSMUSG00000039910	17684	Cited2	Cbp/p300-interacting transactivator, with Glu/Asp-rich carboxy-terminal domain, 2	R_GL-6W_All	-0.929135	0.000208	0.0273769	-0.48551	0.051956	0.714963	-1.21188	1.35e-06	0.000761
ENSMUSG00000042834	27528	Nrep	neuronal regeneration related protein	R_GL-6W_All	0.280151	0.168907	0.990267	-0.380367	0.0619534	0.748529	-1.02833	4.93e-07	0.000339
ENSMUSG00000028677	66743	Rnf220	ring finger protein 220	R_GL-6W_All	-0.937099	0.00100677	0.0879029	-0.263919	0.353805	0.938365	-1.23448	1.48e-05	0.00554783
ENSMUSG00000040123	219105	Zmym5	zinc finger, MYM-type 5	R_GL-6W_All	0.325144	0.242333	0.999808	0.607172	0.0287998	0.605617	1.07409	0.00011	0.0236666
ENSMUSG00000099519	NA	NA	NA	R_GL-6W_All	-1.22387	0.125372	0.933351	2.05273	0.00739838	0.353025	-3.84786	1.48e-05	0.00554783
ENSMUSG00000019861	94221	Gopc	golgi associated PDZ and coiled-coil motif containing	R_GL-6W_All	-0.897465	0.0137502	0.408555	-0.0313834	0.930984	0.996029	-1.79912	9.02e-07	0.000552
ENSMUSG00000104222	NA	NA	NA	R_GL-6W_All	0.123989	0.712072	0.999808	-0.324675	0.333787	0.933229	-1.32137	0.000102	0.0223202
ENSMUSG00000043866	24075	Taf10	TATA-box binding protein associated factor 10	R_GL-6W_All	-0.543508	0.0292521	0.569641	-0.139663	0.574496	0.980485	-1.31228	1.53e-07	0.000134
ENSMUSG00000000724	12957	Cryba1	crystallin, beta A1	R_GL-6W_All	-0.251472	0.859951	0.999808	-1.09315	0.462754	0.965129	5.34631	2.74e-05	0.00839317
ENSMUSG00000028020	14658	Glrb	glycine receptor, beta subunit	R_GL-6W_All	0.0449272	0.873111	0.999808	-0.353519	0.208803	0.887359	-1.18498	2.74e-05	0.00839317
ENSMUSG00000050335	16854	Lgals3	lectin, galactose binding, soluble 3	R_GL-6W_All	1.53823	0.000818	0.0774064	1.09684	0.017073	0.510515	1.76827	0.000117	0.0245547
ENSMUSG00000071652	109077	Ints5	integrator complex subunit 5	R_GL-6W_All	-0.938678	0.584355	0.999808	-1.32819	0.438844	0.959364	-9.389	1.24e-05	0.00495893
ENSMUSG00000004366	20604	Sst	somatostatin	R_GL-6W_All	-0.559078	0.189203	0.999808	1.06713	0.009592	0.391788	1.67258	4.73e-05	0.0132052
ENSMUSG00000047888	213988	Tnrc6b	trinucleotide repeat containing 6b	R_GL-6W_All	0.1812	0.350916	0.999808	0.714333	0.000231	0.0442468	1.23254	2.08e-10	5.72e-07
ENSMUSG00000005774	53970	Rfx5	regulatory factor X, 5 (influences HLA class II expression)	R_GL-6W_All	-0.168485	0.666469	0.999808	-0.0335123	0.931552	0.996029	-1.62832	3.79e-05	0.0109809
ENSMUSG00000049421	26466	Zfp260	zinc finger protein 260	R_GL-6W_All	0.930778	0.00177979	0.128097	-0.259234	0.38623	0.945207	1.83359	6.52e-10	1.31e-06
ENSMUSG00000028527	11639	Ak4	adenylate kinase 4	R_GL-6W_All	0.268351	0.325012	0.999808	0.340832	0.210254	0.88777	-3.50368	4.21e-32	9.29e-28
ENSMUSG00000049327	67956	Kmt5a	lysine methyltransferase 5A	R_GL-6W_All	0.574688	0.0683234	0.797568	0.983151	0.00168223	0.1663	1.41724	5.82e-06	0.00267074
ENSMUSG00000030431	664968	Tmem238	transmembrane protein 238	R_GL-6W_All	-1.13333	0.0680061	0.797504	0.102543	0.865913	0.995695	-3.66522	1.65e-07	0.00014
ENSMUSG00000078771	14017	Evi2a	ecotropic viral integration site 2a	R_GL-6W_All	0.268078	0.734264	0.999808	1.0611	0.174218	0.870774	-7.86398	1.57e-06	0.000842
ENSMUSG00000109873	NA	NA	NA	R_GL-6W_All	0.43019	0.257887	0.999808	0.587123	0.119887	0.836233	1.35879	0.0003	0.0497172
ENSMUSG00000059923	14784	Grb2	growth factor receptor bound protein 2	R_GL-6W_All	-0.911969	0.00318353	0.177081	0.0611771	0.842224	0.995695	-1.34639	1.4e-05	0.00542491
ENSMUSG00000031450	24013	Grk1	G protein-coupled receptor kinase 1	R_GL-6W_All	-0.0618159	0.757229	0.999808	0.324614	0.104442	0.83115	-2.18115	1.28e-27	1.42e-23
ENSMUSG00000026822	16819	Lcn2	lipocalin 2	R_GL-6W_All	3.59551	0.00312212	0.176429	4.15173	0.000643	0.0889728	5.01902	3.69e-05	0.010846
ENSMUSG00000027087	16410	Itgav	integrin alpha V	R_GL-6W_All	1.23313	0.00087	0.0813329	0.846399	0.0223723	0.548608	1.82249	8.19e-07	0.000529
ENSMUSG00000052957	14451	Gas1	growth arrest specific 1	R_GL-6W_All	-1.05188	0.199588	0.999808	0.0804643	0.921189	0.995695	-3.83528	9.11e-06	0.00379113
ENSMUSG00000029863	12366	Casp2	caspase 2	R_GL-6W_All	0.193162	0.605518	0.999808	0.168793	0.65085	0.988853	-1.53924	5.64e-05	0.015159
ENSMUSG00000028889	230734	Yrdc	yrdC domain containing (E.coli)	R_GL-6W_All	-1.20478	0.00480054	0.235105	-0.580309	0.172595	0.869341	-2.40544	2.37e-08	3.07e-05
ENSMUSG00000073147	269630	5031425E22Rik	RIKEN cDNA 5031425E22 gene	R_GL-6W_All	0.240847	0.334457	0.999808	0.134703	0.588745	0.982286	-1.05889	2.51e-05	0.00791421
ENSMUSG00000029108	54216	Pcdh7	protocadherin 7	R_GL-6W_All	0.0107839	0.974692	0.999808	0.179504	0.596944	0.982286	-1.70073	7.08e-07	0.000473
ENSMUSG00000040128	108767	Pnrc1	proline-rich nuclear receptor coactivator 1	R_GL-6W_All	-0.63674	0.0174633	0.452051	-0.0654441	0.806839	0.995695	-1.17617	1.15e-05	0.00468284
ENSMUSG00000000202	72014	Btbd17	BTB (POZ) domain containing 17	R_GL-6W_All	-0.267885	0.622187	0.999808	0.174031	0.746299	0.99492	-2.29017	7.99e-05	0.0191347
ENSMUSG00000033949	28105	Trim36	tripartite motif-containing 36	R_GL-6W_All	-0.826448	0.010235	0.352865	-0.602637	0.0598904	0.738001	-1.2335	0.000132	0.0264044
ENSMUSG00000029028	72946	Lrrc47	leucine rich repeat containing 47	R_GL-6W_All	-0.290827	0.413365	0.999808	-0.110326	0.755773	0.995213	-2.76754	4.49e-14	1.98e-10
ENSMUSG00000097706	NA	NA	NA	R_GL-6W_All	-1.67164	0.240304	0.999808	-0.142492	0.918607	0.995695	-7.72351	0.000112	0.0237931
ENSMUSG00000026271	64095	Gpr35	G protein-coupled receptor 35	R_GL-6W_All	-0.109961	0.885467	0.999808	-0.693472	0.364826	0.940768	-3.4417	5.79e-05	0.0153665
ENSMUSG00000045095	14924	Magi1	membrane associated guanylate kinase, WW and PDZ domain containing 1	R_GL-6W_All	0.506405	0.0702871	0.800281	0.910347	0.00109313	0.127479	1.02324	0.000244	0.0420683
ENSMUSG00000045095	78178	4930511A08Rik	RIKEN cDNA 4930511A08 gene	R_GL-6W_All	0.506405	0.0702871	0.800281	0.910347	0.00109313	0.127479	1.02324	0.000244	0.0420683
ENSMUSG00000074064	56690	Mlycd	malonyl-CoA decarboxylase	R_GL-6W_All	-0.895411	0.000658	0.0664394	-0.123512	0.636341	0.988092	-1.18835	6.25e-06	0.00281216
ENSMUSG00000032363	108153	Adamts7	a disintegrin-like and metallopeptidase (reprolysin type) with thrombospondin type 1 motif, 7	R_GL-6W_All	3.06832	0.0075331	0.301096	1.79839	0.121717	0.837703	4.33135	0.000143	0.0281127
ENSMUSG00000113917	NA	NA	NA	R_GL-6W_All	0.943548	0.00588402	0.261698	0.794584	0.0200084	0.531386	1.44145	2.29e-05	0.00753767
ENSMUSG00000085623	102631647	Gm16041	predicted gene 16041	R_GL-6W_All	0.651193	0.0186143	0.464802	0.842053	0.00224134	0.198191	1.31194	1.87e-06	0.00096
ENSMUSG00000029530	12769	Ccr9	chemokine (C-C motif) receptor 9	R_GL-6W_All	0.162993	0.697551	0.999808	-0.263898	0.529383	0.975347	-2.08609	1.19e-06	0.000688
ENSMUSG00000044982	67158	Sft2d3	SFT2 domain containing 3	R_GL-6W_All	-0.962349	0.00692922	0.29002	-0.311488	0.380937	0.94314	-1.3454	0.000163	0.0310437
ENSMUSG00000095562	NA	NA	NA	R_GL-6W_All	0.305917	0.393313	0.999808	-0.470288	0.190939	0.882626	1.50599	2.4e-05	0.00777128
ENSMUSG00000035385	20296	Ccl2	chemokine (C-C motif) ligand 2	R_GL-6W_All	6.46781	0.00249057	0.154242	5.71452	0.00779657	0.359696	8.05101	0.000154	0.0299477
ENSMUSG00000097974	NA	NA	NA	R_GL-6W_All	-0.76779	0.0958562	0.871228	-0.0538065	0.906722	0.995695	-2.52603	7.79e-08	7.73e-05
ENSMUSG00000020594	80913	Pum2	pumilio RNA-binding family member 2	R_GL-6W_All	0.71811	0.00304775	0.174073	0.558268	0.0211619	0.541681	1.34073	2.99e-08	3.67e-05
ENSMUSG00000040105	74411	Plpp6	phospholipid phosphatase 6	R_GL-6W_All	-1.08421	0.000575	0.0609537	-0.175471	0.57455	0.980485	-1.17007	0.000201	0.036324
ENSMUSG00000017756	20499	Slc12a7	solute carrier family 12, member 7	R_GL-6W_All	1.85172	0.00124599	0.100168	0.911278	0.114269	0.833239	2.13133	0.000195	0.0355823
ENSMUSG00000052921	442801	Arhgef15	Rho guanine nucleotide exchange factor (GEF) 15	R_GL-6W_All	0.943004	0.0136251	0.406077	0.402081	0.293537	0.924167	1.52408	5.92e-05	0.0155297
ENSMUSG00000028468	242406	Rgp1	RAB6A GEF compex partner 1	R_GL-6W_All	1.07745	0.00216952	0.143385	1.00194	0.00432582	0.27482	1.66008	2.23e-06	0.00109332
ENSMUSG00000040331	67872	Nsmce4a	NSE4 homolog A, SMC5-SMC6 complex component	R_GL-6W_All	-0.962412	0.00219019	0.143569	-0.417884	0.182804	0.881178	-1.60019	3.66e-07	0.000278
